# Supplementary material for: Individual variation in the emergence of anterior-to-posterior neural fates from human pluripotent stem cells
Source: Stem Cell Reports. 2024 Aug 15;19(9):1336–50. doi: 10.1016/j.stemcr.2024.07.004 (PMC11411333; doi:10.1016/j.stemcr.2024.07.004)
Supplement: Table S1. Information on hPSC lines, RNA-seq data, and individual gene amplitudes for GWCoGAPS-I patterns, related to Figure 2 — Sheet 1: information on hPSC lines used, Sheet 2: summary of experimental times and conditions for RNA-seq data generation, Sheet 3: mapping and annotation details of RNA-seq, Sheet 4: individual gene amplitudes for GWCoGAPS-I patterns, Sheet 5: list of top 100 genes in 22 GWCoGAPS-I patterns. [file mmc2.xlsx]

## Sheet: Table S1-1
Supplemental Table S1-1. Information of hPSC lines
Genome	Cell line	Supplier Name	Supplier	Sex	Cell line generation	Passage #	Karyotype	Fibroblast	Reprogramming Method	Maintenance Culture medium
SA01	SA01	Sahlgrenska-1	Cellartis AB	Male	Embryonic stem cells	32-50	Normal	-	-	mTESR1
H9	H9	H9	WiCell Research Institute	Female	Embryonic stem cells	45-65	Normal	-	-	mTESR1
UC06	UC06	HSF-6	University of California, San Francisco	Female	Embryonic stem cells	40-60	Normal	-	-	mTESR1
i04	i04	AG20443	Coriell	Male	Induced pluripotent cells	21-45	Normal	skin fibroblast	retroviral reprogramming (Oct4, Klf4, Sox2, c-Myc)	mTESR1
i07-i13	i07	AG08395	Coriell	Female	Induced pluripotent cells	21-45	Normal	skin fibroblast	retroviral reprogramming (Oct4, Klf4, Sox2, c-Myc)	mTESR1
i07-i13	i13	AG08396	Coriell	Female	Induced pluripotent cells	20-51	Normal	lung fibroblast	retroviral reprogramming (Oct4, Klf4, Sox2, c-Myc)	mTESR1
2053	2053-2	LIBD	LIBD	Male	Induced pluripotent cells	11-26	Normal	scalp fibroblast	mRNA reprogramming (Oct4, Klf4, Sox2, c-Myc, Lin-28)	mTESR1
2053	2053-6	LIBD	LIBD	Male	Induced pluripotent cells	14-28	Normal	scalp fibroblast	mRNA reprogramming (Oct4, Klf4, Sox2, c-Myc, Lin-28)	mTESR1
2063	2063-1	LIBD	LIBD	Male	Induced pluripotent cells	8-28	Normal	scalp fibroblast	mRNA reprogramming (Oct4, Klf4, Sox2, c-Myc, Lin-28)	mTESR1
2063	2063-2	LIBD	LIBD	Male	Induced pluripotent cells	10-17	Normal	scalp fibroblast	mRNA reprogramming (Oct4, Klf4, Sox2, c-Myc, Lin-28)	mTESR1
2075	2075-1	LIBD	LIBD	Male	Induced pluripotent cells	17-30	Normal	scalp fibroblast	mRNA reprogramming (Oct4, Klf4, Sox2, c-Myc, Lin-28)	mTESR1
2075	2075-2	LIBD	LIBD	Male	Induced pluripotent cells	9-15	Normal	scalp fibroblast	mRNA reprogramming (Oct4, Klf4, Sox2, c-Myc, Lin-28)	mTESR1

## Sheet: Table S1-2
Supplemental Table S1-2. Summary of experimental times and conditions for samples
Genome	Cell line	2D	4D	6D	brain
SA01	SA01			
H9	H9			
UC06	UC06			
i04	i04			
i07	i07			
i13	i13			
2053	2053-2				
2053	2053-6				
2063	2063-1				
2063	2063-2				
2075	2075-1				
2075	2075-2				
	Control
	Neurectodermal
	Mesendodermal
	Post mortum

## Sheet: Table S1-3
	Supplemental Table S1-3. Mapping and annotation details of RNA-seq
Num	Sample ref	Name	Treatment	Day	Library_Protocol	Total_Num_Reads	Total_Num_Mapped_Reads	Annotation	Total_Num_Properly_Paired_Reads	Total_Num_Unmapped_Reads	Total_Num_chrM	Flowcell_1	Index_1	Lanes_1	Reads_1	Flowcell_2	Index_2	Lanes_2	Reads_2	Flowcell_3	Index_3	Lanes_3	Reads_3
56	AJ56	SA01	C	day2	PolyA	101876038	81335034	GRCh37.67	59737222	24317273	5610694	C0J1FACXX	ACTTGA	L1	101876038
57	AJ57	SA01	C	day4	PolyA	191602804	168544417	GRCh37.67	126191170	31028437	12002731	D122TACXX	GATCAG	L5	57901004	D193PACXX	GATCAG	L1	30545088	C13T3ACXX	GATCAG	L5,6,7	103156712
58	AJ58	SA01	C	day6	PolyA	98049068	79423624	GRCh37.67	61893764	22470585	6044823	D122TACXX	TAGCTT	L5	98049068
59	AJ59	SA01	BMP	day2	PolyA	212385358	188760703	GRCh37.67	149420208	30147788	10246433	D122TACXX	GGCTAC	L5	38237042	D193PACXX	GGCTAC	L1	40172020	C13T3ACXX	GGCTAC	L5,6,7	133976296
60	AJ60	SA01	BMP	day4	PolyA	246305150	193830279	GRCh37.67	148948508	59412772	9410149	D122TACXX	CTTGTA	L5	246305150
61	AJ61	SA01	BMP	day6	PolyA	101999758	80267740	GRCh37.67	62208712	24331521	3846182	D122TACXX	ATCACG	L5	101999758
62	AJ62	SA01	N/SB	day2	PolyA	260634874	237914422	GRCh37.67	184985172	36394759	12241675	D122TACXX	CGATGT	L6	39910806	D193PACXX	CGATGT	L1	87641582	C13T3ACXX	CGATGT	L5,6,7	133082486
63	AJ63	SA01	N/SB	day4	PolyA	246191568	221541635	GRCh37.67	171035698	35827657	11077871	D122TACXX	TTAGGC	L6	25273820	C13T3ACXX	TTAGGC	L5,6,7	220917748
64	AJ64	SA01	N/SB	day6	PolyA	161591182	133579399	GRCh37.67	108820958	33009152	9446324	D122TACXX	TGACCA	L6	161591182
35	AJ35	UC06	C	day2	PolyA	105619860	94787465	GRCh37.67	74948398	14820740	7016876	C0JM8ACXX	GGCTAC	L1	43534896	D29GFACXX	AGCGATAG	L1,2,3,4	62084964
36	AJ36	UC06	C	day4	PolyA	99242646	90624711	GRCh37.67	71560404	12601619	8247777	C0JM8ACXX	CTTGTA	L2	99242646
37	AJ37	UC06	C	day6	PolyA	193078974	174425383	GRCh37.67	139033108	26506895	13461661	C0JM8ACXX	ATCACG	L2	193078974
38	AJ38	UC06	BMP	day2	PolyA	156969006	146725560	GRCh37.67	120070046	15164928	23202428	C0JM8ACXX	CGATGT	L2	56574880	D193PACXX	CGATGT	L2	100394126
39	AJ39	UC06	BMP	day4	PolyA	116281376	103645413	GRCh37.67	84177208	16117490	15584035	C0JM8ACXX	TTAGGC	L2	116281376
40	AJ40	UC06	BMP	day6	PolyA	174875544	129911768	GRCh37.67	95193122	49733381	13864456	C0JM8ACXX	TGACCA	L3	75041362	D193PACXX	TGACCA	L2	99834182
53	AJ53	UC06	N/SB	day2	PolyA	149799332	119098447	GRCh37.67	91122102	36074088	9407203	C0J1FACXX	ACAGTG	L1	149799332
54	AJ54	UC06	N/SB	day4	PolyA	103301834	83426344	GRCh37.67	64055906	23644585	6613891	C0J1FACXX	GCCAAT	L1	103301834
55	AJ55	UC06	N/SB	day6	PolyA	105512720	85381310	GRCh37.67	65564994	23900811	7639185	C0J1FACXX	CAGATC	L1	105512720
1	AJ1	H9	C	day2	PolyA	368255914	323528717	GRCh37.67	237453360	60188995	22779331	C0JJEACXX	ATCACG	L1	79145058	D193PACXX	ATCACG	L1	38496618	C13T3ACXX	ATCACG	L5,6,7	250614238
19	AJ19	H9	C	day4	PolyA	104843188	84265774	GRCh37.67	62181438	24373953	6677940	C0JJEACXX	CAGATC	L5	104843188
20	AJ20	H9	C	day6	PolyA	143904786	113565401	GRCh37.67	83458256	35780061	7958391	C0JJEACXX	ACTTGA	L5	143904786
5	AJ5	H9	BMP	day2	PolyA	114082540	87043410	GRCh37.67	62450844	30273302	5956297	C0JJEACXX	ACAGTG	L2	114082540
21	AJ21	H9	BMP	day4	PolyA	111319186	98591075	GRCh37.67	76970284	15513354	7652678	C0JJEACXX	GATCAG	L6	111319186
22	AJ22	H9	BMP	day6	PolyA	131412856	119003757	GRCh37.67	94914064	15981360	8192042	C0JJEACXX	TAGCTT	L6	131412856
41	AJ41	H9	N/SB	day2	PolyA	157627196	140099649	GRCh37.67	108665906	23872575	8661666	C0JM8ACXX	ACAGTG	L3	12559106	C13T3ACXX	ACAGTG	L5,6,7	52614290	D29GFACXX	ATTACTCG	L5,6,7,8	92453800
42	AJ42	H9	N/SB	day4	PolyA	137150144	104767807	GRCh37.67	72599956	38347104	4540682	C0JM8ACXX	GCCAAT	L3	67459476	D193PACXX	GCCAAT	L2	69690668
43	AJ43	H9	N/SB	day6	PolyA	314540478	220291497	GRCh37.67	150756268	105471427	17535412	C0JM8ACXX	CAGATC	L3	169024222	D29GFACXX	TCCGGAGA	L5,6,7,8	145516256
3	AJ3	i04	C	day2	PolyA	116783328	101343088	GRCh37.67	77491272	20420475	6942029	C0JJEACXX	TTAGGC	L1	66847172	D193PACXX	TTAGGC	L2	49936156
27	AJ27	i04	C	day4	PolyA	129127862	111932013	GRCh37.67	90512154	22580332	9350163	C0JJEACXX	TTAGGC	L7	129127862
28	AJ28	i04	C	day6	PolyA	112874524	93715508	GRCh37.67	75394412	23908424	13829422	C0JJEACXX	TGACCA	L7	112874524
7	AJ7	i04	BMP	day2	PolyA	132639322	101794741	GRCh37.67	74062040	34263598	6091399	C0JJEACXX	CAGATC	L2	132639322
29	AJ29	i04	BMP	day4	PolyA	142865780	124323805	GRCh37.67	99005516	22154803	8433786	C0JJEACXX	ACAGTG	L8	78226120	D193PACXX	ACAGTG	L1	18077168	C1MBUACXX	ACAGTG	L1,2	46562492
30	AJ30	i04	BMP	day6	PolyA	107645424	90239908	GRCh37.67	69304938	20134807	4889481	C0JJEACXX	GCCAAT	L8	107645424
47	AJ47	i04	N/SB	day2	PolyA	140132610	127641120	GRCh37.67	100345500	17527846	6998253	C0JM8ACXX	GGCTAC	L4	43525894	D193PACXX	GGCTAC	L2	96606716
48	AJ48	i04	N/SB	day4	PolyA	170317482	151747870	GRCh37.67	116645278	25012157	10840267	C0JM8ACXX	CTTGTA	L5	49456756	D193PACXX	CTTGTA	L1	54668180	C13T3ACXX	CTTGTA	L5,6,7	66192546
49	AJ49	i04	N/SB	day6	PolyA	112730704	88117006	GRCh37.67	65930688	28738160	8664190	C0JM8ACXX	ATCACG	L5	112730704
4	AJ4	i07	C	day2	PolyA	123972240	94066105	GRCh37.67	69260762	34054308	9841244	C0JJEACXX	TGACCA	L1	123972240
31	AJ31	i07	C	day4	PolyA	188621772	159852208	GRCh37.67	126759200	34849929	17332845	C0JJEACXX	CAGATC	L8	188621772
32	AJ32	i07	C	day6	PolyA	161148018	137682735	GRCh37.67	108242086	29265159	19457584	C0JM8ACXX	ACTTGA	L1	161148018
8	AJ8	i07	BMP	day2	PolyA	146135208	122585721	GRCh37.67	92022010	28340403	15192939	C0JJEACXX	ACTTGA	L2	80159186	D193PACXX	ACTTGA	L4	65976022
33	AJ33	i07	BMP	day4	PolyA	115844994	102007892	GRCh37.67	82090572	17792094	25517417	C0JM8ACXX	GATCAG	L1	68010738	D193PACXX	GATCAG	L2	47834256
34	AJ34	i07	BMP	day6	PolyA	231353138	195755463	GRCh37.67	161654926	43706011	56774158	C0JM8ACXX	TAGCTT	L1	231353138
50	AJ50	i07	N/SB	day2	PolyA	116916414	91505108	GRCh37.67	69890286	28759036	6252698	C0JM8ACXX	CGATGT	L5	116916414
51	AJ51	i07	N/SB	day4	PolyA	132180066	103829320	GRCh37.67	81282156	32108194	8163539	C0JM8ACXX	TTAGGC	L5	132180066
52	AJ52	i07	N/SB	day6	PolyA	106582814	83537413	GRCh37.67	64820608	26125476	7536786	C0J1FACXX	TGACCA	L1	106582814
2	AJ2	i13	C	day2	PolyA	165041314	127230638	GRCh37.67	91360008	44779474	11656141	C0JJEACXX	CGATGT	L1	165041314
23	AJ23	i13	C	day4	PolyA	187647100	173670561	GRCh37.67	139842638	22859350	17071631	C0JJEACXX	GGCTAC	L6	59784772	D193PACXX	GGCTAC	L4	23716360	D29GFACXX	TCTCGCGC	L1,2,3,4	104145968
24	AJ24	i13	C	day6	PolyA	132168266	121901540	GRCh37.67	94834056	16670177	11534764	C0JJEACXX	CTTGTA	L6	132168266
6	AJ6	i13	BMP	day2	PolyA	112818394	90966098	GRCh37.67	66668326	25500935	8099530	C0JJEACXX	GCCAAT	L2	87548696	D193PACXX	GCCAAT	L1	25269698
25	AJ25	i13	BMP	day4	PolyA	122016138	105821896	GRCh37.67	85484484	19500008	10341134	C0JJEACXX	ATCACG	L7	122016138
26	AJ26	i13	BMP	day6	PolyA	107706364	92193769	GRCh37.67	72734588	18471100	9289370	C0JJEACXX	CGATGT	L7	107706364
44	AJ44	i13	N/SB	day2	PolyA	157666710	135922642	GRCh37.67	102695870	28451511	10702767	C0JM8ACXX	ACTTGA	L4	65500454	C13T3ACXX	ACTTGA	L5,6,7	92166256
45	AJ45	i13	N/SB	day4	PolyA	171099734	131200759	GRCh37.67	97108792	46968812	14581412	C0JM8ACXX	GATCAG	L4	171099734
46	AJ46	i13	N/SB	day6	PolyA	128453794	100055936	GRCh37.67	76546702	34060725	18446383	C0JM8ACXX	TAGCTT	L4	128453794
176	AJ184	2063-1	C	day2	RiboZeroGold	121834612	118836890	GRCh37.75	95585362	11799467	300289	C59WBACXX	ATTACTCG	L1,2,3,4	121834612
177	AJ185	2063-1	C	day4	RiboZeroGold	160141302	156691769	GRCh37.75	128590690	16594436	360981	C59WBACXX	TCCGGAGA	L1,2,3,4	160141302
178	AJ186	2063-1	C	day6	RiboZeroGold	148710960	143688201	GRCh37.75	115350354	16818512	578278	C59WBACXX	CGCTCATT	L1,2,3,4	148710960
179	AJ187	2063-2	C	day2	RiboZeroGold	200745048	196516343	GRCh37.75	156173834	18809861	440292	C59WBACXX	GAGATTCC	L1,2,3,4	200745048
180	AJ188	2063-2	C	day4	RiboZeroGold	204624054	203117411	GRCh37.75	166949286	18519978	410784	C59WBACXX	ATTCAGAA	L1,2,3,4	204624054
181	AJ189	2063-2	C	day6	RiboZeroGold	160008990	152246806	GRCh37.75	124154714	20268440	414291	C59WBACXX	GAATTCGT	L1,2,3,4	160008990
183	AJ191	2063-2	LSB	day4	RiboZeroGold	157743834	149257251	GRCh37.75	119859684	19115567	378741	C59WBACXX	TAATGCGC	L1,2,3,4	157743834
184	AJ192	2063-2	LSB	day6	RiboZeroGold	166599640	155917030	GRCh37.75	128809106	22493734	675919	C59WBACXX	CGGCTATG	L1,2,3,4	166599640
185	AJ193	2075-1	C	day2	RiboZeroGold	150745908	147421898	GRCh37.75	116755598	12952656	336478	C59WBACXX	TCCGCGAA	L1,2,3,4	150745908
188	AJ196	2075-1	LSB	day2	RiboZeroGold	118553180	116146737	GRCh37.75	93341022	9760478	230742	C59WBACXX	TCTCGCGC	L1,2,3,4	118553180
190	AJ198	2075-1	LSB	day6	RiboZeroGold	112712532	109065787	GRCh37.75	90747272	13806235	209020	C59WBACXX	AGCGATAG	L1,2,3,4	112712532
191	AJ199	2075-3	C	day2	RiboZeroGold	85684704	84706225	GRCh37.75	65467524	6686191	227899	C59WBACXX	ATTACTCG	L5,6,7,8	85684704
192	AJ200	2075-3	C	day4	RiboZeroGold	165739326	164015386	GRCh37.75	131580040	13260695	356827	C59WBACXX	TCCGGAGA	L5,6,7,8	165739326
193	AJ201	2075-3	C	day6	RiboZeroGold	140871552	134654137	GRCh37.75	109918966	18225208	457437	C59WBACXX	CGCTCATT	L5,6,7,8	140871552
194	AJ202	2075-3	LSB	day2	RiboZeroGold	161719692	154583547	GRCh37.75	121259446	16107522	345316	C59WBACXX	GAGATTCC	L5,6,7,8	161719692
195	AJ203	2075-3	LSB	day4	RiboZeroGold	154367056	149396230	GRCh37.75	122008430	15364996	224026	C59WBACXX	ATTCAGAA	L5,6,7,8	154367056
196	AJ204	2075-3	LSB	day6	RiboZeroGold	143176480	140059266	GRCh37.75	111706250	14075875	347881	C59WBACXX	GAATTCGT	L5,6,7,8	143176480
139	AJ147	2053-2	C	day4	RiboZeroGold	121390570	115792160	GRCh37.75	95978458	11471412	246343	C4LL2ACXX	CAGATC	L1,2,3,4	121390570
143	AJ151	2053-2	C	day6	RiboZeroGold	147098166	135748548	GRCh37.75	114866622	19442207	364421	C4LL2ACXX	ATGTCA	L1,2,3,4	147098166
137	AJ145	2053-2	RAP	day2	RiboZeroGold	123277704	111881269	GRCh37.75	95678134	16000868	247997	C4LL2ACXX	ACAGTG	L1,2,3,4	123277704
141	AJ149	2053-2	RAP	day4	RiboZeroGold	117772108	109886422	GRCh37.75	91898436	13517616	305803	C4LL2ACXX	AGTCAA	L1,2,3,4	117772108
145	AJ153	2053-2	RAP	day6	RiboZeroGold	124107090	117469928	GRCh37.75	96782724	12245254	276844	C4LL2ACXX	GTCCGC	L1,2,3,4	124107090
154	AJ162	2053-2	LSB	day2	RiboZeroGold	145991712	103874745	GRCh37.75	88343702	47170769	498268	C59NAACXX	AGTCAA	L1,2,3,4	145991712
156	AJ164	2053-2	LSB	day4	RiboZeroGold	152379518	145823894	GRCh37.75	121543220	14099582	254553	C59NAACXX	ATGTCA	L1,2,3,4	152379518
158	AJ166	2053-2	LSB	day6	RiboZeroGold	144414806	138824159	GRCh37.75	117367540	14693985	328612	C59NAACXX	GTCCGC	L1,2,3,4	144414806
136	AJ144	2053-6	C	day2	RiboZeroGold	128325354	120015903	GRCh37.75	99321952	14178579	521380	C4LL2ACXX	TGACCA	L1,2,3,4	128325354
140	AJ148	2053-6	C	day4	RiboZeroGold	117263232	109670613	GRCh37.75	90730932	13016828	312921	C4LL2ACXX	CTTGTA	L1,2,3,4	117263232
144	AJ152	2053-6	C	day6	RiboZeroGold	124928244	117399669	GRCh37.75	97757424	13821368	375180	C4LL2ACXX	CCGTCC	L1,2,3,4	124928244
138	AJ146	2053-6	RAP	day2	RiboZeroGold	132145454	123685421	GRCh37.75	101709644	14091346	402489	C4LL2ACXX	GCCAAT	L1,2,3,4	132145454
142	AJ150	2053-6	RAP	day4	RiboZeroGold	113713216	104823738	GRCh37.75	87276288	14179376	432514	C4LL2ACXX	AGTTCC	L1,2,3,4	113713216
146	AJ154	2053-6	RAP	day6	RiboZeroGold	137419836	128705769	GRCh37.75	107564210	15345922	366314	C4LL2ACXX	GTGAAA	L1,2,3,4	137419836
155	AJ163	2053-6	LSB	day2	RiboZeroGold	150649884	121788041	GRCh37.75	103484544	35476996	475737	C59NAACXX	AGTTCC	L1,2,3,4	150649884
157	AJ165	2053-6	LSB	day4	RiboZeroGold	143761602	118547683	GRCh37.75	99292846	33036054	923272	C59NAACXX	CCGTCC	L1,2,3,4	143761602
159	AJ167	2053-6	LSB	day6	RiboZeroGold	167218466	113220797	GRCh37.75	95399538	63457734	599406	C59NAACXX	GTGAAA	L1,2,3,4	167218466

## Sheet: Table S1-4
Supplemental Table S1-4. Individual gene amplitudes for 22 GWCoGAPS-I patterns
	p1	p2	p3	p4	p5	p6	p7	p8	p9	p10	p11	p12	p13	p14	p15	p16	p17	p18	p19	p20	p21	p22
1/2-SBSRNA4	0.152635	1.11779	0.000897447	0.00112398	0.0101859	0.00021373	0.000769102	0.0592099	0.00310412	0.203696	0.00291499	0.0105328	0.00146406	0.594521	0.731511	0.000256011	0.516973	0.000720223	0.0553669	0.0753085	0.18099	0.00143255
A1BG	0.0944456	0.000232598	0.45529	0.00777236	0.000487863	0.000347182	1.11241	0.000318526	0.336705	0.000920502	0.000224525	1.31999	0.00221912	0.000349238	0.000833095	0.000186693	0.000880884	0.00659776	0.000401857	0.81333	0.00963555	0.169683
A1BG-AS1	0.000235753	0.0261198	0.455488	0.000613072	0.485034	0.000473809	0.000494852	0.000497845	0.00409451	0.000292948	0.000241116	0.00147121	0.00124267	9.37e-05	0.456169	0.00183778	0.256545	0.000605894	0.279159	0.00357596	0.000400219	0.0010123
A1CF	0.00222857	0.000426688	0.000281745	0.00445925	0.000511088	0.000376586	0.0042291	0.00061968	0.000610647	0.000535415	0.000695298	0.00140362	0.000964042	0.0083052	0.00520197	0.000311758	0.00310258	0.000607751	0.00306157	0.0015613	0.000475311	0.00464772
A2LD1	0.000282225	1.42859	0.00327656	0.519573	0.000169098	0.00180947	0.0417122	0.00112758	0.000149682	0.000228991	0.000558467	0.000381529	0.0528	0.304846	0.000627505	0.000649336	0.00783221	0.000198785	0.000341739	0.000417147	0.000140848	0.0401883
A2M	0.000369748	0.000207623	0.735013	0.000145686	0.000234632	1.60765	0.00016931	0.000148554	8.48e-05	0.0214993	0.000247618	0.000438001	0.000329567	0.787673	0.000400812	0.000101984	0.000260162	8.08e-05	0.293102	0.000109387	0.000221255	0.000123043
A2ML1	0.827543	1.99e-05	1.37e-05	0.0002553	9.56e-05	0.594423	0.564171	1.30715	0.268346	0.000113222	0.486443	0.000141949	0.995485	7.15e-05	0.000387153	0.2801	0.000259196	0.000302949	0.000433392	6.52e-05	0.000133889	0.00010194
A2MP1	0.000499399	0.000366324	0.00044973	0.000662697	0.000374374	0.000450308	0.000330011	0.000321205	0.000333983	0.000709154	0.000212188	0.00106345	0.000455162	0.000427541	0.000729882	0.000263646	0.000499708	0.000386257	0.000313546	0.000297271	0.000482763	0.000391433
A4GALT	0.453356	7.95e-05	0.000195572	0.45249	0.000153764	0.132943	1.1242	6.64e-05	0.000298605	0.000483829	0.000321515	2.47758	0.000348199	0.000195803	0.785505	0.00723224	0.000309492	0.000454169	0.000284947	0.000662718	0.000357456	0.000393878
A4GNT	0.000389243	0.000588772	0.000974709	0.000442602	0.000842826	0.000878753	0.00020622	0.000884844	0.000559016	0.000273699	0.000371238	0.00120629	0.000202265	0.000643856	0.000807947	0.000319616	0.000438198	0.000320984	0.00144489	0.00056412	0.000240556	0.000262142
AA06	0.000251473	0.000176522	0.000140245	0.000120594	0.00017258	0.000385789	0.000178337	0.000396125	0.000582155	0.000494044	0.000409807	0.000910496	0.000609454	0.000276603	0.000257473	0.000293699	0.000139962	0.000307821	0.000215899	9.95e-05	0.000288604	0.000157166
AAA1	0.001541	0.00196331	0.00058285	0.00157959	0.00165882	0.00081288	0.000851895	0.00080253	0.000582062	0.000827498	0.00067812	0.00190974	0.000433013	0.000649406	0.00165719	0.000294255	0.000854019	0.000900599	0.00526008	0.00266124	0.000963985	0.00116377
AAAS	0.0100232	0.0201829	0.00967608	0.00456151	2.13231	0.00222573	2.70151	0.00355129	1.23027	0.00392474	0.0020264	0.173381	0.000899615	0.00633931	0.00661	0.00125909	0.798334	0.00326873	0.0170702	3.63741	0.00301003	1.17658
AACS	0.015889	2.33641	0.00570069	0.00282714	0.380513	0.00114398	0.00348298	0.0295208	0.569074	0.00193369	0.000610956	0.00321213	0.00383643	0.248591	0.00231678	0.545075	1.88614	0.00479198	0.000846406	0.011609	1.59743	2.61248
AACSP1	0.0317588	3.58e-05	7.5e-05	0.00012452	4.3e-05	0.000260738	0.000221926	9.05e-05	0.000161361	6.68e-05	0.00012026	0.116928	0.00144824	1.13907	0.423542	0.36921	0.000150771	2.6196	0.000518572	5.77e-05	0.000165169	6.29e-05
AADAC	0.000216369	0.00043098	0.00102724	0.000245168	0.000279347	0.000478515	0.000129085	0.000822987	0.000405173	0.000285377	0.000389744	0.000774557	0.000409284	0.000353942	0.000259378	0.000239077	0.000342656	0.000365215	0.000441244	0.000337906	0.000180452	7.13e-05
AADACL2	0.000211391	0.00022259	0.000442322	0.000131394	0.00022542	0.00033982	0.000121108	0.000521804	0.0004625	0.000268213	0.000232562	0.00069426	0.00038843	0.000252776	0.000209541	0.000243352	0.000264847	0.000310248	0.000276502	0.000167426	0.000181384	0.000105551
AADACL3	0.166687	0.000298516	0.000321997	0.00051011	0.00134006	0.000769321	0.00130573	0.000517847	0.935086	0.000456997	0.000231012	0.000485817	0.00290057	0.00048137	0.00104909	0.000151588	0.00238678	0.0544475	0.00499389	0.00016071	0.00015125	0.00118681
AADACL4	0.00131	0.000236475	0.000203079	0.00097681	0.000402813	0.228115	0.000351652	0.000164647	0.000555208	0.000841413	0.000316979	0.000829071	0.000249544	0.00018752	0.000590628	0.000218889	0.000366531	0.00108727	0.0117928	0.000419571	0.00200346	0.000329256
AADAT	0.0018357	0.00782182	0.00242705	0.0177876	1.93727	0.00132988	0.000800904	0.00177442	0.00412487	0.00175724	0.000626933	0.061472	0.000677971	0.00322323	0.00126105	0.000497576	1.70195	0.00366428	0.821676	1.78808	0.00221997	1.10623
AAGAB	0.00717629	3.06733	0.00348015	0.00174505	0.615189	0.00354112	0.200244	0.0178724	1.46422	0.00347038	0.000394164	0.0159545	0.00120361	0.00724094	0.00126524	0.00175059	0.838349	0.00383043	0.0186853	0.00256943	0.027367	3.62313
AAK1	0.000564599	1.16724	0.33638	0.000380039	0.379154	0.322906	1.17054	0.00138299	1.23459	0.00194524	0.000519926	0.00029695	0.00316966	0.000216681	0.689271	0.00100252	0.0223423	0.394291	0.00569054	0.000834659	0.00354864	0.00196712
AAMP	0.00697566	1.18505	0.00539911	0.0129495	2.12584	0.00249755	0.0039517	0.00593672	0.911716	0.00240031	0.00128649	0.0226159	0.000849618	0.00169025	0.00115783	0.0154036	2.89347	0.0058597	0.00616882	2.38032	0.016352	3.36668
AANAT	0.00117175	0.00272535	0.000661716	0.00648758	0.00215109	0.000699046	0.0118658	0.00141482	0.000791539	0.000530501	0.00087628	0.00517044	0.000982619	0.00045702	0.0218711	0.00139511	0.0287837	0.00028086	0.00183598	0.0163699	0.0003542	0.0255945
AARS	0.00433656	3.63321	0.0058586	0.00304847	0.187883	0.00590194	0.732038	0.0282589	2.66271	0.00163804	0.00307415	0.00135783	0.00250571	0.00278628	0.000983679	0.00307258	0.0828894	0.00243132	0.0123098	0.0029206	0.00285511	6.31344
AARS2	0.00571344	0.844344	0.00808721	0.00553949	1.7005	0.000609861	0.00294795	0.0066497	0.0124715	0.000389364	0.00103732	0.0605993	0.00245437	0.0114295	0.372699	0.00394497	1.35727	0.0013556	0.628964	0.651894	0.000222896	2.26306
AARSD1	0.000762585	2.23943	0.00459193	0.00185014	0.00526893	0.00141772	0.311069	0.00195448	0.939131	0.00212584	0.00117549	0.0865771	0.000912687	0.000418207	0.00798167	0.0103986	0.819174	0.000626976	0.02321	0.0141535	0.000936887	2.61569
AASDH	0.000427754	1.30997	0.00645745	0.00123647	1.03259	0.000429193	0.00316701	0.0049001	0.00678858	0.00121372	0.0142682	0.0169041	0.000412138	0.0209135	0.0283128	0.00976666	0.00251224	0.000388537	0.00825534	0.00277028	0.000404759	2.89969
AASDHPPT	0.00139794	0.00999978	1.62204	0.0533211	3.26376	0.00552332	0.0852216	0.00574761	0.00630486	0.00126981	0.00299254	2.65719	0.00252405	0.000892053	0.00156159	0.00340042	1.18073	0.000705228	0.00136288	0.00247051	0.000651923	3.64948
AASS	0.00375531	0.71204	0.0348272	0.00239287	1.31989	0.000611562	0.154379	0.643031	0.0951758	0.000630794	0.00864384	0.0952691	0.00984249	0.0021145	0.00509399	0.168039	0.529739	0.00598532	1.26823	0.0169166	0.00324954	6.94097
AATF	0.00715476	3.49724	0.00130224	0.00253618	0.0692445	0.00476275	0.0158043	0.0255177	1.43374	0.00266535	0.00133372	0.00419742	0.00104779	0.00230188	0.00264372	0.00297319	1.70037	0.00341513	0.00783785	0.0181375	0.0030996	3.78964
AATK	0.000300593	0.000149014	0.000197742	0.158678	4.74e-05	0.00015957	0.518872	0.000189779	7.06e-05	0.00316526	0.16797	0.942243	0.293566	9.37e-05	0.348277	0.245933	0.000357028	0.000251178	0.000151246	0.000365072	0.232119	0.0033087
AATK-AS1	0.000263558	0.00167824	0.000681932	0.00222969	0.00163452	0.000738925	0.000819316	0.000794651	0.000952792	0.000834086	0.0027415	0.00362706	0.000882119	0.000229052	0.010266	0.000524656	0.0014209	0.000335678	0.00949145	0.00435478	0.000359032	0.00125363
ABAT	0.000533916	0.00163028	0.97094	0.76129	0.00023788	0.0758416	1.609	0.538206	0.00012038	0.575049	0.000189155	0.892556	0.000777982	0.00208634	0.00441748	0.214524	0.000258904	0.000405084	0.00074656	0.438	0.000263443	0.00151185
ABCA1	0.000492029	0.00265471	0.0144318	0.00027971	2.49346	0.390346	0.00271834	0.000293847	0.0115229	1.1371	1.58138	0.0217137	0.000109827	0.712683	1.75968	1.60555	0.0534926	0.00106	0.0136508	0.00211547	0.000975705	0.00125612
ABCA10	0.000173591	0.000757281	0.00084869	0.000143524	0.0016483	0.0158114	7.36e-05	0.000385697	0.000446737	0.000711303	0.000233048	0.000469779	0.000268256	0.000279824	0.000215001	0.000435717	0.000370705	0.000339407	0.00264341	0.00100265	0.000314886	0.000193342
ABCA11P	0.00459105	1.87819	0.00183297	0.00296923	0.0286338	0.00175729	0.00503142	0.00540011	0.525291	0.0022398	0.000577013	0.00796357	0.000681609	0.292075	0.00228806	0.00140505	0.843046	0.00120315	0.910815	0.0010384	0.00205607	2.29894
ABCA12	0.000543791	0.00184383	0.000859153	0.000260686	0.019878	0.370269	0.000328359	0.000358614	0.121809	0.000327554	0.000827641	0.000843164	0.000231419	0.000142372	0.000259175	0.000301347	0.000981065	0.000650138	0.00152852	0.000398682	0.000486526	0.00017396
ABCA13	0.000881334	0.00034047	0.000569169	0.000775136	0.00046949	0.000397945	0.000826169	0.000598259	0.000384501	0.000894339	0.00037611	0.00112247	0.000378108	0.000801044	0.000955096	0.000587093	0.00156082	0.000589411	0.0010419	0.000795379	0.00098548	0.000697054
ABCA17P	0.000299846	0.00140731	0.000565243	0.0307775	0.00147975	0.00104318	0.00508362	0.000591022	0.000678038	0.000195439	0.000398371	0.000928344	0.00380282	0.000600622	0.0146901	0.000320241	0.00465019	0.000204209	0.00103167	0.00739862	0.000624402	0.036044
ABCA2	0.381311	0.000185535	0.933988	0.26974	0.000195856	0.000319414	1.80691	0.000942824	0.000122277	0.0951093	0.000303276	1.44332	0.000882924	0.000924997	1.29678	0.000221548	0.000270398	0.166124	0.000534035	0.774019	0.334593	0.00686675
ABCA3	0.00133666	0.000223291	0.000251872	0.025453	0.000592034	0.000198626	0.000585737	0.000286454	0.0194432	0.00154959	0.538949	0.119632	0.697711	0.00187969	1.373	0.000502778	0.00322863	0.000729313	0.191696	0.000159364	1.25965	1.9491
ABCA4	0.000137939	0.000271268	2.0464	0.00010695	0.000687636	1.17179	0.000115215	1.38883	0.781215	0.000276896	0.000928915	0.000814961	0.000195905	0.000439067	0.000235914	0.000194002	0.000177515	0.000113095	0.00270487	0.000137721	0.000129893	3.05e-05
ABCA5	0.00508005	0.825173	0.00691062	0.000172137	0.00305032	0.75026	0.00196561	0.000367307	0.00165736	0.000179829	0.000161395	0.390256	0.000562967	0.000338383	0.000120366	0.0766417	0.00218078	0.00122802	0.599475	0.000284886	0.000117764	0.000873018
ABCA6	0.000239869	0.00016558	0.000340306	0.000148425	0.000193652	0.000482927	0.000128949	0.000425664	0.000326194	0.000167732	0.000333457	0.000658034	0.000205595	0.000233787	0.000284675	0.000141009	0.000194189	0.00034477	0.000404634	0.000278572	0.000190076	8.98e-05
ABCA7	0.00134216	0.00666025	0.000531655	0.000981547	2.32739	0.00433785	0.0436341	0.0471144	0.0011633	0.000653655	0.462849	0.557047	0.000692435	0.000724666	0.00606137	0.00368643	0.00109262	0.000483642	1.37819	0.514819	0.000758083	1.88355
ABCA8	0.000128932	0.00105441	0.00372534	0.000195449	0.000556014	0.000641696	0.000154887	0.00108449	0.000309679	0.000305912	0.000255133	0.000701629	0.000453203	0.000881338	0.000278532	0.000257173	0.000190594	0.000458283	0.000354326	0.000851577	0.000191985	0.000167423
ABCA9	0.000384819	0.000514238	0.00059268	0.000140222	0.000347877	0.000599866	0.000249999	0.000661765	0.000398209	0.000252732	0.00024914	0.213813	0.000580377	0.000419275	0.000268658	0.000270225	0.000561499	0.000291563	0.000523203	0.00173744	0.000327188	0.000259689
ABCB1	0.167804	0.00013011	0.000175519	0.000152753	0.000117448	0.000553405	0.131696	0.000262256	0.000271219	0.000162812	0.000268335	0.000194634	0.000617255	0.137991	0.000216707	7.75e-05	0.0715892	0.0157858	0.000484351	0.000140238	0.000541347	0.000117185
ABCB10	0.00120047	1.33277	0.0207982	0.00814271	1.4057	0.00233528	0.869509	0.000989926	1.16853	0.00168365	0.00143479	0.00234198	0.00260595	0.000284279	0.00148522	0.000434969	0.347218	0.00279283	0.634661	0.00418089	0.0025492	1.42839
ABCB11	0.00040478	0.00163342	0.00439304	0.000440542	0.000873562	0.000621818	0.000204748	0.000798265	0.000361724	0.000598051	0.000232568	0.00150845	0.000283479	0.00047615	0.000282684	0.000568556	0.000412736	0.000437265	0.000462631	0.00102376	0.000204808	0.000204857
ABCB4	0.000548295	0.00136822	0.00886541	0.316893	0.000107866	0.72856	0.00144883	0.000592789	4.73e-05	0.257813	0.439467	0.0365992	0.424599	0.731719	0.00208933	0.000149546	0.000343582	0.573508	0.000106588	0.0349464	0.0290356	0.000261447
ABCB5	0.000174591	0.00029668	0.000399701	0.000198587	0.000218914	0.000463617	0.000182725	0.000605063	0.000326985	0.000530705	0.000216633	0.000394957	0.000359714	0.000304941	0.000266227	0.000135869	0.000344933	0.000253221	0.000441888	0.000279492	0.00021919	0.000132114
ABCB6	0.00182163	0.00303735	0.00181716	0.004185	2.02717	0.00156929	1.53226	0.15194	1.22119	0.00101468	0.0021502	2.10015	0.00069452	0.00309515	0.00195695	0.0939473	0.0784027	0.000665437	0.107993	0.00170047	0.000443114	2.52035
ABCB7	0.0276038	0.209942	0.0911919	0.0218105	2.69874	0.00136269	0.238591	0.00298531	0.0391299	0.000916875	0.00131659	0.170217	0.00111175	0.00235302	0.00160872	0.00275784	1.11752	0.0233719	0.00251476	1.54378	0.00696265	3.04252
ABCB8	0.0461038	0.063372	0.0812446	0.0439577	2.07364	0.000943744	0.797009	0.000483008	0.0245555	0.00080767	0.000456216	0.576124	0.00100023	0.00163082	0.00257033	0.016877	0.969097	0.0766431	0.731131	0.836638	0.00393817	0.489346
ABCB9	0.364715	0.897456	0.117941	0.00231904	0.038415	0.00111601	0.015454	0.000513387	0.000698675	0.000368337	0.000307644	0.000714869	0.000450869	0.0320843	0.0454243	0.000725855	0.886601	0.000371614	0.233498	0.00423378	6.65e-05	0.0190612
ABCC1	0.000965724	0.00243565	0.0107412	0.00295069	3.83404	0.000918628	0.0167423	0.00337476	0.011578	0.00397071	0.0479095	1.90449	0.00104247	0.0019387	0.00858849	0.00287005	0.384689	0.00119806	0.00930152	0.00246554	0.00278141	4.46431
ABCC10	0.000310983	1.51462	0.00586646	0.0241415	1.65492	0.000708372	0.00192873	0.0225174	0.000986677	0.0034392	0.00973104	0.0024878	0.000383017	0.00123933	0.0296017	0.00031105	1.13641	0.000361408	1.22143	0.0322592	0.00139815	1.2863
ABCC11	0.000873887	0.00457418	0.000486874	0.00934501	0.00246596	0.000440918	0.00173558	0.000829013	0.000650035	0.00247327	0.000277881	0.00249858	0.000682497	0.000519426	0.00417829	0.000741175	0.00155857	0.000505236	0.00402621	0.0109836	0.00175641	0.00368009
ABCC12	0.000311044	0.000506235	0.000310571	0.000397917	0.0002104	0.000479166	0.000366855	0.000578023	0.000345534	0.000291185	0.000172254	0.00374928	0.000447936	0.000447095	0.00159441	0.000949425	0.000514357	0.000427205	0.000862261	0.000672483	0.000289308	0.000201945
ABCC13	0.00256495	0.0005373	0.000422032	0.000557633	0.000711063	0.000709187	0.000421666	0.00109765	0.000528474	0.000703776	0.000192406	0.000608524	0.000339389	0.000241403	0.000439077	0.000539714	0.000365625	0.00421715	0.00122818	0.000829527	0.00222175	0.000579701
ABCC2	0.00157313	0.00790409	0.0100204	0.00688172	0.251557	0.000423507	0.0388724	0.000287763	0.000296697	0.000219588	0.00188985	0.000671903	0.00954285	0.297054	0.00125402	0.000227704	0.0194272	0.000106493	0.0606565	0.00162158	0.000488303	0.0771094
ABCC3	0.000818253	0.015458	0.00199238	0.00504073	0.00302106	0.00191964	0.00108694	0.000210352	0.000398542	0.000204285	0.000696181	0.000550745	0.000824364	0.00230761	0.000773037	0.00026052	0.00129647	0.000232221	0.000499028	0.187077	0.000176104	0.0102536
ABCC4	0.0849508	0.000263201	0.000420771	0.591586	0.0146144	0.00428151	0.199783	0.515977	1.90475	0.000695754	0.000470122	0.00349622	0.00415561	0.243667	0.00877741	0.00101126	0.763106	0.10439	0.0867078	0.000979269	0.00478932	1.64211
ABCC5	0.00167033	0.0529779	1.00777	0.00202598	2.5816	0.00086166	0.00250545	0.00629856	0.00219755	0.000799072	0.00113	0.736285	0.00117961	0.00208158	0.059389	0.0157396	1.41657	0.00070903	1.0357	0.212164	0.000814875	2.59303
ABCC6	0.000148452	0.000526984	0.00119561	0.000592265	0.00731797	0.00024924	0.000119672	0.60893	0.00579599	0.00091708	0.0017847	0.000577674	0.000310993	0.102343	0.000493041	9.71e-05	0.000196136	0.000188489	0.583744	0.565278	0.000204048	0.000148873
ABCC6P1	0.00409746	0.00193167	0.000422187	0.390161	0.372888	0.00706373	9.44e-05	0.000145908	0.00652317	0.000533862	0.000159825	0.0503675	5.7e-05	0.000315435	0.000800709	0.000164908	5.11e-05	0.00692929	0.0737018	0.0736103	0.0053894	0.000214063
ABCC6P2	0.00647083	0.000851176	0.000565177	0.000641851	0.000627271	0.000252358	0.000452413	0.00174487	0.000912516	0.000132842	0.103911	0.000632704	0.000328081	0.000964172	0.000609025	0.00011698	0.000297453	0.0216779	0.00402617	0.686828	0.00127455	0.000441528
ABCC8	0.00555527	3.71e-05	9.75e-05	0.00241461	6.95e-05	0.000105866	0.230668	0.00015077	8.05e-05	0.000151217	0.000102001	0.000282681	0.594591	0.0722536	0.384218	0.000193994	0.000206572	0.000265451	0.000250726	4.49e-05	0.000298221	0.000439329
ABCC9	0.811953	0.00592461	0.00070862	0.00881749	0.825998	0.0325711	0.00409034	0.000399779	0.0129484	0.000829499	0.000832388	0.00622403	0.000437261	0.000265329	0.871255	0.0383913	1.11878	0.00670979	1.11726	0.776435	0.000822498	0.0192456
ABCD1	0.000480869	0.98861	0.455507	0.0290921	1.56249	0.00119611	0.102709	0.00083909	0.699849	0.00232682	0.0278383	0.000496983	0.00053032	0.000140525	0.00105609	0.00068054	0.00274028	0.000311505	0.0175346	0.0049102	0.000550766	1.00368
ABCD2	0.000431973	0.000370027	0.000840507	0.000275391	0.000344477	0.000414845	0.000300838	0.000477255	0.000576955	0.000266061	0.000286889	0.000769597	0.000570697	0.000694439	0.00045923	0.0004283	0.000437843	0.00039978	0.000777246	0.000398282	0.000193255	0.000268992
ABCD3	0.0130649	0.435183	0.166231	0.00572565	3.80578	0.00129236	0.00295679	0.00140726	0.142191	0.0021892	0.00176447	0.529024	0.00103125	0.00121562	0.000578978	0.00102227	1.46127	0.00593042	0.00180701	0.321921	0.0109112	2.6709
ABCD4	0.00277811	1.78007	0.00520032	0.0106419	0.498393	0.00140078	0.0575888	0.17088	0.97002	0.000907354	0.00152448	0.321546	0.00132827	0.00472181	0.00886297	0.00393921	1.16838	0.00154659	1.28147	0.963197	0.000746745	2.71288
ABCE1	0.0156102	1.93191	0.182348	0.0166108	1.78581	0.00618378	0.527382	0.0366597	1.12368	0.00583574	0.00160853	0.446371	0.00105345	0.0084023	0.00195485	0.00159348	1.45021	0.00280618	0.102905	0.00670669	0.00326469	4.36454
ABCF1	0.000803426	0.879812	0.00119216	0.0275612	0.987352	0.00456766	0.00447073	0.00315262	0.350529	0.00079205	0.00105965	0.031282	0.000644906	0.00197092	0.00752899	0.00819123	1.44696	0.00136887	0.00379214	0.45485	0.000542394	2.37346
ABCF2	0.00292489	2.78016	0.00307984	0.00114375	0.51618	0.00357058	0.0107275	0.009583	1.1944	0.00217889	0.00065742	0.0118159	0.00104551	0.00182571	0.00504937	0.00203453	1.55035	0.00199113	0.0203803	0.00541584	0.00710752	3.31233
ABCF3	0.00545754	0.0144514	0.0690112	0.00341963	2.57593	0.00143934	0.00216059	0.00176236	0.0928689	0.00178105	0.000887863	0.262001	0.000898242	0.000879268	0.00158644	0.0178457	2.33389	0.00285065	0.00665605	1.7699	0.00232722	2.12978
ABCG1	0.000161453	0.206564	0.100338	0.000870693	0.0131066	0.022011	0.703343	0.000130524	0.000723719	0.525209	0.000842098	0.000295669	0.000340629	0.0164931	0.93069	0.000187789	0.00364284	9.39e-05	0.0001432	0.0113955	9.7e-05	0.000472881
ABCG2	0.00563785	0.000186455	2.30249	8.65e-05	0.000621568	3.33119	0.000435179	5.57434	4.7294	0.000147887	0.0128377	0.000270446	7.55e-05	0.272132	0.000167938	0.00476053	0.412862	1.54234	0.000298407	5.62e-05	0.000133907	6.46e-05
ABCG4	0.230317	0.00518299	0.0602313	0.000656181	0.000510789	0.000193345	0.137888	0.000426216	0.00037384	0.000141388	0.00115309	0.000537095	0.103069	0.000153347	0.425419	0.00100456	0.00209927	0.00955316	0.000635991	0.0272558	0.000761359	0.168982
ABCG5	0.00256248	0.000360404	0.000437103	0.00047908	0.000295038	0.000337556	0.000528669	0.00023965	0.000474965	0.000560029	0.000279779	0.000837978	0.000287092	0.00256808	0.000673441	0.000384307	0.000856863	0.000573812	0.000854634	0.000250581	0.000714111	0.000652487
ABCG8	0.000480227	0.000254192	0.000337211	0.000455685	0.000137185	0.000357549	0.000246042	0.00042675	0.000321452	0.000442059	0.000241157	0.000805766	0.000252969	0.000754912	0.000413667	0.000239901	0.000398742	0.000381399	0.000720722	0.000271973	0.000220498	0.000208087
ABHD1	0.000828335	0.000187182	0.000526877	0.216208	0.000215816	0.000450895	0.00199106	0.000288683	0.000205812	9.16e-05	0.00108545	0.00116613	0.00861594	0.00161831	0.000953273	0.000190029	0.00137896	0.000239155	0.000404748	0.000399269	7.99e-05	0.0295012
ABHD10	0.0031788	0.142795	0.980055	0.0596205	2.26391	0.00274921	0.0932106	0.00346966	0.00185473	0.0008085	0.000744544	2.1727	0.00294726	0.000649226	0.00181342	0.000638146	0.761358	0.00229634	0.00169546	0.0514527	0.000971758	3.11719
ABHD11	0.00175469	2.95421	0.000823568	0.00372698	0.0196328	0.606191	1.84164	0.00246799	1.57136	1.30596	0.0033535	0.00410363	0.00163099	0.000166206	2.0395	0.237314	0.0154071	0.434675	0.0213277	0.0711185	0.316021	0.00489304
ABHD11-AS1	0.00017623	0.0083372	0.000850126	0.00166253	0.006788	0.000647334	0.000302179	0.00118202	0.000830803	0.0165166	0.000237616	0.00313286	0.000511406	0.000290038	0.0074722	0.00238896	0.000487749	0.000253831	0.080507	0.0243678	0.000622595	0.00248059
ABHD12	0.00308516	0.612879	0.0148222	0.00125257	2.52546	0.0014205	0.254174	0.0385191	0.320419	0.000855263	0.00369418	0.262135	0.000724912	0.00200448	0.00257135	0.184634	1.3587	0.00264356	0.0401957	1.25646	0.00141757	2.78609
ABHD12B	1.03219	0.000172981	0.000122905	3.55e-05	0.000284016	0.000852804	0.000778962	0.000779213	0.176393	0.000594253	0.164472	0.000334274	0.000333097	6.41e-05	8.42e-05	0.305726	0.000403785	1.0242	0.45418	0.00022556	0.000592517	0.000128153
ABHD13	0.00104157	0.030126	0.234158	0.0047834	2.77281	0.000492426	0.255621	0.00587019	0.00193293	0.000394182	0.001122	1.53396	0.00397958	0.0043182	0.00365274	0.00386439	0.271786	0.000198033	0.00172014	0.00464417	0.000443789	2.18132
ABHD14A	0.00173633	0.000661155	0.669098	0.00106114	0.00207626	0.329075	0.735617	0.018387	9.78e-05	0.125295	0.00016021	1.74764	0.00167237	0.00100724	0.00187604	0.000169336	0.000988134	0.00125103	0.00168512	1.17737	0.027288	0.00324231
ABHD14A-ACY1	0.000487144	0.00160447	0.00428341	0.00024162	0.00140528	0.00101471	0.000480171	0.000992034	0.000721293	0.00046471	0.000261918	0.000918369	0.000495505	0.000464472	0.000311191	0.000533859	0.000892949	0.000619762	0.000487693	0.00113776	0.000474873	0.000313734
ABHD14B	0.00109743	1.01569	0.0888001	0.0116219	0.000185447	0.000528187	0.0365873	0.0155043	0.000236343	0.000538466	0.000305757	0.200157	0.00647952	0.0356483	0.0245189	0.00376773	0.151916	0.000328144	0.000601763	0.840837	0.000207177	1.33234
ABHD15	0.750104	0.782487	0.0636698	0.00114242	0.139003	0.000657435	0.000197036	0.00234164	0.000657627	0.15746	0.137161	0.00112147	0.312481	0.27219	0.00437888	0.000107342	0.000683815	0.00118182	0.668098	0.131153	0.00740747	0.00137449
ABHD16A	0.00235294	0.120702	0.000685552	0.000752258	1.01463	0.000924438	0.0353142	0.000539871	0.0152273	0.00038341	0.0143198	0.336643	0.000178927	0.000256643	0.00211226	0.0311965	0.665035	0.00710702	0.324939	0.576906	0.00405891	0.576068
ABHD16B	0.000393992	0.000591805	0.000195373	0.00878728	0.000930727	0.00500552	0.3507	0.000524993	0.745544	0.0124553	0.00733985	0.00303914	0.0130444	9.81e-05	0.0530247	0.389272	0.377431	0.000584559	0.959918	1.72874	0.208937	0.00381221
ABHD2	0.00153912	0.69693	0.156685	0.956613	2.67418	0.00044036	0.00887443	0.0166574	0.00650855	0.000862163	0.0022282	0.00232296	0.00176887	0.000890248	0.50809	0.0250697	1.68992	0.0013757	0.00156625	0.0862295	0.000987101	1.12406
ABHD3	0.00115119	0.446789	0.0126319	0.00363447	2.05236	0.00172749	0.00193805	0.0626803	0.123217	0.000956378	0.000318123	0.442687	0.00137134	0.00183698	0.00105524	0.0545835	0.00160605	0.000579842	0.924437	0.00105821	0.000475308	2.55517
ABHD4	0.00353679	2.81171	0.000877924	0.000991228	0.011718	0.00287184	0.00365332	0.00510829	1.59542	0.00237666	0.0137149	0.00739346	0.000545058	0.00127915	0.0239106	0.0953681	1.66794	0.00200063	0.00351806	0.00923116	1.1417	3.0093
ABHD5	0.000386162	0.300574	0.000690018	0.130738	1.47725	0.00329404	0.00028071	0.00144949	0.38506	0.00754237	0.00119633	0.12557	0.000769249	0.000397106	0.00170221	0.0676191	1.16746	0.00035361	0.00956643	0.0879222	0.00860179	1.16959
ABHD6	0.000453377	0.00321995	0.448671	0.766031	0.00107019	0.750113	0.0501992	0.442451	0.000177912	0.00152817	0.000461785	2.01027	0.248827	0.00418378	0.0054358	0.000239442	0.173782	0.000203535	0.00377786	0.00404586	0.000363575	1.33902
ABHD8	0.000703348	0.0022975	0.00045234	0.140741	0.783226	0.383839	0.124245	0.263116	1.22705	0.00166041	0.485534	0.0060593	0.000827762	0.00712002	0.00974103	0.700086	1.68728	0.00139743	0.000673793	2.294	0.791981	0.104921
ABI1	0.00977008	2.79563	0.0136129	0.00241333	0.819333	0.00855954	0.580892	0.00552677	1.39278	0.00069328	0.000593861	0.0839712	0.000508691	0.00544088	0.00162071	0.00227854	0.489499	0.00804505	0.0917721	0.0124171	0.00413204	2.50059
ABI2	0.00108551	3.11496	0.0208605	0.00125861	0.185481	0.00181771	0.00629097	0.011012	1.112	0.00726393	0.00102723	0.0770573	0.000785589	0.0773759	0.00400183	0.00155497	0.0131607	0.000872466	0.0777031	0.0160866	0.00147438	5.0094
ABI3	0.081624	6.37e-05	0.739552	0.00163226	8.92e-05	9.69e-05	0.627379	7.79e-05	0.133509	5.17e-05	0.000593585	0.000467504	0.000177121	0.0190135	0.00480811	0.000359195	0.167538	0.000181851	0.000193783	0.000108276	5.6e-05	0.000182196
ABI3BP	0.00585005	0.00601162	0.0420422	0.00285712	0.000552899	0.31553	0.00478816	0.00132696	0.000185279	0.000316348	0.000182409	0.00033709	0.000146482	0.207436	0.000280076	0.00198871	0.000367075	0.00126687	0.000639141	0.121351	0.000972337	0.0171725
ABL1	0.00102712	0.0664906	0.433753	0.00429242	2.59752	0.0010241	0.0016474	0.0075977	0.394478	0.00189381	0.00190548	0.933382	0.000478598	0.00532397	0.00454874	0.0186773	2.5183	0.000859681	0.00775458	2.07926	0.00086457	2.6304
ABL2	0.000636291	1.79956	0.293241	0.00151736	0.0130846	0.000877435	0.449952	0.0256941	1.04388	0.00387815	0.0772035	0.0112755	0.000297348	0.00264696	0.595437	0.00151223	0.0848225	0.000651565	0.507549	0.00274226	0.00112978	1.90538
ABLIM1	0.0015122	0.160376	0.141636	0.00108252	2.41707	0.00299193	0.000784378	0.00322148	0.159298	0.00221466	0.00071573	1.84631	0.00200509	0.0020131	0.00217494	0.000922049	1.42201	0.000888662	0.0222845	0.112522	0.00423926	3.06965
ABLIM2	0.257773	0.000227482	0.000517949	0.266766	8.77e-05	0.000176876	0.0446878	0.000214015	0.000223651	0.00140858	0.0831051	0.000453222	0.31868	0.000243937	0.00369134	0.00033348	0.00913592	0.0218519	0.000174818	0.000311307	0.406843	0.000394975
ABLIM3	0.0804818	0.000555373	0.0018744	0.016456	0.00022015	0.749823	0.155746	0.000115871	0.00017184	0.000479118	0.000150643	0.00050024	0.0177266	0.202521	0.000352407	0.000203242	0.00884725	0.0303367	0.000164329	0.0010039	0.00378983	0.0894513
ABO	0.000190157	0.000477482	0.422697	0.0477197	0.00020626	0.000819874	9.03e-05	0.000678406	0.000326132	0.0429389	0.000300742	0.000645402	0.535814	0.000172764	0.528286	0.000309731	6.08e-05	0.00481551	0.000326072	0.00307247	0.254979	0.000154754
ABP1	0.000414939	0.00291022	0.00105699	0.000456038	0.00256743	0.00517577	0.0153583	0.000569993	0.000581078	0.000447511	0.000197429	0.000793118	0.000285264	0.00242622	0.00277983	0.000208466	0.0866387	0.000522008	0.00830777	0.0108376	0.000469556	0.023139
ABR	0.000877432	3.04734	0.0793565	0.00129688	0.00329318	0.00132122	0.00230538	0.00106417	0.417888	0.000953828	0.000957017	0.00474831	0.00173152	0.00239155	0.00470758	0.00400623	0.00419766	0.00123235	0.00208643	0.0058942	0.000778543	3.44442
ABRA	0.000226305	0.00478022	0.0871811	0.000266309	0.000892932	0.000611538	0.00017284	0.00154659	0.000485292	0.000206386	0.000247501	0.000768241	0.000409198	0.000975617	0.000532865	0.000228199	0.00016773	0.00049146	0.000713419	0.00182629	0.00025719	0.000252365
ABT1	0.00282102	3.04648	0.000798896	0.00197823	0.0350261	0.00385466	0.00352584	0.00591774	1.1406	0.0145022	0.000520974	0.0157612	0.00119831	0.00112532	0.00170311	0.0151658	1.44682	0.00246708	0.00549021	0.00578883	0.110932	2.69157
ABTB1	0.057014	1.18057	0.0805579	0.000194458	0.000741415	0.000879461	0.00028347	9.61e-05	0.0445283	0.000671069	0.309383	0.00516287	0.000275115	0.000198811	0.00027608	0.00301917	0.906104	0.339856	0.60525	0.79591	0.560413	0.00119189
ABTB2	0.00155514	0.0106329	1.04348	0.991125	0.000822777	0.0152678	0.00348466	0.000191814	0.273072	0.00100477	0.108306	0.00119444	0.00585802	0.68717	0.638756	0.000210161	2.0117	0.00249299	0.00552436	0.00196691	0.635441	0.00643105
ACAA1	0.0102758	3.21865	0.0026573	0.000870979	0.837624	0.031739	2.78222	0.167097	1.3732	0.00686798	0.000447079	0.0392708	0.000642229	0.00114144	0.000754572	0.00323179	0.00387076	0.0073823	1.35816	0.00214525	0.347889	0.00481454
ACAA2	0.00436021	2.73811	0.0105139	0.00109768	1.16795	0.00206021	0.00822839	0.0120148	0.789832	0.00284258	0.00143069	0.0103049	0.000961276	0.00245421	0.0014899	0.00537611	1.96095	0.00439446	0.00722804	0.498511	0.0209111	4.55465
ACACA	0.0195701	2.48663	0.0256363	0.0011235	0.761903	0.0018894	0.311687	0.240683	1.79705	0.00518742	0.00149203	0.0163647	0.000261129	0.00286967	0.00540358	0.00119827	1.25836	0.00846508	0.00738606	0.0257412	0.0606525	4.18362
ACACB	0.000428656	0.153448	0.647842	0.0960805	0.344541	0.000612507	1.35423	0.0438497	0.00647699	0.504755	0.000200031	0.000789796	0.135034	0.000864237	1.2041	0.0133777	0.0114527	0.000199515	0.000553753	0.231406	0.000265373	0.179603
ACAD10	0.0013952	2.3505	0.00196766	0.0211209	0.724709	0.0015813	0.000497824	0.0154836	0.00753142	0.00202039	0.00269019	0.00275486	0.000727534	0.0013085	0.0694665	0.000456174	0.000749575	0.000940269	1.16659	0.0199599	0.0012424	2.61621
ACAD11	0.0934254	0.00552763	0.123665	0.552091	0.577596	0.000744073	0.0972966	0.00228494	0.00102043	0.420566	0.0255895	0.000307982	0.1626	0.29798	0.289272	0.0001619	0.152909	0.00185142	0.00589732	0.000474111	0.00108378	0.546659
ACAD8	0.00471944	0.00923443	0.00408533	0.00460608	1.75296	0.00157522	0.013458	0.00100001	0.00937341	0.000397975	0.00153224	0.0181239	0.000600706	0.00139728	0.00574541	0.0127055	2.42209	0.00169082	0.0290306	1.68631	0.00151596	2.66989
ACAD9	0.00193771	0.00691823	0.004978	0.00576624	2.64808	0.002664	0.00401324	0.0014394	0.0088735	0.00133916	0.00157235	0.00997989	0.000917143	0.000491252	0.00159828	0.00231744	1.70562	0.00137452	0.0217413	1.90962	0.00190044	1.84653
ACADL	0.0252391	0.0498822	0.1409	0.0109162	0.0728926	2.64358	0.000221534	1.01411	1.92699	0.00215046	0.0404064	0.000622422	6.35e-05	0.0130199	0.00424426	0.00616856	0.000156957	0.0616295	0.0324754	0.0773538	0.173088	0.00115918
ACADM	0.00406761	2.12415	0.0143475	0.0123594	1.84734	0.0053733	0.00226481	0.114955	0.300599	0.0010123	0.00256287	0.00361947	0.0016963	0.00296877	0.00589069	0.00349321	1.58192	0.00116144	0.0120583	0.0213586	0.00332321	3.60913
ACADS	0.0037613	1.81788	0.0189592	0.00423476	0.0113112	0.985927	0.000612	0.0212222	0.00026805	0.0125391	0.000775785	0.000999925	0.000104943	0.00145398	0.00117169	0.0102066	0.00101597	0.000576795	0.00878917	0.121112	0.00667722	1.84245
ACADSB	0.00182749	0.246768	0.000639495	0.0441954	1.48865	0.00652996	1.78448	0.00177343	0.000919793	0.664488	0.00147023	0.00211692	0.0034805	0.0003981	2.02404	0.00196618	0.00149099	0.0123136	0.000875704	0.650558	0.0388844	0.603006
ACADVL	0.00110337	3.74003	0.00348164	0.00145198	2.32466	0.0130923	0.238937	0.00306873	0.224446	0.00105887	0.00557904	0.0741632	0.00118796	0.001295	0.00134405	0.00458817	0.147773	0.00332468	2.13996	0.00530443	0.0103506	4.14937
ACAN	0.00220122	0.00247765	0.869104	0.0454878	0.0107839	0.000481291	0.00221203	2.42413	0.0656658	0.000117403	0.000380964	0.000407136	0.000633964	0.220729	0.0664651	0.00150807	0.000866491	0.369957	0.000711147	0.00265878	0.000475309	0.0593223
ACAP1	0.879523	3.53e-05	5.81e-05	0.5671	5.06e-05	5.58e-05	1.68559	6.86e-05	0.424471	0.000691113	0.0027765	0.00462806	0.383888	0.000118283	0.134885	0.302462	0.000329127	0.00205146	0.000305982	7.14e-05	0.00021986	0.000125883
ACAP2	0.000675265	1.42954	0.00256598	0.00162192	2.08569	0.00143216	0.0224021	0.00316592	0.160831	0.00274394	0.00325045	0.0257258	0.00233035	0.00168535	0.00319691	0.00135306	0.146914	0.000595987	0.019944	0.00555627	0.00119267	3.48533
ACAP3	0.00242543	2.82536	0.0068482	0.0139966	0.0152941	0.000926476	0.0068731	0.00229863	0.0441977	0.000331455	0.000760928	0.0065288	0.000334494	0.00336254	0.00326223	0.0379835	1.44721	0.00160378	1.87453	0.00314785	0.00090291	1.38798
ACAT1	0.000708807	2.33929	0.0111418	0.00735009	0.0176617	0.00157817	1.46198	0.00426174	1.26751	0.00206164	0.00658021	0.00890468	0.00634467	0.0133053	0.0297075	0.000579602	0.143657	0.000462611	0.580272	0.00194543	0.00106601	3.36452
ACAT2	0.00292558	0.0301493	2.80702	0.00663736	3.65091	0.0040245	3.3791	0.758656	2.50596	0.00624127	0.00365017	3.47258	0.0115716	0.00519484	0.018904	0.00105313	1.4619	0.00495041	0.00361337	0.00717697	0.000840519	3.33723
ACBD3	0.00704436	1.50413	0.712044	0.000376125	2.13391	0.00149375	0.115136	0.0272459	0.870919	0.00545706	0.00108048	0.310431	0.00147043	0.000430794	0.00156182	0.00145966	0.414484	0.00671149	0.00365168	0.00993761	0.10875	3.62786
ACBD4	0.000584577	0.000697251	0.000225492	1.38519	0.0353404	0.00268823	0.00500702	0.0242379	0.0504109	0.00702272	0.119466	0.00512997	0.197901	0.00015894	0.00191426	0.578448	0.877815	0.000473677	0.993267	1.34696	0.0765333	0.00041299
ACBD5	0.000500173	2.08113	0.00198213	0.000686392	0.526359	0.00126779	0.0016774	0.0208534	1.043	0.109315	0.00202443	0.0021949	0.00263408	0.000644578	0.00220647	0.00151835	0.00628349	0.000909349	0.010944	0.00104873	0.00204877	2.7848
ACBD6	0.00845248	3.34123	0.00476229	0.00500432	0.00332197	0.00351691	0.462038	0.00191877	1.20049	0.00188849	0.0257391	0.0113647	0.000406947	0.0011331	0.0132298	0.00169048	0.742387	0.00626843	0.00910247	0.0213119	0.00305602	3.99988
ACBD7	0.00219026	0.00215744	0.00510996	1.9653	0.188235	0.482389	1.75208	0.000413274	0.00222149	0.0146279	0.00022494	3.0363	0.000941601	0.00398384	0.0138872	0.0046745	0.00715776	0.0102561	0.00429082	0.00276521	0.610672	1.09165
ACCN1	6.94e-05	0.000930474	0.00169912	0.000643748	0.000981916	0.0002681	0.000194219	0.00632059	0.33429	0.00245682	0.000239508	0.000719101	0.0418025	0.219554	0.00100583	0.00030123	0.000921251	0.000156122	0.000260271	0.00144455	0.000371773	0.280111
ACCN2	0.000189681	0.0301457	0.799502	0.775047	0.00374583	0.00025837	0.00541147	0.068708	0.30607	0.440333	0.00105359	1.59176	0.437213	0.000244728	0.484133	0.00497636	0.722256	0.000138902	0.000420463	0.349766	0.00012135	0.00282314
ACCN3	0.000137465	0.000122647	0.0552882	0.0105757	8.45e-05	0.000340747	6.05e-05	0.000127593	0.000366057	0.00032751	6.79e-05	0.00199596	0.00159629	0.000154158	0.359464	0.00108015	0.000188011	0.00053449	0.608672	1.1002	0.00147041	0.000162365
ACCN4	0.00217831	0.000331019	0.000295388	0.14307	0.000300959	0.000234682	0.00099316	0.000307758	0.000203363	0.00152385	0.00192205	0.428975	0.000433382	0.000222424	0.0697136	0.000247445	0.000523761	0.0028093	0.000929528	0.00326684	0.00521792	0.0151593
ACCN5	0.000112572	0.000203398	0.000480991	0.000105566	0.00035239	0.000391181	0.00014273	0.000320005	0.000323687	0.000233648	0.000328642	0.000716096	0.000483431	0.000244962	0.000111176	0.000253826	0.000291229	0.000207024	0.000255555	0.000141194	0.000224379	0.000151044
ACCS	0.000575768	1.28608	0.000267975	0.000591957	0.0147244	0.0242128	0.109888	0.540493	0.00149649	0.000124258	0.000155645	0.000851667	0.00234204	0.524323	0.0467125	0.00417448	0.00403535	0.00155416	0.849791	0.00203099	0.000263885	0.688187
ACCSL	0.000310805	0.000236557	0.000341253	0.000183255	0.000306667	0.000261529	0.000197762	0.000545994	0.000541578	0.000540141	0.000448718	0.000785546	0.000400284	0.000431467	0.000286459	0.000283266	0.000277606	0.000390957	0.000425191	0.000305332	0.000219065	0.000171607
ACD	0.0193778	2.28953	0.00349946	0.00244431	0.0450913	0.00373619	0.559672	0.00288031	1.03672	0.00140848	0.00132079	0.0755875	0.000261177	0.00145071	0.00186592	0.000615404	0.623523	0.0017297	0.0125908	0.11796	0.00942795	2.6618
ACE	1.00737	8.78e-05	0.522209	0.000119086	0.00107373	0.000792401	0.0119866	1.23755	0.85029	0.456091	0.391235	0.000212937	0.706524	0.000364396	0.000308048	0.332984	0.00263405	0.000884241	0.000545069	0.000148681	0.000665691	0.000300867
ACE2	0.00225527	0.000337858	0.000130384	0.069961	0.000206422	0.862986	0.00101871	0.000615362	1.11998	0.000507297	0.000159422	0.000931483	0.0215976	0.189645	0.026954	9.16e-05	0.000493668	0.00189109	0.064876	0.00373889	0.00314365	0.0183
ACER1	0.000746108	0.000221925	0.000403746	0.000845899	0.000334399	0.000605589	0.000465652	0.000523032	0.000536134	0.00114262	0.000205866	0.00142834	0.000312271	0.000416268	0.00111903	0.000518836	0.000511409	0.000554204	0.00134862	0.000911565	0.000564937	0.00050097
ACER2	0.00210924	0.00286632	0.00537213	0.0591432	1.55421	0.000473161	1.55896	0.0371439	0.708798	0.000180797	0.000292411	0.000313586	0.00496211	0.00115961	2.26305	0.0147747	0.000905548	0.508727	0.000189354	0.00137713	0.000624313	0.0256162
ACER3	0.000771394	0.032937	0.00301128	0.0304892	3.36681	0.00316933	0.00861161	0.0018886	0.000909808	0.00138113	0.0302451	0.668705	0.00168344	0.000213252	0.0134008	0.0185792	0.565523	0.000773314	0.0133904	0.153751	0.00109384	2.11694
ACHE	1.18687	0.00173435	1.64645	0.000635503	0.00258783	1.42583	0.122515	0.6383	2.55831	8.6e-05	0.000871691	0.850936	0.000375724	0.00289477	0.00174962	0.13279	0.142771	0.000393046	0.670282	0.000651573	0.000135451	0.000384787
ACIN1	0.0175076	5.08887	0.00333442	1.28828	0.024551	0.00214416	4.19015	0.0145354	2.41922	0.0156718	0.00122102	0.161955	0.000552022	0.00628303	0.219364	0.00686007	0.22603	0.00176365	1.87681	0.024246	0.048713	0.40482
ACLY	0.160958	4.38872	0.0314887	0.00231419	0.875426	0.00448088	0.0333953	0.30992	2.8964	0.00902569	0.00196987	0.0308536	0.000554271	0.0459732	0.0190605	0.00128048	2.74998	0.0107826	0.0130408	0.0223222	0.0660918	5.49954
ACMSD	0.000303502	0.000362813	0.00042685	0.000212456	0.000222861	0.000428481	0.000252068	0.000467034	0.000603424	0.000265062	0.000474588	0.00124647	0.000514245	0.000232363	0.000192797	0.000265667	0.000514536	0.000347265	0.000335929	0.000186392	0.000246477	0.000174537
ACN9	0.00353348	1.9385	0.00246834	0.00103314	0.00498763	0.00166996	0.201061	0.00189917	0.64408	0.00110002	0.00111813	0.0276883	0.00117363	0.000793012	0.000767118	0.000920479	0.102646	0.00308658	0.00193547	0.0120971	0.0018253	3.20515
ACO1	0.00404999	0.213276	0.0247165	0.00396349	1.64358	0.0010581	3.06708	0.00477931	1.66573	0.00443179	0.00152374	0.0114717	0.00140161	0.00193172	0.00272316	0.000865388	0.0634541	0.00154873	0.00167193	2.49948	0.00575029	1.75574
ACO2	0.00479438	0.162487	1.02793	0.00845558	4.09032	0.00122634	1.01228	0.00287692	0.00863174	0.00522748	0.00384971	1.88132	0.00123763	0.00160862	0.00495382	0.00325988	0.549886	0.00144982	0.00260339	0.221872	0.00311838	3.51858
ACOT1	0.000288769	0.250227	0.0481149	3.81e-05	0.00697611	0.750756	0.000125	0.00938511	0.00143707	0.827732	0.416785	0.00206864	7.73e-05	0.849127	0.000110211	1.03781	0.00118164	0.530189	0.000251617	0.000155613	0.00191903	9.04e-05
ACOT11	0.00305598	0.0406306	0.004136	0.000417394	0.568979	0.000127261	0.565865	0.00834668	0.0399459	0.000291607	0.000254541	0.00943438	0.000698094	0.000344454	0.000435968	0.0002772	0.595082	0.00232447	0.000172579	0.108191	0.000601774	0.00100106
ACOT12	0.000329584	0.00124555	0.000552378	0.0269938	0.000994067	0.000701782	0.00193815	0.000526464	0.00195021	0.000701586	0.000346286	0.00593397	0.000924144	0.000307934	0.0795754	0.00121824	0.0016185	0.000218106	0.00659956	0.0024894	0.00029699	0.0213434
ACOT13	0.0620973	1.80208	0.0167235	0.00139436	0.00342043	0.000371819	0.00259892	0.0139642	0.0530963	0.000204675	0.0055018	0.0110109	0.00051656	0.247742	0.000785909	0.00515897	0.00242852	0.00857983	0.000206717	0.00897037	0.000670672	3.1833
ACOT2	7.29e-05	0.000125326	0.730867	3.37e-05	0.000566402	0.436727	5.24e-05	0.00391856	0.0080203	0.626563	1.37972	0.00157899	6.43e-05	2.04151	8.63e-05	2.02199	0.000181131	0.000107295	0.233095	0.000113795	8.85e-05	4.17e-05
ACOT4	0.000195471	0.000187996	0.000504101	6.93e-05	0.000251476	0.990566	0.000130193	0.54199	0.312324	0.00217981	0.686262	0.000440102	6.61e-05	0.870304	6.58e-05	0.54442	0.000872421	0.000270722	9.88e-05	0.000191058	0.757665	7.95e-05
ACOT6	0.00175131	0.00014062	0.000191583	0.00550497	0.000223888	0.000566318	0.0023446	0.000466005	0.000662854	0.000842386	0.00017592	0.000321243	0.000837841	0.210589	0.00208965	0.00012346	0.00129904	0.000646512	0.0127233	0.000175283	0.00032555	0.30759
ACOT7	0.467707	2.00178	0.0165961	0.0113378	0.00477556	0.000551958	0.00762378	0.0152879	1.75545	0.00149477	0.00148846	0.769577	0.000688736	0.0529339	0.00112045	0.00156848	2.04566	0.0228955	0.000680595	0.0495511	0.00367795	4.03135
ACOT8	0.0146853	0.0237562	0.00707921	0.000567825	1.2273	0.0026698	2.91337	0.00286877	0.925429	0.00118327	0.00120002	0.00645386	0.000289822	0.00187149	0.00074895	0.0271985	0.00998166	0.00484339	0.00129504	2.70858	0.00716861	0.0330944
ACOT9	0.00481908	2.96323	0.0230311	0.00642079	0.339858	0.0310624	0.3985	0.00548239	1.53481	0.00204849	0.000730747	0.0044391	0.00158581	0.0139314	0.00164431	0.000888952	1.41553	0.00311181	0.297917	0.00400931	1.89101	2.63154
ACOX1	0.0358294	0.887195	0.028265	0.000751947	1.763	0.00401496	0.077325	0.00139631	0.662151	0.00270715	0.0164049	0.000902347	0.000867489	0.000319881	0.001042	0.19544	0.852917	0.233546	0.00538821	0.088756	0.133465	1.54381
ACOX2	0.00672155	0.0203715	0.142494	0.00128314	0.00484504	0.000931665	0.37886	0.000620967	0.000518141	0.000519949	0.000208465	0.758884	0.000385508	0.00950212	0.00114336	0.000124048	0.00037708	0.0126855	0.00037074	0.11923	0.00256197	0.00199407
ACOX3	0.00772394	0.00313077	0.117197	0.00294678	2.34654	0.00105011	0.00342162	0.000932246	0.0128459	0.00210256	0.000228436	0.0283684	0.000506804	0.00183645	0.000532371	0.000414412	0.997847	0.00389013	0.00219042	1.38991	0.017173	0.72508
ACOXL	0.000257072	6.06e-05	5.93e-05	0.000467304	6.25e-05	0.000135954	2.03305	0.000145482	0.000186932	0.52881	0.000426053	0.000359601	0.0913994	0.000106809	3.11839	0.242493	0.00227318	0.000340881	0.000169285	4.77e-05	0.000723824	0.000188657
ACP1	0.00231311	2.88112	0.0085293	0.00636897	0.874581	0.00477529	0.0459291	0.00995022	1.46199	0.00426984	0.00231052	0.0201782	0.000932668	0.00320361	0.00245811	0.00402045	1.04243	0.00165795	0.0104541	1.02923	0.00669539	5.01023
ACP2	0.00150906	0.0983796	0.00281431	1.48491	3.71885	0.00136997	0.00127955	0.00209324	0.0127005	0.00149089	0.00596213	0.0568207	0.00077412	0.000658301	0.0249159	0.544376	2.87928	0.0009138	0.102746	1.74295	0.00218352	0.00625022
ACP5	1.04802	5.8e-05	6.34e-05	0.000112575	7.98e-05	9.22e-05	0.000159257	0.000209735	0.0250611	7.89e-05	4.88e-05	0.000332858	0.458855	1.16901	8.9e-05	1.02056	0.000113142	0.123512	0.000382291	7.81e-05	0.00015879	5.63e-05
ACP6	0.0010244	0.0104365	0.000968503	0.000725151	0.00388122	0.00172337	0.00292037	0.0149768	0.86734	0.000648275	0.00160233	0.00393458	0.000475788	0.000750989	0.00223977	0.0149716	1.25021	0.000669316	0.701052	2.17565	0.000704085	1.80768
ACPL2	0.00233385	0.0144941	0.0112934	0.000403589	2.06003	0.00658258	0.0638283	0.00543407	0.000587171	0.00310721	0.000838466	1.47084	0.000642407	0.00450961	0.00246263	0.0223718	0.0897966	0.00121363	0.00338164	0.157141	0.00115573	3.18391
ACPP	0.000366411	0.000923126	1.61664	0.000156073	0.0577287	3.68995	0.00217652	3.99191	0.513965	0.0284456	0.000149733	0.00103471	0.000548509	0.267283	0.000470698	0.0012028	0.0034069	0.389408	0.000774866	0.00114091	0.0476172	0.00165353
ACPT	0.000383799	0.00046412	0.000849614	0.000805132	0.000854853	0.000704941	0.000807763	0.000735977	0.000514927	0.000733286	0.000747687	0.00103774	0.000389579	0.000274771	0.00176747	0.000616984	0.00109477	0.000232463	0.00180142	0.00122765	0.000776187	0.00064695
ACR	0.00239383	0.000461933	0.000593852	0.0213576	0.00014912	0.000136327	0.000514041	0.000457417	0.000512959	0.251116	0.000348844	0.146201	0.000561085	0.0055575	0.00612386	0.00048831	0.000458599	0.000777012	0.000359261	0.0533153	0.000919125	0.00482046
ACRBP	8.55e-05	0.00481421	0.00179503	0.968406	0.000339223	0.00456457	9.98e-05	0.00176625	8.4e-05	0.00156806	0.217772	1.14922	0.352107	8.91e-05	0.0840314	0.19518	0.00011777	0.000189412	0.000479358	0.0396957	0.000360726	0.000190898
ACRC	0.0659065	0.201642	0.000237272	0.00065431	0.0205575	0.00540733	0.0536784	0.00222348	0.455688	0.000390311	0.000461354	0.00132842	6.03e-05	0.317179	0.000336737	0.00307428	0.0192921	0.00589452	0.397385	0.00026595	0.411162	0.46999
ACRV1	0.0014269	0.028498	0.0170557	0.000251468	0.062457	0.0662697	0.0237704	0.00675612	0.000736739	0.709738	0.000179792	0.000232431	1.36101	0.000174968	7.87e-05	0.00508841	0.210785	0.00128825	0.499229	0.00054676	0.000798454	0.00179589
ACSBG1	0.773123	4.63e-05	0.000173038	0.000218903	6.16e-05	0.000143503	1.0197	0.000119941	0.000110255	0.222924	0.000299378	0.646089	0.000232715	0.23344	0.0333635	0.000196891	0.000372247	0.000499638	0.000266824	5.24e-05	0.000155929	0.000126289
ACSBG2	0.00111799	0.00278679	0.00179965	0.0107549	0.00272448	0.00078929	0.00320251	0.000946781	0.00093882	0.0006468	0.000673892	0.00160319	0.000542087	0.000394834	0.00665863	0.000930136	0.00325278	0.000843924	0.00429067	0.0130306	0.00120788	0.00628532
ACSF2	0.0120046	0.00370163	0.284247	0.151932	3.2096	0.0417532	1.05925	0.00741997	0.000510194	0.103847	0.00353662	0.0017564	0.000443266	0.001038	0.0295461	0.00323256	0.000299144	0.00620043	0.0431112	2.4523	0.279805	0.358502
ACSF3	0.00095746	0.655988	0.00160145	0.0270149	1.16581	0.000594768	0.0242702	0.00262625	0.114971	0.000488339	0.00154061	0.0976348	0.000607636	0.000947159	0.0383685	0.00970703	0.266342	0.00046744	0.00661425	0.319128	0.000313486	1.68426
ACSL1	1.57161	1.16073	0.000551739	0.00340377	0.185527	2.02185	0.0038249	0.842011	0.401836	0.296579	0.000832867	0.0252882	0.118642	0.593482	0.00110036	0.000338718	2.07146	0.0391906	0.00192073	0.017234	0.13816	0.0364354
ACSL3	0.0309641	0.00153282	0.820335	0.00895401	4.67114	0.00368526	0.0124696	0.00346461	0.0122373	0.0016565	0.00120357	1.99398	0.00104207	0.0168078	0.00229062	0.00193549	1.73337	0.00509029	0.00644694	0.00213422	0.00350194	4.27255
ACSL4	0.0347687	0.00129248	1.6787	2.71461	3.46295	0.000566513	0.000584999	0.00394989	0.0169155	0.0020475	0.000959481	1.23528	0.331665	0.0540546	0.00141439	0.000885005	5.02355	0.00611188	0.0029452	0.0125159	1.94381	0.00588239
ACSL5	0.00063004	0.0253939	0.00238617	0.000509324	0.0326264	0.00561038	0.00054143	0.000517286	0.000653554	0.000293994	0.00042443	0.000832221	0.000605376	0.000390769	0.000935855	0.000545271	0.000310947	0.000258527	0.0470812	0.0268979	0.000480007	0.00120487
ACSL6	0.333577	0.000259626	0.000747436	0.000267172	0.000206386	0.000564086	0.224187	0.000438815	0.000126868	0.000305522	0.000212226	0.000345801	0.000420612	0.0043262	0.013693	0.000494155	0.0110547	0.000713687	0.0110217	0.00020205	0.000146092	0.000620956
ACSM1	0.000292655	0.00509932	0.0218837	0.0857886	0.000992957	0.00041547	0.00669015	0.0027234	0.000204859	0.000262854	0.000561931	0.000511005	0.00521415	0.000468384	0.0589986	0.000297589	0.0082629	0.000360355	0.000345707	0.0057394	0.000115106	0.130086
ACSM2A	0.000209541	0.000214867	0.000215407	0.000140653	0.000135618	0.000383533	9.34e-05	0.000285292	0.000402664	0.000359118	0.000385515	0.000732552	0.00030372	0.000255676	0.000448488	0.000277275	0.000234712	0.000334203	0.000502951	0.000168969	0.000103968	0.000119368
ACSM2B	0.000462389	0.000164345	0.000414406	0.00014804	0.000258842	0.000234294	0.000217642	0.000483768	0.000264609	0.000196541	0.000294924	0.000848867	0.000330605	0.000180068	0.000160759	0.000304148	0.000180244	0.000367415	0.000279795	0.000160542	0.000257002	0.000159097
ACSM3	1.07453	0.000410471	0.758232	1.25057	8.2e-05	0.442249	0.00408794	0.000199697	7.94e-05	0.000125551	0.000307065	0.00142016	0.0768712	0.00109946	0.687583	0.274369	0.000225182	0.000867516	9.93e-05	0.000989436	0.000104529	0.000822447
ACSM4	0.000355456	7.82e-05	0.000487755	0.000494009	0.000405165	0.000248606	0.00040466	0.0004902	0.000456663	0.000337054	0.00048779	0.000807285	0.000378839	0.000545916	0.00249625	0.000942673	0.000439338	0.00023394	0.000921257	0.000349379	0.000198148	0.000185854
ACSM5	0.000258765	0.000143307	0.000452602	0.000218074	0.000313349	0.000383161	0.000190003	0.000439125	0.000291192	0.000292419	0.000204253	0.000679131	0.000274934	0.000270378	0.000378686	0.000296377	0.000305364	0.000162908	0.000495328	0.000120268	0.000127374	0.000150014
ACSS1	0.69782	0.000128978	0.000189982	0.00449366	7.92e-05	0.597376	0.000689783	0.000309959	0.000134977	0.000106831	0.0476065	0.000948367	0.201913	0.000103677	0.214587	0.000232764	0.000307716	0.00584264	0.000356068	9.88e-05	0.000145038	0.000116671
ACSS2	2.27542	3.76253	0.0433039	0.00630499	0.0955785	0.00133693	0.00634387	1.41389	2.49028	1.17568	0.011588	0.00390861	0.012493	0.801365	1.11287	0.000350014	2.76642	0.0192872	0.00160865	0.034221	0.817392	0.687219
ACSS3	0.000432375	0.946056	0.00314026	0.00176922	1.60926	0.000541975	0.00103833	0.00160107	0.0571632	0.0021577	0.00168514	0.163651	0.000847349	0.000436053	0.00333064	0.001518	0.00421019	0.00115642	0.00271694	0.400097	0.00313205	3.28182
ACTA1	0.516433	0.000173189	0.0337414	0.000131585	8.46e-05	0.000140005	0.000629252	0.000145242	4.68311	0.000210786	0.259171	0.0028636	0.550131	0.000244857	0.000372823	1.15851	0.00690853	0.000613057	0.0486524	0.000262585	3.67063	0.000446858
ACTA2	0.0119861	0.000535001	6.66711	0.00060912	0.000910753	2.54622	0.0844598	0.000258377	2.41041	0.535463	0.00397404	3.09162	0.000571898	0.306861	1.50833	9.21e-05	0.135465	1.92345	0.0309326	0.000400534	0.000785725	0.00820943
ACTB	0.021069	8.30626	0.0274461	0.00164705	0.370059	0.0238812	1.2389	0.0095565	4.56624	0.0237814	0.00466115	0.00975307	0.00185808	0.00614044	0.00325006	0.00241768	1.49786	0.0108915	0.0823632	0.0215563	0.0670841	8.58754
ACTBL2	9.26e-05	8.37e-05	0.497814	9.42e-05	0.000214272	0.000516709	0.000118333	0.000192354	0.000347865	0.000385774	0.000371327	0.000680242	0.000682718	0.000177438	0.00030336	0.000185159	0.000168373	0.000341874	0.000368938	0.000101876	0.000151786	7.28e-05
ACTC1	0.00986066	0.000407682	7.56332	0.00191072	0.00298402	3.33733	1.84248	5.53552	6.44429	0.238726	0.496022	0.000530099	0.627078	0.000716742	0.000841727	1.25255	0.0019234	0.000963331	0.00337172	0.00132025	2.27376	0.00136953
ACTG1	0.082059	0.30695	0.189502	0.00319754	4.24201	0.00604934	0.0814171	0.00617529	2.87781	0.00502718	0.00204749	0.0171938	0.00244191	0.00614055	0.00208396	0.0070413	4.69145	0.0361501	0.00927602	5.97915	0.188725	5.45223
ACTG2	0.00263492	6.24e-05	0.152714	4.66e-05	9.13e-05	0.00152261	0.000717262	3.81e-05	2.55557	0.000717049	0.0432247	4.72e-05	0.000146274	4.17e-05	6.39e-05	0.925476	0.580335	0.000683355	0.48232	6e-05	2.40429	7.74e-05
ACTL10	0.000186883	0.0575675	0.034068	0.00266767	0.0813076	0.000415134	0.00981331	0.00128121	0.0533068	0.00194514	0.00172719	0.00303073	0.000136825	0.0026878	0.0113569	0.0135737	0.0175652	0.000127952	0.00162643	0.0417618	0.000323096	0.0986153
ACTL6A	0.00229287	0.00869949	0.234547	0.0568236	2.71002	0.00161231	0.0313066	0.0049596	0.091889	0.000488411	0.00186468	0.28163	0.00123506	0.00486293	0.0038862	0.00485908	3.16013	0.00152857	0.00237181	2.4963	0.000993029	3.1359
ACTL6B	0.0832163	0.000116385	0.000116334	0.00538057	8.95e-05	0.000295159	0.31176	0.000332632	0.000138579	0.000245635	0.00041429	0.00243401	7.21e-05	0.00017953	0.00174172	0.107685	0.000231323	0.00278402	0.000190781	0.000279185	0.00190307	0.00319039
ACTL7A	0.000131152	0.00024529	0.000499385	7.76e-05	0.000249114	0.000400223	0.000250828	0.000313955	0.000541613	0.00023382	0.000294089	0.000831302	0.000672175	0.000465555	0.00029438	0.000166339	0.00027378	0.000329068	0.000458627	0.00020922	0.00028154	0.000112392
ACTL7B	0.000345491	0.000341644	0.000467549	0.000123812	0.000662656	0.00121907	9.04e-05	0.000598354	0.000680476	0.000409141	0.000276076	0.000458518	0.000314774	0.000284815	0.000352317	0.000272143	0.000397904	0.000396762	0.000631772	0.000327982	0.000113421	0.000228742
ACTL8	0.000150536	0.00012027	0.000351721	4.64e-05	6.53e-05	0.000344505	0.00011882	0.000171231	0.000126508	0.451543	9.61e-05	0.000544578	0.000207314	9.73e-05	0.000103358	0.000208105	0.472831	0.000157242	0.00014172	6.33e-05	0.000159606	4.74e-05
ACTL9	0.000455809	0.000307461	0.000406899	0.000313837	0.000532054	0.00063721	0.000240099	0.000709878	0.000340956	0.000681486	0.000209644	0.000746522	0.000414627	0.000510848	0.000366231	0.000444234	0.000434558	0.000347241	0.000836405	0.000211879	0.000441934	0.000142878
ACTN1	0.00563348	1.37459	1.55797	0.00173349	4.24468	0.00870151	0.00569676	0.0423214	1.43008	0.00349304	0.00324255	1.0334	0.00100386	0.0025052	0.00329882	0.00770224	2.21381	0.0169651	0.0151663	0.484531	0.0185655	4.70551
ACTN2	0.000142243	0.000204726	0.768896	0.435994	9.89e-05	1.44704	0.449631	0.640977	9.44e-05	0.0166748	0.000110553	0.00643824	0.0109888	0.000154889	0.000520893	0.000520918	0.000218427	0.000109813	0.603455	0.000856893	0.000244372	0.000206172
ACTN3	0.0023136	0.00238812	0.000326258	0.324107	0.00173383	0.00106104	1.13075	0.00559567	0.000902561	0.00728801	1.32808	2.40924	1.13331	0.000417935	1.43677	1.6035	0.00162631	0.00173689	0.00144373	1.1699	3.56716	0.00528178
ACTN4	0.0623406	0.446384	0.845721	0.012296	3.92705	0.0373173	0.328968	0.00388957	1.70067	0.00597271	0.00299003	0.471606	0.000493379	0.00389079	0.00563437	0.00933803	2.23271	0.0371658	0.0845415	2.5858	0.321554	3.88092
ACTR10	0.00250573	0.0202249	1.03531	0.00334701	3.19497	0.00432945	0.00139276	0.00189381	0.0145604	0.00168477	0.00156116	1.27687	0.00115809	0.000602894	0.00127223	0.0049202	1.43449	0.0031724	0.00193939	0.94733	0.00240946	2.54514
ACTR1A	0.00177082	0.050811	0.0963006	0.00230861	2.8006	0.00182875	4.36621	0.00380752	2.18198	0.0039024	0.00132273	0.0786856	0.00156309	0.00446367	0.00406013	0.00261224	0.0784189	0.00115701	0.00357771	4.64464	0.00271452	0.0463037
ACTR1B	0.0142515	3.65236	0.0316573	0.0031687	0.880584	0.00285045	0.138977	0.00313652	0.692728	0.00284549	0.0200271	0.100829	0.00118065	0.00139926	0.00273974	0.000982373	0.0552304	0.00355077	0.617855	0.00637415	0.0033697	3.691
ACTR2	0.00864137	4.87625	0.0375401	0.00144681	0.729473	0.00444283	0.00210428	0.105886	2.12037	0.00524047	0.00138253	0.0151644	0.00107879	0.0135932	0.00233301	0.00348239	1.8429	0.00283588	0.0401865	0.004178	0.0065774	5.24677
ACTR3	0.0216846	4.02807	0.0882648	0.00256912	1.28115	0.00378282	0.00643967	0.0106439	2.30709	0.0125705	0.00109713	0.0060945	0.00115475	0.00248014	0.00159923	0.00247452	2.0086	0.00859138	0.0141289	0.00789131	0.0419988	4.50849
ACTR3B	0.00643536	0.00575496	0.625081	0.357279	1.66176	0.000799168	0.464397	0.00158574	0.017094	0.364925	0.000488305	1.50699	0.00404202	0.0164839	0.00129307	0.000644319	1.02312	0.00526494	0.00249067	0.275929	0.139239	2.6942
ACTR3BP2	0.000361355	0.000229103	0.000313857	0.000247126	0.000232709	0.000904533	0.000117772	0.000332813	0.000612004	0.000502624	0.000239096	0.000597204	0.000201229	0.000302329	0.000379996	0.000359286	0.000191879	0.000214502	0.000304519	0.000190456	0.000299257	0.000112932
ACTR3BP5	0.000198623	0.00027296	0.000225345	0.000149771	0.000265893	0.000659506	0.000112261	0.000558716	0.000238882	0.000369278	0.000234515	0.00033854	0.000242148	0.000271073	0.000278548	0.00022347	0.000162452	0.000279998	0.000308622	0.000216459	0.000133222	7.39e-05
ACTR3C	0.0169933	0.0001079	0.000168647	0.000108299	0.000255775	0.400438	0.00564503	0.413852	0.430693	0.332001	0.261475	0.000233766	0.000126252	0.425959	0.000183829	0.29743	0.00434462	0.0138348	0.00193358	5.86e-05	0.0117562	0.000147657
ACTR5	0.00341874	0.420623	0.550553	0.000519744	1.26165	0.00369297	0.0182774	0.00138364	0.0549737	0.000749166	0.000972791	1.33694	0.000956041	0.000519323	0.00113929	0.031636	1.14969	0.00118389	0.173674	0.00844793	0.00139367	2.15348
ACTR6	0.00696683	2.87467	0.00322882	0.000612694	0.217357	0.00344049	0.287873	0.0211871	1.51239	0.00439666	0.000884056	0.00912608	0.00183794	0.00201692	0.00147376	0.00573439	0.187632	0.00106144	0.0586454	0.0226785	0.00448907	3.79977
ACTR8	0.00206254	0.531066	0.0441851	0.000768299	2.28567	0.000644283	0.0029704	0.00128438	0.0504116	0.00341093	0.00388547	0.00472293	0.00077701	0.000990277	0.00220765	0.000987325	1.60486	0.00116068	0.00282656	0.932981	0.0019633	2.07112
ACTRT1	0.00143026	0.000729072	0.000485342	0.000800989	0.00114384	0.00128004	0.000995494	0.000545982	0.000464684	0.000706261	0.000356954	0.00100351	0.000129281	0.000887911	0.00103271	0.000265026	0.000668747	0.00122662	0.00741216	0.00166603	0.00125533	0.000748393
ACTRT2	0.000237041	0.000225867	0.000415782	0.000182978	0.000348569	0.000414699	0.000145215	0.000215386	0.000458325	0.000363056	0.000293587	0.000991408	0.000242174	0.000260407	0.00027989	0.000367287	0.00017376	0.000215773	0.000331665	8.76e-05	0.000162573	0.000158695
ACVR1	0.0216392	0.00151454	1.29764	0.00119255	2.5143	0.00123821	0.903394	0.00770382	1.70898	0.000615262	0.00100114	1.62988	0.000678136	0.00473188	0.00224477	0.00336609	0.00158007	0.00326914	0.00402335	0.00205097	0.00468172	2.19809
ACVR1B	0.00101922	0.00476286	1.03014	2.97719	2.85284	0.00271213	0.00290249	0.00238439	0.00207844	0.00632337	0.00135622	1.90202	0.000500329	0.00165107	0.0014572	0.00587757	2.86082	0.000620415	0.00381129	0.00223108	0.00143331	0.00110487
ACVR1C	0.366499	0.00446029	0.000609954	0.512367	0.00905621	0.00405088	0.000870114	0.00300688	0.00166877	0.000280744	0.00205333	0.00225586	0.000265047	0.159609	0.00219154	0.00316643	0.00800328	0.000306037	0.0517523	0.00633769	0.000309993	0.0678493
ACVR2A	0.00358558	0.457424	0.493516	0.0312749	1.92354	0.0095706	1.43741	0.00243509	0.0014149	0.000667057	0.000579234	0.00299542	0.00219247	0.352923	0.00778765	0.279076	0.00194516	0.00335758	0.926339	1.22711	0.000542015	0.238643
ACVR2B	0.00102926	0.696788	0.0777067	0.00236736	3.00365	0.000873161	0.0122733	0.00325362	0.0244488	0.00177491	0.00300555	1.04003	0.00147678	0.000955744	0.015253	0.116758	0.109327	0.00147966	0.00524717	0.0373924	0.000651336	4.79036
ACVRL1	0.000128479	0.000377729	0.665524	0.0599783	0.000201413	0.00023417	0.000887975	0.0160949	0.000290689	0.00389729	0.000102717	0.00109235	0.000180342	0.523316	0.000662156	0.0023402	0.000164041	0.000863344	0.000199387	0.0130728	0.0818129	0.00664078
ACY1	0.00114047	0.792791	0.119013	0.243444	0.031461	0.000683103	1.59718	0.254226	0.49512	0.00207495	0.162674	0.000841819	0.213563	0.000481982	0.0486097	0.000238438	0.249336	0.000433532	0.000428183	0.319872	0.00076771	0.0126989
ACY3	0.00143359	0.00137601	0.000449247	0.00427883	0.000686499	0.000471311	0.00433326	0.000678225	0.00036009	0.000681851	0.000361635	0.00170719	0.00154101	0.00108049	0.00337963	0.00368809	0.00315114	0.000320004	0.00114373	0.00167435	0.000493336	0.00302054
ACYP1	0.0143508	0.135485	0.00179497	0.000658461	0.24791	0.0128002	0.358393	0.0110022	1.3726	0.00251765	0.000913727	0.0956981	0.000544034	0.000953176	0.00155183	0.00105957	0.0885727	0.00344775	0.127032	2.95795	0.0115381	2.60377
ACYP2	0.196172	1.03106	0.000568017	0.00122294	0.00095726	0.128947	0.187459	0.00116851	9.23e-05	0.467219	0.00106922	1.3698	1.05926	0.445684	0.0012792	0.352589	0.00101815	0.426763	0.000502117	0.00463384	0.486048	0.0595932
ADA	0.205335	0.0009917	1.9146	0.250201	0.00055068	0.000873705	2.15724	0.859424	0.733073	0.000499497	0.000613973	1.77663	0.00140137	0.00111776	1.60634	0.00333616	0.00688355	0.153213	0.000636173	1.44899	0.000577452	0.833413
ADAD1	0.000186736	0.000268654	0.000380191	0.000111408	0.000226777	0.000441066	0.000145601	0.000550389	0.000405195	0.000330165	0.000178256	0.000707455	0.0003007	0.000301537	0.000217185	0.000250761	0.000318293	0.000269733	0.000298169	0.000251808	0.000157785	0.000102822
ADAD2	0.00207089	0.000276571	0.000321033	0.000181442	0.000255535	0.000636761	0.283611	0.000300366	0.000334102	0.000201337	0.000150588	0.000736091	0.000337096	0.00047658	0.000165408	0.00394732	0.00302542	0.00182012	0.000172779	0.000173823	0.000156553	0.000442702
ADAL	0.000645905	1.48102	0.00303267	0.00615926	0.0226424	0.00085294	0.00941083	0.0766885	0.502054	0.000983798	0.000519408	0.0147362	0.00268851	0.000507164	0.714283	0.00127096	0.00460175	0.000739681	0.00180564	0.00127128	0.000420887	2.18024
ADAM1	0.00110301	1.01036	0.00156359	0.00224983	0.0230291	0.00155381	0.383495	0.00103667	0.230528	0.000390665	0.0631844	0.000469912	0.00479737	0.810279	1.04117	0.697078	0.948509	0.620696	1.63564	0.00137385	0.000158644	0.0391715
ADAM10	0.00312233	0.525811	0.894405	0.0228061	4.91955	0.00202821	0.0019182	0.00331015	0.025016	0.00173154	0.00610163	0.395388	0.00120019	0.00142675	0.0210822	0.0152836	1.1468	0.00272782	0.0104761	0.217179	0.00249062	4.56446
ADAM11	0.0013034	0.0148519	0.000412732	0.866785	0.0187407	0.00547086	0.00043526	0.0018004	0.00995183	0.725988	0.443213	0.485711	0.682198	0.00164727	0.384411	0.545532	0.48061	0.117887	0.521855	0.05481	0.122735	0.00302975
ADAM12	6.48e-05	0.000208012	1.53107	6.75e-05	0.000182141	0.000411486	4.34e-05	0.00133283	0.000308054	5.92e-05	0.000543032	0.00136273	0.000645513	0.00116112	0.873704	0.0001822	0.00020824	9.3e-05	0.000182256	0.000126707	2.59e-05	5.39e-05
ADAM15	0.00604499	0.000755728	1.11435	0.00588183	1.09869	0.00212487	0.439834	0.000942657	0.442681	0.0335411	0.00341786	2.18267	0.000720043	0.00713133	0.00251569	0.000709197	1.24242	0.0446229	0.00543587	0.00167471	0.691939	2.47621
ADAM17	0.000531374	0.006395	1.16135	0.403755	4.21844	0.00199264	0.00792022	0.00280231	0.00642017	0.00123827	0.00457539	2.20076	0.00373296	0.0027591	0.0589221	0.00267517	0.918553	0.000943201	0.00895594	0.00295203	0.000611974	3.12179
ADAM18	0.000140073	0.000104016	0.520683	0.000130436	0.000157682	0.00024897	0.000123102	0.382856	0.000157212	0.000166651	9.91e-05	0.00057417	0.000144346	0.000229957	0.000222419	0.00467188	0.00010562	0.000238209	0.000194535	0.000176477	9.01e-05	5.76e-05
ADAM19	0.0407404	0.00166654	3.58303	0.0151476	3.50658	0.00301927	0.77939	0.0555621	2.34642	0.00107823	0.00179899	1.95762	0.000231028	0.000555828	0.00626465	0.00116534	0.948849	0.00482279	0.00632571	0.00377108	0.0114279	1.34151
ADAM2	0.000155691	0.00242814	0.001117	0.000294577	0.00584972	0.00391802	0.00013287	0.0269059	0.000649108	0.000304707	0.000197632	0.000330802	0.000514012	0.000245956	0.00018063	0.000566707	0.000344324	0.000354048	0.0003608	0.00135457	0.000152027	0.00020332
ADAM20	0.00102287	0.00410135	0.00103689	0.00140398	0.00558097	0.00251641	0.000813867	0.000443336	0.00121209	0.00080616	0.000468027	0.000542995	0.000426011	0.000214462	0.00104238	0.000468208	0.0013805	0.00111661	0.0911265	0.0138484	0.0031037	0.00302576
ADAM21	0.00582242	0.000872622	0.000416582	0.0486768	0.00191669	0.000808447	0.00111015	0.00128286	0.00109397	0.0224551	0.000234443	0.00335326	0.000351145	0.00495122	0.0138492	0.000374969	0.00077972	0.00150328	0.142197	0.00533321	0.108211	0.0346051
ADAM21P1	0.000636015	0.000575925	0.000643572	0.000685389	0.000360598	0.000647209	0.00049981	0.00054777	0.000576847	0.000651212	0.000167392	0.00238406	0.000985113	0.000802554	0.00157623	0.000634015	0.000794355	0.000356876	0.000784399	0.00100836	0.000413035	0.000694709
ADAM22	0.315147	0.000666528	0.737088	0.990437	0.00381044	0.000244221	0.0037668	1.42542	0.0125674	0.305097	0.000429501	0.0352193	0.000462826	0.18373	0.960233	0.00503972	1.55451	0.00288239	0.0886491	0.00489512	0.268389	0.979837
ADAM23	0.000999205	0.000130271	0.360261	1.97835	0.000186392	0.000109764	2.71933	0.000822551	1.3831	0.00712149	0.000221512	1.91917	0.430703	0.68116	0.375773	0.0398197	0.171029	0.000279068	0.00034172	0.000161201	0.0011398	0.000942012
ADAM28	0.00512772	0.00305378	1.36113	0.00833173	0.000116505	1.71897	0.0254786	2.51568	9.46e-05	0.000126091	0.000687964	0.0670051	0.000107657	0.0292437	0.0147737	0.00444301	0.00852527	0.000272923	0.019718	0.0219259	0.000205481	0.0344318
ADAM29	0.000352869	0.000803547	0.00213175	0.000299696	0.000834148	0.000264868	0.000232895	0.176103	0.000392105	0.00023471	0.00020039	0.000970948	0.000272731	0.00183076	0.000228997	0.000356696	0.000216141	0.00031375	0.000356128	0.000323033	0.000162837	0.000125364
ADAM30	0.000390662	0.000305958	0.000296613	0.000282304	0.000437275	0.000798235	0.000257034	0.000529962	0.000476646	0.000410952	0.000389353	0.00156909	0.000278546	0.000294272	0.000355094	0.000513433	0.000237747	0.000193801	0.000892299	0.000409022	0.000173983	0.000187207
ADAM32	0.000358101	0.134822	0.000581329	0.000365962	0.0197833	0.011224	0.000487256	0.000902354	0.000332292	0.000295033	0.000291844	0.00384354	0.00105726	0.000809613	0.00122285	0.000572249	0.000935814	0.0004515	0.177549	0.0101956	0.000268383	0.00457294
ADAM33	0.332496	0.506547	1.76617	0.0811628	0.0161704	0.010227	0.00558232	0.0266075	1.89679	0.813775	0.685305	1.06566	1.07846	0.0104249	0.514804	0.000233867	0.00173779	0.977147	1.61656	0.0106362	0.000408412	0.00387797
ADAM3A	0.000271122	0.000203469	0.00066146	0.000211919	0.00019163	0.00031451	0.000128235	0.000346835	0.000326198	0.000217058	0.00020217	0.000621999	0.000373432	0.000214776	0.000271741	0.000182213	0.000157142	0.000413038	0.000311515	0.00011239	0.000111805	0.000109535
ADAM7	0.000268698	0.000168745	0.00045482	0.000228867	0.000264981	0.000493227	0.000149763	0.000395462	0.000427212	0.000317277	0.000192307	0.000705266	0.000311402	0.0001513	0.000257961	0.000387062	0.000364445	0.000383475	0.000449993	0.000146373	0.000311387	8.77e-05
ADAM8	0.369531	8.71e-05	0.451905	0.32375	0.000139901	0.606973	0.600079	0.000114945	0.000297221	0.000562005	0.000192818	0.529738	0.000252453	0.396274	0.00191063	0.00167175	0.00115665	0.0001337	0.566068	0.000294488	0.000205765	0.000629017
ADAM9	0.000978111	0.0287709	1.82583	0.00155155	4.27923	0.0016454	0.00350918	0.00154666	0.0447956	0.000607889	0.00642815	0.0489988	0.00486354	0.00116583	0.00328756	0.000587219	0.00409692	0.000535866	0.0214536	0.00768732	0.000623459	3.60185
ADAMDEC1	0.000138021	0.000228999	0.000309385	0.000107627	0.000215609	0.00042361	9.78e-05	0.000492787	0.000301054	0.000357439	0.000218722	0.00064724	0.000209402	0.000222552	0.000282662	0.000356874	0.000218117	0.000165044	0.000335663	0.000160344	0.000156962	0.000125612
ADAMTS1	0.000669863	1.87045	0.374027	0.000585987	2.31181	0.00237691	0.00210912	0.0245547	0.000625777	0.00642902	0.000487879	0.00333182	0.944682	1.75642	0.00105317	0.88566	1.67409	0.00325507	0.0577641	0.00787024	1.58614	0.000460422
ADAMTS10	0.0111385	0.634697	1.61154	0.0134352	0.021318	0.000762103	0.167582	0.000954451	0.000535844	0.0076986	0.828079	0.000308276	0.646731	0.571707	0.123456	0.515107	1.11665	0.348336	0.665187	0.0275856	0.00743064	0.00471634
ADAMTS12	0.000716392	0.00378607	2.84977	0.000324119	0.758116	0.0155664	1.89229	1.1563	0.845681	0.00879292	0.00141806	0.00227611	0.00015767	0.000566035	1.05497	0.0028302	0.00408249	0.681287	0.000866426	0.000900695	0.0253328	0.00751754
ADAMTS13	0.00163107	0.00038567	0.00833837	0.00215278	0.00042238	0.000170904	0.535183	0.56789	0.000328926	0.0005165	0.000254835	0.00195856	0.000515324	0.00124169	0.875055	0.0030016	0.000397988	0.000252883	1.30874	1.74402	0.000250019	0.00897751
ADAMTS14	0.76225	0.000257944	0.0997795	0.00537199	0.000292767	0.000122895	0.0739582	0.000222976	0.00105715	0.00300897	0.406448	0.00163574	0.460577	0.00055711	0.00248029	0.000175603	0.00171615	0.000593536	0.446907	0.0085012	0.0129197	0.190541
ADAMTS15	0.567694	4.85e-05	0.662093	0.000261126	0.000158475	0.000282777	0.329627	0.000127024	0.000165657	0.195791	0.000252732	0.000705002	0.364075	0.253679	0.00013144	0.000280183	0.655867	8.86e-05	0.359822	6.04e-05	0.00024403	0.000146908
ADAMTS16	0.0007557	0.000148948	0.000291244	0.000357171	0.000358638	0.000142226	1.45561	0.00322667	0.00129824	0.0120322	0.00756116	0.000290609	0.533937	0.000124578	0.000380477	0.402557	0.0491199	1.07609	0.338511	0.000187934	0.0913514	7.29e-05
ADAMTS17	0.00196049	0.000247299	0.0119192	0.000596497	0.646555	0.000370335	0.0089528	0.587541	0.550499	0.000993425	0.000182745	0.000307224	0.000551815	0.00553842	0.518721	4.91e-05	0.469354	0.186441	0.00741116	0.00031939	0.011852	0.000253182
ADAMTS18	0.000101343	0.000139483	2.84983	5.47e-05	0.000311651	3.94172	4.3e-05	4.35616	0.987128	7.7e-05	0.000332074	0.000493169	0.000151103	0.000336607	0.000138758	0.000150137	0.000209125	0.000105554	0.000305568	0.000117133	4.92e-05	1.6e-05
ADAMTS19	0.00453864	0.111825	0.000795509	0.00258289	0.0503522	0.0232043	0.0144821	1.73732	1.76803	0.00202715	0.000495975	0.00533093	0.000428379	0.00227863	0.00143312	0.000871776	1.2578	0.00371099	1.85599	0.837481	0.00145684	3.021
ADAMTS2	0.139286	1.34563	1.22524	0.00185986	0.128218	0.0446859	0.000914596	0.745885	0.00711228	0.000889796	0.0012748	0.000279867	0.465964	0.886074	0.813314	0.626598	0.000597318	0.141119	0.00035683	0.00204567	0.457093	0.00256299
ADAMTS20	0.00262171	0.000113645	0.39385	1.22749	0.000156303	0.472178	1.23852	0.000140216	0.000240618	0.00133703	0.000225876	0.894299	0.000313639	0.447313	0.00833311	0.000567636	0.00108884	0.00220818	0.214798	0.000139028	0.00349898	0.000781654
ADAMTS3	0.158818	0.0017708	0.957611	0.00398106	1.27011	0.00148314	1.22566	1.29013	1.27896	0.000135191	0.000687915	0.000825083	0.000862548	0.236225	0.866318	0.00154174	0.017008	0.00288935	0.0242497	0.00124774	0.000270375	0.000494218
ADAMTS4	1.29714	8.15e-05	1.18874	0.000877229	5.6e-05	7.32e-05	0.00224221	0.000384736	0.366032	0.0102952	0.000258371	0.221073	0.218092	0.564395	1.86953	1.02081	0.689965	0.000526717	0.00260719	0.000228832	0.791793	0.000375799
ADAMTS5	0.131888	0.000143078	0.955212	9.38e-05	0.00010916	0.000218721	0.000342104	0.000176114	1.27831	0.000306902	0.0436528	0.000186001	0.532894	0.355477	7.88e-05	4.53e-05	0.104005	0.00172783	0.408611	8.95e-05	0.000524191	9.85e-05
ADAMTS6	0.00422126	0.00107206	3.04204	0.000260548	1.1591	1.13634	0.000166534	0.00128952	0.00298272	0.574234	0.255005	0.402665	0.000259535	0.341158	0.398554	0.363732	0.00216375	0.0539946	0.000608771	0.00138477	0.0248818	0.000282258
ADAMTS7	0.00112742	0.00119574	2.11059	0.0173685	1.89784	0.000506762	0.182632	0.00333782	0.0017235	0.00414319	0.00421951	2.63154	0.000351097	0.0311363	0.0492869	0.00129132	0.309922	0.000589267	0.13928	0.00134576	0.00400369	3.68706
ADAMTS8	0.867906	3.27e-05	0.00010443	0.00104407	3.36e-05	5.82e-05	2.04844	8.48e-05	5.56e-05	0.554267	0.00057427	0.000104553	0.497595	0.000849926	0.665141	2.96e-05	0.000494674	0.000500197	4.85e-05	3.82e-05	0.000376948	6.21e-05
ADAMTS9	0.0019493	0.000343698	3.4343	0.020113	0.0318363	3.0624	8.24e-05	2.80448	2.1274	0.431494	0.000453749	1.69153	0.22473	0.780692	0.398526	0.000137334	0.000125958	0.0971395	0.542296	0.000443791	0.0112064	8.63e-05
ADAMTS9-AS2	9.57e-05	0.000843226	0.435994	0.000146477	0.242631	0.10161	0.000150102	0.472105	0.145183	0.000193936	0.000644198	0.369196	0.000271741	0.000191956	0.000614012	0.000323813	9.74e-05	0.000189527	0.00186936	0.000283275	0.000149189	8.81e-05
ADAMTSL1	0.0191676	0.00653027	0.00768125	0.00826941	0.00027561	0.00285044	0.00294877	0.000354969	0.000304045	0.000292586	0.000308017	0.00307269	0.000141975	0.196264	0.00311916	0.00259392	0.000879309	0.00202195	0.00119501	0.051027	0.0013756	0.097264
ADAMTSL2	0.00022974	0.0025693	3.28734	0.000468658	0.368856	0.125964	0.0503673	2.19674	0.783525	0.0269728	8.46e-05	0.00224469	0.00115518	0.0022951	0.759756	0.0135185	0.0957985	6.96e-05	0.00663363	0.00292652	0.000467047	0.0290956
ADAMTSL3	0.00994638	0.000721811	1.30832	0.321322	0.308444	0.00144369	0.00431335	0.00122238	0.514378	0.00114922	0.000416338	0.000269881	0.000866337	0.149056	0.0471228	0.000129623	0.000657463	0.00201196	0.00032431	0.00435139	0.107065	0.00695849
ADAMTSL4	0.925347	0.000332807	0.667413	1.36744	0.00653083	3.83566	0.507289	2.82143	3.03077	0.000619223	0.00447744	6.2e-05	0.000761799	0.000497977	0.000596369	0.000213977	0.000468495	0.000744177	1.04318	0.000207887	0.000517089	0.000441365
ADAMTSL5	0.0199301	0.182782	0.262522	0.00418993	0.0113935	0.000737904	0.000631413	0.00043023	0.00833292	0.000224638	0.00059503	0.00110888	0.000147597	0.001788	0.00420138	0.0921328	0.000560714	0.0826365	0.00136812	0.124182	0.00203774	0.00281293
ADAP1	0.5879	0.117104	0.177461	0.00127607	0.00038542	0.00917958	0.654976	0.000273174	0.247024	0.000311542	0.259868	0.000619856	0.484196	0.000645512	0.000334518	0.498994	0.00160064	0.0037983	0.000226236	0.0193108	0.572032	0.000473281
ADAP2	0.0263963	0.000370749	0.000414906	0.115702	0.0582328	0.000703615	0.00157086	0.000720684	0.00367994	0.000623691	0.00038005	0.0638141	0.00280317	0.000763136	0.0103826	0.000176771	0.000872585	0.0241073	0.0100258	0.196868	0.214529	0.106728
ADAR	0.00760867	2.09726	0.421399	0.002256	2.18736	0.00432789	0.00123976	0.00250302	0.854809	0.00240209	0.00339905	0.575511	0.00215724	0.00146138	0.00517673	0.0067459	2.02152	0.00376802	0.0262252	0.165883	0.00461464	5.03645
ADARB1	0.000896564	1.26141	1.2121	0.000740666	0.000703035	0.00127415	0.0231674	0.000341017	0.983609	0.000809868	0.000923793	0.00530628	0.000520455	0.000116285	0.00183481	0.001549	0.0115052	0.00259691	0.777189	0.00980758	0.0211548	1.36472
ADARB2	0.00071374	0.000175668	0.475176	0.358688	0.0001096	0.000148736	0.179127	0.000225902	0.000173081	0.000554251	5.76e-05	0.00099628	0.00112078	0.000607144	0.000439555	8.54e-05	0.00225585	0.00040311	0.000200396	0.000366343	0.00100217	0.00873266
ADARB2-AS1	0.00038171	0.000175248	0.000256731	0.0358583	0.000175733	0.000294945	0.0149999	0.000163126	0.000204664	0.0158165	0.000409866	0.000507037	0.000269608	0.0365021	0.00521622	0.000208397	0.00140487	0.000113975	0.000367059	0.000235915	0.000712214	0.0470708
ADAT1	0.00122531	0.0158274	1.14131	1.15392	2.31989	0.00119292	0.0020749	0.00235377	0.0117713	0.000388419	0.0183431	0.0055693	0.000951827	0.000468228	0.318229	0.00189039	2.00382	0.00454195	0.00127994	0.0187099	0.000682541	0.763904
ADAT2	0.000174769	0.00558539	0.577057	0.00248671	0.00117525	0.0087583	0.000720436	0.0017797	0.000150595	0.00387877	0.000326512	1.23908	0.00197646	0.00127071	0.00607477	0.00104528	0.000429889	0.000354479	1.03817	0.00625517	0.000366211	2.20976
ADAT3	0.0143191	0.010416	0.00148858	0.000366148	1.91617	0.074831	1.10569	0.000588908	0.180914	0.202997	0.00272781	1.701	0.000227649	0.00802168	0.00137372	0.447867	0.233322	0.000304267	0.120979	0.000277308	0.00230568	0.000806682
ADC	0.000190645	0.758066	1.05481	0.000143312	0.143858	0.00321403	6.19e-05	0.1339	0.000913956	0.000440202	5.66e-05	0.318545	0.000148858	0.00526424	9.98e-05	0.000314452	0.000295628	0.299335	0.000167728	0.000831495	0.000718683	7.25e-05
ADCK1	0.00060687	1.09255	0.0166966	1.90137	0.973498	0.00402655	0.00411323	0.00095092	0.00122008	0.00383072	0.00141508	0.10969	0.00306238	0.00023134	0.00611884	0.00037675	2.08065	0.0023271	0.0399399	0.00163202	0.0198609	0.00829868
ADCK2	0.594276	2.10047	0.00214922	0.000814252	0.849855	0.226841	1.41866	0.0445427	1.41179	0.000158697	0.566591	0.00183127	0.00808637	0.355013	0.0104251	0.0766708	0.00229352	0.0946641	0.0186845	0.000988971	0.000169846	0.000989494
ADCK3	0.00314916	0.00328534	0.000525077	0.00222878	0.000430525	0.0318029	0.897746	0.000499587	0.751096	0.00375892	0.000846549	0.662173	0.0010532	0.000463468	0.00375607	0.00874228	0.118493	0.0018038	0.683185	1.20021	0.0129982	2.73402
ADCK4	0.00105221	1.39655	0.0543145	0.00299294	2.52379	0.00134736	1.32251	0.00114599	0.0056413	0.003042	0.00278161	2.30209	0.000450879	0.000775726	0.00413708	0.00354378	0.0254519	0.00152071	0.00916249	0.0020472	0.00140877	2.16943
ADCK5	0.664345	2.85715	0.00137046	0.00307676	0.064283	0.00104043	0.766787	0.00732558	0.432798	0.000410898	0.000376488	0.00267123	0.000290053	0.000235637	0.000834862	0.00226606	0.000596986	0.000756158	1.58799	0.00853886	0.000885047	0.0164143
ADCY1	0.00127225	0.151007	0.00867777	0.000969508	0.689664	0.00166999	2.37776	0.000218512	0.00341403	0.0944442	0.00482893	0.0019794	0.000399684	0.000366802	1.48015	0.00251825	0.0789269	0.000608911	0.0216929	0.507837	0.341871	0.0313887
ADCY10	0.000264959	0.000147078	0.000347168	0.000124982	0.000312922	0.843134	0.000213575	1.0026	0.000281882	0.000357442	0.00100527	0.000857185	0.000439787	0.000210381	0.000367379	0.000136116	0.000707176	0.000256448	0.000307113	0.000162028	0.000121692	0.000141729
ADCY2	3.14139	5.33e-05	6.34e-05	0.228378	0.000145376	0.000105712	1.50022	0.000117809	1.77831	0.000450422	0.160267	0.000298311	1.67682	0.000175892	0.419694	0.711236	0.000242318	0.000184958	0.540622	7.72e-05	0.000342544	0.000228548
ADCY3	0.00043031	0.00848477	1.05117	0.0315316	0.147967	0.00430571	0.035554	0.472827	0.877568	0.00278856	0.000207797	0.234108	0.00305593	0.0013038	0.0953583	0.00214293	0.676704	0.000784026	0.0186047	0.154146	0.00256292	3.06748
ADCY4	5.69e-05	0.00137713	0.477976	0.169293	0.000611609	0.0382089	7.28e-05	0.000804291	0.000122143	0.000623723	0.173131	0.000242179	0.00248795	0.000100094	0.00234168	0.000610372	6.17e-05	0.000159313	0.141045	0.00810574	0.000184515	0.000119551
ADCY5	0.991334	0.0120718	0.462202	0.000276555	0.000796394	0.22024	1.43696	0.000223824	0.000295797	0.000374808	0.00028577	0.00237101	0.000270432	0.449018	1.51592	0.0450172	0.0976514	0.000679148	0.000320214	0.000716808	0.000330242	0.000362063
ADCY6	0.00047167	0.0496797	0.822696	0.100423	3.80719	0.00681924	0.00146382	0.000759097	0.0251413	0.761513	0.000705331	2.58116	0.00489528	0.00481926	2.34561	0.0724088	1.69225	0.000330578	0.0523508	0.306285	0.000798067	0.239361
ADCY7	0.428018	1.26418	1.50705	0.552975	0.0119569	0.000709373	0.780513	0.0211846	1.02779	0.000671033	0.000533366	0.0013886	0.00485705	0.565671	0.00838381	0.295908	0.0541375	0.160588	0.694521	0.00276537	0.000226867	0.00373399
ADCY8	0.978716	6.93e-05	0.000268417	0.000155864	5.73e-05	0.00013381	0.000178128	0.000336911	8.83e-05	9.05e-05	0.000188125	0.00116973	0.0167253	0.000160817	0.000443705	0.50737	0.000169602	0.54851	0.00113262	8.89e-05	0.000133819	9.9e-05
ADCY9	1.09593	0.00160371	1.2344	0.697336	0.626605	0.000650968	0.0209515	0.000371749	0.218157	0.410062	0.366426	0.000951514	0.40949	0.000658248	0.631187	0.00101953	1.32296	0.0773771	0.00854885	0.00261978	0.209883	0.0384362
ADCYAP1	0.000361369	0.000176422	0.000695729	8.97e-05	0.000370092	0.000405049	0.000172518	0.000269976	0.000718324	0.000195458	5.2e-05	0.790289	0.000333305	0.000185361	0.000194684	0.00352163	0.000217931	0.000274244	0.000472159	0.000176585	0.000160198	0.000148946
ADCYAP1R1	0.143498	4.17e-05	7.82e-05	0.000684093	2.16e-05	0.000136531	2.36088	5.85e-05	5.87e-05	0.000264009	0.000451707	1.43536	0.000154822	0.000572731	1.74996	0.000190374	9.12e-05	0.000558228	0.00012583	7.24e-05	0.0001376	0.00010948
ADD1	0.0165939	3.04788	0.0185935	0.00361277	1.5948	0.00396888	0.0126814	0.0138326	1.03922	0.00120207	0.00166817	0.0513905	0.000954692	0.00535471	0.0022476	0.00829333	1.85636	0.00919281	0.0152379	1.18698	0.0341185	3.51997
ADD2	0.00493903	0.000859699	0.000740467	1.94604	0.00246669	0.00104001	4.52538	0.451645	1.72559	0.0139008	0.0017053	2.84951	0.289198	0.000170225	0.00255902	0.000907151	0.841124	0.00257232	0.876353	0.00134139	0.0177707	0.00925562
ADD3	0.00366422	2.76819	0.0154493	0.00131072	1.64235	0.00651985	0.0281648	0.00222203	1.07377	0.0034139	0.00222471	0.0463719	0.00112061	0.00168204	0.00373535	0.00457938	0.0322474	0.00193752	0.0321419	0.00235799	0.00766966	4.7409
ADGB	0.000161043	0.000224404	0.00050579	0.000127302	0.000252933	0.000441352	0.000147966	0.000316397	0.000381938	0.00040385	0.000240849	0.000607282	0.00020818	0.000287161	0.000242534	0.000269989	0.000209964	0.000288756	0.000460289	0.000181285	0.000192098	0.000159988
ADH1A	0.000272127	0.000319337	0.000647235	0.000197175	0.000341559	0.000683998	0.000209612	0.000647611	0.000608021	0.000523753	0.000468212	0.0011264	0.000449248	0.000411643	0.000408257	0.000498886	0.000239498	0.000438241	0.000661013	0.000254862	0.000185492	0.000125085
ADH1B	0.000180821	0.000171229	0.000375403	0.000156585	0.000378426	0.000394095	0.000109589	0.000528521	0.000342983	0.000380233	0.000263055	0.000551814	0.000365895	0.000200517	0.000282907	0.000456423	0.000138565	0.000265414	0.000269859	0.000191244	0.000240738	8.25e-05
ADH4	0.000247351	0.000324504	0.000269686	0.000135664	0.000269479	0.000648058	0.000146522	0.000447596	0.000478147	0.000469444	0.000261317	0.00087249	0.000448475	0.00044195	0.000190678	0.00017575	0.000360824	0.000277761	0.000964929	0.000247963	0.000303943	0.000189446
ADH5	0.00355544	0.263692	1.89163	0.00711994	4.39534	0.00420669	0.363198	0.0114348	0.139031	0.00101028	0.00260184	3.58648	0.0025241	0.000854417	0.00267557	0.0838761	1.87319	0.00423278	0.00182188	0.0162976	0.0021742	5.32714
ADH6	0.00544622	0.00324434	0.000731412	0.00196083	0.00459564	0.00176524	0.011475	0.00104416	0.000936406	0.000598823	0.000717707	0.000512297	0.000245898	0.00428185	0.000847127	0.000195438	0.0307273	0.000388993	0.00902694	0.00660351	0.000865028	0.0185039
ADHFE1	0.00159464	0.0736554	0.938327	1.00285	0.000444437	1.65998	0.00700142	0.97846	0.000167172	0.0123894	0.00624485	0.0104047	0.000789136	0.000292161	1.01909	0.000463322	0.00228352	0.00205556	0.97138	0.659085	0.255224	0.00491018
ADI1	0.000745634	0.0196685	0.00197773	0.00464843	2.77242	0.00124892	0.00208921	0.00287462	0.27951	0.114184	0.00115138	0.150428	0.000717033	0.000311397	0.00343425	0.0678882	3.04578	0.00145799	0.00375732	2.34989	0.0884668	1.85998
ADIG	0.00046894	0.00021019	0.000689504	0.000235099	0.000286981	0.000870912	0.000169541	0.000377087	0.00052601	0.000546449	0.000253901	0.000942996	0.000354976	0.00040655	0.000235079	0.000318395	0.000222765	0.000412427	0.00051671	0.000312127	0.000385197	0.000129642
ADIPOQ	0.000383851	0.000292668	0.00036463	0.00012226	0.000345149	0.000510764	0.000160195	0.000343817	0.000227514	0.000324404	0.000314723	0.000448595	0.000353299	0.000257393	0.000261616	0.000287071	0.000490807	0.00034747	0.000494361	0.00019822	0.00028982	8.73e-05
ADIPOR1	0.00195187	0.0128322	0.00345398	0.00344462	2.1113	0.0018134	4.13478	0.00540862	2.32055	0.00903484	0.0191918	0.0345155	0.00108323	0.000997063	0.0126401	0.00167645	0.0409088	0.00103077	0.0182913	4.13715	0.00301236	0.270107
ADIPOR2	0.00288863	0.0272454	1.38436	0.00052797	3.70004	0.00106178	0.550269	0.00561072	0.350777	0.00164835	0.00130097	2.37599	0.00132746	0.000790615	0.00228781	0.00333809	1.1325	0.00283102	0.00119846	0.00158062	0.00578897	3.26021
ADK	0.00310861	2.35654	0.00353833	0.0351799	0.0047938	0.00852082	0.00236314	0.000737147	1.88702	0.876476	0.000951761	0.0148905	0.00379132	0.000362112	0.00243327	0.0200155	0.933571	0.000771565	0.0288122	0.0141278	0.00101467	2.69877
ADM	0.03385	0.000349221	0.000187545	0.0228838	0.00101328	0.00760686	0.187449	0.000434837	2.7186	0.129212	0.00296659	0.00549927	0.000646706	0.000404612	0.00777226	0.000929982	0.117037	0.0213712	1.05653	0.000325459	0.41934	5.05888
ADM2	0.00452993	0.000144949	0.00134654	2.4541	0.00012918	0.000400442	0.0487789	0.000117202	0.75805	0.00012501	0.00228529	0.00141754	0.63256	0.0218667	0.000704384	8.87e-05	1.53275	1.08209	0.000137138	0.000230618	0.000619238	0.00857655
ADNP	0.00129233	3.96183	0.0226582	0.00203464	0.673621	0.00251374	0.00216824	0.0165151	1.19547	0.00260876	0.00199531	0.203894	0.00111747	0.00782946	0.0159678	0.00439504	1.17514	0.00272409	0.312887	0.0363912	0.00123065	4.68717
ADNP2	0.00139138	0.255337	0.0873416	0.00506263	1.14046	0.0012096	0.00587986	0.340715	0.662875	0.000987739	0.00181838	0.0450983	0.000666796	0.00897104	0.00794668	0.0151157	1.95823	0.00126141	0.00710625	1.84958	0.000936765	2.87488
ADO	0.000719941	0.352017	0.371225	0.0166811	1.93127	0.00182417	0.129059	0.00146727	0.0994807	0.00126204	0.000737772	0.655246	0.00375505	0.000896972	0.00132445	0.00255417	0.874824	0.000709398	0.00208707	0.564498	0.00200854	3.27086
ADORA1	0.000841693	0.000273172	1.73227	0.620718	0.000236198	0.000160651	0.191969	0.00590991	0.0730208	0.000214689	0.171032	0.41936	0.000425388	0.000320552	0.0940185	0.043316	0.822271	0.000186694	0.000416617	0.000147444	0.000442755	0.0039822
ADORA2A	0.243115	0.0101463	0.723308	0.381798	0.000276965	0.000687708	1.04936	0.000961681	0.000272516	0.00724011	0.000300029	1.61626	0.00340258	0.000784186	0.000420299	0.000142893	0.002763	0.00240676	0.539951	0.141245	0.0374997	0.323038
ADORA2B	0.00142384	0.000850517	0.397224	0.954774	0.000190822	0.000957588	0.527839	0.897756	0.000176978	0.923268	0.521985	0.791335	0.236561	0.851388	0.000281259	0.000237038	0.00133797	0.672053	0.000282756	0.000576181	0.00897542	0.00420808
ADORA3	0.000192078	0.000292285	0.000485963	0.000168747	0.000519995	0.000463859	0.000195981	0.000741656	0.000377757	0.000385724	0.000520132	0.000527933	0.000405113	0.000484896	0.000437516	0.000595386	0.000260488	0.000395292	0.000453004	0.000256276	0.000330289	0.000193047
ADPGK	0.00492409	0.020514	0.144203	0.000837905	3.67209	0.00317716	0.022178	0.00217128	0.042985	0.00107494	0.00134245	1.45334	0.00066637	0.00062538	0.00239614	0.0159021	1.65803	0.00628806	0.00855862	0.405848	0.0073372	2.46849
ADPRH	0.000975318	0.962644	0.0185763	0.614097	0.00546255	0.862843	0.00321035	0.139503	0.000304192	0.0362399	0.000263578	0.000320627	0.0185383	0.000180447	0.00123937	0.00107597	1.41349	0.0280704	0.000222335	0.00131671	0.34459	0.0343583
ADPRHL1	4.05e-05	0.269526	0.0941398	4.57e-05	0.000975738	0.576917	0.000238581	0.0165192	0.395863	0.000363768	0.000153066	0.000632063	0.00127761	9.71e-05	0.000531976	0.0106085	0.772989	7.09e-05	0.311926	0.000143255	0.000135937	6.25e-05
ADPRHL2	0.00546277	0.54852	0.122733	0.0106766	1.42919	0.00561227	0.0018496	0.00219225	0.639917	0.00376405	0.000844613	0.643434	0.000833216	0.000842439	0.000548191	0.00322693	1.84889	0.00377503	0.00904615	1.75953	0.0343236	2.05855
ADRA1A	0.00114807	6.72e-05	0.000142622	0.142288	9.23e-05	0.000383068	0.000327199	0.000189595	0.00036566	0.000203997	0.000101449	0.000303305	0.162328	0.191322	0.000143424	0.00128752	0.000120461	0.000107567	0.00018408	0.000106554	0.000115332	0.00145523
ADRA1B	0.000130169	0.000578444	0.843083	0.000118228	0.000376277	2.50362	0.000115976	1.00121	0.418211	0.000223717	0.000560333	0.000427142	0.000649575	0.000384006	0.000258706	7.97e-05	0.000202637	0.000112113	0.00190629	0.000149325	0.000109154	4.32e-05
ADRA1D	0.000100605	0.000526145	0.0402273	0.157435	7.09e-05	0.537195	0.213985	0.000412616	2.57e-05	0.00028285	0.629279	0.000264282	0.583083	0.000878186	0.00320922	0.0683146	0.000172706	9.72e-05	7.89e-05	0.183281	8.92e-05	0.000235259
ADRA2A	0.00027586	4.49e-05	0.326538	0.528053	0.000133173	0.000145224	0.334307	0.000342289	4.9e-05	7.33e-05	0.000471052	7.6e-05	0.00210704	0.000250173	1.56915	0.407107	0.000218688	0.000155538	8.31e-05	7.77e-05	0.000166091	0.000246394
ADRA2B	0.0359947	0.0233874	0.000526526	0.0250143	0.0205196	0.000740807	1.32614	0.566658	0.00184065	0.00408773	0.00200063	1.31432	0.00147095	0.442266	0.938475	0.000174939	0.0025543	0.356352	0.0032033	0.411169	0.0478441	0.257181
ADRA2C	1.16779	0.00146592	0.000574478	0.00138232	0.00214702	0.000807327	1.14875	0.00495444	1.39189	0.00218496	0.235421	0.0169251	1.40874	0.652211	0.00141256	0.807074	0.00521228	0.000357715	1.08789	1.53487	0.0214851	0.00561446
ADRB1	0.00897304	0.00893231	0.00822147	0.0024977	0.0063426	0.00265559	0.00207882	0.000990731	0.00048976	0.0004214	0.000437941	0.0015026	0.000683019	0.00196	0.000892344	0.000220473	0.00275931	0.00226572	0.0181566	0.0153069	0.00112815	0.00349906
ADRB2	0.363896	0.000545306	1.0059	0.000443857	0.000767422	0.0767661	0.203021	0.533217	6.9e-05	0.000274124	0.000438437	0.00109545	0.000452773	0.30523	0.0533433	0.000340951	0.00134711	0.0379918	0.254072	0.0023145	0.000469261	0.0353173
ADRB3	0.00265059	0.0045588	0.00292832	0.0039241	0.00505007	0.00091834	0.00157438	0.00145983	0.000512226	0.0019689	0.000378396	0.00170162	0.000329602	0.00290454	0.00193225	0.000567613	0.00166628	0.000913342	0.00374668	0.0099199	0.00233652	0.00505617
ADRBK1	0.0328431	0.112306	0.00636898	0.00411752	0.788401	0.00506321	0.0135144	0.0621715	0.992093	0.00585681	0.00139849	0.098934	0.000540241	0.0017543	0.00188978	0.000591523	2.43036	0.00855095	0.547735	3.32211	0.0392503	2.14685
ADRBK2	0.000418989	0.0326519	0.00790014	0.00188391	2.00006	0.000689059	0.00368363	0.0016938	0.00968699	0.000974824	0.00402616	0.0952914	0.00184037	0.00132081	0.015893	0.010801	0.0675639	0.000326388	0.00798149	0.0615876	0.000359594	3.54539
ADRM1	0.00244047	0.0356417	0.0660305	0.0376982	2.57521	0.00501742	5.47829	0.00173925	2.55757	0.00291137	0.00205441	0.503073	0.00119032	0.00432633	0.0122372	0.0022893	0.113059	0.00225243	0.0226123	4.25588	0.00130934	0.0184586
ADSL	0.00265612	2.25336	0.00454211	0.0814046	1.58863	0.00690203	0.890735	0.00404971	1.1264	0.00204249	0.00292718	0.117983	0.000975703	0.00284716	0.00832893	0.00231775	1.85635	0.00232189	0.0415488	0.697451	0.00583251	4.07073
ADSS	0.00905253	0.461101	0.0138734	0.00369192	1.54972	0.0055435	1.5104	0.00372198	1.44869	0.000712918	0.00168205	0.10072	0.0017534	0.00140351	0.0898856	0.0109435	1.30081	0.00777239	0.15326	2.62103	0.00239013	2.70531
ADSSL1	0.00146636	0.00117524	0.150858	1.53311	0.000104444	0.000162358	0.215132	0.000171426	0.000203703	0.00981858	0.111416	0.024575	0.0405442	0.000121398	0.0247989	0.439103	0.584319	0.00151586	0.000264257	1.8577	0.274672	0.00158277
ADTRP	0.000732994	0.0159344	0.000631412	0.000194456	0.224757	0.000246991	0.00040019	0.0385375	0.0433704	0.000235033	0.00131374	0.000729418	0.000933762	0.132706	0.000178418	0.000340786	0.0119062	0.000251395	0.0175015	0.000422119	0.000214584	0.000581544
AEBP1	0.0108363	0.00673383	2.35125	0.003232	3.19556	0.00222976	0.530945	0.00681141	1.13633	0.00216901	0.00256306	2.37207	0.00138599	0.00115694	0.00140438	0.00338905	0.041827	0.00603601	0.00669428	0.0028873	0.0168987	3.78841
AEBP2	0.000416463	2.05125	0.00444942	0.00165387	0.00163871	0.00216736	0.00223141	0.00327319	0.785671	0.00109832	0.000887292	0.00747876	0.00165782	0.00100395	0.022991	0.00643832	0.00461098	0.000918804	0.268095	0.0069998	0.000720848	3.8565
AEN	0.0193853	2.29217	0.0114654	0.00100324	0.0180367	0.00155168	0.292889	0.00552594	1.85144	0.000717409	0.00151299	0.0670709	0.00119943	0.0137068	0.00438441	0.00196289	0.187593	0.00889999	0.00160075	0.00685711	0.00192829	4.99419
AES	0.004896	5.06529	0.00873297	0.0102232	0.00514554	0.000885626	3.12003	0.0134844	1.82138	0.000697351	0.00175011	0.0516635	0.0017726	0.0338865	0.0100756	0.00871094	0.00671143	0.00201141	0.00149519	0.0672367	0.000932183	2.98062
AFAP1	0.00158514	0.0580722	1.6412	0.00499454	2.30167	0.00167929	0.0016333	0.00478577	1.45088	0.0909058	0.00083581	0.038579	0.00052751	0.00287514	0.00108237	0.000404173	0.607762	0.000998438	0.00115022	0.414999	0.227502	1.43801
AFAP1-AS1	0.000578623	0.00792628	0.000912242	0.00045241	0.0970608	0.000348384	0.000145785	0.000562489	0.0247119	0.00124585	0.000408808	0.000516235	0.000526577	0.000269148	0.00106233	0.000286857	0.000685697	0.000578143	0.0139672	0.00471602	0.000943468	0.000480829
AFAP1L1	1.37564	0.0225422	0.394946	0.00502813	0.000415726	0.847786	0.0882558	0.745738	0.000206755	0.482305	0.000483648	0.00158211	0.825917	0.000384297	0.00344731	0.00110295	0.707497	0.000642784	0.0207422	0.00144631	0.00144136	0.00313915
AFAP1L2	0.00160559	1.64217	1.91159	0.000581031	0.0174139	2.5349	0.00594434	3.31841	2.18609	0.00370602	0.000208225	0.000733854	0.1196	0.629532	0.00031104	0.000133803	0.0118265	0.312771	0.0004851	0.00363528	0.006768	0.00119915
AFF1	0.157501	0.369576	0.42969	0.0244744	1.76412	0.000634237	0.00484844	0.00769017	0.115404	0.000443063	0.0114168	0.121242	0.000571497	0.118825	0.100479	0.669102	1.14778	0.0131444	0.0278492	0.0111072	0.000884568	2.95428
AFF2	0.000535223	0.144817	0.894931	0.00273952	0.000666224	0.00137636	0.0979761	0.736486	0.00171735	0.000216053	0.000542004	0.000509021	0.000291953	0.00592328	1.22351	0.290706	0.0039549	0.00214885	0.000135497	0.0636664	0.000178216	1.12524
AFF3	0.00231884	0.0125144	1.24617	0.00141842	0.0220767	1.26806	0.00216461	0.0177295	0.00104018	0.00060232	0.000841064	0.00238091	0.469477	0.337791	0.213845	0.00046558	0.0183511	0.44237	0.0019362	0.00222784	0.0173373	0.11757
AFF4	0.000940482	1.71216	0.0250063	0.00421231	2.30514	0.00211052	0.00274438	0.0123502	0.800209	0.00360821	0.00274292	0.0131833	0.00167838	0.00169187	0.01267	0.00372198	0.753906	0.00111661	0.0378297	0.509679	0.0017162	3.54701
AFG3L1P	0.00104093	1.73698	0.000677751	0.00447354	0.00955135	0.00306377	0.00191836	0.00273278	0.673566	0.00197735	0.000273909	0.43361	0.00156561	0.000481778	0.468049	0.00344876	1.19178	0.00461926	1.6205	0.00169964	0.00854681	1.10981
AFG3L2	0.00590596	1.06155	0.173298	0.00643745	2.84414	0.00387368	0.00301603	0.00382756	0.386491	0.00167093	0.00193339	0.225416	0.00150213	0.00228151	0.00228602	0.00380011	1.94819	0.00475267	0.00737727	0.351196	0.00542532	4.13467
AFM	0.000267742	0.000239367	0.000329677	0.000185124	0.000196562	0.000529937	0.000144286	0.000496068	0.00049509	0.000179078	0.000223916	0.000462283	0.000339313	0.000244324	0.000243598	0.000167368	0.000259732	0.00029293	0.00041542	0.000138446	0.000195268	0.00012183
AFMID	0.000479308	1.64674	0.0187635	0.00896669	0.00118128	0.00131826	0.140813	0.000631334	0.75611	0.00919975	0.00914479	1.40682	0.000717148	0.00035399	0.0121125	0.0114499	0.243477	0.000664187	0.00919725	0.0360834	0.00577898	3.1424
AFP	0.000660795	7.41e-05	0.27593	4.85e-05	8.7e-05	0.000234137	0.000125847	0.000704093	0.394852	3.92e-05	0.000349619	0.000251717	0.000322058	0.00101492	4.66e-05	0.00014722	0.593937	0.000335228	0.000184662	4.72e-05	5.38e-05	2.5e-05
AFTPH	0.00150867	1.22879	0.0836709	0.00339883	1.04165	0.002114	0.00299797	0.000988664	0.467235	0.00318158	0.00130628	0.624248	0.0012056	0.00104036	0.0020254	0.000855525	0.645409	0.00124477	0.176954	0.0359604	0.00228185	2.52926
AGA	0.0125072	0.937495	0.002139	0.649883	1.72526	0.00267632	0.00535658	0.00148438	0.00378303	0.000236217	0.000286871	0.0243629	0.033298	0.617765	0.00652601	0.249848	1.49604	0.00555622	0.00284984	0.00263042	0.000828507	0.660326
AGAP1	0.000604556	1.96718	0.00758049	0.00201044	0.00542897	0.00244365	0.0346973	0.000849569	0.964395	0.00620586	0.00265644	0.00288205	0.00124857	0.000594645	0.0116147	0.00138687	0.299143	0.000730498	0.02436	0.00335028	0.00119551	2.57397
AGAP11	0.000219994	0.0263934	0.0210005	0.00152875	0.00138342	0.00539175	0.00189122	0.00205798	0.00027515	0.224816	0.00376823	0.000887801	0.00481515	0.000186718	0.394683	0.0003933	0.00434525	0.000143617	0.003694	0.0213484	0.000192762	0.438086
AGAP2	0.26718	2.8e-05	8.76e-05	0.0498887	9.68e-05	0.000202019	0.281971	0.000202163	0.0001771	0.000383956	5.85e-05	0.886623	0.312667	0.0199034	0.938097	0.191589	0.000405998	0.000202321	0.000232289	0.000113898	0.000136548	0.000322996
AGAP3	0.00943217	0.0317901	1.61641	2.13295	3.64275	0.00388871	0.00357451	0.0013365	0.0317519	0.00404854	0.00421393	2.87031	0.00130176	0.00593823	0.000732259	0.000442472	3.00607	0.0017654	0.00565799	0.00437997	0.865975	0.0771893
AGAP4	0.000172773	0.0003104	0.000622372	8.55e-05	0.000916376	0.671993	6.15e-05	0.000231472	0.000719619	0.00101452	0.617562	0.942366	8.8e-05	1.35299	0.000113201	1.14243	0.000153765	0.000357198	0.767391	0.000127575	0.831956	4.36e-05
AGAP5	0.000411553	0.191622	0.0475555	0.00258422	0.491365	0.00110264	0.0010928	0.000300723	0.00334149	0.00491846	0.00829085	1.08237	0.000130237	0.00129882	0.0506192	0.000236888	0.00202116	0.000337623	1.37573	0.25725	0.00398038	0.938221
AGAP6	0.00820997	0.328393	0.0549054	0.0449179	0.848668	0.00217528	0.00427968	0.00136789	0.174323	0.00148702	0.00106899	0.674375	0.000688139	0.0182465	0.000865721	0.000417552	0.91444	0.0324238	2.29721	0.543638	0.00512516	1.5415
AGAP7	9.7e-05	0.000278901	0.339408	2.66e-05	0.00165402	0.000571298	4.69e-05	0.000867536	0.0723418	0.000235096	0.000113655	0.000243587	1.41375	0.000131811	0.000109719	9.03e-05	0.00013984	0.000510417	0.000391066	8.3e-05	0.000177151	3.65e-05
AGAP8	0.000474966	0.276136	0.00494747	0.000115421	0.0184102	0.4392	0.000912664	0.000142847	0.00113657	0.000401204	0.832075	0.0639459	0.482466	0.000264032	0.000105124	0.000138508	0.0775798	0.000788923	0.979235	0.00127377	1.00888	0.000592841
AGAP9	0.000205535	0.0297174	0.00529908	0.000803936	0.00310621	0.000442281	0.0136985	0.00121758	0.000516901	0.000134832	0.0017904	0.00238646	0.0017307	0.00402266	0.0109052	0.000215479	0.0688723	0.000213545	0.312245	0.0845029	0.000136289	0.0117622
AGBL1	0.000135095	0.000283445	0.000369006	0.000196918	0.000236737	0.000169008	0.000166168	0.000208123	0.000547389	0.000242396	0.000300029	0.00383534	0.000230443	0.000288095	0.000338338	0.000263205	0.000140393	0.0001697	0.000360621	0.000186288	0.000225966	7.64e-05
AGBL2	0.000121119	0.000821164	0.00713092	0.0763356	0.000326756	0.396346	2.38e-05	0.0124983	0.000176913	0.513194	3.29e-05	0.118023	0.611017	0.628408	0.001027	0.712686	4.12e-05	0.124287	0.280732	0.0390736	0.0902194	3.25e-05
AGBL3	6.69e-05	0.0105297	0.000594472	0.000719637	0.0388537	0.00901182	0.000519765	0.00235931	0.00380336	0.00611268	0.00061203	0.360773	0.000257274	0.000188288	0.00204016	0.00066449	0.00189105	7.43e-05	0.0581246	0.0125124	0.000363252	0.232317
AGBL4	0.000361997	0.000142749	0.000608617	0.000281783	0.000286141	0.00067565	0.000258967	0.000338609	0.000256646	0.000365057	0.000274694	0.00126939	0.000445028	0.000224052	0.000354469	0.000279131	0.000328487	0.000298148	0.000568303	0.000300335	0.000312034	0.000170468
AGBL5	0.00254892	3.49833	0.00287569	0.00137305	0.0814844	0.00251098	0.0647253	0.00676497	0.659335	0.00833529	0.000895319	0.0157564	0.000910708	0.00846462	0.00224959	0.00216685	0.0638469	0.000679393	0.00439494	0.0103225	0.00152225	4.00949
AGER	0.000287927	0.000450752	0.000726401	0.00101437	0.00016521	0.000176814	0.00079817	0.000363537	0.00548087	0.000214682	0.050283	0.260893	0.000319133	0.00310005	0.0400536	0.313869	0.330228	0.000149476	0.891601	0.699583	0.000100639	0.00135956
AGFG1	0.00284643	0.86508	0.119079	0.00154604	1.56659	0.00227095	0.111978	0.0132295	1.08532	0.00099541	0.000771264	0.513508	0.0018076	0.00820758	0.0054116	0.00293757	0.950286	0.00138024	0.0509529	0.437676	0.000810976	3.06414
AGFG2	0.0043146	0.528938	0.00184588	0.00125633	0.00674136	0.000430202	0.000360787	0.000700608	0.0022318	0.000907337	0.000351445	0.00297499	0.000280115	0.000312159	0.000599078	0.291446	0.32576	0.00502177	0.441844	0.0114497	0.00935509	0.661906
AGGF1	0.00296379	2.54889	0.00231762	0.0115311	0.112563	0.00114292	0.185191	0.0226944	0.724801	0.000162855	0.0230376	0.00575807	0.00486092	0.791783	0.068133	0.33372	1.0942	0.00303695	0.0052669	0.00125965	0.000222503	1.97155
AGK	0.0406831	1.52944	0.108011	0.00107116	1.02092	0.00521465	0.00298167	0.00282653	0.746785	0.00188689	0.000746167	0.338055	0.00103029	0.00159337	0.00240307	0.00239359	0.124133	0.0102389	0.0267832	0.234973	0.0158362	3.8729
AGL	0.00082997	0.375633	0.0861571	0.00334036	2.76909	0.000937862	0.00129031	0.110547	0.00470183	0.000393491	0.00113039	0.0114322	0.00115956	0.00270224	0.00839332	0.0568562	0.975541	0.000311602	0.00388409	0.194077	0.000305223	2.53179
AGMAT	0.00319161	0.000353072	0.000248253	0.194391	0.00266991	0.00326405	0.908673	0.000441986	0.128256	0.00139038	0.68548	0.000445168	0.00114137	0.552888	0.00589629	0.514315	0.721867	0.00137862	0.00904346	0.000647207	0.720981	0.0623127
AGMO	0.000364048	0.00133229	0.242223	0.249171	0.000268921	0.436376	0.000249789	0.00167426	0.000188316	0.00234156	0.358114	0.000572297	0.633419	0.745914	0.0195468	0.000174983	0.000469428	0.000191923	0.000138142	0.00267074	0.721867	0.000367012
AGPAT1	0.00211559	0.0116114	0.00346359	0.00340084	1.19392	0.000782376	0.0206077	0.0325362	0.216808	0.00105608	0.00215997	0.103512	0.000435908	0.000510666	0.0226202	0.0212535	1.40558	0.00733171	0.000991748	2.03471	0.00271255	1.52655
AGPAT2	0.767696	3.02923	0.00545277	0.0151701	0.229463	0.00787502	2.64579	0.013634	1.55878	0.00390945	0.000656652	0.00122616	0.000798378	0.00750755	0.0046578	0.00200128	0.00223147	0.00314358	0.00311491	0.00376188	0.00120855	0.507961
AGPAT3	0.909645	2.8672	0.00532995	0.74735	0.013707	0.00336181	0.000130451	0.00615	0.792567	0.000309841	0.0429852	0.000744865	0.000749276	0.000133342	0.00114269	0.00044885	0.000178937	0.571026	0.00168643	0.0785722	0.000950373	0.000116418
AGPAT4	0.00194501	0.00199028	1.29625	0.0120107	2.02248	0.000719325	0.00169816	0.00518111	0.003308	0.000767587	0.00262237	2.25224	0.00102168	0.00179609	0.0949559	0.00286413	1.03902	0.00157395	0.135879	0.00388883	0.000732263	2.42756
AGPAT4-IT1	0.00040139	0.0223296	0.380348	0.0009995	0.00128553	0.000233608	0.00266603	0.0317018	0.329311	0.139237	0.000326347	0.00530822	0.00062518	0.000210932	1.12108	0.000205146	0.638544	0.000215633	0.496387	0.14796	0.000615846	0.00121972
AGPAT5	0.00133089	0.405748	0.0263636	0.0161009	0.0430882	0.000597125	0.00225163	0.361891	1.77394	0.000952122	0.000643504	0.00763524	0.0010173	0.00754285	0.0124353	0.00295405	2.12349	0.00163438	0.892713	1.61192	0.00206396	3.42631
AGPAT6	0.00232907	0.0233067	0.595944	0.00668776	3.35003	0.00201969	0.0262149	0.000657124	0.0141853	0.000999245	0.000724546	2.27932	0.00135634	0.00161458	0.0131773	0.00590384	1.32922	0.00129458	0.00730252	0.0875178	0.000989346	3.15703
AGPAT9	0.0124278	0.000203995	0.000498831	0.00151378	0.000236402	0.000412709	0.717685	0.250619	0.755381	8.98e-05	0.000171629	0.000823328	0.00147651	0.000513466	0.000521561	0.000923567	0.000266211	0.497066	0.000268432	8.74e-05	0.000192097	0.00211216
AGPHD1	0.000451585	0.00467846	0.000941264	1.00981	0.00033065	0.000249566	0.00335967	0.000383566	0.000202512	0.00314254	0.000179994	0.0350413	0.00020204	0.000175543	0.017	0.00237627	0.534716	0.00116237	0.000518975	0.200213	0.191156	0.000439886
AGPS	0.0012532	2.34938	0.0622863	0.00518779	0.739672	0.00303594	0.00293817	0.114337	0.766839	0.00143902	0.00121168	0.00679592	0.000713595	0.00698418	0.00220724	0.00253921	1.45708	0.000789943	0.0156727	0.0178933	0.00151104	3.15023
AGR2	0.000382574	0.000935184	0.00191455	0.000135519	0.00118381	0.0593	0.000168062	0.000518705	0.000444196	0.000235736	0.00031019	0.000649189	0.000167685	0.000544685	0.00020685	0.000263608	0.000271085	0.000601929	0.000588076	0.000534427	0.000350201	0.000124356
AGR3	0.00020936	0.00137589	0.00803357	0.000197551	0.000565537	0.00151205	0.000147969	0.000689264	0.000250848	0.000430302	0.000186788	0.000578368	0.000440854	0.000149126	0.000244147	0.000390516	0.0001561	0.000462283	0.000451081	0.000651016	0.000160012	0.000193245
AGRN	0.00174078	0.00847366	2.56098	0.00193972	4.51828	0.0107307	0.613591	0.00118127	0.674897	0.00240929	0.00435505	2.70301	0.000943376	0.00376849	0.00196513	0.00771635	0.526106	0.00113245	1.49183	0.0163435	0.00111003	4.15108
AGRP	0.000393095	0.000196938	0.000418255	0.000298815	0.000288208	0.00055579	0.000241421	0.00048548	0.000515799	0.000391833	0.000224359	0.000779802	0.000356833	0.000355006	0.000514116	0.000427039	0.000170083	0.000379484	0.000427308	0.000202733	0.000330849	0.000106291
AGSK1	0.00221664	0.00240517	0.0607889	0.0068396	0.00587855	9.41e-05	0.0459375	0.000913702	0.0340588	0.000591159	0.000107789	0.000674858	9.92e-05	0.000808101	0.000133058	0.024698	0.00012978	0.000880987	0.00352104	0.0429505	0.00516152	0.273196
AGT	0.000239354	0.0357818	0.0481695	0.000353664	0.00093126	0.000569798	7.83e-05	0.00384862	0.000322163	0.000293459	0.000434584	0.0128594	0.000315923	0.115249	0.111025	0.000467867	0.000369839	8.08e-05	0.001412	0.147262	0.000135086	0.000162298
AGTPBP1	0.00156238	1.42119	0.198183	0.00138443	1.05845	0.00697533	0.00205779	0.00248334	0.863654	0.00224754	0.00291349	0.585096	0.0020838	0.00468527	0.00692079	0.000601793	0.269806	0.00107935	0.114359	0.0190182	0.00125185	4.44241
AGTR1	0.0492462	0.000390769	0.000398324	0.00379562	0.000740338	0.000648412	0.00578741	0.00101325	0.000729997	0.000154674	0.00033583	0.000506983	0.000308084	0.0271938	0.000801303	0.00037591	0.00260945	0.00176594	0.00199156	0.00143764	0.00149028	0.00724397
AGTR2	0.000167032	0.000452306	0.00049902	0.000178125	0.000344205	0.00156571	0.000133163	0.00105823	0.000644911	0.000342638	0.000270875	0.000726488	0.000269504	0.000195333	0.000282307	0.000301309	0.000215809	0.000434596	0.000866568	0.000450734	0.000188343	6.1e-05
AGTRAP	0.00310219	0.0199324	0.00244373	0.00124103	3.292	0.0045247	0.0624647	0.00328808	0.023491	0.00147512	0.00133879	1.6672	0.00128363	0.00278889	0.00133922	0.0158348	1.19893	0.0013719	0.00221881	0.303611	0.00266777	4.10934
AGXT	0.000343723	0.000159627	0.000338623	0.000122346	0.000128301	0.000434205	0.00012318	0.000236455	0.000331877	0.000299614	0.000388333	0.000649486	0.000529028	0.000255348	0.000297786	0.000494544	0.000291294	0.000139035	0.000280405	0.000209291	0.000409232	0.000130247
AGXT2	0.00028156	0.00026089	0.000277194	0.000180917	0.000242571	0.000295045	0.000216955	0.00051119	0.000676136	0.000293164	0.0002314	0.000810004	0.000413078	0.000336005	0.000486935	0.000286561	0.000245785	0.000152777	0.000378871	0.000324939	0.000130153	0.000139083
AGXT2L1	0.000210623	2.69e-05	5.69e-05	0.035646	4.95e-05	0.000194739	0.791263	5.78e-05	4.15e-05	0.352439	0.000140767	0.00131181	0.364802	0.216504	0.0470678	0.000147046	0.000226203	0.000164655	0.000182078	4.52e-05	0.000158507	0.000298541
AGXT2L2	0.00111769	0.662582	0.0029016	0.388642	0.0103982	0.00277316	0.00165894	0.0014451	0.00121457	0.000739795	0.00282371	0.014302	0.0688989	0.00073346	0.0520691	0.000241358	0.72815	0.000656325	1.07804	2.39666	0.000422381	0.852388
AHCTF1	0.000806594	0.00679974	1.11775	0.0139153	2.78021	0.00105494	0.030744	0.00077805	0.233968	0.00403297	0.00153127	1.59723	0.00160071	0.000632542	0.00268944	0.00120021	1.37554	0.00140928	0.0124868	0.00416551	0.00318495	3.28916
AHCY	0.00687927	1.52982	1.33482	0.0008543	3.19272	0.00445204	2.19561	0.0175738	1.43604	0.0129792	0.00208475	2.83127	0.00066032	0.00840961	0.00297639	0.0025672	0.665441	0.00377218	0.00442202	0.0499324	0.0159794	4.83989
AHCYL1	0.00813533	2.86255	0.0110658	0.0013637	2.29392	0.00108831	0.47369	0.0794504	1.56174	0.00270649	0.00179259	0.013163	0.000947232	0.00382962	0.00217013	0.00166641	0.178917	0.00356733	0.0030393	0.0327392	0.00476708	4.6243
AHCYL2	0.000899946	0.0170845	0.00332854	0.00613697	1.97989	0.000735502	0.00355113	0.000741927	0.01296	0.00794359	0.00125999	1.65049	0.00152312	0.000175391	0.00285036	0.00117414	0.00161073	0.000829268	0.00126771	0.0147517	0.00632711	3.30495
AHDC1	0.00119461	0.00526221	1.33955	0.00164608	3.81215	0.0126576	0.0112932	0.00106823	0.0015874	0.0305579	0.019682	2.70703	0.000254397	0.00729576	0.00814698	0.00409061	1.2779	0.000191455	0.0567083	0.365386	0.00537977	1.10009
AHI1	0.000814315	0.00186799	0.637082	0.12545	1.3679	0.000831663	0.00623778	0.000577166	0.0132327	0.129797	0.00169061	1.09475	0.700774	0.559816	0.00243749	0.705236	0.134259	0.104976	0.023949	0.0057695	0.754302	1.23978
AHNAK	0.00130469	0.000634447	4.50037	0.000212153	0.0064055	5.15554	0.00013872	5.30705	7.31813	0.442989	0.0394557	2.50383	0.000113982	1.01032	1.70281	0.620648	9.16e-05	0.000424161	0.299383	0.000520912	0.86718	8.93e-05
AHNAK2	0.673059	0.00152998	0.51629	0.000385761	0.000937594	0.00156776	0.000590705	0.000284448	0.325332	0.000722106	0.00118312	0.000845949	0.205363	0.000127434	0.331031	0.182948	0.0010477	0.00343256	0.0798084	0.00080073	0.00102858	0.00251177
AHR	0.377317	0.000575222	1.91925	0.235606	1.17934	0.706049	0.925738	0.000830161	0.00369072	0.000651453	0.00375047	0.0005854	0.000185292	0.00379954	0.0015545	0.000881165	0.00194323	0.00025342	0.00618677	0.00102439	0.00029264	0.266982
AHRR	0.0089531	0.000463122	0.358045	0.000214515	0.000146604	0.312248	0.00441406	0.000190195	0.262267	0.0462141	0.000187054	0.000302374	0.000914966	0.425621	0.67749	0.000958055	0.0102176	0.0108951	0.000614784	0.00103967	0.338746	0.0016487
AHSA1	0.00355646	3.8913	0.0203678	0.00222021	0.397898	0.00166057	0.0118918	0.0401412	1.97949	0.00632953	0.000683724	0.217942	0.000503792	0.00753429	0.00281392	0.00475756	1.99586	0.00194174	0.044175	0.0254089	0.0103776	4.93351
AHSA2	0.00226625	3.09788	0.00274336	0.00795128	0.0641535	0.000989428	0.00197592	0.0341753	0.476286	0.00528758	0.00041245	0.0637378	0.000423577	0.0681498	0.00413329	0.00752875	0.0329312	0.00114689	3.00246	0.263792	0.00146834	3.25587
AHSG	0.301915	0.000131509	6.52e-05	0.000532829	0.000197083	0.000147023	0.000783982	0.353797	0.00101899	0.000837896	0.000385219	0.000908688	0.00033622	0.000208241	0.000296767	0.000110834	0.000353701	0.000967489	0.000294657	0.000243033	0.00244931	0.00032532
AHSP	0.0919765	3.57e-05	9.27e-05	0.392636	1.66e-05	0.000110862	0.893443	6.31e-05	3.17e-05	0.119454	0.00033578	0.010129	0.000539446	0.000164677	0.00134562	5.67e-05	0.000177604	0.00203569	9.75e-05	6.47e-05	0.0105979	0.000104214
AICDA	0.000673291	0.00257672	0.000492972	0.00041991	0.00625623	0.00200584	0.000418334	0.00104522	0.141201	0.000359881	0.000216306	0.000835347	0.00025842	0.00025218	0.000306467	0.000576293	0.000322989	0.000812159	0.00137583	0.00201298	0.000372122	0.000253615
AIDA	0.00875862	3.87087	0.0159413	0.00187205	0.0777604	0.00274041	0.00464622	0.0183939	2.03743	0.00359326	0.00113254	0.00694351	0.00139657	0.0105327	0.000607447	0.00258006	1.40514	0.00242532	0.00570339	0.0148902	0.00798281	4.70489
AIF1	0.516219	0.00015192	0.000289631	0.000982506	0.000100359	0.000300227	0.12883	0.000111516	0.000252048	0.000826548	0.00235862	0.0102571	0.00220453	0.247705	0.00241078	0.000211302	0.0220823	0.000288091	0.000552741	0.00054176	0.000263872	0.00176001
AIF1L	0.000817835	0.0230111	0.00091131	0.0619364	4.20015	0.0030024	0.0219969	0.00744638	0.41414	0.00215907	0.00128338	2.35482	0.00202601	0.000857861	0.00328785	0.0126955	2.03183	0.00346493	0.000930477	0.0413351	0.00258642	5.04061
AIFM1	0.00433686	0.942574	0.00155359	0.00173939	2.34574	0.00237045	0.00122288	0.00176004	0.135596	0.0011213	0.000900177	0.0434778	1.18835	0.00271106	0.00302583	0.00175303	2.78074	0.00405797	0.00746199	1.41568	1.64821	2.28155
AIFM2	0.000739698	0.575394	0.00661301	0.000391107	0.00463199	0.969242	1.38505	0.000515993	1.53279	0.765008	0.299915	0.000554129	0.757465	0.000168053	0.000614352	0.0189333	0.119631	0.0884397	0.00110213	0.000363749	0.244921	0.000800616
AIFM3	0.0017665	0.00022271	0.000210948	0.36494	0.0201325	0.372643	0.000296721	0.00293744	0.261652	0.000438335	0.000282466	0.54517	0.000441887	0.000143556	0.376411	0.000148092	0.000182603	0.00172566	0.0601415	0.00162552	0.00341407	0.00043983
AIG1	0.283091	0.00888789	0.00147574	0.0028681	3.62282	0.115005	0.00225116	0.002213	0.00594349	0.000702837	0.000802411	1.02966	0.00297154	0.00160537	0.00110379	0.000741497	1.20344	0.936056	0.0017176	0.310921	0.00159073	2.06791
AIM1	1.49908	8.57e-05	0.000167574	0.741731	0.000120105	0.0719482	1.55258	0.000231159	7.99e-05	0.000601901	8.31e-05	0.0001004	0.0262445	0.000149138	0.000821369	0.00178876	0.000239734	0.000271373	0.129215	0.000318964	0.000581796	0.000617426
AIM1L	0.000913337	0.000253687	0.482038	0.68534	8.58e-05	1.1706	0.815132	0.000143268	0.00355577	0.0122125	0.333162	0.225523	0.00874487	0.604082	0.000564337	0.000235195	0.107401	0.000124165	0.00472983	0.000448618	0.00199969	0.261585
AIM2	0.000315421	0.00139392	0.000565252	0.179834	0.00167615	1.62882	0.00452197	0.0239557	0.000914872	0.00275782	0.000102093	1.04316	0.00040759	0.293794	0.00880075	0.0060907	0.512015	0.000513723	0.00146387	0.269514	0.0147919	0.0738859
AIMP1	0.00138116	0.763418	0.144292	0.00916984	2.37988	0.00127675	0.196223	0.00590651	0.367185	0.00213538	0.00116272	1.22183	0.00241346	0.00265379	0.00127338	0.0109961	0.322568	0.00175097	0.00612762	0.270885	0.0017416	3.69798
AIMP2	0.00191262	1.21252	0.0992093	0.0159277	1.87776	0.00234839	0.00211184	0.0568602	0.668475	0.00147386	0.00120603	0.928009	0.000729594	0.0165778	0.00135834	0.00859397	2.12064	0.00151492	0.00677374	0.0110559	0.00105308	3.47507
AIP	0.00397348	2.57366	0.244752	0.000646893	1.13315	0.00114167	0.00724581	0.00477243	0.712068	0.0532501	0.00100258	0.921601	0.000578142	0.00153446	0.000355958	0.0011365	0.030354	0.00258994	0.00267744	0.0332646	0.0305225	3.86009
AIPL1	0.000994449	0.000214946	0.00026702	0.000391082	0.000213066	0.000285279	0.00230781	0.000331498	0.000410683	0.000197468	0.000340797	0.000862396	0.00215975	0.000551327	0.281872	0.292258	0.00499382	0.000640071	0.000408171	0.000268362	0.00024857	0.000895984
AIRE	0.000348386	0.000460756	0.000271571	0.000721792	0.00039768	0.000632738	0.000353385	0.000546918	0.0002924	0.000469786	0.000185922	0.00101382	0.00134411	0.000246408	0.00175141	0.000530377	0.000431707	0.000507084	0.00113302	0.000609683	0.000264511	0.000218097
AJAP1	0.000600593	0.000226396	0.000116403	6.46e-05	0.00536363	0.00956119	0.000101122	0.722354	1.29763	0.105654	0.151913	0.0191424	0.525862	0.00410875	0.000119084	7.11e-05	0.807299	0.128929	0.0432248	0.000126285	0.152758	3.88e-05
AJUBA	0.00184533	3.37853	0.00171466	0.0515003	0.0661045	0.00916578	0.00111829	0.0603233	1.81162	0.904714	0.00072179	0.118147	0.000732927	0.00229173	0.653295	0.154655	0.00189698	0.001068	0.322682	0.0114676	0.000789023	2.88458
AK1	0.0165539	0.00133435	1.52124	0.00200483	0.00126075	0.000758474	0.192819	1.57514	0.626028	0.000475502	0.00040243	0.0332166	0.000197409	0.00805308	0.00270716	0.00482184	1.96555	0.000775343	0.00166693	2.12055	0.000529265	0.783495
AK2	0.00110899	0.0317467	0.0136674	0.00174484	2.06976	0.00225786	0.00169363	0.00159276	0.0940487	0.000610964	0.000771667	0.0447541	0.000779427	0.00197204	0.00186654	0.0181943	1.94561	0.000718175	0.00814436	1.89379	0.0016595	2.74288
AK3	0.00877899	1.45738	0.205367	0.00108535	2.47332	0.0303288	0.0127896	0.00135771	0.190641	0.00234451	0.00332259	0.00586988	0.000771488	0.00110764	0.00056392	0.0134909	0.0149794	0.00306948	0.00809077	0.00960265	0.00444694	3.54316
AK4	1.31729	0.000457276	0.00239311	0.181283	0.000184455	0.596236	4.9263	1.07032	0.000140503	0.973186	0.00045287	3.93797	1.00559	0.14773	0.620367	0.000163241	0.000317825	0.00103393	0.00414099	0.000680978	0.00552986	0.00158766
AK5	0.00163606	5.76e-05	0.000138342	0.845664	3.57e-05	8.36e-05	0.473959	6.01e-05	5.05e-05	0.00116219	2.15e-05	0.000134446	0.184155	0.000204448	0.00018263	0.000580217	0.000122883	0.000399185	4.64e-05	4.38e-05	0.237395	0.000120014
AK7	0.000233696	0.000465877	0.739619	1.48617	0.000490156	0.00027533	0.665649	0.80935	0.296187	0.000567013	0.000450829	0.695163	0.00143003	0.903512	0.0074619	0.000351699	0.0126793	0.000714747	0.000249806	0.00151358	0.584881	0.000711565
AK8	0.000454275	0.0010884	0.00160278	0.113121	0.000490652	0.498472	0.000709796	0.000299418	0.000442236	0.00248588	0.000387285	0.00035079	0.00066458	0.000135535	0.00647403	0.000267652	0.000663715	0.000860292	0.000264821	0.463561	0.0440816	0.0051106
AKAP1	0.118799	0.0218585	0.0069732	0.000975437	2.42155	0.00528725	1.24522	0.00121507	0.0712973	0.000988364	0.00397614	0.0182121	0.000525828	0.00126315	1.61343	0.00126204	1.45531	0.00259058	0.0830961	0.11215	0.00096136	2.0396
AKAP10	0.00217293	2.53191	0.0082819	0.000692365	0.253303	0.00137285	0.00744062	0.0527978	1.20324	0.00399704	0.000742811	0.00819621	0.000937535	0.00118808	0.00113151	0.00159374	0.0259568	0.00131536	0.0838701	0.0127614	0.00636826	3.03557
AKAP11	0.000600594	0.00726306	0.91405	0.0126527	2.43404	0.00145117	0.00200329	0.00129858	0.00359018	0.00109407	0.00231197	0.0764894	0.00234597	0.00115564	0.831441	0.00108985	0.993989	0.00113744	0.00270999	0.146878	0.00122669	2.48818
AKAP12	0.00105004	0.599537	1.89264	0.0998339	0.598322	0.0106446	0.00715594	0.505352	2.83194	0.0065089	0.00140188	0.0510613	0.00338564	0.00172631	0.436656	0.00296114	1.6436	0.00108438	1.03865	0.0598116	0.00258406	4.27599
AKAP13	0.00131683	2.4256	0.718842	0.010149	0.119839	0.00138883	0.0064453	0.0173447	0.855141	0.00279174	0.000547453	0.00249459	0.000719883	0.00254476	0.101487	0.0068531	1.08814	0.000385024	0.941759	0.00127055	0.000931795	2.10351
AKAP14	0.0534306	0.00016479	0.109983	0.248713	0.000103309	8.09e-05	0.00714999	0.000503122	9.81e-05	0.00253354	0.000320603	0.000823376	6.98e-05	0.0350401	0.000591257	0.00274002	0.000256137	0.000288457	5.7e-05	0.000629631	0.458502	0.0319007
AKAP17A	0.00238199	2.79907	0.00338141	0.00117111	0.00474034	0.00199969	1.48956	0.00205414	1.364	0.0100131	0.000338271	0.0239745	0.000485554	0.00168645	0.000819197	0.00248363	0.0356333	0.00547205	1.40961	0.160077	0.0730736	1.52331
AKAP2	0.000171743	0.020999	0.0389554	0.000302797	0.421538	0.000510083	0.000462258	0.00134315	0.426156	0.0050081	0.000289963	0.000212533	0.00196855	0.311953	0.282076	0.000455242	0.446129	0.000156784	0.000217486	0.000307029	9.49e-05	0.00115205
AKAP3	9.75e-05	0.000700277	7.92e-05	0.00102383	0.000866808	0.251783	9.85e-05	0.00585415	0.000910335	0.0133111	0.222308	0.00558178	0.000131604	0.414572	0.00409044	0.663076	0.000272522	0.000201732	0.000136232	0.500975	0.616188	0.000193546
AKAP4	7.6e-05	9.61e-05	1.06106	5.47e-05	8.5e-05	0.316318	5.92e-05	0.661522	0.000133464	0.000250046	0.00018645	0.000606418	0.000262839	0.000131478	0.000202867	0.000282184	0.000100258	0.000263248	0.000263908	0.000137629	0.000136982	4.12e-05
AKAP5	1.1886	0.0193444	0.97506	0.00879824	0.583994	0.0541169	0.00995367	1.39994	1.72022	0.79643	0.000381225	0.00173747	0.00297784	0.00118999	0.566722	0.000240607	0.887156	0.00215268	0.0599831	0.0172616	0.00191889	0.0857845
AKAP6	0.000183135	0.360204	0.466281	0.00331994	0.00672801	0.0044072	0.00490196	0.000866472	0.000585674	0.00232118	0.000747742	0.000784957	0.000613087	0.000768312	0.000636773	0.000109534	0.00117909	0.000354293	0.0182173	0.000584527	0.00104104	0.159124
AKAP7	1.46906	1.32321	0.230296	0.784057	0.0015558	0.00118162	1.17022	0.0042146	0.0002523	0.00985086	0.000608513	0.0340092	0.00481563	0.000574207	0.000480017	0.000421269	0.0905074	0.000431133	0.0202699	0.143786	0.00103109	0.00688956
AKAP8	0.00151527	0.0741921	0.0416806	0.00994843	3.16646	0.00181715	0.00204102	0.00143072	0.0354966	0.00149815	0.00206039	1.77925	0.000706759	0.000909619	0.0259848	0.0271366	1.74211	0.00101696	0.0319521	0.165128	0.00238866	2.70091
AKAP8L	0.00825311	0.10949	1.01725	0.107493	3.19954	0.00247971	0.131879	0.03245	0.189476	0.00120868	0.00366618	2.71244	0.00310997	0.0219732	0.00831748	0.00102116	1.06172	0.00477445	0.228632	0.954357	0.00460035	4.40119
AKAP9	0.000961656	0.393393	0.328675	0.0469608	3.01711	0.000791844	0.00522803	0.00199092	0.0164026	0.00781651	0.0185362	0.128537	0.00284873	0.00137382	0.663487	0.000816854	0.201662	0.000354615	0.566925	0.0630923	0.000612744	2.6694
AKD1	0.00116814	0.751973	0.000365224	0.00596795	0.00756917	0.492093	0.16147	0.0070724	0.000154844	0.000995171	0.00012803	0.00139433	0.000928488	0.00406653	0.357903	0.000241239	0.00032397	0.000503146	0.00175598	0.00173043	0.324874	0.0503604
AKIP1	0.00572855	2.61216	0.0295414	2.11272	0.261241	0.000991937	0.0201903	0.00308006	0.0657362	0.00101364	0.0100713	1.00542	0.000422777	0.00124008	0.00494334	0.0114302	2.3958	0.00162879	0.0104142	0.0400354	0.00140434	0.201384
AKIRIN1	0.0106339	1.02972	0.384115	0.0158864	2.83188	0.00246904	0.215036	0.00576143	0.42382	0.00202463	0.00152543	0.796721	0.00118547	0.0024169	0.00546934	0.050348	1.72351	0.00710442	0.0267766	0.618324	0.00764228	5.20061
AKIRIN2	0.00551599	2.74316	0.279832	0.00517363	0.852829	0.00216119	0.269147	0.0170197	1.01382	0.00127235	0.00117395	0.654587	0.00083004	0.0211611	0.0038882	0.00194647	0.960221	0.00166728	0.00996357	0.0195967	0.00278554	3.9986
AKIRIN2-AS1	0.102485	0.00106676	0.913287	1.88316	0.48103	0.0111797	0.000264353	0.774646	0.0652384	0.00243234	7.6e-05	1.38353	0.00781783	0.11761	0.00220075	0.29511	0.00111025	0.539177	0.000377067	0.0620107	0.0314789	1.01455
AKNA	0.000275078	1.87013	0.00776898	2.5025	0.00072745	0.000917718	0.00105921	0.00037082	0.000429382	0.000513131	0.00214137	0.00365298	0.0736703	0.572069	0.0338659	0.00882042	2.4554	0.000180255	0.000435128	0.0172859	0.000204544	0.00138979
AKNAD1	0.000366553	0.000326672	0.000602101	0.000187312	0.000348773	0.000869358	0.000156749	0.000551601	0.000478376	0.000350801	0.000271229	0.00106754	0.000370522	0.000508341	0.000396469	0.000321736	0.000250901	0.000398088	0.00041964	0.000297533	0.000283409	0.000208522
AKR1A1	0.00633747	2.08955	0.0063814	0.0264773	0.616747	0.00225683	2.33528	0.0541538	2.11426	0.00814348	0.00232668	0.257977	0.000620849	0.0112582	0.0128514	0.00179204	0.0349791	0.0023443	0.0748691	2.45601	0.0043057	3.4261
AKR1B1	0.0682903	1.47491	0.550476	0.000985271	1.84198	0.00456749	0.0102201	0.00973571	1.13203	0.00268013	0.000744133	1.24579	0.00152027	0.00949281	0.00315149	0.00466408	2.62196	0.0123422	0.00755309	0.949529	0.0385022	4.60797
AKR1B10	0.00413568	0.00137142	0.000424193	0.00152294	0.00575255	0.000124184	0.00122248	0.0812807	0.000839946	0.000659901	0.000300025	0.00135342	0.000323849	0.00124572	0.000421409	0.000411023	0.000724203	0.00737963	0.000537222	0.00578758	0.00993535	0.00187476
AKR1B15	0.00196826	0.000394205	0.299124	0.00067203	0.000360461	0.000547189	0.000324639	0.000671443	0.000174223	0.00100152	0.000104145	0.000782954	0.000187846	0.014617	0.000617079	0.000165898	0.000250608	0.270477	0.000952891	0.00268253	0.00501962	0.000333706
AKR1C1	0.274001	0.802815	0.188281	0.00895322	0.00373327	0.000240881	0.000629548	1.52261	0.057021	0.00040664	0.000596542	0.75216	0.000349068	0.217453	0.58221	0.000897147	0.000283608	0.231416	0.000237487	0.0191682	0.000202235	0.45128
AKR1C2	0.000638953	0.520133	0.00023808	0.000712531	0.00128368	0.00943452	0.000325149	0.00122835	0.000194362	0.000611751	0.000208332	0.397065	0.000400456	0.234883	0.000404042	0.344881	0.00031016	0.000304985	0.00279811	0.00182722	0.0001808	0.00016444
AKR1C3	1.17509	0.000529042	0.000128727	0.000175314	0.000339948	0.00385102	0.00614825	0.111472	0.000149105	0.0137119	0.1427	0.199315	0.000229618	0.000119023	0.00135183	0.19646	0.954515	0.00113636	0.000146384	0.914158	0.0034137	0.000616071
AKR1C4	0.000214675	0.00019533	0.000645361	0.000108724	0.00018201	0.000243045	0.000130514	0.000517196	0.000260359	0.000181551	0.000376902	0.000587869	0.000180601	0.000220063	0.000265255	0.000652285	0.000185638	0.000209313	0.000231712	0.000210285	0.000191262	0.000125712
AKR1CL1	0.000301355	0.000246781	0.000281914	0.000144099	0.000136647	0.000415784	0.000152723	0.000302834	0.000311265	0.000241379	0.000265984	0.000484572	0.000449867	0.000418837	0.000332679	0.000171229	0.000233271	0.00028081	0.000566758	0.000245064	0.000159303	0.000111379
AKR1D1	0.00466707	0.000278698	0.000164583	0.000285869	0.000592129	0.000326588	0.000280478	0.371951	0.380569	0.000298777	0.000238216	0.000763028	0.000405552	0.000934004	0.000387035	0.000153351	0.00022345	0.0401664	0.000342523	0.000444499	0.00163038	0.000269651
AKR1E2	0.14475	0.0508551	0.993571	0.503456	0.00089426	0.000980127	0.705044	0.608265	0.515114	0.000285667	0.00979825	0.866886	0.000527427	0.000318333	0.544051	0.000292624	0.000633564	0.214005	0.00029989	0.0596583	0.000417506	0.0188842
AKR7A2	0.00927537	0.218173	0.040794	0.00421672	1.35519	0.000939202	0.00640891	0.00115761	0.362209	0.00327488	0.00205878	0.0122458	0.00126216	0.000533062	0.0011974	0.00115076	1.86906	0.00278644	0.00185914	2.78954	0.0305123	1.32766
AKR7A2P1	0.00466993	0.000195672	0.000705475	0.00101665	0.000693328	0.00110757	0.682946	0.327059	0.449806	0.40615	0.000144417	0.000234109	0.000139796	0.000240433	0.877806	0.000576802	0.00057716	0.0127788	0.260759	9.95e-05	0.00903784	0.00048066
AKR7A3	0.00011662	0.000234235	0.000103586	0.00129216	0.000227045	0.00230902	0.0368738	0.000238539	0.000615497	0.0134066	0.000494863	0.0101748	0.00389792	8.13e-05	0.000484795	0.000182466	0.154952	0.00017164	0.829376	0.656137	0.0016098	0.00514149
AKR7L	0.000134314	0.0463906	0.000175498	0.00350073	0.00020379	0.00109025	0.00223136	0.000127862	0.000217166	0.0164447	0.119003	0.00209303	0.101075	4.77e-05	0.00143153	0.000467263	0.071738	0.000463189	0.713769	0.180288	0.00352311	0.0157344
AKT1	0.0300216	5.47404	0.0143229	0.0041616	0.0405333	0.00215828	2.7033	0.00964972	1.94949	0.00394504	0.0016229	0.0255548	0.00206957	0.00195397	0.0170626	0.00113627	0.00436544	0.0185102	0.0293711	0.0389888	0.699783	1.32677
AKT1S1	0.00122006	3.01613	0.00302042	0.00519762	0.206881	0.0042469	0.00709826	0.00782698	1.40037	0.00559558	0.000803748	0.0822187	0.00028615	0.00104134	0.0033159	0.08098	1.71075	0.00163996	0.0450126	0.0120759	0.0406986	2.57685
AKT2	0.00213052	0.00714212	0.00334868	0.0118902	2.60101	0.0018595	0.0019295	0.00193326	0.287485	0.00182902	0.0014136	0.131713	0.000631043	0.00155214	0.011726	0.00358905	2.52038	0.00141288	0.0427411	2.71992	0.00345551	2.15614
AKT3	0.000694793	1.04132	0.989344	0.00268902	1.5867	0.00137608	0.0702237	0.0053384	1.77923	0.0048911	0.00311715	0.326733	0.00117727	0.000872643	0.000475861	0.00127736	0.00819225	0.000734477	0.0155523	0.368571	0.00475538	2.47913
AKTIP	0.00364679	0.333899	0.00173955	0.00122908	3.43131	0.024538	0.156924	0.0009787	0.329712	0.00030714	0.000546434	0.848192	0.00166054	0.0010325	0.00134076	0.0100262	0.159657	0.00117999	0.00160926	0.00191	0.000673494	2.48609
ALAD	0.00636934	0.697239	0.00153751	0.000857201	1.91504	0.023569	0.00383352	0.00345556	0.195266	0.00034284	0.00113177	0.266838	0.000395659	0.000396839	0.00542474	0.00947258	1.24282	0.00536927	0.72268	1.86304	0.00161863	1.28511
ALAS1	0.00211041	3.24353	0.00610449	0.000987291	0.0708717	0.00248527	0.205575	0.00716849	1.17073	0.00247136	0.000761648	0.00952776	0.00056114	0.00538058	0.00319572	0.000558741	0.669477	0.00192482	0.0211623	0.0378042	0.00169141	3.49067
ALAS2	0.000329545	0.0180064	0.00234072	0.00080591	0.0376908	0.000369076	0.000590719	0.0238042	0.0109657	0.000492689	0.000327925	0.0011865	0.000215102	0.000603589	0.000942058	0.000553128	0.0006171	0.000254178	0.00120696	0.0148772	0.000568447	0.000786434
ALB	0.00047713	0.0271801	0.00404608	0.00564159	0.000889105	0.239003	0.000621836	0.000274826	0.000290003	0.0013916	0.000101828	0.041975	0.00153412	0.000309379	0.000645949	0.000273628	0.000235144	0.000332222	0.168217	0.0282372	0.000727985	0.00111192
ALCAM	0.00773729	0.293004	0.0584906	0.022491	4.96953	0.00654413	2.24149	0.000843577	0.68096	0.000898381	0.00170486	0.0107419	0.0038568	0.000333877	1.62779	0.381467	0.00195171	0.0160265	0.00532574	1.35026	0.134532	0.0180284
ALDH16A1	0.00195978	0.00973892	0.00328855	1.21126	2.17688	0.0025962	0.000683678	0.00106547	0.254521	0.00117917	0.00328942	0.0232126	0.0589102	0.000328194	0.00167436	1.15136	3.74044	0.0182381	0.0081459	2.25789	0.0479968	0.00713238
ALDH18A1	0.0169959	0.0103173	0.510819	0.00444907	4.10192	0.0019799	0.00194692	0.00264533	0.145913	0.00386717	0.00508427	1.78044	0.000790916	0.0024844	0.0020577	0.00202319	1.78118	0.0114123	0.00584039	0.529844	0.0199909	4.75791
ALDH1A1	1.28364	0.000116796	0.000523274	8.19e-05	0.000127349	0.000629211	0.000683233	0.000471842	0.000151393	0.696412	0.000145646	0.000242035	0.000216671	0.348068	6.5e-05	0.326842	0.000376348	7.62e-05	0.000451403	5.94e-05	0.00012625	6.83e-05
ALDH1A2	0.000201941	0.000445288	1.02073	0.000276839	0.000209952	0.000123382	0.000115407	0.837222	1.33769	0.000316976	0.000155306	0.00245616	0.000317604	0.000780214	0.200679	0.000724864	0.000178054	0.000175881	0.000105857	0.00319432	0.000142889	9.35e-05
ALDH1A3	2.09832	0.000147529	0.824543	0.651414	0.000119725	0.569113	0.00179395	9.14e-05	0.806484	0.63592	0.000123877	0.000500596	0.994569	0.0039031	0.00351112	0.00134029	0.00102538	0.000173239	0.0167748	0.000291847	0.000514791	0.00108985
ALDH1B1	0.00219809	0.0234016	0.30081	0.0229496	0.00521349	0.00243545	0.00360319	0.000655549	0.0312307	0.000979349	0.00203926	0.00665026	0.00099391	0.000749766	0.0128292	0.00410533	2.73019	0.00225521	0.02416	1.85869	0.00323314	3.57721
ALDH1L1	0.000902007	0.00273163	0.000804293	0.00479294	0.000238655	0.146291	0.00274056	1.03335	0.000133613	0.44125	0.000228112	0.000224804	0.000248368	0.000137321	0.00216576	0.00840345	0.00028524	0.140452	9.95e-05	0.00305237	0.197182	0.451092
ALDH1L2	1.40567	6.62e-05	0.387802	0.924151	0.000172521	0.000498416	0.333651	0.000130709	0.55415	0.000135074	0.000261153	0.000140478	0.654161	0.00304533	0.00654825	0.0129797	0.0546986	0.000686052	0.000975805	8.14e-05	7.35e-05	0.00049714
ALDH2	0.00199118	2.9679	0.943685	0.000814483	0.0154657	0.00345472	0.0541357	0.0152112	1.52427	0.00208947	0.00178898	0.00588173	0.00262148	0.00896664	0.00113996	0.00101534	0.0630274	0.00136429	0.00882374	0.00245765	0.00120281	4.4152
ALDH3A1	0.000441219	0.000443172	0.000421659	0.000488145	0.000639501	0.000259136	0.000308945	0.000542041	0.0013456	0.000568182	0.00052767	0.000958242	0.184326	0.238251	0.00406602	0.133328	0.00262022	0.000297119	0.0010644	0.00109453	0.000668964	0.00845514
ALDH3A2	0.00167469	1.77979	0.003693	0.0050318	0.0782035	0.00181246	0.00515167	0.00291337	0.0140346	0.00140017	0.000900464	0.182406	0.00167258	0.00405069	0.00322594	0.049438	1.4202	0.00109475	0.0625326	0.0330518	0.00148615	4.07718
ALDH3B1	0.000193273	0.282931	0.0211796	0.00231163	0.00601311	0.0328982	0.0046226	0.00181723	0.00107012	0.000535347	0.000171881	0.000413947	0.0701014	0.00880895	0.485223	0.00117147	0.193418	0.0002136	0.0384074	0.031878	0.000176749	0.00546201
ALDH3B2	0.000344658	0.0204658	0.239889	0.000153897	0.000558762	1.18774	0.000110805	0.543915	0.439041	0.000392463	0.000135643	0.000593259	0.000113677	0.000660538	0.000279676	0.00370094	0.000160127	0.000820133	0.000147848	0.002272	0.000481716	0.000118226
ALDH4A1	0.000657954	0.00243309	0.000925242	0.0644606	2.86388	0.000675	0.0038261	0.0119915	0.0447341	0.00118309	0.00463382	0.0599323	0.00440961	0.000480109	0.00750676	0.186244	1.9456	0.00134595	0.00195131	1.2665	0.00190329	2.23938
ALDH5A1	0.00061559	0.00170782	0.439509	0.0116224	0.645568	0.00290275	0.0252101	0.000669713	0.000573768	0.00770489	0.0528202	0.0173531	0.00458321	0.000657046	0.00161753	9.31e-05	0.0519094	0.000441701	0.000945918	1.08966	0.00146252	1.2503
ALDH6A1	0.000952227	0.78041	0.00060005	0.00392717	1.80875	0.00128561	0.00229444	0.00667161	0.000852826	0.0362146	0.00197774	0.00175871	0.00168008	0.000489645	0.0015738	0.00373183	0.0030031	0.0045919	0.000717412	0.709039	0.114879	3.66261
ALDH7A1	0.00154397	3.22336	0.0446929	0.00182098	0.713206	0.00112915	0.0796727	0.0615894	0.801961	0.00323016	0.026045	0.565137	0.00104645	0.0199603	0.0105393	0.00726697	0.958557	0.000735152	0.0375845	0.00113488	0.000738059	4.3657
ALDH8A1	0.00320969	0.018423	0.0382438	0.000761681	0.00068802	0.000477388	0.000930551	0.000468739	0.000710768	0.000335001	0.0002895	0.000470894	0.000176703	0.000453871	0.000650689	0.000372955	0.00102937	0.00162655	0.111379	0.136581	0.000672197	0.00681716
ALDH9A1	0.00372032	3.98941	0.209854	1.78647	0.700965	0.00255719	4.4629	0.0174881	2.02726	0.0261675	0.000913371	0.800827	0.00105632	0.00470525	0.00799393	0.00680759	0.0949126	0.00173657	0.058679	0.0262806	0.0093931	0.00608016
ALDOA	0.0289567	5.0644	0.0148274	0.00194393	0.167692	0.00348312	0.00497944	0.0979233	2.64406	0.00187699	0.00223502	0.373727	0.00153767	0.0266957	0.00201649	0.00399373	2.42977	0.00417233	0.00918953	0.196058	0.010303	5.66426
ALDOB	0.000363196	0.0046253	0.00114743	0.00116703	0.00206061	0.00110261	0.00110555	0.00135522	0.000471827	0.000522319	0.00109079	0.00384837	0.000438427	0.00123027	0.00274678	0.000789777	0.0017636	0.000213507	0.00314202	0.00664073	0.000613848	0.000653799
ALDOC	0.0084439	0.00145384	2.0875	0.00606877	0.00417873	0.00256311	2.63846	1.85684	1.39725	0.00852494	0.000780039	3.24055	0.000806704	0.0100935	0.00106516	0.00198337	0.00941956	0.00402604	0.000719368	0.38071	0.0215061	2.83643
ALG1	0.0040653	0.00127582	0.000507031	0.0697714	2.09881	0.00115738	0.00563405	0.00235338	0.0148645	0.00079683	0.00213044	0.618974	0.000393954	0.000852741	0.0807612	0.00921331	1.75745	0.000864547	0.278465	0.000387822	0.000467732	1.59794
ALG10	0.00119128	0.00145847	1.19192	0.151496	0.0864322	0.621638	1.59464	2.15675	1.79046	0.901089	0.00109996	0.00174063	0.0255715	0.416259	2.22253	0.00900994	0.025874	0.000265666	0.00549322	0.00784796	0.000294202	0.196967
ALG10B	0.00164126	0.000995406	0.350561	0.806987	1.34063	0.000181082	0.000834399	0.030445	0.00070676	1.15911	1.01573	0.623098	1.41847	0.966152	0.0137187	1.02282	0.000623329	0.0058754	0.082902	0.118354	0.00230105	0.000746972
ALG11	0.00159036	0.00746101	0.258619	0.113038	2.1978	0.0715917	0.00229563	0.187808	0.188658	0.000519232	0.00052158	0.133028	0.00110481	0.0108449	0.438789	0.0109611	0.972624	0.00129444	0.0133003	0.027412	0.000985741	1.99684
ALG12	0.000520789	0.0211228	0.0246664	0.0293382	3.21011	0.00186976	0.0061038	0.00157178	0.0145252	0.000805875	0.00165032	1.71373	0.00105406	0.000537327	0.00191188	0.0032799	1.54968	0.00259108	0.00154926	0.162571	0.00148223	2.46733
ALG13	0.00956744	0.103033	0.0273936	0.00243363	2.46235	0.00113762	0.0208369	0.000612478	0.0154773	0.00182994	0.00103294	0.0774709	0.730905	0.00110607	0.00140249	0.000446206	0.0718109	0.0770787	0.0103711	0.0777967	0.274905	3.10166
ALG14	0.0312666	1.46731	0.00361365	0.000879842	1.04516	0.00238161	0.000760936	0.00284813	0.21168	0.00017306	0.00024159	0.110983	0.0027353	0.00231022	0.000234693	0.123943	1.163	0.00136629	0.0143012	0.00650539	0.000202279	0.837439
ALG1L	0.00105786	0.00137582	0.000242624	0.000858721	0.0724158	0.283072	0.792917	0.132187	0.00147327	0.00128922	0.292047	0.0124018	0.000202878	0.00311007	0.0273535	0.00493845	0.00311211	0.00619183	0.000368785	0.964661	1.84882	0.0384929
ALG1L2	0.0304776	0.00194772	0.00110767	0.0116788	0.0053118	0.000952387	0.00738097	0.0164722	0.000771766	0.000668493	0.000109512	0.000871896	0.000448402	0.00148861	0.000749874	0.00106802	0.000952555	0.0119028	0.0020119	0.0130463	0.0235969	0.0250425
ALG2	0.00711824	0.0154992	0.0992501	0.00073447	3.17284	0.000821915	0.00198882	0.00281128	0.0351028	0.000295367	0.000711235	1.91094	0.000784612	0.000987389	0.00133665	0.0224833	0.970592	0.00484799	0.0020804	0.00738794	0.00111738	2.74524
ALG3	0.0147571	0.00552787	0.0169056	0.00660174	2.9717	0.00105341	0.00181006	0.00402212	0.0258493	0.001675	0.00200774	2.14012	0.00104052	0.00109063	0.00208029	0.00134448	1.47317	0.00731434	0.00114102	0.0287374	0.00708243	3.53091
ALG5	0.0110406	0.0067447	0.303171	0.0067237	4.23893	0.000992367	0.511124	0.00611115	0.0510194	0.000582453	0.00108766	2.10886	0.00342849	0.00407355	0.00289871	0.00106876	0.937973	0.00342293	0.00212383	0.0102254	0.00130627	2.78207
ALG6	0.00653744	0.00990662	0.00432551	0.00141615	2.54484	0.00203745	0.798789	0.00226397	0.00140163	0.00257122	0.247946	0.926571	0.0102186	0.298033	0.00149179	0.000176054	0.329229	0.000845366	0.01285	0.0153708	0.000766781	2.62292
ALG8	0.0019555	0.0171563	0.011834	0.0442038	4.50652	0.0011976	0.00676409	0.00938404	0.00481936	0.000689503	0.00669853	2.71001	0.00628371	0.00101665	0.00535677	0.00859728	2.06951	0.00135406	0.000933281	0.0047381	0.000780048	3.64683
ALG9	0.00072829	0.0449076	0.659373	0.00060285	2.42363	0.00161894	0.0110393	0.00276962	0.00213847	0.000459064	0.0018445	1.4703	0.00143087	0.00132815	0.00516215	0.00158158	0.0551961	0.000606469	0.00243996	0.00108901	0.000278237	2.13368
ALK	0.000237617	0.000770686	0.634404	0.000208757	0.00015325	0.214609	0.000225665	0.343933	0.000113203	0.000292845	9.18e-05	0.00137092	0.000115134	0.0430973	0.000603053	0.000893737	0.000245743	0.000110866	0.000260209	0.00076821	0.000240266	0.000246625
ALKBH1	0.00653812	1.09407	0.00309379	0.000244301	0.493083	0.00287338	0.00105157	0.00305456	0.540915	0.00114768	0.00050348	0.0251503	0.000508856	0.00154741	0.00080367	0.000776468	1.08248	0.0036304	0.0012912	0.44407	0.00474823	1.87049
ALKBH2	0.00565335	2.10084	0.00132576	0.00511232	0.138692	0.0112751	0.470653	0.00615158	0.772131	0.000819579	0.617912	0.0232436	0.000981469	1.05757	0.00699859	0.628925	0.28392	0.00383041	0.0346504	0.00398538	0.00124011	2.62981
ALKBH3	0.000886514	1.01468	0.000613786	0.036076	0.0027148	0.000570311	0.210711	0.0226722	0.35966	0.0163563	1.61011	0.00941738	1.00723	2.13429	0.000825027	1.6123	0.518081	1.91563	0.00028139	0.0788414	0.0260253	0.010471
ALKBH4	0.000859651	0.0053881	0.00140058	0.0188048	1.0244	0.00100319	0.00260013	0.0158607	0.0638284	0.000936076	0.000852654	0.155994	0.00115526	0.000789548	0.00284919	0.103902	1.59638	0.0010066	0.00127881	1.6658	0.00103584	1.49127
ALKBH5	0.021691	3.80244	0.00354892	0.0341663	0.0288105	0.00185734	0.113733	0.0214049	1.3343	0.00260113	0.00103511	0.0528903	0.000767511	0.00871989	0.00236182	0.00184101	0.811925	0.00194229	0.00635711	0.00408155	0.00292609	3.78392
ALKBH6	0.000460168	2.015	0.000777212	0.165019	0.0395038	0.00237148	2.28825	0.0178588	1.5932	0.00128001	0.00071264	0.0138645	0.003801	0.000456247	0.0130067	0.00546223	0.0420102	0.0016682	0.79718	0.998733	0.00344657	0.174745
ALKBH7	0.00375118	0.0300694	0.00732043	0.00106639	1.56931	0.00183545	0.00226332	0.00325207	0.0444283	0.00122593	0.00146435	0.203935	0.000411808	0.00197514	0.00163257	0.0147285	2.2571	0.000812308	0.00141551	3.45237	0.00106492	1.82232
ALKBH8	0.000677216	0.932876	0.00452963	0.00108414	0.717275	0.00618078	0.00401587	0.000844101	0.0008021	0.000373773	0.00114618	0.000816907	0.018161	0.00242631	0.00874031	0.00458928	1.48294	0.000338078	0.0823909	0.000749049	0.000300595	1.85618
ALLC	0.00106969	0.00016023	0.000427934	0.000521588	0.00016378	0.000577606	0.000253967	0.000265606	0.000456678	0.000421295	0.000272197	0.00091408	0.000539716	0.000346953	0.000367558	0.000160809	0.000356029	0.000695658	0.00123013	0.000243842	0.000559319	0.000206002
ALMS1	0.00506677	0.0510979	1.04002	2.40981	2.10174	0.00105312	0.0896512	0.00447356	0.0330209	0.000920995	0.000800224	0.480165	0.000594341	0.00190988	0.0120048	0.0883897	3.03597	0.00160945	0.00139181	0.045587	0.00165827	0.15477
ALMS1P	0.000332519	0.0712626	0.000238124	0.00271996	0.0284837	0.000326968	0.00574385	0.00217575	0.00110873	0.000511516	0.011789	0.0189668	0.000294087	0.00192721	0.00931119	0.000546717	0.0199625	9.27e-05	0.0097938	0.0866148	0.000186115	0.00259195
ALOX12	0.00105814	9.83e-05	0.000148617	0.000526193	0.000129173	0.000153258	0.771051	0.000327303	0.000219621	0.887633	0.467366	0.504291	0.681829	0.000160806	0.000218213	0.000448322	0.000835701	0.406541	0.000157231	9.16e-05	0.139453	0.000227316
ALOX12B	0.000492215	0.000274641	0.000268831	0.148414	0.000250182	0.000436909	0.00309646	0.000339329	0.000181376	0.000747455	0.00042907	0.00120045	0.00426807	0.000143155	0.0274533	0.000331212	0.00121352	0.000180595	0.000431562	0.000898299	0.00108233	0.0182718
ALOX12P2	0.00243386	6.27e-05	0.000108917	0.000384374	0.000105026	0.000401649	0.00100177	0.000223869	0.000560728	0.000227178	0.224124	0.000267943	0.449356	0.713593	0.000413937	7.13e-05	0.549287	0.000701877	0.277114	0.000104808	0.302046	0.00021862
ALOX15	0.0339725	0.000545779	0.250676	0.0065117	0.000210125	0.690592	0.0351907	0.000167875	0.000362691	0.000481027	0.000206678	0.0156838	0.000336964	0.000691938	0.000884704	0.000349367	0.00855149	0.135557	0.000397627	0.0519486	0.0132099	0.0892676
ALOX15B	0.00150456	0.00111495	0.000650876	0.0547071	0.000535159	0.00106948	0.00017667	0.000755489	0.000254866	0.000489221	0.000132789	0.000589304	0.000402808	0.000322214	0.000254906	0.00116386	0.000144432	0.00189261	0.000687694	0.00252152	0.00128859	0.0739336
ALOX15P1	0.000670011	0.000931833	0.000269708	0.14601	0.000494926	0.000661455	0.000150549	0.000604215	0.0006458	0.000285599	0.000102895	0.0027184	0.00364679	0.000356802	0.000415475	0.000342859	0.000472926	0.00734532	0.00021597	0.00238182	0.00728406	0.0136042
ALOX5	0.374817	0.00644781	0.0217529	0.495687	0.0050102	0.000399599	0.000241512	0.0149329	0.808117	0.00733066	0.206184	0.000395494	0.474112	0.00033972	0.000287024	0.288353	0.000369776	0.554625	0.000417623	0.0429901	0.017575	0.000983696
ALOX5AP	0.000150286	6.96e-05	0.800631	0.000133847	0.000140587	0.0004469	9.03e-05	7.48e-05	0.000134825	0.00024209	0.000459458	0.000465216	0.000321779	0.000163597	0.00031686	0.000134737	0.000130256	0.000380274	0.000561183	0.000106629	0.000252925	6.97e-05
ALOXE3	0.000438979	0.000187106	0.00014895	0.183153	0.000133126	0.000647425	0.00352458	0.000379623	0.000305282	0.000381136	0.000142894	0.000370674	0.00102657	0.000162809	0.000120263	0.000517787	0.000536628	0.000355669	0.000234064	0.000287356	0.000459679	0.0151126
ALPI	0.000545703	0.000184447	0.000738025	0.000175575	0.000148271	0.000781451	0.000249148	0.000566185	0.000324168	0.000314886	0.000378673	0.000633252	0.000363267	0.000396925	0.000275782	0.000269281	0.000205003	0.000288554	0.000409744	0.00026217	0.000253877	9.28e-05
ALPK1	0.00035421	0.0584308	0.145053	0.0163504	0.0010916	0.00330514	0.0212349	0.000248787	0.000168853	0.000260519	0.00034064	0.000919986	0.00729563	0.001186	0.0201958	0.000272009	0.00966677	0.000129742	0.170694	0.0345383	0.000203091	0.0106865
ALPK2	0.000142396	0.000119883	2.14692	4.97e-05	0.00027866	4.03007	5.7e-05	0.00697165	1.00777	7.18e-05	0.000233593	0.000310168	0.373927	0.553919	0.000173935	0.00262735	8.29e-05	5.33e-05	0.34344	9.08e-05	3e-05	5.11e-05
ALPK3	0.000107065	8.81e-05	0.405179	3.58e-05	0.000208678	0.558292	5.31e-05	1.11281	0.553345	1.31526	0	0.000443584	2.62258	3.81255	5.03e-05	1.84447	6.48e-05	1.91303	0.000176936	3.96e-05	0.0534088	2.53e-05
ALPL	0.0101023	0.000462937	0.000389824	0.0721156	0.00716116	0.00383638	3.07627	1.18657	2.1065	0.0107192	0.00843037	3.67438	0.000260883	0.000952761	0.0159429	0.681503	0.00168162	0.00268277	1.24	0.000589541	0.0312688	3.87952
ALPP	0.000459429	0.00020205	0.000161501	0.0257327	0.158357	0.00166827	0.000227963	0.130887	0.343442	0.000386587	0.000141103	0.000378865	0.00017617	8.56e-05	0.274306	0.000169122	0.000165854	0.0608398	0.146305	0.000399998	0.00287003	0.000259207
ALPPL2	0.12298	3.18e-05	7.49e-05	0.43519	0.000105342	0.000187035	0.000123738	0.000100593	0.000637511	0.000315048	0.000236668	0.000138424	0.000223048	0.000300164	0.950159	0.323996	7.07e-05	0.118254	0.00237648	7.82e-05	0.0456268	0.000166638
ALS2	0.00377802	0.130695	0.411247	0.0217431	2.91968	0.00131487	0.00181944	0.00252038	0.0458699	0.00117321	0.00191484	0.918465	0.00241045	0.00156811	0.0175976	0.00206496	1.15791	0.000841321	0.00322459	0.479154	0.00110509	2.60725
ALS2CL	0.685944	0.000352509	1.4254	0.014303	0.255278	0.00169332	0.446431	0.00522382	0.00401205	0.000465416	0.00124408	8.35e-05	0.318144	0.000495746	1.25194	0.000405107	0.000718537	0.000774669	0.531553	0.00063612	0.0003727	0.0120064
ALS2CR11	0.000486968	0.000548685	0.000570961	0.000224067	0.000709517	0.000818831	0.000236629	0.000601602	0.000311968	0.000449348	0.000704894	0.00103699	0.000401871	0.000334211	0.000608911	0.000432754	0.000715862	0.000484016	0.00132129	0.000515452	0.00049686	0.000318134
ALS2CR12	0.000303362	0.0107513	0.00100467	0.000544599	0.150414	0.000574611	0.00131187	0.00110497	0.0140464	0.000444267	0.000485308	0.000640799	0.0442037	0.000147155	0.000303777	0.000216413	0.00882739	0.000276613	0.207491	0.000457196	0.000303327	0.00105978
ALS2CR8	0.00778171	1.29517	0.00132834	1.43244	0.307237	0.00171018	0.0325756	0.00616677	0.00115462	0.000317666	0.000526522	0.00373658	0.00065372	0.0492685	0.101927	0.000431323	0.0712363	0.00189258	0.702645	0.000884257	0.000981929	0.0575204
ALX1	0.000444059	0.199037	0.72824	0.000897235	0.0288664	1.09749	8.1e-05	0.000721383	0.00631956	0.342031	1.25781	0.000395628	1.2244	0.411213	0.000605195	0.000186766	0.000126781	0.000444893	0.00141568	0.127083	0.465068	0.000202903
ALX3	0.000271281	1.43699	0.0111315	0.0139894	0.00213246	0.000431154	0.0223254	0.023911	0.461161	0.00158054	0.000390825	0.00151837	0.0024684	0.357719	0.0022087	0.000730248	0.0691847	0.000189552	0.515869	0.00443715	0.000600825	1.17039
ALX4	0.000527867	0.000199608	0.640608	0.00340593	0.000178571	5.7e-05	0.00123565	0.568331	0.00113211	0.00202042	0.000411571	0.000988025	0.00107228	0.000516039	0.00272054	0.00103369	0.00126672	0.000275252	0.000567666	0.000868361	0.00101144	0.0010447
ALYREF	0.00411186	2.30089	0.0282137	0.00483303	0.904212	0.00344577	0.015223	0.0343306	1.92091	0.00214825	0.000710191	0.0130362	0.000627933	0.00537901	0.00183788	0.00688132	2.9479	0.0053797	0.0112962	1.71865	0.00707218	3.87482
AMACR	0.00141156	0.56737	0.330891	0.00231821	0.000616495	0.000159673	0.000795311	0.242852	0.00211984	0.000124834	0.490171	0.000907997	0.0304068	0.000770956	0.000545246	0.221971	0.535488	0.000422505	0.000122198	0.00162668	0.000212724	0.664956
AMBN	0.000223712	0.000793343	0.00108752	0.000217354	0.000904876	0.000508688	0.000166374	0.000871699	0.000372362	0.000409797	0.000283845	0.000564891	0.000406937	0.00072523	0.000298818	0.00041872	0.000279279	0.000509688	0.00077947	0.000452263	0.000350748	0.000181333
AMBP	0.495665	1.25e-05	4.24e-06	8.57e-05	2.32e-05	6.39e-05	0.459093	3.23e-05	0.00118275	0.250706	0.0103977	0.000975159	0.000100288	0.678068	1.04049	0.506987	0.3646	0.000134751	0.000100269	3.81e-05	0.00643897	0.000101614
AMBRA1	0.00128587	0.0674977	0.00815164	0.000988656	1.67728	0.00082448	0.00123179	0.000852618	0.105785	0.00168254	0.00373948	0.0134103	0.000518939	0.000605703	0.0107193	0.018455	2.21396	0.000358767	0.00518135	2.03284	0.000362437	1.33717
AMD1	0.00261241	0.0649101	0.24592	0.00887425	3.9004	0.00101059	0.000921395	0.00762012	0.0754681	0.00208821	0.00209793	2.10515	0.00225007	0.00114473	0.00234566	0.0101844	3.18354	0.00296403	0.00468831	0.0119964	0.00288665	4.28054
AMDHD1	0.00188833	0.027788	0.00031853	0.0155767	0.025999	0.03217	0.0125315	0.00306565	0.00230522	0.000255624	0.000391394	0.00092146	0.00311902	0.279455	0.00855233	0.00054064	0.00556281	0.000508262	0.000763093	0.0841838	0.000480873	0.0840862
AMDHD2	0.000236774	0.633679	0.000483178	0.959673	1.61097	0.00702571	0.000808132	0.00499531	0.00457276	0.0128313	0.0043099	0.00284696	0.0187289	0.00022988	0.37467	0.638935	2.15604	0.00021527	1.02084	0.125057	0.000874076	0.330044
AMELX	0.00022819	0.000211494	0.000263803	0.000180245	0.000153436	0.000475446	0.00014361	0.00036843	0.000288983	0.000377442	0.000221517	0.000686955	0.000318988	0.000327948	0.000189111	0.000392712	0.000258459	0.000452207	0.000348606	0.000179865	0.000279203	0.000130193
AMELY	0.000180386	0.000443368	0.000742303	0.000170058	0.000238993	0.000399433	0.000126671	0.000559186	0.000384012	0.000502766	0.000360159	0.00136607	0.000336476	0.000721158	0.00027491	0.000561813	0.000360748	0.000298885	0.000506314	0.000295572	0.000218713	0.000137639
AMFR	0.00149199	0.164348	0.833742	0.000939579	3.94605	0.00194439	0.102179	0.003466	0.0622692	0.000586041	0.00684604	1.52077	0.00120289	0.00203542	0.000667654	0.00177691	0.0871035	0.00139367	0.00186475	0.0180883	0.000764878	3.25374
AMH	5.79e-05	0.00687467	0.0105828	5.76e-05	0.141635	0.140214	0.000111698	0.00120283	0.202062	0.000175628	0.000236245	1.36573	0.757027	0.0145215	0.0254091	0.945405	0.957916	0.000109156	0.786976	0.000328914	3.63e-05	5.23e-05
AMHR2	0.00010763	0.000903222	0.558609	0.000406932	0.000101079	0.000194015	0.000281691	0.147886	0.000266802	0.000215914	0.000234317	1.14187	0.000304153	0.000312431	0.00800632	0.0118228	0.000168205	0.000250107	0.000306246	0.00037393	0.000122183	0.000179936
AMICA1	0.00114141	0.000456236	0.000497	0.000457981	0.00048908	0.000450692	0.000541455	0.000369264	0.00131371	0.000379683	0.000426545	0.00105965	0.000469679	0.000703994	0.000964053	0.000406168	0.000626014	0.00133497	0.000682931	0.000651114	0.000603338	0.000434321
AMIGO1	0.000987633	0.000884936	0.000157775	0.0202352	0.00233999	0.002277	0.376361	0.0157213	0.00144613	0.606566	0.00117431	0.00063115	0.522407	5.85e-05	0.833029	0.0119925	0.00143856	0.00389714	0.000172342	0.413833	0.0119106	0.478483
AMIGO2	0.930152	0.000216516	3.24664	0.000114659	0.608243	0.00302014	0.000141986	0.719807	0.000840586	1.09762	0.160075	0.856231	0.511195	0.230568	0.000168115	8.52e-05	0.991428	0.000402395	0.00492263	0.000137393	0.000296565	7.39e-05
AMIGO3	0.000859587	0.865733	0.00134597	0.00534654	0.110538	0.00427153	0.000926153	0.000566654	0.309245	0.000308488	0.000686051	0.00269878	0.00173956	0.419277	0.0292444	0.319964	0.649701	0.000524793	0.939475	0.0406583	0.000511488	1.00722
AMMECR1	0.00339832	0.0326567	0.00180676	0.00181147	2.1594	0.00390886	0.0368855	0.00170787	0.00143875	0.00081719	0.00136757	0.828457	1.42273	0.00107294	0.00091149	0.00135133	1.89583	0.00380483	0.0027452	0.0438646	1.49177	1.90088
AMMECR1L	0.00156869	1.21236	0.111858	0.000975838	1.23888	0.00132126	0.0039813	0.00701712	0.625781	0.00247946	0.000644075	0.109665	0.0010972	0.0023049	0.00610049	0.0034673	1.49731	0.000605314	0.279761	0.991372	0.000979993	2.01978
AMN	0.0140778	0.0352475	0.000593426	0.000559866	0.00688252	0.000285247	0.000496737	0.00154755	0.00115167	0.000232878	0.000266822	0.00159082	0.00128254	0.186073	0.000487022	0.000431402	0.000548741	0.00392011	0.000803075	0.15139	0.00114379	0.000844271
AMN1	0.00205233	1.88423	0.00217961	0.20684	0.0278437	0.00074359	0.000882265	0.0181628	0.0544556	0.000744645	0.00197545	0.00829131	0.00060938	0.777447	0.000596759	0.020223	0.000694608	0.000552727	0.00161389	0.41873	0.000817017	1.89325
AMOT	0.000714591	1.80048	0.0954932	0.464837	6.06906	0.00170881	0.030221	0.00240271	0.00591186	0.0025605	0.014768	0.00236422	0.467674	0.000819091	0.0237037	0.000392639	0.266441	0.0105095	0.00181642	0.00287486	0.821757	0.41083
AMOTL1	0.0037661	3.91464	0.129223	0.00299164	0.392243	0.00214523	0.00195131	0.0948257	2.28477	0.00146272	0.89301	0.00142639	1.12634	1.71325	0.0521221	0.0010238	2.15219	0.00205944	0.0320031	0.00850028	2.48725	0.00839076
AMOTL2	0.00124102	0.00334643	2.39449	0.00932087	0.0478709	2.5877	0.00714142	3.32094	4.5669	1.39455	0.000958524	3.5949	0.000701504	0.0776246	0.0114147	0.00422002	0.0103052	0.00057701	0.0201408	0.000834637	0.000876768	3.63613
AMPD1	0.000303577	0.000131815	0.000290746	0.000191181	0.000206527	0.000294504	0.000148857	0.000338998	0.000262166	0.000245858	0.000253388	0.000579178	0.000395552	0.000285261	0.000200804	0.000249404	0.000331896	0.000282638	0.000262604	0.000234309	0.000201353	8.67e-05
AMPD2	0.00499387	0.00150589	1.23497	0.0265884	2.46268	0.00196714	0.00521202	0.000951236	0.010151	0.00761363	0.00258072	1.70168	0.000439147	0.000731388	0.0111767	0.00141443	1.62052	0.00817425	0.09526	0.00409014	0.191835	2.05599
AMPD3	0.000456832	0.130534	1.28578	0.606962	0.191061	0.00352131	0.000965356	0.00207227	0.000900029	0.000643419	7.11e-05	0.000693073	0.0125955	0.571425	0.000431512	0.00054067	0.772791	0.000994165	0.000773482	0.00445908	0.376488	0.000963538
AMPH	0.45316	3.09e-05	0.00012868	0.00178948	4.95e-05	5.31e-05	1.53074	7.8e-05	4.95e-05	0.0130121	0.00010245	1.87624	0.398614	0.00236352	0.921482	5.66e-05	0.000262259	0.000181631	7.91e-05	9.04e-05	0.000258091	9.6e-05
AMT	0.00286777	0.0051232	0.00342573	0.00784055	1.76847	0.00117658	0.00126283	0.00234741	0.0171332	0.00766311	0.000620679	0.0418443	0.00075156	0.0020684	0.00220251	0.0299173	1.7489	0.000675852	0.106145	2.23394	0.00972305	2.73837
AMTN	0.000312006	0.000181396	0.00050994	0.000253637	0.000394741	0.000385603	0.000150142	0.000690115	0.000585855	0.000516465	0.000341237	0.000951804	0.000284265	0.000709199	0.000379356	0.000338985	0.000286259	0.000239907	0.000799433	0.000312448	0.000137671	0.000161047
AMY2A	0.000285003	0.000238591	0.000701209	0.000259227	0.000122191	0.000276373	0.000160183	0.00047158	0.000303566	0.00028121	0.000165071	0.000613638	0.000317577	0.000438288	0.000339761	0.000243913	0.000281859	0.000221583	0.000481389	0.00012084	0.000231491	0.000137269
AMY2B	0.00681293	0.914949	0.000813149	1.04205	0.00046515	0.184745	0.000398336	0.00115831	0.000955267	0.000164881	0.292054	0.0173248	0.000415692	0.863503	0.000405955	0.231534	0.000177018	0.0362857	1.53788	0.0736562	0.000239246	0.00013226
AMZ1	0.00526457	0.0173331	0.00227503	0.0220398	0.000862247	0.00270745	0.167702	0.00037944	0.000420103	0.000455876	0.0543659	0.000306302	0.106135	5.82e-05	0.00210986	0.000297475	0.0016552	0.0144988	0.000330697	0.0452551	0.00281808	0.157234
AMZ2	0.0915584	3.90089	0.00349987	0.000447664	0.0354516	0.00401435	0.0110399	0.00588346	1.37294	0.00183063	0.000917252	0.00630695	0.00138235	0.00301986	0.00126915	0.000986865	0.0567981	0.00935098	0.00299466	0.00455931	0.0026196	4.37854
AMZ2P1	0.00314056	0.000618865	0.369985	0.117782	0.0022547	0.00028695	0.000676429	0.00476178	0.366543	0.000517178	0.000304799	0.0202084	0.000851761	0.104581	0.0017558	0.000246186	0.0105807	0.000434796	0.010498	1.41488	0.00134313	1.27041
ANAPC1	0.00161933	0.0242874	0.221831	0.0103054	2.64753	0.00110657	0.00129126	0.00138794	0.0180755	0.0013977	0.0021265	0.00505185	0.00304227	0.00226274	0.00291766	0.00168574	1.55655	0.00109636	0.00372308	0.0168947	0.00088202	3.70068
ANAPC10	0.0103895	2.00762	0.00296459	0.000782023	0.0141044	0.00188112	0.00131092	0.013414	0.819093	0.00178261	0.000623508	0.0142884	0.000407965	0.00809573	0.000265907	0.000596166	0.00468656	0.00104926	0.00427988	0.00597513	0.00193663	2.55849
ANAPC11	0.00889891	3.92666	0.0083594	0.000716597	0.13704	0.0063145	0.280389	0.0136963	1.6344	0.00275579	0.0012929	0.143272	0.000765081	0.0102263	0.00286929	0.00104424	0.336765	0.00100709	0.00516526	0.00294166	0.0129187	4.58594
ANAPC13	0.0113888	3.86951	0.00868112	0.000391277	0.0980688	0.00529715	0.0434307	0.0169196	1.58517	0.00552718	0.00119832	0.0222292	0.000972483	0.00321922	0.000665145	0.000408867	0.0610791	0.00246386	0.00500282	0.00258044	0.0153118	3.88688
ANAPC16	0.000835688	3.54892	0.00569829	0.00112645	0.00402244	0.00170883	0.00845354	0.00516786	0.878929	0.000935046	0.00206279	0.0455243	0.00246283	0.00377025	0.0184899	0.00361064	0.0158906	0.000561605	0.00394104	0.00106427	0.000448193	4.09617
ANAPC2	0.0131219	3.46306	0.00351482	0.00909335	0.0478665	0.00235528	2.71661	0.0053995	1.38294	0.0254799	0.001295	0.0056903	0.000752708	0.000622199	0.0482425	0.00260502	0.00310845	0.105144	1.49839	0.0214462	0.490437	0.354654
ANAPC4	0.0287	2.06157	0.0150271	0.00156322	0.721274	0.00417435	0.00363812	0.0122406	0.756453	0.00310985	0.000475323	0.160372	0.00158809	0.00211162	0.00117508	0.00164204	1.46057	0.0123813	1.39866	0.00678538	0.00993736	3.02699
ANAPC5	0.0099217	0.0156917	0.0170121	0.00314104	2.5992	0.00698603	0.0518423	0.0015818	0.923176	0.00119811	0.00151702	0.0347161	0.000617706	0.00131499	0.00195389	0.00583968	2.6298	0.0053208	0.002502	2.94708	0.0125832	2.8811
ANAPC7	0.00644777	0.0528807	0.0557095	0.00123452	2.80581	0.00151416	0.002132	0.00125784	0.14353	0.00143425	0.000913495	1.29788	0.000730865	0.00123907	0.00118289	0.00223625	2.06625	0.00598268	0.0146872	0.97311	0.00448056	3.08836
ANG	0.843008	0.000317654	0.775145	0.515602	0.000813344	0.00047174	0.00148553	0.000661613	0.34378	0.000410133	0.00536338	0.000237925	0.00236177	0.000112012	0.00372039	0.372691	0.00100152	1.43205	0.0494906	0.530194	0.651805	0.00192863
ANGEL1	0.000560955	0.013405	0.00405386	0.0183578	1.82386	0.00145185	0.00162594	0.000766191	0.0248819	0.00575808	0.00348122	0.0149709	0.000544561	0.000284268	0.0131826	0.00120149	1.24916	0.00110118	0.0386779	1.43368	0.0061285	2.48335
ANGEL2	0.00480364	0.178029	0.0331708	1.5233	2.07436	0.00124802	0.00595746	0.00214891	0.0139389	0.000972885	0.000597608	0.137357	0.000857793	0.00858679	0.00709157	0.0892835	2.77721	0.00150089	0.00879425	1.34127	0.000595635	0.461768
ANGPT1	0.338104	0.000212324	0.609674	3.51e-05	0.000661954	0.065866	9.79e-05	1.21608	0.680468	3.84e-05	0.159816	0.000426689	0.217787	0.000193625	5.18e-05	0.220218	0.47838	9.99e-05	0.000262011	8.51e-05	6.53e-05	5.42e-05
ANGPT2	0.000174018	0.000148672	1.70346	0.000884737	8.26e-05	5.38e-05	0.000297735	0.301953	0.000192361	0.00121126	8.32e-05	0.00211218	0.000442448	0.566518	0.00355027	0.00271638	0.000273743	0.000213703	0.000917161	0.00031565	0.000236631	0.000209324
ANGPT4	0.00144053	0.000481398	0.144133	0.035485	0.00010259	0.646418	0.00307591	0.000173437	0.000206555	0.00274675	0.000310036	0.000441864	0.00204178	0.000325962	0.00144349	0.00013462	0.00162048	0.0030286	0.000143825	0.154722	0.0352621	0.0288835
ANGPTL1	0.000168444	0.0594936	0.0632074	0.00157159	0.00402605	0.208445	0.00098871	0.000289772	0.000178497	0.00206149	0.000179091	0.00184606	0.000298577	0.00160014	0.00107097	0.000475875	0.000717514	0.000312442	0.00198825	0.0200234	0.000990424	0.00167468
ANGPTL2	0.043106	9.47e-05	2.4997	0.00273068	0.00039736	0.000126648	2.05936	0.994971	0.778078	0.349855	0.000889942	2.14041	0.000462257	0.23824	1.21317	0.000420717	0.0188302	0.00836696	0.12832	0.000578869	0.0528224	0.0217586
ANGPTL3	0.000803903	0.00147682	0.00192776	0.0014629	0.0022821	0.000604587	0.000916291	0.00111806	0.000512666	0.000640466	0.000567892	0.00167917	0.000556909	0.000635405	0.00198428	0.000254912	0.000620587	0.000479189	0.00154713	0.00302765	0.000902628	0.000665059
ANGPTL4	0.211961	0.00334557	2.01505	0.827382	0.000215958	0.724187	0.0147505	0.611148	0.00010825	0.00160778	0.21459	0.00503135	0.00448743	8.74e-05	0.000457296	0.000485268	0.000309941	0.000612542	0.169967	0.0413542	0.00233925	0.00183994
ANGPTL5	0.000235738	0.000348114	0.000302137	0.000130147	0.000440069	0.357637	0.000130046	0.00178515	0.000441139	0.000543681	0.000189251	0.000560798	0.000310309	0.00024829	0.000235567	0.000311649	0.000243157	0.000396506	0.000736584	0.000308007	0.000220347	0.000183936
ANGPTL6	0.0101918	0.00186997	0.00205151	0.00400531	0.000612037	0.0008766	0.00814409	0.000443089	0.000344116	0.00012313	0.000125909	0.00772199	0.000453618	0.000546608	0.00518408	0.000308373	0.000872241	0.000529394	0.00241058	0.0104387	0.000520239	0.151191
ANGPTL7	0.000504675	0.0314472	0.116738	0.000347139	0.0124091	0.00966835	0.000228988	0.000244663	0.000776683	0.000599833	0.000347067	0.000735167	0.000317926	0.000350252	0.000304446	0.000290483	0.000739203	0.000390217	0.0117209	0.00741766	0.000522647	0.000441669
ANK1	0.584395	0.00020779	0.000199027	0.000220549	9.37e-05	0.000247846	0.141559	0.00013076	1.29154	0.000374713	0.302541	0.000699301	1.00983	0.000244088	1.34707	0.372556	0.0556708	0.0832731	0.000350955	0.000126408	0.979963	0.000788145
ANK2	0.198426	0.000541995	0.0108008	0.302262	0.000241741	0.00188283	0.232311	0.000203043	1.18438	0.0708473	0.0363703	0.600849	0.641212	0.000279522	2.04708	0.514987	1.65897	0.00199831	0.861744	0.00223622	0.584071	0.157369
ANK3	0.00204782	0.142607	0.00173857	0.0041738	2.65851	0.026387	0.000562088	0.00174617	0.000837225	0.000865229	0.00108825	0.00566265	0.00035969	0.000610894	0.00170084	0.0441182	0.000193988	0.00823964	0.00302973	0.243336	0.0127299	2.5317
ANKAR	0.000218421	0.37481	0.000498157	0.00115415	0.00080527	0.000323706	0.000550628	0.000894554	0.000189506	0.00081837	0.000398325	0.00844687	0.000417701	0.0980746	0.340323	0.000561839	0.0013304	9.44e-05	0.0168403	0.00311508	0.000160728	0.189147
ANKDD1A	0.158201	0.00117237	0.433369	0.00949121	0.000512524	0.00148761	0.0674564	0.000309808	0.000321798	0.04009	0.000360719	0.75611	0.00168961	0.0153534	0.679826	0.000281296	0.00130679	0.126714	0.953099	0.00515956	0.0960741	1.28769
ANKFN1	0.000340916	0.00108923	0.00134455	0.000284774	0.00140647	0.000814098	0.000298757	0.00479805	0.000359588	0.000324995	0.000356191	0.000839371	0.000242705	0.000778231	0.000225952	0.000567752	0.000608779	0.000366593	0.000939042	0.00112108	0.00029195	0.000321821
ANKFY1	0.00181253	0.152341	0.281664	0.0243769	2.95562	0.00168746	0.00675318	0.00195898	0.0109628	0.00173536	0.00193828	0.737645	0.00218638	0.000999197	0.0225847	0.00432088	1.68976	0.000430145	0.0834494	0.87864	0.00122119	2.40836
ANKH	0.425452	0.000587994	0.687401	0.183132	2.3572	0.00152946	0.479494	0.000350741	0.000616693	0.00880953	0.0015245	0.000315242	0.00209123	0.000413384	0.0300458	0.000306851	0.00271939	0.000546271	0.00205181	0.000419602	0.00555017	0.521743
ANKHD1	0.00786897	0.722669	0.00171511	0.00325469	0.00803722	0.00108663	0.00239569	0.000335592	0.190016	0.000403598	0.000130115	0.0129801	0.000802944	0.000301658	0.000484824	0.000341959	0.00058638	0.00715012	0.5631	0.0152064	0.00446283	1.16913
ANKHD1-EIF4EBP3	0.0015083	0.401716	0.0006259	0.00349726	0.00109761	0.000549061	0.0463905	0.000236424	0.00170576	0.000740879	0.000377206	0.007315	0.00093345	0.000963881	0.000264087	0.000216394	0.0646845	0.000379125	0.242836	0.000517778	0.000688681	0.0913582
ANKIB1	0.00114297	0.564422	0.244077	0.0264705	2.65386	0.000988571	0.149597	0.00347967	0.248306	0.00403817	0.0036114	0.400072	0.00136429	0.00441222	0.0114818	0.00318127	1.20549	0.00132388	0.0873201	0.672084	0.00355932	2.95547
ANKK1	0.000137818	0.054359	0.160772	0.000129897	0.00281138	0.372233	7.36e-05	0.00313394	0.00081663	0.00064218	0.00214389	0.00337856	0.000105167	0.000123215	0.260397	0.000138629	9.03e-05	0.000276776	0.0115048	0.0277569	0.000238317	8.76e-05
ANKLE1	0.000539536	0.00184568	0.00033965	0.0017642	0.000536021	0.0671248	0.0636466	0.000155752	0.000757183	0.00204949	0.155468	0.116248	2.09056	1.96837	0.00163681	1.00498	0.0621998	0.000406917	0.75902	0.168844	0.6671	0.0109892
ANKLE2	0.00507838	3.38095	0.0112757	0.0178591	0.0184184	0.00201747	0.0352322	0.00924795	1.43832	0.00297169	0.000822469	0.00603619	0.0017125	0.00456851	0.00156127	0.000743423	1.54527	0.00105557	1.5351	0.0038809	0.0054557	2.90227
ANKMY1	0.000250058	0.878954	0.0330189	0.0015263	0.112031	0.00207738	0.508717	0.00111607	0.468622	0.00196672	0.00045134	9.85e-05	0.0316681	9.05e-05	0.486396	0.000300993	0.00106078	0.000359447	0.0701678	0.000345246	0.00167589	0.000783933
ANKMY2	0.000886741	2.44378	0.00239482	0.000624539	1.61698	0.000846477	0.0105414	0.00422301	0.00308131	0.0129712	0.00189036	0.0294779	0.0233763	0.612891	0.000658802	0.00030044	0.0229879	0.00103701	0.00235886	0.00351798	0.00214677	2.32323
ANKRA2	0.0743714	0.0105476	0.00828122	1.55485	1.62652	0.00141394	0.0410195	0.00139388	0.0297027	0.000945988	0.00165807	0.00774268	0.00198425	0.000291027	0.00123432	0.000656961	1.46937	0.0374656	0.00129699	2.30802	0.00423829	0.0155088
ANKRD1	5.72e-05	0.0052351	5.7932	0.00043838	0.000622885	3.65153	6.53e-05	2.83874	6.9163	0.644586	0.33963	0.755468	0.00645636	2.03759	0.00248156	0.000510376	0.000117397	7.83e-05	0.0146976	0.000885812	4.26e-05	0.000133105
ANKRD10	0.117436	2.52486	0.445487	0.00331594	1.16716	0.00426437	0.00505364	0.00721088	0.798286	0.000533156	0.000569968	0.836048	0.00119532	0.0563678	0.00363979	0.00159024	0.964271	0.0113989	1.5787	0.0352718	0.00100136	3.73172
ANKRD11	0.00223325	3.17111	0.0171003	0.0650899	0.344739	0.00238489	1.31453	0.0297674	1.84362	0.00110666	0.00160363	0.00281231	0.00259604	0.00152892	0.00528144	0.00206289	0.569677	0.00221814	1.21104	0.0358193	0.00094023	2.81006
ANKRD12	0.000170486	0.182402	0.115593	0.42668	2.15619	0.00106424	0.000808367	0.00374899	0.0172295	0.0046376	0.00221063	0.0661522	0.00271717	0.00474484	0.216327	0.00104331	0.00153098	0.000250217	0.402793	0.098256	0.000646022	2.41787
ANKRD13A	0.00593998	1.23942	0.0261441	0.00393798	2.07669	0.00855567	0.00234506	0.00128039	0.334888	0.00406994	0.00258673	0.353351	0.000724386	0.000835845	0.00125883	0.00221249	0.613198	0.00247798	0.00678646	0.000814208	0.0153056	2.24122
ANKRD13B	1.85426	0.000124766	0.576685	0.019553	5.98e-05	9.51e-05	0.0909205	0.00011307	0.000354913	0.0151972	0.000371742	1.24959	0.00207326	0.000471144	1.33991	0.000380276	2.90183	0.000581351	0.000471238	0.000119018	0.00743358	0.00187538
ANKRD13C	0.00119978	0.662768	0.294496	0.00777423	1.93835	0.000646702	0.0122262	0.0336148	0.256108	0.000677378	0.00122403	0.845812	0.000590989	0.00461163	0.00258561	0.00632506	0.559452	0.0010611	0.0996457	0.0464844	0.00071309	2.30188
ANKRD13D	0.0015057	0.00372425	0.00325758	0.00812408	1.41704	0.000860323	0.00127965	0.00123159	0.0374825	0.00369912	0.000447702	0.0868242	0.000489191	0.00221006	0.000859145	0.000441675	1.60193	0.000456508	1.35318	2.40088	0.00249658	0.796009
ANKRD16	0.000527368	0.000771331	0.000576622	0.005419	0.0326462	0.000664541	0.000523001	0.00218523	0.219148	0.00124112	0.000343732	0.0606947	0.000353222	0.000557458	0.00103107	0.00344288	0.885364	0.000914435	0.503145	1.62102	0.00559642	1.011
ANKRD17	0.00172437	0.237746	0.289605	0.119163	3.21877	0.00120663	0.00273776	0.00151697	0.166228	0.00153831	0.0025581	0.510439	0.00209367	0.00105908	0.00885971	0.00632852	2.07077	0.00202217	0.0063709	1.09626	0.00379962	3.04585
ANKRD18A	0.00300584	0.000592883	0.000861361	0.000382921	0.000601307	0.717166	0.2952	0.000643139	0.524344	0.219015	0.00216917	0.639733	0.00264174	0.000242836	1.63196	0.000226749	0.0957579	0.000853411	0.41852	0.0062335	0.0047508	0.601209
ANKRD18B	0.00191015	0.000355017	0.000146569	0.000665314	0.000593467	0.000211566	0.0197082	0.0642627	0.381574	1.43256	1.00456	0.0174856	1.18302	1.04194	0.081064	0.000442601	0.00662119	0.861038	0.000459246	0.000436594	0.00377095	0.58737
ANKRD18DP	0.000625113	0.000259617	0.000273568	0.000486729	0.000208006	0.000673317	0.000388176	0.000480877	0.00048601	0.000294465	0.000230172	0.000846612	0.000224705	0.000437147	0.000471204	0.000222251	0.000355597	0.000477486	0.000604341	0.00019107	0.000408826	0.000185564
ANKRD19P	0.00520518	0.000648057	0.00164994	0.667635	0.000293795	0.000400428	0.000898271	0.000744278	0.000198036	0.000304704	4.47e-05	0.0173829	0.0226248	0.0027256	0.000581805	0.000167982	0.46459	0.466051	0.250426	0.00226844	0.000308126	0.000413525
ANKRD2	0.000195531	0.000733271	0.00127724	0.000172365	0.00107178	0.211982	0.00019038	0.000128951	0.403822	0.000488871	0.000406542	0.000574344	0.000292112	0.000284055	0.000177811	0.000415596	0.000379969	0.000328843	0.000309412	0.000106422	0.000246885	8.7e-05
ANKRD20A11P	0.000200624	0.00028448	0.000652584	8.01e-05	0.000230677	0.000957424	7.51e-05	0.00125321	0.000707232	0.000114436	0.410183	0.000704507	0.000166744	0.000187884	0.000195646	0.000220746	9.06e-05	0.000242216	0.000481046	0.000108755	0.000164111	5.21e-05
ANKRD20A3	0.000257939	0.000232389	0.000371465	9.39e-05	0.00018818	0.000371838	0.000168383	0.00041415	0.00029258	0.000247066	0.000226458	0.000788864	0.000414313	0.000317167	0.000348105	0.000197063	0.000228617	0.000266957	0.000253742	0.000167683	0.000156095	6.32e-05
ANKRD20A4	0.000267376	0.000430831	0.000358748	0.000310175	0.000233945	0.000294967	0.000224522	0.000452206	0.000536271	0.000348525	0.000585249	0.00618386	0.00038943	0.000205144	0.000986285	0.000933172	0.000437726	0.000162809	0.00044246	0.000261632	0.000201213	0.000285982
ANKRD20A5P	0.000119811	0.000101353	0.000169297	5.81e-05	0.00027201	0.19752	7.31e-05	0.000324899	0.000334731	0.277409	0.000158745	0.000824975	0.000184009	0.000216444	0.000322845	0.000201106	0.000191834	0.000182265	0.0454644	0.000194282	9.59e-05	5.26e-05
ANKRD20A8P	0.000363175	0.000251633	0.000349307	0.000265201	0.000273608	0.000281763	0.000373924	0.000440524	0.000294629	0.000772611	0.000238172	0.000638999	0.000361101	0.0002938	0.000461189	0.000317807	0.000662382	0.000478289	0.000585792	0.000287669	0.000434741	0.000118648
ANKRD20A9P	0.00019839	0.000182368	0.000344417	0.000168566	0.000227045	0.000234377	0.000146289	0.000372069	0.000405228	0.000215994	0.00026459	0.000614139	0.000554026	0.000370016	0.000204443	0.000300996	0.000203883	0.000277959	0.000402964	0.000153571	0.000246708	9.21e-05
ANKRD22	0.000448101	0.000741034	0.000542674	0.00015081	0.000623406	0.00202145	0.000234299	0.000450379	0.000574257	0.000250726	0.000290711	0.000207378	0.000344803	0.000335804	0.000580285	0.000311904	0.00039922	0.00105114	0.00150226	0.000337222	0.000559173	0.000219371
ANKRD23	0.0148732	0.0191592	0.000397607	0.133805	0.00066058	0.0146422	0.0123707	0.000266506	0.000364067	0.000636824	0.000109382	0.0957435	0.00212061	0.00141082	0.00236143	0.000154811	1.04479	0.00367572	1.41418	0.875749	0.000854595	0.191003
ANKRD24	1.43004	5.77e-05	7.24e-05	0.000276108	6.67e-05	0.000126518	0.511894	9.32e-05	0.000125846	0.000126471	0.314045	0.0354877	0.80633	0.235042	1.1899	0.732236	0.000700856	0.000323359	0.000132915	6.24e-05	7.03e-05	0.000136534
ANKRD26	0.00021585	0.00325502	0.912705	1.89489	2.57054	0.00309097	0.000607217	0.0156879	0.0008128	0.00277898	0.000313579	1.27622	0.000502559	0.00880307	0.00786448	0.00224541	1.80408	0.000400717	0.0405096	0.00243526	0.000578697	0.024088
ANKRD26P1	0.000207147	0.000171283	0.000342621	0.000193147	0.000360569	0.000373546	0.000198097	0.000319921	0.000565413	0.000300807	0.000217714	0.000940005	0.000582585	0.000349539	0.000308477	0.000565559	0.000363649	0.000339163	0.000584002	0.000359495	0.000229711	0.000163922
ANKRD26P3	0.000134628	0.000712354	0.00269737	8.41e-05	0.000400894	0.000397775	9.28e-05	0.00818367	0.000317687	0.00038429	0.000256028	0.000476089	0.000380499	0.369483	0.000178079	0.000223121	0.000328799	0.000194133	0.00016973	0.000285113	0.000127232	0.000124112
ANKRD27	0.00672906	1.99574	0.00347475	0.00338188	0.165849	0.0224908	0.00242171	0.002291	1.15289	0.00137403	0.00159627	0.00121861	0.000488463	0.00191162	0.0011676	0.001415	1.17015	0.00181164	0.0340565	0.00211947	0.00280918	3.65023
ANKRD28	0.00537718	0.16035	0.0945253	0.0192067	2.17744	0.00353006	0.000993422	0.00141727	0.211859	0.000665003	0.000868139	0.163517	0.00178005	0.0013177	0.00135688	0.00413637	1.25856	0.00093257	0.010994	0.46418	0.00489053	3.1798
ANKRD29	0.383562	0.000102321	0.00033964	0.117327	0.000170992	0.000140406	0.0154362	0.000445585	0.000120623	0.000368503	0.000180623	0.000677749	0.0975422	0.000517289	0.16978	0.00204857	0.00191971	0.00023874	0.00108921	0.000220568	0.000223521	0.0158912
ANKRD30A	0.000229366	0.000289147	0.000585487	0.000115538	0.000238624	0.000491968	0.000145682	0.000249462	0.000442474	0.000343005	0.000282528	0.00117695	0.000258805	0.000245348	0.000235752	0.000423986	0.000165151	0.00016445	0.000319599	0.000199571	0.000119297	0.000148902
ANKRD30B	0.000442063	0.000198804	0.000442052	0.000255978	0.000226618	0.000511615	0.00016209	0.000460692	0.00035962	0.0215009	0.000249479	0.000566466	0.000438109	0.000156914	0.000400693	0.000312364	0.000355118	0.000252618	0.00152251	0.00028182	0.00121315	0.00018447
ANKRD30BL	0.000363998	0.00103255	0.000890162	0.000541321	0.000430232	0.00126209	0.000171627	0.000995654	0.000249619	0.000505739	0.000213986	0.0220095	0.000366091	0.00327563	0.00174461	0.203631	0.00030207	0.000256731	0.00415447	0.00221266	0.000299377	0.000477602
ANKRD30BP2	0.000149958	0.000314143	0.000345654	0.000102031	0.000143129	0.000469834	0.000115455	0.000538539	0.000411641	0.000460826	0.000276503	0.000642481	0.000471863	0.00022549	0.00036716	0.000424557	0.000284441	0.000264836	0.000375084	0.00016778	0.000101244	0.000100318
ANKRD31	0.000529448	0.0299932	0.000790466	0.00599978	0.01533	0.00454355	0.00169378	0.00104206	0.00179205	0.000347159	0.000641244	0.00061146	0.0338297	0.244682	0.0040356	0.000516591	0.00387707	0.00030595	0.000491597	0.0884551	0.000264033	0.0131193
ANKRD32	0.00106605	1.43421	0.0134696	0.0186115	0.0373839	0.000672487	0.229268	0.0304163	1.05156	0.0351109	0.0011577	0.0115886	0.00147889	0.0117674	0.00211449	0.000284435	0.999098	0.000426595	0.416428	0.619395	0.00092609	2.12744
ANKRD33	0.000244534	0.000384751	0.000930745	0.264037	0.00042063	0.000755081	0.000334282	0.000201024	0.00041337	0.000395502	0.000275415	0.660114	0.00193926	0.000332	0.000152502	0.000172855	0.000375294	0.000440664	0.00975761	0.000581657	0.2671	0.00130196
ANKRD33B	0.00100406	0.000709285	1.89632	0.0590104	0.00292876	0.0726757	0.0964239	0.000558168	1.803	0.738341	0.4037	0.000177284	0.0306508	0.357871	0.804027	0.659271	1.06119	1.43799	0.000860555	0.000354472	0.000922812	0.0804342
ANKRD34A	0.000390779	0.0485741	0.346086	0.130855	0.00598021	0.00182686	0.00346308	0.00183013	0.000164395	0.102051	0.00219609	0.000542364	0.000230975	0.000284197	0.0192692	0.00350885	0.00127836	0.000149316	0.0609204	0.180296	0.0005714	0.0207401
ANKRD34B	0.593651	7.01e-05	0.528223	0.457971	0.000111921	0.000375457	0.00122241	0.00274021	7.71e-05	0.410752	0.48603	0.000116266	0.000187458	0.513351	0.000266318	0.000591023	0.000206421	0.000487821	0.000110229	0.00013623	0.000533432	0.000115758
ANKRD34C	0.00022413	0.000179976	0.000412926	0.000210439	0.000156991	0.000281802	0.000170428	0.000623164	0.000521668	0.000419596	0.000349104	0.000746893	0.000321834	0.000345982	0.000240956	0.000452854	0.000241594	0.000300975	0.000526191	0.000142801	0.000249869	0.000132792
ANKRD35	0.855438	4.54e-05	7.63e-05	0.000115054	5.4e-05	0.00015542	0.00415864	6.05e-05	0.0001247	0.000264582	2.82e-05	0.00314899	0.809075	0.83158	0.25675	0.292751	0.00660125	0.00440068	0.000276654	6.81e-05	0.276872	0.000110136
ANKRD36	0.000276995	0.000744211	0.174709	0.00170081	0.000234676	0.00274284	0.163323	0.00115186	0.000139314	0.143405	0.00034876	0.000761397	0.00028788	0.274675	0.120407	0.00615904	0.000628373	0.000445765	1.50799	1.04023	0.000347161	0.48124
ANKRD36B	0.000323057	0.126363	0.770175	0.104477	0.00391844	0.000177925	0.00151076	0.128787	0.0258325	0.00026642	0.00363097	0.00766461	0.0992547	0.000123368	0.742162	0.000523494	0.416107	0.00016865	0.652433	0.291924	0.000317786	0.0023721
ANKRD36BP1	0.479004	0.00110956	1.16896	0.000963168	2.83092	0.00101087	1.27676	0.00592543	0.966622	0.00193207	0.000301371	0.00042953	0.000450135	0.0158757	0.914435	0.000621665	0.00679967	0.124802	0.000993101	0.000431557	0.002806	0.00785662
ANKRD36BP2	0.00364553	4.19e-05	0.000109377	0.000602188	4.55e-05	0.000177595	6.91e-05	0.000198086	0.000137782	0.000177147	8.4e-05	0.00159362	0.000244262	0.0937585	0.479557	0.000238049	5.24e-05	0.460161	0.000453834	0.000110731	0.000207696	8.44e-05
ANKRD37	0.161357	0.00655981	0.420822	0.000617176	0.00078486	0.345403	0.218051	0.400941	0.000341689	0.00169287	0.46114	1.82961	0.325	0.160164	0.000188384	0.369574	6.86e-05	0.00361671	0.000812863	0.0126422	0.00287243	0.00392527
ANKRD39	0.00234322	0.00826685	0.00432493	0.000408527	0.0488455	0.0127909	0.00218547	0.000368804	0.437302	0.00478564	0.000570515	0.0188867	0.00172849	0.000287364	0.000351416	0.00139787	2.16611	0.00148741	0.669813	2.26889	0.017801	1.01712
ANKRD40	0.00752957	3.32592	0.00676865	0.0114943	0.117248	0.004085	0.0423331	0.0205561	1.6664	0.00348364	0.00116866	0.00535896	0.000598849	0.00613932	0.000763353	0.00152286	1.1452	0.00529587	0.0245164	0.032902	0.00676875	3.61404
ANKRD42	0.0061629	0.00117044	0.00134135	0.00108108	0.29736	0.000542408	0.0806616	0.0118938	0.295105	0.00129213	0.000149145	0.00463721	0.000181718	0.000135055	0.00484921	0.000533369	0.460565	0.000448273	0.0340007	0.827941	0.00982112	0.251445
ANKRD44	0.000207778	0.0864685	0.901045	0.000727133	0.159877	0.153098	0.000332899	0.612161	0.63048	0.000342362	0.00247712	0.00087974	0.239304	0.000369862	0.0369894	0.000867294	0.23	0.000249024	0.0563777	0.00242902	9.21e-05	0.000630028
ANKRD45	0.000457571	7.23e-05	0.000162442	0.000220052	0.000140804	0.000258672	0.0986388	0.000108002	0.000215128	0.00104488	0.413652	0.00193469	7.46e-05	0.786594	0.0129811	0.36934	0.0760123	0.000247569	0.00134007	0.000102142	0.278644	0.000993398
ANKRD46	0.0093738	0.575435	0.0487034	0.0120252	2.00538	0.00130156	0.0101898	0.00211327	0.124451	0.00408237	0.000708338	0.116142	0.00150235	0.024005	0.000298293	0.000470271	0.954469	0.00244822	0.000967121	1.03228	0.00289519	2.53415
ANKRD49	0.0035861	1.809	0.00150095	0.000603432	0.804816	0.0363768	0.0298166	0.0472858	0.845503	0.000321326	0.00155877	0.0134375	0.000706515	0.00133439	0.00223876	0.00865672	0.00519097	0.000865133	0.0416212	0.0013635	0.000342074	2.36822
ANKRD5	0.000858191	0.0027561	0.000715063	0.00104987	1.80697	0.00115445	0.0694001	0.00814437	0.00382193	0.000855947	0.000259085	0.00111374	0.00429459	0.00551233	0.000695432	0.142647	0.0947269	0.000450968	0.000264957	0.00725694	0.000365015	2.38908
ANKRD50	0.000904764	0.0145195	1.3883	0.00181282	3.08402	0.000981177	0.321547	0.0429065	0.00256691	0.000549809	0.00224404	2.14407	0.00135092	0.00199536	0.0134667	0.103005	0.274343	0.000937565	0.0023439	0.00289995	0.000378453	2.77367
ANKRD52	0.00194068	0.0156471	1.43552	0.133639	3.17591	0.00213887	0.0180082	0.00199123	0.0276162	0.00186861	0.0118043	1.11347	0.00123353	0.000456563	0.276684	0.00141742	1.94887	0.00201488	0.0821421	0.117259	0.0141943	2.0309
ANKRD53	0.00521135	0.366432	0.000349713	0.000687807	0.00368566	0.00211949	0.00286335	0.000970627	0.000160458	0.000227855	0.000197832	0.000508999	0.000182469	0.00371023	0.0007036	0.000289101	0.00180502	0.00551642	0.000548546	0.00148889	0.000755158	0.00149196
ANKRD54	0.0019897	1.02035	0.00314257	0.106257	0.362053	0.00255079	0.00369067	0.00254273	0.600421	0.0184283	0.110541	0.278737	0.000420681	0.00111122	0.00521663	0.000269662	1.86666	0.000936757	0.66338	1.411	0.932035	0.286287
ANKRD55	0.000252844	0.00309763	0.00670827	0.00014664	0.00639324	0.00111554	0.000125487	0.104039	0.2749	0.000235668	0.000103781	0.00106136	0.000192769	0.000283904	0.000175411	0.00152078	0.000265126	0.000345948	0.00048068	0.000570142	0.000175713	0.000111253
ANKRD6	0.00173921	1.9195	0.976558	0.000398355	0.132419	0.00675629	0.00160616	0.00673693	0.820694	0.00283034	0.00668713	0.00109137	0.39535	0.90013	1.10925	0.000213216	0.820775	0.00101958	0.520639	0.0104315	0.837092	0.00215617
ANKRD62P1-PARP4P3	9.78e-05	0.000146931	0.000354039	0.000118006	0.000248127	0.000264539	0.000127655	0.000457562	0.000409599	0.000181101	0.000181322	0.00066342	0.000328183	0.000330877	0.000219968	0.00029857	0.000297088	0.000243115	0.000372564	0.000198038	8.36e-05	8.29e-05
ANKRD63	0.00765402	0.0239455	0.069487	0.000111061	0.346091	0.637645	0.000272084	0.0513187	0.320998	8.12e-05	0.000106159	0.000499672	0.000181008	0.000437269	9.34e-05	0.000302862	0.000126044	0.00440068	9.36e-05	0.000812919	0.000557708	0.000285433
ANKRD65	0.000257908	0.00165608	0.737178	0.000358662	0.00022719	0.771711	0.000266264	0.000847884	0.488169	0.000113063	0.00026082	0.836091	0.000282284	0.307838	1.05023	0.200007	0.000154128	0.00154656	0.000264785	0.000387272	0.000281835	0.000126863
ANKRD7	0.000183622	0.000163506	0.000265843	0.000142159	0.000241548	0.000295209	0.000162482	0.000518842	0.000374927	0.000272448	0.00024558	0.000464691	0.000408742	0.202081	0.000283779	0.000331542	0.000266646	0.000392949	0.00022196	0.000158229	0.000124774	0.00011576
ANKRD9	0.00256793	0.00164515	0.868417	0.000676868	1.3429	0.000229708	0.00387202	0.000670578	0.0459633	0.00238316	0.00127597	2.11785	0.000552304	0.00100107	0.000610643	0.00120328	0.0105197	0.000652795	0.0182906	0.000955238	0.00170005	2.4051
ANKS1A	0.00461254	3.09553	0.0400778	0.00208808	3.0002	1.21109	1.69058	0.162825	0.0016266	0.00780612	0.000274692	0.00369475	0.000574799	0.00569079	0.00170243	0.00180203	0.00615766	0.00157576	0.0596603	0.0344517	0.0062759	1.5761
ANKS1B	0.000317995	0.000352191	0.000338775	0.454627	0.00018029	0.00168641	0.0255614	0.000278093	0.000198903	0.000158891	0.000416716	0.000376762	0.00276234	0.000442298	0.000533753	0.000205736	0.21684	0.000207416	0.00041198	0.000203695	0.000105623	0.0057422
ANKS3	0.000586245	1.66505	0.00159454	0.00106656	0.0300665	0.00182885	0.438908	0.00117885	0.459124	0.00307646	0.000287001	0.530854	0.000302045	0.000931756	0.00223103	0.00335077	0.189738	0.000418229	1.3566	0.0239117	0.0045799	1.77923
ANKS4B	0.00410268	0.000138324	0.000213822	0.0124109	0.00016173	0.000241184	0.0308633	0.270748	0.000331081	0.001072	0.000527287	0.000673688	0.00277805	0.0017386	0.00465022	0.000163755	0.00414686	0.0004676	0.000362071	0.000702419	0.000992381	0.00968525
ANKS6	0.000965356	0.22008	0.00291747	0.00229997	0.401188	0.0133772	0.00202552	0.00576292	0.933101	0.00473548	0.00125731	0.00375748	0.000624278	0.000947671	0.00490439	0.00156988	1.60906	0.000906999	0.267265	1.95924	0.00147878	2.27057
ANKUB1	0.00031775	0.000167892	0.000311048	0.000193713	0.000213026	0.000455366	5.99e-05	0.000455438	0.000429108	0.00028372	0.000170205	0.000591552	0.000439057	0.000323676	0.000340011	0.000157896	0.000197067	0.000256631	0.000294985	0.000233358	0.000205524	6.92e-05
ANKZF1	0.00678012	2.7394	0.00397168	0.000563002	0.00949609	0.0018509	0.326711	0.00559652	0.984094	0.00133307	0.00113567	0.0138304	0.00059751	0.00398567	0.000766966	0.000825152	0.0787256	0.00259025	1.21323	0.0067059	0.00122342	3.37342
ANLN	0.00780709	0.00422655	0.0422393	0.00616558	5.38449	0.00091035	0.00130003	0.00424485	0.0299427	0.00184137	0.00196818	2.23195	0.000750966	0.00235459	0.00161774	0.00190893	1.59238	0.00362605	0.00087315	0.0205048	0.00339153	3.91937
ANO1	0.00135579	7.16e-05	0.398415	0.000218187	8.78e-05	0.00311131	0.914309	9.79e-05	7.45e-05	0.0120939	8.02e-05	0.000181204	0.580226	0.00664951	1.21225	0.000109544	0.000566797	0.370217	0.00010114	0.000105159	0.00136913	0.000337662
ANO10	0.00413257	0.00446615	0.0350387	0.00392703	4.3452	0.000603146	0.336937	0.000925316	0.00340464	0.00383008	0.00407257	1.70656	0.000648501	0.00180408	0.0011003	0.000806596	0.156542	0.00105039	0.00278225	0.00163073	0.00755143	3.89026
ANO2	0.000234027	0.112544	0.000568127	0.000300645	0.362795	0.038437	0.933268	0.0024541	0.742466	0.351803	0.0430234	0.693748	0.000164664	0.000189269	0.577829	0.0011222	0.000796359	0.000226503	0.00342724	0.0583948	0.000231767	0.0004549
ANO3	0.000806543	0.00523852	0.00143457	0.00637549	0.00563012	0.00457018	0.00102813	0.00039934	0.00033992	0.000644546	0.000179038	0.539524	0.000972258	0.00109374	0.019649	0.000955201	0.000740366	0.000547173	0.0599827	0.0264369	0.00114367	0.00285243
ANO4	0.000458175	0.00242135	2.11968	0.000260914	0.0197634	0.0010139	0.000278527	1.26108	1.12211	0.000247392	0.0195099	0.000364891	0.287127	0.261677	0.00285745	0.000158191	0.462988	0.255238	0.00131154	0.00079709	0.000282479	0.000251852
ANO5	0.00677442	0.000400568	7.92e-05	0.0284218	0.722963	0.00363441	0.00057841	0.0287071	0.594598	0.00855711	0.463372	0.00877356	0.653376	0.648631	0.104344	0.0010685	0.00255762	0.00420709	0.0937511	0.000339791	0.88331	1.88233
ANO6	0.00148703	0.197966	0.795479	0.00111003	4.3856	0.00197258	0.0204207	0.00174909	0.114019	0.00105367	0.00319098	0.311441	0.0014292	0.00326618	0.00804267	0.000990185	0.0906334	0.000536295	0.0147422	0.0170608	0.000529779	4.13257
ANO7	0.0010754	0.00383692	0.0003598	0.0836809	0.0216162	0.000435022	0.000172336	0.00197739	0.00366205	0.00786257	0.0181674	0.00577503	0.000795729	0.0318793	0.185623	0.000104241	0.563545	0.00112136	0.00638294	0.288902	0.327463	0.0221731
ANO8	0.00193929	0.00473209	0.548203	0.0407448	1.67365	0.00243619	0.000826522	0.00233525	0.00466974	0.00188763	0.000678264	1.35752	0.000604509	0.00278774	0.509433	0.000635773	1.57731	0.0018091	1.386	0.582437	0.00122464	1.48651
ANO9	0.434248	0.000316112	0.000892972	0.00258984	2.58603	0.00463784	0.00209307	0.0699388	0.000456164	0.000345469	1.40637	0.000200132	1.39194	0.778519	0.00255697	1.1489	0.000810883	0.00546033	1.5241	0.000784236	0.000428468	0.0015829
ANP32A	0.00492327	5.25119	0.00426003	0.0444239	0.125808	0.0037504	0.0056757	0.025292	2.0518	0.00385198	0.00136961	0.0816614	0.00123708	0.00794889	0.0137977	0.00471895	2.13255	0.00262711	0.0373011	0.0201091	0.00235893	5.56313
ANP32A-IT1	0.000101202	0.00510715	0.33798	0.000103935	0.00357958	0.000852556	0.000209037	0.238563	0.305622	0.00119463	0.00578817	0.000197376	0.000622024	0.000178465	0.524368	0.000138584	0.380112	9.63e-05	0.343241	0.000388856	0.000197872	0.000156468
ANP32AP1	0.000206442	0.00247732	0.001276	0.0146913	0.00187885	0.00138142	0.0142086	0.00105411	0.000432496	0.000239624	0.000390834	0.000514729	0.00128433	0.000677688	0.000542391	0.000329881	0.00312087	0.000272107	0.00133699	0.0110349	0.000126145	0.0849898
ANP32B	0.0835551	5.29581	0.0233168	0.000624719	0.259624	0.0053275	0.281931	0.0228092	3.23258	0.00171655	0.000824727	0.0187824	0.000993273	0.126829	0.00101684	0.00123396	0.0873627	0.00598659	0.011654	0.00341688	0.0085577	5.61817
ANP32C	0.00040568	0.000470323	0.00054582	0.000312659	0.000366957	0.000554254	0.000248399	0.000642143	0.000523885	0.000195092	0.000402072	0.000755745	0.000291655	0.000552515	0.000660424	0.000693485	0.000690902	0.000528272	0.000589567	0.000624402	0.000401228	0.000261405
ANP32D	0.000273067	0.000730735	0.000538201	0.000235864	0.000802698	0.0059783	0.000130672	0.000286766	0.00039682	0.000643129	0.000365103	0.0012116	0.000245491	0.000251627	0.000189751	0.000256777	0.000184669	0.000359079	0.000895251	0.000566121	0.000378773	0.000110302
ANP32E	0.00296686	4.21757	0.00378371	0.00633611	0.0622981	0.00308811	0.0065309	0.0200406	2.08134	0.00252391	0.00100308	0.0105645	0.000851689	0.00446325	0.00319826	0.00544435	2.30878	0.00175983	0.0630997	0.00534506	0.00449677	4.96101
ANPEP	0.870001	0.00106246	0.577683	0.0015667	0.00197819	0.000191555	0.0811927	0.00664505	0.407422	0.17263	0.497678	1.04285	0.863843	0.594252	0.515113	0.410726	0.00592145	0.00029054	0.0003623	0.0134418	0.0146615	0.000323049
ANTXR1	0.000958024	0.00391074	2.2857	0.476891	2.91225	0.00223916	0.00154434	0.00199006	0.00467463	0.00379904	0.00232604	0.0059843	0.00163104	0.00210172	0.0489589	0.00541451	1.45778	0.000758934	0.0290054	0.00869443	0.00135817	3.02584
ANTXR2	0.000224941	0.000663148	2.24319	0.0162448	0.00364701	1.29033	0.000603105	1.32636	0.000748235	0.159519	0.29937	1.64554	0.000628191	0.551839	0.0468033	0.000163355	0.000941832	0.0070708	0.149857	0.0046549	0.0119308	1.38479
ANTXRL	0.00034603	0.000160739	0.000511504	0.000144689	0.000205878	0.000410816	0.000136112	0.000503302	0.000453405	0.000316475	0.000335966	0.000714255	0.000554881	0.000323064	0.000378579	0.000356636	0.000189206	0.000317357	0.000274892	0.000204576	0.000286488	8.58e-05
ANXA1	2.10618	0.000982802	6.8723	0.000551773	0.003616	5.29034	0.00796309	2.03056	6.44792	0.0144459	0.219887	0.874119	0.000273009	0.262879	0.000235679	0.581282	0.0367425	0.000393226	0.0142002	0.000719908	0.00741087	0.00112086
ANXA10	0.00039813	0.000210778	0.000593524	0.000184642	0.000245223	0.000544873	0.000148653	0.000469694	0.000481901	0.000306893	0.000257271	0.000808052	0.000393368	0.000282751	0.000306481	0.000192796	0.000170687	0.000386835	0.000478992	0.000178983	0.000185102	7.61e-05
ANXA11	0.00384271	1.60712	0.64763	0.0295428	2.83305	0.0128211	2.41654	0.00249482	2.09808	0.0195895	0.00234021	0.00118738	0.000638188	0.00172125	0.00305521	0.000901253	0.00235197	0.0107024	0.00257622	0.558625	0.489776	1.10438
ANXA13	0.000202559	0.000193985	0.000350661	0.000129543	0.00027619	0.000330495	8.76e-05	0.000568791	0.000270634	0.000300091	0.000301822	0.000813489	0.000438874	0.00027467	0.000223977	0.000342444	0.000239605	0.000314894	0.000394474	0.000193963	0.000137271	6.38e-05
ANXA2	0.0587166	0.129989	5.73347	0.000560222	0.0365197	4.53933	1.33143	3.85405	6.33681	0.00142443	0.000496533	1.4333	0.00179314	0.0120415	0.0016681	0.0065028	0.061927	0.0166452	0.00359173	0.0178173	0.00520647	4.72868
ANXA2P1	0.000564971	0.000784412	0.000196934	0.0161477	0.00238371	0.00238359	0.0131304	0.000540252	0.00160832	0.000778916	0.000325935	0.000688369	0.000859285	0.000270867	0.00564784	0.000478904	0.03688	0.000276149	0.00571283	0.00348143	0.000990811	0.046237
ANXA2P2	0.363231	0.0660624	2.0097	0.01231	0.000388486	1.45749	0.480997	1.20476	2.40255	0.000344809	0.00019399	0.0568727	0.000255816	0.0139928	0.000677227	0.00084249	0.000324677	0.000217831	0.000387521	0.121468	0.000173993	0.0527657
ANXA2P3	0.000177278	0.000371804	0.000557883	0.000283815	0.000303822	0.000735395	0.000186248	0.000381309	0.000277688	0.000367838	0.00025464	0.000747993	0.000229598	0.000269665	0.00017968	0.000234217	0.000204126	0.000194585	0.000401173	0.000296492	0.000315741	0.00012278
ANXA3	0.00228008	0.00128786	4.11149	2.04402	0.00251826	4.24714	2.33926	4.86292	5.28913	0.00205361	0.0115674	0.000734596	0.000633938	0.000559233	0.00814153	0.487059	0.00671465	0.00350928	0.00349024	0.00126324	2.97209	0.0118961
ANXA4	0.0149914	2.36774	0.00393378	0.0901082	2.38892	0.00693349	0.994473	0.00432532	0.00236027	0.000421638	0.0745047	0.00054408	0.564139	0.000228602	0.00231949	0.0239033	0.00548654	0.00394668	0.000895483	0.00318034	0.960244	0.312578
ANXA5	0.0811673	1.08555	1.13828	0.0712433	4.49538	0.012732	0.00306964	0.00926373	1.0559	0.00197792	0.00539726	2.47238	0.000892286	0.0144936	0.00386599	0.00298837	2.48509	0.0339974	0.00773757	0.732079	0.0490615	5.2164
ANXA6	0.0155323	4.40517	0.52869	0.00411644	0.0417816	0.00227326	0.00710474	0.553505	2.64917	0.0356003	0.000983849	0.0146671	0.00101126	0.66893	0.00175032	0.00447519	1.36903	0.00246562	0.00569973	0.0261443	0.407429	3.74031
ANXA7	0.00267432	0.00653583	0.014104	0.0528447	2.95782	0.0016715	0.00203907	0.00370994	0.351058	0.000762871	0.00182069	0.00529156	0.00190385	0.00103772	0.00182238	0.00291638	2.41669	0.00108918	0.0032302	2.47345	0.00247336	3.0675
ANXA8	0.000104219	0.000118798	0.000284498	0.000133999	0.000226386	0.000411336	8.9e-05	0.000303023	0.000333543	0.000459578	9.77e-05	0.0007036	0.000280847	0.000321729	0.00032871	0.000211274	0.000231309	0.000299132	0.000331383	0.000123825	0.000266987	0.000104383
ANXA8L2	0.000174416	0.000169889	0.290932	0.000180786	0.000153258	0.370057	0.000109045	0.000268316	0.00203927	0.000343885	0.00108381	0.000916753	0.000198035	0.000198837	0.000242331	0.0002738	0.000419429	0.000238077	0.00169519	0.000120118	0.000221837	4.77e-05
ANXA9	0.000143051	0.000157964	0.000124047	0.805203	0.000253905	1.59807	0.0034259	0.58578	2.02156	0.000258416	0.000265773	0.28675	0.000636341	0.00028901	0.00141062	0.00101199	0.804261	0.000178636	0.000492593	0.000292117	0.000198496	0.000570577
AOAH	0.000727132	0.000367564	0.000303779	0.000483031	0.00020228	0.000355136	0.000203169	0.000196746	0.000554765	0.000535523	0.000208217	0.00878188	0.000277077	0.000377917	0.000475282	0.000336223	0.000277069	0.00201084	0.00111035	0.19209	0.00105186	0.00036765
AOC2	0.000290171	0.000758383	0.459243	0.532569	0.000408651	0.000633986	0.0193017	0.000735886	0.600063	0.190138	0.00029917	1.0302	0.00138153	0.396751	0.006879	0.183298	0.00785739	0.000100491	0.361855	0.00456859	0.000503554	0.870488
AOC3	0.0506246	0.00113798	0.126786	0.614756	0.00859609	0.000355977	0.0847529	0.0014208	0.261823	0.347541	8.37e-05	0.896157	0.0134586	0.37261	0.000223687	0.294186	0.00119483	0.00195838	0.505953	0.178922	0.0116434	0.174884
AOC4	0.00145255	0.00105365	0.000411443	0.00525371	0.000857902	0.000328319	0.000818527	0.00215427	0.000413788	0.00776325	0.000102446	0.0035271	0.000381079	0.000540818	0.00100868	0.000513024	0.000314482	0.000985552	0.326081	0.0161642	0.0117724	0.00410609
AOX1	0.000375065	2.9e-05	6.07e-05	0.368512	3.09e-05	5.87e-05	1.45308	4.36e-05	7.4e-05	0.00813387	0.000171103	0.0492168	0.0140845	0.562403	0.659162	5.65e-05	0.000232628	0.000288405	0.000104431	2.12e-05	0.000565211	0.000184777
AOX2P	0.000275185	0.000253048	0.000386914	9.43e-05	0.000187665	0.000347757	0.00012877	0.000490942	0.000301449	0.000362756	0.000218406	0.000451888	0.000286138	0.000280309	0.000290494	0.00023049	0.00017015	0.000248552	0.000331905	0.000131849	0.000260989	0.00011698
AP1AR	0.000986911	0.0470816	0.841172	0.0331622	2.34047	0.00197338	0.00305858	0.000974608	0.00538704	0.000998502	0.000909385	1.17843	0.00140759	0.000793713	0.00117172	0.00486784	1.73821	0.000822579	0.015582	0.00668087	0.00109626	3.01681
AP1B1	0.00144532	0.0386694	0.00444535	0.0034208	2.56729	0.00249777	0.044806	0.00320541	0.63305	0.00212211	0.00109107	0.035086	0.00156508	0.00112907	0.00331024	0.00985973	2.5716	0.00205556	0.00165334	2.5413	0.00842487	2.48809
AP1B1P1	0.000345459	0.000136313	0.000558156	0.000132529	0.000241869	0.000453519	0.00016459	0.000610517	0.000420087	0.000335556	0.00016756	0.000504782	0.000335935	0.000227054	0.000263217	0.000395569	0.000178529	0.000156087	0.000423179	0.000270015	0.000341121	0.000139412
AP1G1	0.00723874	1.89201	0.0208435	0.00114017	1.75052	0.00143526	0.767137	0.0184869	1.05138	0.00398872	0.000714146	0.0213678	0.000766914	0.00800108	0.00155701	0.00533693	0.973449	0.0027618	0.233456	0.745433	0.012724	2.61496
AP1G2	0.00173133	3.42337	0.000637789	0.00718241	0.0234537	0.00287129	0.17545	0.00364062	1.15572	0.00148098	0.0017463	0.0144555	0.000634109	0.00121382	0.0137105	0.00982427	1.02277	0.00198386	2.48907	0.179436	0.00208962	2.13735
AP1M1	0.00571094	1.51419	1.14403	0.00398587	1.73432	0.00118759	0.00356543	0.0020898	0.292605	0.000929315	0.00468467	1.94626	0.000652689	0.00905236	0.00157047	0.000893148	1.45856	0.00158628	0.00105663	0.255359	0.0013593	2.61598
AP1M2	0.000549976	0.00130109	0.00149156	0.000580105	2.48392	2.10088	2.26988	0.00193334	0.368072	0.0168424	0.0150121	0.000277567	3.01609	0.000152725	0.000878693	2.73924	0.0915749	0.00257743	0.000541494	0.000336921	4.02825	0.000580322
AP1S1	0.221485	2.88265	0.0932843	0.000914974	2.21342	0.00737167	0.22425	0.0230089	1.20723	0.00154243	0.00115873	0.708038	0.00181773	0.00246746	0.00139151	0.00191136	0.061619	0.0789313	0.00277525	0.00902203	0.0074953	4.35562
AP1S2	0.00848078	3.45458	0.0330725	0.00291004	0.0198924	0.00112056	2.84423	0.00297736	1.53714	0.000751886	0.0148537	0.104678	0.011996	0.000739332	0.0167185	0.000612771	0.16615	0.0105377	0.353759	0.0828082	0.00127927	2.45924
AP1S3	0.000493306	0.00112052	0.000328981	0.0018356	0.0038837	0.541956	1.44815	0.498294	1.60681	0.00103195	0.000769256	0.00135686	0.000627983	0.0013948	0.0117376	0.000145871	0.113453	0.00508431	0.00114019	0.00109874	0.00082643	1.17979
AP2A1	0.0151208	0.679803	1.22047	0.00153195	4.03937	0.00293252	0.0099617	0.00412897	0.125589	0.00230828	0.00123331	2.3461	0.000678745	0.00198716	0.00181905	0.00828548	1.82824	0.00253479	0.00265393	0.0315415	0.0062331	3.92525
AP2A2	0.000806331	2.97867	0.00467892	0.000638727	0.950844	0.00726242	0.0327592	0.00167702	0.588358	0.00282367	0.00822531	0.0385306	0.0009404	0.0008991	0.0169174	0.00621478	0.705308	0.00171281	0.111781	0.0075843	0.00860592	3.30954
AP2B1	0.00706091	4.75177	0.0142038	0.00102777	0.0384749	0.003121	0.575771	0.0116343	2.45959	0.0159829	0.00115533	0.00389492	0.00148384	0.00433687	0.00200028	0.00136499	0.805243	0.00946756	0.0116016	0.047429	0.0328484	4.83218
AP2M1	0.0173496	5.77206	0.00625082	0.00687385	0.0505843	0.00304058	1.09767	0.0180557	3.4929	0.00618252	0.00193542	0.0484716	0.000813449	0.00226003	0.00370192	0.0071705	1.46579	0.00170444	0.0199617	0.0176884	0.00426984	5.10365
AP2S1	0.0422591	0.136443	1.97419	0.003654	4.48927	0.00307002	0.00782325	0.00625246	0.0288771	0.00137037	0.000740722	3.18053	0.00129535	0.00231806	0.000872254	0.00391843	2.30863	0.0370634	0.000899138	0.00949388	0.0125315	4.51109
AP3B1	0.00380247	2.11222	0.0309724	0.00241749	2.26028	0.0013475	0.0119318	0.00475374	0.290023	0.00164325	0.00127174	0.0209242	0.00136226	0.00710456	0.00137516	0.00281399	1.77914	0.00106321	0.00297312	0.00369388	0.00196909	3.24244
AP3B2	1.17315	0.00077671	0.000300698	0.909183	0.0050295	0.760179	0.14816	0.00628375	0.460274	0.6991	0.549176	0.00227344	0.437997	0.000312013	0.000980291	0.855076	0.793154	0.000620363	0.0116316	0.00339743	0.00731037	0.0104712
AP3D1	0.00230281	0.140299	0.0933431	0.00877545	3.52707	0.00234809	0.00729532	0.00127491	0.253477	0.00202506	0.00144495	0.637981	0.00193692	0.00253548	0.00608889	0.00696056	2.72399	0.00192735	0.00774504	1.91844	0.00224027	3.57248
AP3M1	0.000837948	0.0496012	0.0305091	0.00252904	2.44746	0.000963862	0.336599	0.00307605	0.361146	0.00169771	0.00117859	0.124051	0.00218141	0.00126488	0.00443784	0.00246462	1.65072	0.00242559	0.00201438	2.12664	0.00169739	2.1257
AP3M2	0.000268481	0.000836008	0.846002	0.00570357	1.83921	0.000467856	0.00530808	0.00133433	0.043833	0.0032039	0.000429166	1.85079	0.00750805	0.00283789	0.00177213	0.0021322	0.0391556	0.00037315	0.0109286	0.0012521	0.000413296	3.24826
AP3S1	0.0043963	0.0175039	0.0199765	0.00362812	2.79023	0.00381476	0.0159333	0.00132735	0.224236	0.000942748	0.00328862	0.123973	0.00205819	0.00218434	0.00272232	0.00138087	2.18357	0.00255282	0.0036576	2.95574	0.00224539	3.52471
AP3S2	0.00165472	0.704145	0.00100858	0.0021543	0.0193034	0.00117714	0.585541	0.0295977	0.487483	0.00109052	0.000100465	0.000298094	0.000353612	0.000278819	0.000237295	0.00148711	0.000303197	0.00251819	0.000180372	0.00199685	0.00559117	0.872762
AP4B1	0.00142359	1.60667	0.00293478	0.00563392	0.00388417	0.000736506	0.00835925	0.000799962	0.254082	0.000233164	0.00216376	0.0208747	0.00193793	0.000319581	0.0463279	0.0536984	0.905939	0.117401	0.961396	0.212296	0.000702534	1.47823
AP4E1	0.00212015	0.177725	0.203799	1.51341	2.21824	0.000895548	0.0145738	0.0740559	0.164523	0.000251862	0.000763448	0.331848	0.00116412	0.0321336	0.0052053	0.233895	1.97478	0.000970939	0.000887267	0.206686	0.000412492	0.00416508
AP4M1	0.000788963	0.00248872	0.343644	0.00297511	1.92242	0.00526631	0.0110418	0.000335266	0.00316503	0.00201172	0.00210057	0.706767	0.000831285	0.000957888	0.00145705	0.00324931	1.50692	0.000675314	0.0462851	1.41358	0.00237585	1.34935
AP4S1	0.000665202	1.18638	0.0079617	0.0014641	0.0418295	0.0284934	1.21161	0.0741306	0.653566	7.18e-05	0.000478435	0.000213233	0.0112407	0.00296237	0.487108	0.000332702	0.261223	0.000593145	0.00260418	0.00110709	0.000136955	0.00268717
AP5B1	0.000618954	0.0377891	0.0118519	0.209635	2.68427	0.000520222	0.010097	0.00168309	0.0370641	0.000734202	0.00429129	0.00240192	0.00454825	0.000166027	0.0102237	0.00801506	0.260104	0.000697909	0.00790522	0.802633	0.00145145	1.65234
APAF1	0.00159615	0.439602	1.85306	0.2558	1.96861	0.0020227	1.30844	0.00762551	0.802023	0.000342837	0.00244682	1.22136	0.00100345	0.00712016	0.0119934	0.000377469	0.00243313	0.00127936	0.00602415	0.00285995	0.000500914	1.14829
APBA1	0.0247291	0.0328321	0.0244753	0.167793	0.00195981	0.000627314	0.000951751	0.00246927	0.000279657	0.000125684	0.000224644	0.0926454	0.208809	0.0137806	0.0683546	0.218575	0.000437924	0.00683427	0.000606033	0.189279	8.62e-05	0.0050372
APBA2	0.000507919	0.00209857	1.5312	0.3209	0.000494942	0.00018387	0.328845	0.0109822	0.000297556	0.00051404	0.000185525	3.08226	0.0130849	0.028045	0.00355651	0.000484986	0.94138	0.0106224	0.000136015	0.17189	0.000294914	2.25212
APBA3	0.0181635	0.00502443	0.00185329	0.894974	1.72746	0.000931223	0.0029338	0.000534544	0.0385644	0.00248638	0.00259503	0.572708	0.000570827	0.000955971	0.00358725	0.00132187	1.9117	0.0128796	0.0163824	1.49243	0.0817719	0.418953
APBB1	0.00178421	0.00396379	0.039496	0.0024171	1.44333	0.00089278	0.00380686	0.00104812	0.0178167	0.00100621	0.00444761	0.00914273	0.000843541	0.00079145	0.0024107	0.00161134	2.2742	0.00245877	0.00152449	3.36693	0.00162978	1.50977
APBB1IP	0.000337242	0.0001186	0.643374	0.000239371	0.000122233	5e-05	0.000218193	0.58135	0.000221533	0.000188483	8.1e-05	0.000880173	0.000410965	0.0113909	0.000274224	0.000656942	0.000318088	7.5e-05	8.65e-05	0.000316119	0.000164159	9.2e-05
APBB2	0.00129359	0.211918	1.57982	0.0351749	2.20228	0.00766894	0.000773402	0.000410464	0.0189634	0.00118299	0.00177824	0.623989	0.00363509	0.000491846	0.00741246	0.0013978	0.630649	0.000586242	0.0101071	0.00347379	0.000795086	2.81162
APBB3	0.000746847	2.1559	0.00110382	0.487763	0.00146233	0.00098331	0.0756148	0.00865756	0.553302	0.000871154	0.00260502	0.00210935	0.00116974	0.000897783	0.0323805	0.00328778	0.567796	0.000685219	1.86767	0.00765687	0.000622356	0.924342
APC	0.00187522	0.00449166	0.986141	0.000518994	2.17193	0.000728785	0.761631	0.0129735	0.0156029	0.00241005	0.000792225	0.786643	0.00173297	0.00614443	0.427545	0.00288565	1.05957	0.00064531	0.142682	0.0207131	0.000753597	1.34085
APC2	0.0029475	0.00351553	0.00311378	0.0131417	0.000964497	0.0027046	0.000543168	0.000428524	0.000585435	0.000150679	0.000230832	0.00117403	0.196948	0.0323452	0.557491	0.240968	0.000260246	0.000466529	0.000541253	0.00673742	0.000341789	0.00348636
APCDD1	0.0444359	0.00028169	1.59004	0.627331	0.000178866	0.000166582	0.485865	0.408995	0.00656867	1.25677	0.000187041	2.55514	0.457448	0.0977328	0.00108755	0.0054782	0.260751	0.00107672	0.000344179	0.000434948	0.0120988	0.00221295
APCDD1L	0.135017	0.000208571	0.332788	0.000805407	0.000159778	0.00649192	0.720045	0.000151917	0.000193192	0.225607	0.321456	0.000308179	0.703708	0.17318	0.563895	9.1e-05	0.00034799	0.256915	0.000828113	0.000240752	0.127392	0.000394259
APCS	0.000205297	0.000197475	0.000349958	0.00017058	0.000241231	0.00041673	0.000278467	0.000287061	0.000524417	0.000279778	0.000379384	0.000442793	0.000294287	0.000190475	0.000252528	0.00023033	0.000156238	0.000183829	0.000275935	0.000280171	0.000315968	0.000103195
APEH	0.0095255	0.00307019	0.00693016	0.0054867	3.37367	0.00107195	0.011429	0.00730661	0.199895	0.00245827	0.00205965	0.0133043	0.00175743	0.00113792	0.00139363	0.00273249	2.95241	0.00197527	0.00370576	2.45839	0.0121434	3.69496
APEX1	0.0203695	1.09876	0.0136894	0.00781668	3.2742	0.00389871	0.00760871	0.00960585	0.425662	0.00390769	0.00197219	0.0263478	0.00167076	0.00260741	0.00230499	0.00586727	3.77354	0.0090078	0.0118038	2.71615	0.0226873	4.3412
APEX2	0.001067	2.86632	0.0040202	0.0012419	0.116476	0.00466183	0.0125762	0.023675	1.38958	0.00260352	0.00087482	0.00521288	0.000403086	0.00257278	0.0086143	0.00506967	1.37691	0.0111003	0.00968747	0.0027494	0.257778	2.4336
APH1A	0.00807087	1.71465	0.0159859	0.0295998	2.6883	0.00507125	0.0096331	0.00300353	0.441109	0.00478116	0.0016591	0.0567957	0.000484092	0.00216453	0.00136338	0.00654391	1.99197	0.00554981	0.0156179	1.52035	0.00777846	3.63713
APH1B	0.00126896	0.00165404	0.00280798	0.0314686	1.70202	0.717564	0.000688105	0.00252962	0.000439521	0.00366522	0.000798224	0.00063853	0.00162027	0.000981279	0.00369973	0.000872475	0.00368838	0.000578097	0.0107212	0.0010903	0.00131138	3.7193
API5	0.00102166	0.776086	0.253439	0.00178083	3.2353	0.00242606	0.00380215	0.00943009	0.45079	0.00298157	0.00211932	0.697581	0.00183461	0.0026955	0.00561313	0.00515368	2.39531	0.000826591	0.028392	1.37896	0.0028543	4.30681
APIP	0.00234498	0.205072	0.0494252	0.00464689	2.44609	0.00191524	0.0370924	0.00144669	0.139952	0.00600316	0.00114605	0.326458	0.000582183	0.00127198	0.00525975	0.00742314	1.18617	0.00665026	0.0420073	0.974488	0.518879	3.39475
APITD1	0.00370344	0.530194	0.048213	0.00144335	1.0227	0.000897218	0.0861474	0.000616356	0.224899	0.000556428	0.000284987	0.762831	0.000410114	0.0541632	0.000384987	0.00211869	0.682058	0.00258605	0.0333289	0.0228348	0.000540653	1.38854
APITD1-CORT	0.0137252	0.0213128	0.00199592	0.000376636	0.0392446	0.00357003	0.103215	0.00622248	0.00157171	0.000296365	7.27e-05	0.495676	0.000322389	0.000495107	7.71e-05	0.000768567	0.00070025	0.00197603	0.000320398	0.0551091	0.0015385	0.062145
APLF	0.014847	1.31743	0.337234	0.0140327	0.0103147	0.00259735	0.0015989	0.318184	0.000253356	0.00127131	0.00123409	0.000454954	0.0144231	0.367313	0.00135936	9.95e-05	0.000755529	0.0442245	0.00802379	0.00297298	0.0104704	1.59514
APLN	0.000291753	3.07e-05	5.55e-05	0.000469478	1.41e-05	4.54e-05	0.339026	7.26e-05	3.42e-05	0.574213	0.490625	0.539832	1.05875	9.52e-05	0.845598	7.07e-05	0.000119567	0.610427	4.54e-05	6.45e-05	0.00138514	0.000109929
APLNR	2.64e-05	3.31e-05	2.80228	5.33e-05	8.5e-05	5.75e-06	0.000103887	1.43364	0.743907	0.000389628	0.294622	0.843541	0.0164855	0.396346	0.000214296	0.000246381	0.124048	3.2e-05	0.49742	4.93e-05	4.57e-05	4.02e-05
APLP1	0.0118752	0.00193264	1.58083	1.34445	0.000879062	0.00044269	1.96154	1.21308	0.80332	0.000688828	0.00018986	4.86455	0.569306	0.0896693	0.139649	0.041839	0.0175187	0.329166	0.000116758	0.00739909	0.000892073	0.011511
APLP2	0.00490218	0.1306	0.406908	0.00325541	6.89325	0.00210277	0.00505401	0.00177335	0.11776	0.00206334	0.00178105	2.1442	0.00142199	0.00544801	0.00301537	0.00648353	1.86832	0.00575357	0.0257731	0.981436	0.00781416	5.77677
APOA1	0.00339108	0.0351357	0.443433	0.00212893	0.0630327	0.000404842	0.00460193	0.896584	0.100489	0.400237	0.000251031	0.00539091	0.0010099	0.82409	0.000917388	0.340628	0.0016251	0.00166748	0.129618	0.0703055	0.00165532	0.00133199
APOA1BP	0.00276029	1.18323	0.0756608	0.00379661	2.81347	0.0025833	0.24767	0.0193213	0.319034	0.00646589	0.00410096	0.631831	0.00121827	0.00135408	0.000975112	0.00226817	1.76111	0.00355707	0.0116973	1.12062	0.0194822	3.61822
APOA2	0.000692443	0.000945265	0.676227	0.000235842	0.000377049	0.818636	0.0299735	1.05176	0.000387719	0.000496476	0.000305509	0.000351859	0.000816257	0.836184	0.000419873	0.000370227	0.185482	0.000227571	0.00682948	0.00029147	0.000336917	0.00126273
APOA4	0.000186724	0.000261172	0.000552442	0.000125888	9.16e-05	0.000118059	0.000172274	0.382972	0.000318429	0.000291132	0.000262796	0.00112856	0.00014735	0.034672	0.000491708	0.000257705	0.000265511	0.000341303	0.000185772	5.27e-05	0.000144403	0.00010778
APOA5	0.00323656	0.000833355	0.000469294	0.00173087	0.00114277	0.000902797	0.00567179	0.000589336	0.000309628	0.000601153	0.00056262	0.00160793	0.00103085	0.00242097	0.00311239	0.000326356	0.00546704	0.00051062	0.0100971	0.00234855	0.000898156	0.00426403
APOB	9.91e-05	0.00039103	0.000223539	0.000139587	0.000546366	0.000333565	0.00019882	0.0321116	0.000284488	0.000223745	0.000423016	0.000613222	0.00178893	0.289441	0.000469534	0.000229003	0.338399	7.86e-05	0.00354382	0.00031954	0.000117878	0.000116802
APOBEC1	0.000425625	0.000167167	0.000474333	0.000118089	0.000145127	0.000402795	0.000159049	0.000318291	0.000352528	0.000353723	0.00016363	0.00101925	0.000280293	0.000351171	0.000347393	0.000403562	0.000288437	0.000582193	0.000375759	0.000222636	0.000221297	0.000106355
APOBEC2	0.000285114	0.454963	0.0764823	0.0013253	0.00258854	0.00235973	0.000755966	0.212251	0.000111449	0.00224404	7.77e-05	0.000324136	0.00128432	0.00157366	0.290712	0.000254058	0.00196556	0.000404501	0.00109746	0.00121765	0.000635272	0.000594379
APOBEC3A	0.00508818	0.00110312	0.000899236	0.0134365	0.000605132	0.000653403	0.00786588	0.000309056	0.000312537	0.000802124	0.00143524	0.000705882	0.000618947	0.000495766	0.00732804	0.000338792	0.00376302	0.0011481	0.0124024	0.0102258	0.00167725	0.0122333
APOBEC3B	0.876706	0.000199678	1.68619	1.29761	0.00150787	0.0013904	1.36642	1.04189	0.776197	0.000315002	0.000726334	0.000693515	0.0008443	0.0170986	0.00397403	1.15439	0.0020192	0.000410897	0.040614	0.000508784	0.000137354	0.00133936
APOBEC3C	0.0266544	0.0342231	0.553213	0.000823112	2.99817	0.00577006	0.7296	0.00148048	0.0123923	0.00167691	0.000367695	0.0013611	0.000877993	0.00154258	0.000512975	0.000498908	0.0169719	0.0188932	0.000396278	0.459762	0.00966668	3.19721
APOBEC3D	0.0247706	0.000755036	0.050126	1.52689	1.10915	0.000383438	1.4024	0.0034788	0.000611566	0.000812926	0.00271026	0.000172886	0.00034265	0.000163846	0.00036669	0.00865985	0.000579009	0.00180077	0.000307239	0.00173123	0.00640003	0.00188178
APOBEC3F	0.601981	1.20813	0.000629426	0.810184	0.0203192	0.13042	0.174089	0.470007	0.00047526	0.000712324	0.0158917	0.000346864	0.000190975	0.000277901	0.0085364	0.000668062	0.0279781	0.00307555	0.00144104	0.00258274	0.000269326	0.194929
APOBEC3G	1.12577	0.243092	0.0588826	0.0333932	0.0497539	0.780038	0.0149079	0.892496	0.00152904	0.148504	0.38798	0.000239786	0.000113908	0.0184679	0.0377127	0.077228	0.00509649	0.000238334	0.000402156	0.639956	0.00289236	0.0209073
APOBEC3H	0.000780627	0.00287295	0.00039097	0.000428199	0.000781838	0.0121214	9.63e-05	0.000289701	0.000212429	0.000250305	0.00019065	0.295603	0.00298127	0.000201031	0.351096	0.000205283	0.000233689	0.206287	0.000247096	0.262394	0.000195585	0.000243002
APOBEC4	0.000395263	0.000276539	0.000416129	0.000138618	0.000309672	0.000559139	0.000158025	0.00051265	0.000273838	0.000234756	0.000422316	0.000615714	0.000244222	0.000277163	0.000341876	0.000304484	0.000404119	0.000163407	0.000518099	0.000203354	0.000192657	0.000126753
APOBR	0.000526429	0.0578148	0.000801317	0.00207967	0.0340394	0.409994	0.00100497	0.000535146	0.00090154	0.000597336	0.000242488	0.000797275	0.000481716	0.000399946	0.00272656	0.000514057	0.00144831	0.000381337	0.00115259	0.0679215	0.000955522	0.00290734
APOC1	0.00212285	0.00283032	0.144886	0.00363246	0.00188532	0.00103185	0.00777651	1.80316	2.40306	0.00520109	0.00692519	0.0924188	0.000814057	0.0182571	0.00653859	0.00148882	2.58122	0.00189966	0.115414	2.40177	0.00224692	4.13779
APOC1P1	0.00124668	0.000250948	0.000219639	0.0580558	0.000491455	0.000276447	0.0113025	0.00108775	0.000224933	0.000294398	0.255465	0.000297975	0.000427465	0.00836436	0.00125111	0.212724	0.00102229	0.000254187	0.000307267	0.000408337	0.000241004	0.0899186
APOC3	0.000181259	0.000183239	0.000579841	0.000205128	0.000467302	0.00032268	0.000265848	0.00164349	0.000364546	0.000201697	0.000309167	0.00047523	0.000245092	0.000799984	0.000371778	0.00023756	0.000332686	0.000310011	0.000786253	0.000203556	0.000241811	0.000166818
APOC4-APOC2	0.000832648	0.0011237	0.000610934	0.00673968	0.000722451	0.000380589	0.00136423	0.000324622	0.000397903	0.00732833	0.000626793	0.0039121	0.000643627	0.000448985	0.0128644	0.000802649	0.00128284	0.000444917	0.00750493	0.00692743	0.00302787	0.003756
APOD	0.00050116	0.000785497	0.00138632	0.000185873	0.000848729	0.000648777	0.000322183	0.00126413	0.000658214	0.000348074	0.00031345	0.00201167	0.000605294	0.000624695	0.000460089	0.000369946	0.000681842	0.00033613	0.000758772	0.000681283	0.00057777	0.000244088
APOE	0.00525077	0.311357	0.489724	0.00677947	7.41387	0.00339673	0.0213601	0.00500083	0.00890911	0.00446441	0.0133221	3.82556	0.00209975	0.00153822	0.00333827	0.0783903	1.04164	0.00199219	0.0221041	0.230824	0.00128031	7.40379
APOF	0.000586721	0.0028933	0.000709102	0.000678876	0.003619	0.00259362	0.000458317	0.00103094	0.000890259	0.000594003	0.000500844	0.00582878	0.000621644	0.000463728	0.00107243	0.000367907	0.000746446	0.000718819	0.0132447	0.00364228	0.000369117	0.000769482
APOL1	0.00262777	0.00470039	0.000498247	0.00767413	0.000974241	0.000762214	0.00146582	0.000512862	0.000260098	0.00084559	0.000668947	0.00869522	0.000729336	0.000640296	0.0177885	0.00024501	0.000874395	0.000436528	0.0606136	0.0118815	0.00136285	0.00415541
APOL2	0.000512663	0.752182	0.000378235	0.27168	0.0908862	0.2991	0.685854	0.00452049	1.30426	0.00268912	0.00137997	0.00272637	0.00530279	0.000346589	0.929506	0.0405468	1.6627	0.00305072	0.0037936	1.62638	1.10299	0.0372047
APOL3	0.0110989	0.00150487	0.000349694	0.00388163	0.00212511	0.000707619	0.00325435	0.000466114	0.000679556	0.000559576	0.000751036	0.000875762	0.000608041	0.000467215	0.00150339	0.00050364	0.00219498	0.00585707	0.00276505	0.00357762	0.00377607	0.00294346
APOL4	0.000350254	0.000183732	0.000192783	0.000636568	0.000336728	0.000375033	0.000463789	0.000309609	0.00055092	0.000664159	0.000357124	0.459513	0.000752422	0.000183642	0.00184576	0.000247576	0.000779288	0.000720404	0.001565	0.00040139	0.000910421	0.000506676
APOL5	0.000319301	0.00022756	0.000521101	0.0001577	0.000300822	0.000763466	0.000174123	0.000374381	0.000408182	0.000325461	0.00029445	0.000746761	0.000273095	0.000329549	0.000164625	0.000344464	0.000144991	0.000205969	0.00052714	0.000231697	0.000161201	0.000108041
APOL6	0.007559	0.000347266	0.000280303	0.0352665	0.00438333	0.273529	0.0701587	0.000509997	0.409853	0.000218524	0.000280244	0.000567287	0.0211404	0.000884558	0.00132541	0.000185755	0.00107177	0.000469764	0.000421839	0.000433744	0.000127287	0.0217053
APOLD1	0.000158127	0.745989	0.0097858	0.0018749	0.000236898	0.0494025	0.00010308	0.000119884	0.000110262	0.41768	0.000184477	0.541022	0.000154402	0.360278	0.0226056	0.000222493	8.48e-05	0.000489143	0.000252392	0.0125689	0.000204764	0.000176923
APOM	0.000210582	0.0254243	0.000223768	0.0155185	0.000232946	0.0159675	0.0139005	0.000170786	0.000469043	0.000954994	0.00123463	0.227122	0.000363785	8.73e-05	0.00195422	0.0488558	0.00304764	0.000218125	0.000701132	0.238708	0.000270175	0.213081
APOO	0.00764274	3.25436	0.00315558	2.40421	0.137887	0.00433441	0.00956863	0.000982654	0.722302	0.00124463	0.253532	0.00425687	0.0120798	0.00172894	0.00187501	0.0004653	4.02391	0.00305267	0.00558025	0.0014637	1.61278	0.00240938
APOOL	0.0233907	0.544893	0.0416963	0.0202246	1.80895	0.00108106	0.011089	0.00183654	0.00170145	0.00131817	0.000551366	0.00335648	0.00230512	0.116597	0.00328814	0.000367837	0.000404837	0.0295771	0.00436852	0.237865	0.404656	2.06082
APOPT1	0.0040154	3.02798	0.0137791	0.00131671	0.00756274	0.00453765	0.0931401	0.00120148	1.17457	0.00322905	0.000824782	0.00901604	0.00145247	0.00284365	0.000727684	0.00101744	0.199486	0.00261147	0.00593592	0.0105927	0.0056151	3.70028
APP	0.00681829	0.0155545	1.458	0.00421404	7.6857	0.00195665	1.53805	0.0052157	0.64667	0.0015437	0.0110567	4.11304	0.00279617	0.00113923	0.00536847	0.0240324	0.571527	0.00490488	0.0060343	0.00655208	0.00525318	5.85853
APPBP2	0.000545019	0.231948	1.53798	0.0301755	2.22862	0.006557	0.0337431	0.0124577	0.000634953	0.000345513	0.00118718	1.55684	0.00171153	0.00370413	0.0120196	0.00384396	0.743278	0.000342923	0.00168239	0.00513127	0.00028236	1.79709
APPL1	0.00104538	1.85675	0.0289481	0.0101663	1.47691	0.00131451	1.20585	0.0011465	1.12006	0.0033971	0.00138814	0.00298256	0.00248251	0.00110389	0.00307326	0.000745365	0.368779	0.000802767	0.00305054	0.000928043	0.00109322	2.67011
APPL2	0.000783068	2.17686	0.0334305	0.00170737	1.11039	0.002676	0.0051576	0.00166599	0.0146468	0.015362	0.00139124	0.102667	0.000656539	0.0035586	0.0052466	0.00169326	0.0111646	0.000626	0.149597	0.00699865	0.00173295	3.01922
APRT	0.00813068	2.06589	0.0720642	0.0149637	1.5441	0.00183411	0.00807736	0.0421517	0.790603	0.00133139	0.00152619	0.941925	0.00164988	0.00404989	0.00385302	0.00113385	2.25592	0.00105475	0.00501146	0.612365	0.00610292	5.16434
APTX	0.00125338	1.77529	0.182236	0.00142507	0.825625	0.00241865	0.113065	0.00287708	0.823766	0.00292523	0.00114806	0.887066	0.000723317	0.00167984	0.00231575	0.00263203	0.926967	0.000565018	0.0137483	0.12551	0.00197406	3.21397
AQP1	0.000333585	8.03e-05	2.49213	0.00834896	0.000116271	0.000224742	0.000835866	0.00020683	0.000120765	0.00343612	6.85e-05	0.231034	0.000350838	0.305324	0.0936868	0.00306228	0.000123308	0.000215951	0.528811	0.00494606	0.000555618	0.000888473
AQP10	0.00029677	0.00311276	0.266372	0.000156924	0.000244015	0.000481256	0.000285596	0.00246427	0.000176699	0.000321769	0.000160155	0.000466953	0.000285928	0.0010033	0.00020873	0.00014198	9.11e-05	0.000467292	0.00035007	0.000251029	0.000235898	0.000146144
AQP11	0.730192	0.000187928	0.000178987	0.0128331	0.496772	0.515058	0.00345373	0.000391804	0.00699936	0.195664	0.000906123	0.927379	0.000106887	0.0102288	0.700569	0.00123595	0.569101	0.000368756	0.000848793	0.000463364	0.178054	0.000294373
AQP12A	0.000226388	0.00031942	0.000308043	0.000149176	0.00018972	0.000397159	0.000128574	0.000345334	0.000420655	0.000364236	0.000172654	0.00048658	0.000324717	0.000248174	0.000263472	0.000259238	0.000199206	0.000192575	0.000239893	0.000120654	0.000120095	9.48e-05
AQP12B	0.000242025	0.000171698	0.000310601	0.000174763	0.000191439	0.000759609	0.000140705	0.000361315	0.00023967	0.000412715	0.000340871	0.000977711	0.000365526	0.000459424	0.000451032	0.00020966	0.000174275	0.000246244	0.000418608	0.000195201	0.000317875	9.31e-05
AQP2	0.000174551	0.000195037	0.000531775	9.51e-05	0.00021425	0.000577742	0.000175688	0.000344906	0.00039669	0.000237291	0.000297155	0.000749694	0.000304332	0.000367151	0.000270097	0.000353943	0.000194549	0.000230563	0.0002637	0.000307365	0.000164067	0.000145914
AQP3	0.00120222	0.000356335	0.000222111	6.63e-05	0.000398271	0.0034687	0.000423324	0.221808	0.000135642	0.000781101	0.000247427	0.000589843	0.000157682	0.43928	0.275644	0.530624	0.819154	0.00153675	0.000565403	0.000464733	0.56638	0.000121637
AQP4	0.39203	0.00086282	0.00132832	0.529378	0.000634582	0.000448302	0.11893	0.00171321	0.000135191	0.000255627	0.0734393	0.000413768	0.0191479	0.000232824	0.000488964	0.000252194	0.000643716	0.210726	0.000346236	0.000358961	0.000488983	0.00231508
AQP5	0.291415	0.000121758	0.000274787	0.30831	5.65e-05	0.000240571	0.480236	0.000275019	0.000228758	0.000112686	0.00109604	0.000247443	0.00122903	6.13e-05	0.000184302	0.00201446	0.000115441	0.00113445	0.000101255	0.000138426	0.000849917	0.000255179
AQP6	0.0022982	0.000920249	0.000307214	0.0256185	0.000759547	0.000317286	0.00558448	0.000620616	0.000489137	0.000824995	0.000391459	0.00157168	0.00247323	0.000338967	0.00644049	0.000356866	0.00424577	0.000703185	0.00105823	0.00494271	0.00115024	0.0158514
AQP7	0.000253932	0.0002488	0.000474794	0.0281618	0.000306677	0.000468447	0.00165428	0.000384116	0.000224418	0.00204918	0.000900981	0.00177723	0.000497853	0.000533951	0.0893769	0.000137073	0.000721066	0.000241039	0.000978826	0.00462981	0.000488773	0.00478973
AQP7P1	0.000460019	0.000524445	0.000857551	0.000295395	0.000517135	0.000599039	0.000283638	0.000427221	0.000481392	0.00017932	0.000205219	0.000739116	0.000395731	0.000498504	0.000475584	0.00055291	0.000383459	0.000175093	0.000882349	0.000416893	0.000220445	0.000215613
AQP7P3	0.000182075	0.000432054	0.000543751	0.000157376	0.00018889	0.00036796	0.000133302	0.0003176	0.000496298	0.000422011	0.000315961	0.00328145	0.000339981	0.000307752	0.000555759	0.000297713	0.000161304	0.000331217	0.000522099	0.000255544	0.000199226	0.000193465
AQP8	0.000461727	0.0005307	0.000918018	0.000393233	0.000489609	0.00133284	0.000575404	0.000461575	0.000667296	0.000507702	0.000427306	0.000665904	0.000387356	0.000503824	0.000371832	0.000273796	0.000659056	0.000489652	0.0015704	0.000544581	0.000321802	0.000180705
AQP9	0.000185284	0.000582748	0.0012535	0.000196607	0.000511196	0.000498374	8.23e-05	0.000851466	0.000603184	0.000268443	0.000152732	0.000635767	0.000326384	0.000361845	0.000158849	0.000202406	0.000263516	0.000272728	0.0003335	0.000315119	0.000189223	0.000126211
AQPEP	0.000493061	0.00810639	0.000632861	0.00446399	0.18969	0.000520023	0.000568532	0.00203399	0.040494	0.00293764	0.000245268	0.00387573	0.000408382	0.000413964	0.000355488	0.000319767	0.000503916	0.000399921	0.102657	0.0149554	0.00165157	0.00122839
AQR	0.00217951	0.314645	0.0270954	0.0144358	2.56116	0.00122859	1.11981	0.00406242	0.583554	0.000864611	0.00174519	0.00154757	0.00160642	0.00210032	0.00574152	0.00220768	1.27281	0.00197023	0.00365656	1.72147	0.00165568	2.62499
AR	0.744268	0.000329467	0.90831	0.0148035	0.000461522	0.00020564	1.46278	1.08983	2.0503	0.473494	0.000382312	1.09664	0.0136533	0.000550163	0.776118	0.00051691	0.00270731	0.000600375	0.000645985	0.000836761	0.00409163	0.00108139
ARAF	0.00493442	0.106418	0.0288347	0.00504539	2.46632	0.000779342	0.00350103	0.00109092	0.140214	0.0019299	0.00266154	0.238932	0.00073944	0.000882763	0.00223379	0.00251925	1.66573	0.00528053	0.00256357	1.5905	0.0355981	2.19227
ARAP1	0.00182536	2.93474	0.13427	0.00178115	0.0127043	0.00137018	2.13189	0.00211153	1.22067	0.00634748	0.000617688	0.00293054	0.00103211	0.00415923	0.00166234	0.00124451	0.0246366	0.0012351	0.796056	0.00598565	0.00465474	2.13302
ARAP2	0.237346	0.00231853	0.000908195	0.00490339	0.725074	1.15917	0.012262	0.000649219	0.816221	0.465335	0.275994	0.000336663	0.527047	0.00282366	0.000372944	0.000187396	0.00243721	0.0243392	0.00117344	0.00105182	0.0170752	0.016747
ARAP3	0.852138	0.000628777	3.16393	2.58276	0.0503797	0.000513246	0.00346266	0.708234	0.0621681	0.143198	0.0127948	2.36419	0.000507565	0.0247109	0.00247328	0.00055133	3.95039	0.00244276	0.00262313	0.000888902	0.443851	0.00114864
ARC	0.449503	2.69e-05	9.26e-05	0.00313218	2.53e-05	7.1e-05	1.5159	4.5e-05	2.31e-05	0.000748259	0.00240779	1.09624	0.25629	0.105025	0.02888	2.04e-05	0.000504784	0.000654861	0.000343827	3.96e-05	0.000370462	0.000224504
ARCN1	0.0066289	3.37291	0.394892	0.00244929	1.40551	0.00292956	0.619683	0.011655	1.92064	0.0114832	0.00182649	0.4226	0.00115858	0.0414086	0.00353259	0.00234814	0.414039	0.00657152	0.00569235	0.0101134	0.219289	4.53776
AREG	0.000227883	0.000272167	0.000432702	0.000167291	0.000290918	0.00147175	0.00013333	0.000767367	0.000425599	0.00046412	0.00028485	0.000746848	0.000297992	0.000186255	0.000227897	0.000232466	0.0002298	0.000328905	0.000348104	0.000176631	0.000263226	0.000107957
ARF1	0.00654758	0.21956	2.15095	0.00959221	5.26177	0.00407048	1.4897	0.00300947	0.67467	0.00536286	0.0025917	3.8401	0.00266056	0.000999453	0.00177472	0.00270858	0.602774	0.00746427	0.00126089	0.084495	0.0254565	4.82162
ARF3	0.0201746	4.03093	0.0594797	0.00505808	0.908353	0.00277513	0.00181956	0.0230451	1.74591	0.00339981	0.00175451	0.224261	0.0010783	0.00445056	0.00237884	0.0056099	2.28883	0.0181354	0.0211475	0.00709494	0.033302	4.79904
ARF4	0.0122802	0.64257	1.99928	0.00685173	4.72234	0.00409561	0.0861792	0.00609181	0.555964	0.00184699	0.00188847	2.24596	0.00312727	0.00215005	0.00115002	0.00225317	1.46783	0.0558234	0.00113218	0.0210024	0.0226475	5.3011
ARF5	0.0122261	0.0269264	0.0260863	0.00164267	3.24161	0.00257157	0.00712358	0.00515584	0.218121	0.00162933	0.000937796	0.0253615	0.00123777	0.000860775	0.00124299	0.0176689	3.56434	0.00819566	0.00360756	4.33694	0.00401249	2.81421
ARF6	0.0119738	2.03223	0.051415	0.00331947	3.62796	0.00241996	0.00185693	0.00228491	0.0503897	0.0010982	0.00110326	0.00755753	0.000877987	0.00291699	0.00154709	0.018734	1.7696	0.0082858	0.00222247	0.612341	0.00855199	3.16168
ARFGAP1	0.586643	2.80238	0.0204149	0.0221948	0.0411206	0.00213083	0.358539	0.0281366	1.70611	0.00938784	0.00159315	0.0111584	0.000761862	0.00216327	0.0011122	0.00150932	1.43331	0.0592375	1.86785	1.53793	0.118441	2.64511
ARFGAP2	0.00146571	0.010215	0.00356183	0.00131588	2.50209	0.00161914	0.00318758	0.00227299	0.149408	0.000749627	0.00167322	0.0165681	0.00217915	0.000600436	0.0053583	0.0582345	2.78953	0.00164928	0.00522019	2.8549	0.00193151	1.97517
ARFGAP3	0.00414806	0.0132227	1.41241	0.00561621	1.70725	0.0172659	0.00484538	0.0329982	0.562386	0.000614276	0.000787474	0.547069	0.00176738	0.000677548	0.0010354	0.000667668	0.00382081	0.00701343	0.0011416	1.53037	0.00139004	3.00614
ARFGEF1	0.0390259	0.302195	0.235801	0.00278215	3.13414	0.00149657	0.330991	0.00218975	0.316022	0.000255172	0.00185676	0.00726682	0.00434856	0.00373091	0.00503489	0.0171749	1.34968	0.0080566	0.003539	0.00237839	0.000726634	3.80913
ARFGEF2	0.00052869	0.101729	0.00755946	0.0212979	3.29529	0.00100421	0.00208981	0.00152272	0.0801048	0.00184227	0.000557789	0.206663	0.00173267	0.000845362	0.0149805	0.0241638	1.09519	0.000182158	0.0216821	0.146301	0.0014644	2.40555
ARFIP1	0.0345786	0.0283865	0.259433	0.0246215	2.67725	0.0017693	0.00395713	0.00423228	0.420549	0.000713737	0.000655177	0.586532	0.000406514	0.00551381	0.00120628	0.00366899	1.59139	0.00487978	0.00171211	1.03728	0.00192454	2.81592
ARFIP2	0.00409372	0.177649	0.069047	0.000649554	2.74314	0.00572927	0.00884214	0.000948019	0.0444538	0.00190378	0.00155263	1.20616	0.000552438	0.00196052	0.000677716	0.000626811	1.73403	0.0160332	0.00352331	0.59022	0.0749583	2.11189
ARFRP1	0.00175044	2.32923	0.000498273	0.00158941	0.00424402	0.00389584	0.487125	0.00307427	0.9714	0.000458784	0.000625023	0.0121211	0.00133296	0.00044431	0.0257529	0.00857369	0.958946	0.00529254	0.867887	0.0249318	0.00164473	1.83667
ARG1	0.0149474	0.000609033	0.000572527	0.0175061	0.000102246	0.000435955	0.0271866	0.000536876	0.000400293	0.000180705	0.000268352	0.00110599	0.00133032	0.00271177	0.00711335	0.000434802	0.00719271	0.000836667	0.0038626	0.00257795	0.000212314	0.0245445
ARG2	0.00869841	2.40078	0.0052166	0.00139126	0.0576738	0.00064465	0.0042987	0.111473	1.01767	0.00576056	0.000507031	0.0662499	0.000892809	0.00255293	0.000768426	0.00141608	1.17645	0.00234123	0.00144982	0.0851841	0.0123805	4.00816
ARGFX	0.00112849	0.000411744	0.000227816	0.00310762	0.000469927	0.000514639	0.00403845	0.000667538	0.000176127	0.000430183	0.000402282	0.0008187	0.00957344	0.000874409	0.00569046	0.000317408	0.00359705	0.000466222	0.00332703	0.000821421	0.000411934	0.00214172
ARGFXP2	0.000387351	0.0526117	0.00126877	0.0340342	0.0351137	0.000976643	0.0144475	0.000448292	0.0710718	0.00290187	0.00184047	0.00051654	0.0125639	0.000141471	0.0338167	0.000410931	0.0233189	0.000323005	0.300995	0.0453971	0.00071044	0.0706842
ARGLU1	0.00475075	5.01437	0.00887615	0.00297443	0.154132	0.00323796	0.22539	0.0187064	1.87502	0.00310969	0.00202259	0.0582527	0.00146981	0.0032386	0.000930634	0.00579966	0.504332	0.00188912	2.16066	0.00937792	0.00435282	5.53106
ARHGAP1	0.00788499	3.68574	0.00513582	0.00158002	0.241531	0.00362243	0.00681282	0.0203808	1.52154	0.002251	0.00113107	0.00241302	0.000329842	0.00847568	0.00321459	0.00446443	1.80417	0.0240983	0.00314139	0.00112109	0.656053	2.48037
ARHGAP10	0.00143273	0.245676	1.78719	0.00121123	0.00250969	2.26222	0.000789324	1.85141	2.59494	0.000980476	0.000418389	0.15541	0.000545319	0.00201134	0.00207273	0.000279464	0.000752492	0.00173442	0.00392924	0.0655381	0.465509	1.24804
ARHGAP11A	0.00264754	2.99739	0.0112311	0.000803604	0.070033	0.00192755	0.255313	0.048638	1.88683	0.0030023	0.00104469	0.00459642	0.00145868	0.0143705	0.00125061	0.000646328	1.11218	0.00083123	0.0174026	0.00869557	0.00229813	3.65817
ARHGAP11B	0.000717355	1.42477	0.00636277	0.361397	0.00148247	0.000657721	0.00216062	0.000469626	0.879414	0.0139986	0.000595068	0.00823496	0.0055088	0.000182331	0.106827	0.00546158	0.467725	0.00107616	1.1137	0.0499241	0.00303084	1.28068
ARHGAP12	0.0102124	0.103264	0.506903	1.27016	3.1604	0.000577676	0.00508759	0.00472308	0.288788	0.00126786	0.00188679	1.53849	0.00284659	0.00801352	0.0074326	0.00340136	2.19197	0.00177838	0.00250054	0.00706054	0.000887191	2.10871
ARHGAP15	0.000175968	9.86e-05	8.78e-05	7.25e-05	8.09e-05	0.000383839	5.39e-05	0.000261699	0.000201734	7.95e-05	0.000114911	1.51242	0.000156886	0.000159422	0.000156743	0.000140987	0.000145408	0.000274571	0.000189591	7.68e-05	0.000107594	7.48e-05
ARHGAP17	0.0013831	0.746875	0.818383	0.017518	2.7283	0.00147776	0.00440926	0.00193189	0.0184344	0.00182603	0.000733251	2.49611	0.00109877	0.00146878	0.00293339	0.00837767	1.82875	0.00203788	0.00188688	0.0108399	0.00395471	2.98205
ARHGAP18	0.0161286	1.24269	0.0466297	0.00530155	0.00736859	1.12984	1.4279	0.000879213	2.04864	0.000666225	0.000259454	0.0105027	0.000425464	0.383987	0.000507556	0.003352	0.08185	0.0664435	0.00225464	0.000545239	0.00598809	0.000693872
ARHGAP19	0.00160639	2.23992	0.00265756	0.0021864	0.00551135	0.000619397	0.0201485	0.00336824	0.989609	0.00187649	0.000642298	0.014771	0.00127877	0.00109515	0.00102466	0.00157525	0.0223071	0.00127164	0.00336399	0.00305099	0.00131332	3.56391
ARHGAP19-SLIT1	0.000410857	0.000167203	0.00053153	0.000223351	0.000268654	0.000399595	0.000327045	0.000691449	0.000299216	0.000362248	0.000188422	0.001047	0.000335046	0.000741632	0.000527801	0.000322449	0.000249518	0.000202365	0.000479227	0.000291277	0.000183285	0.00021337
ARHGAP20	0.00131338	0.00102439	0.000595281	0.00133501	0.000587024	0.000580501	0.00141242	0.000824677	0.000459436	0.00193581	0.000790775	0.00100509	0.000572434	0.000369349	0.000791329	0.000242117	0.00126954	0.000571436	0.00121767	0.00143793	0.00108317	0.00137715
ARHGAP21	0.00383651	0.00205249	1.68256	2.72222	4.14021	0.004476	0.0646946	0.00164901	0.010499	0.00233457	0.00167214	1.7739	0.000659194	0.00141125	0.00166662	0.00346375	3.09826	0.0020755	0.0130635	0.00550385	0.00438429	0.0905168
ARHGAP22	0.000526024	0.00157927	0.00500325	0.000445224	0.00028357	0.00248262	0.972363	0.000352367	0.000165641	0.0322319	0.000231237	0.000877374	0.00026577	0.382745	0.000675723	0.00077261	0.000913875	0.00156016	0.00179997	0.00514734	0.0285778	0.797249
ARHGAP23	0.0023551	0.00720205	1.23534	2.02575	1.95978	0.0720453	0.00292383	0.00103871	0.662849	0.00169312	0.00111303	1.90337	0.000986889	0.000839793	0.00120625	0.000738463	3.22511	0.0025558	0.000941116	0.101141	0.00343933	0.00893003
ARHGAP24	0.0094394	0.0912389	0.100481	0.000274424	0.478833	0.404454	0.000266431	0.961493	0.658492	0.00012875	0.00018572	0.416955	0.000199939	0.0697929	0.000235471	0.000563862	0.00152682	0.000235276	0.0293082	0.000199575	4.17e-05	5.68e-05
ARHGAP25	0.269644	0.00112322	0.537172	0.935419	0.000334747	0.463154	0.0139496	0.309481	0.000186324	0.000199495	0.000384044	0.984887	0.00124067	0.0341529	0.000884417	0.473578	0.00249229	0.000326802	0.000183268	0.0989608	9.55e-05	0.00894062
ARHGAP26	0.296919	0.0026611	0.00193866	0.00123463	0.00376187	0.000885867	1.86283	0.000297025	0.786644	0.00169693	0.000465442	0.00152037	0.00095772	0.000497731	0.642921	0.000684242	0.0058492	0.232591	0.701565	1.13758	0.00292936	0.0409877
ARHGAP27	0.000333991	0.00145666	0.00040469	0.00524508	0.063088	0.790518	1.16133	0.0914946	0.700644	0.000671821	0.000382478	0.000300465	0.00190455	0.000123072	0.00139715	0.000293195	0.00035463	0.000308411	0.432425	0.384765	0.268456	0.0067786
ARHGAP28	0.00128305	2.31923	0.00637671	0.0170327	2.76205	0.00059695	0.00236043	0.0163456	0.0189132	0.00308469	0.578717	0.00365167	0.0325807	1.20886	0.0023836	0.000268284	1.43286	0.00428527	0.000584735	0.139318	0.37329	0.00104249
ARHGAP29	0.00148442	0.0083086	3.78817	0.00236597	0.00521823	3.80688	0.000493625	3.38567	3.78225	0.000247933	0.453228	0.003637	0.406183	0.799536	0.346114	0.000487214	0.000976517	0.0143081	0.00119608	0.0034513	1.02205	0.000563519
ARHGAP30	0.00416561	0.118973	0.000198921	0.000568795	0.115656	0.571729	0.00381043	0.000784844	0.000789803	0.000781525	0.000145797	0.0009137	0.269228	0.179635	0.000570681	0.000456274	0.0594792	0.000357049	0.220104	0.0243793	0.125762	0.106145
ARHGAP31	0.000731054	1.03185	2.11501	0.18728	0.00773091	1.85347	0.000412661	0.001378	0.00203614	0.208795	0.0153579	0.00252333	0.59779	0.000437438	0.00168262	0.000150303	0.820723	0.835539	0.00104258	0.00298202	0.145859	0.0823405
ARHGAP32	0.0008249	1.09818	0.0472765	1.60108	2.05175	0.000896941	0.00161826	0.00237196	0.00302409	0.00284651	0.000536209	0.258579	0.000663331	0.00214664	0.00507875	0.0363975	1.80222	0.000557069	0.0202595	0.282073	0.000668272	0.0365277
ARHGAP33	0.103621	1.69547	0.289506	0.00903045	0.618641	0.001127	2.34767	0.002049	0.474907	0.000519997	0.000632823	0.86325	0.000517031	0.00763718	0.833971	0.00373254	0.0272232	0.0145845	0.164216	0.0581043	0.00690366	0.00238484
ARHGAP35	0.00111063	3.17376	0.0193299	0.139628	0.368329	0.00343578	0.00351354	0.0581454	1.74398	0.00860632	0.00209893	0.00165579	0.00136151	0.000935473	0.0222497	0.00179903	1.74216	0.000703822	0.0319405	0.00960568	0.00267313	3.08804
ARHGAP36	0.00282754	0.000602633	0.000710929	0.0177982	0.00062229	0.00175721	0.0147382	0.000305722	0.000268242	0.000334253	0.000282185	0.00299553	0.00183761	0.00068711	0.000190301	0.000399054	0.000870511	0.000386346	0.00741826	0.00388332	0.00032053	0.0829169
ARHGAP39	0.000270366	1.56909	0.0123377	0.00117306	0.00453924	0.00034068	0.00279151	0.00398582	0.00101923	0.00377866	0.000255245	0.00113742	0.00116718	0.000808335	0.007293	0.0057907	1.05178	0.000279891	0.782424	0.00089362	0.00139513	1.37504
ARHGAP4	0.13379	1.49522	0.00915152	0.0081617	0.0506097	0.000918869	1.30843	0.0409382	0.882368	0.00276744	0.0256545	0.00154988	0.000616772	0.223627	0.00181712	0.00031956	0.249088	0.0116671	1.12639	0.0535712	0.00640786	2.00381
ARHGAP40	0.195518	0.00018196	0.489603	0.000116728	0.000477083	1.40242	7.83e-05	0.510961	1.0081	0.000189876	0.000299507	0.000392418	0.000210633	0.0796403	0.000101794	6.48e-05	0.000109359	0.000434186	0.743929	0.000110874	7.65e-05	5.43e-05
ARHGAP42	0.00110982	0.00208647	1.90776	0.00156991	0.523732	0.155717	1.30407	1.54158	1.36924	0.00145469	0.000670603	0.000626403	0.0055554	0.000491015	0.938127	0.00336652	0.000763154	0.000359253	0.00359699	0.000474096	0.000352261	1.90966
ARHGAP44	0.000927409	0.0460821	0.00129793	0.101298	1.12033	0.151395	0.252976	0.132312	0.656434	0.155288	0.000899031	0.856571	0.000493977	0.000467293	0.00668488	0.00311588	0.00590929	0.00114062	0.00164933	0.0569498	0.0435334	2.63391
ARHGAP5	0.00608563	0.00926874	1.30209	2.67917	3.70324	0.000850293	0.00105391	0.00971041	0.0102735	0.00101279	0.00164385	1.69398	0.00416515	0.00208392	0.0013505	0.00255994	2.63611	0.00301762	0.00218221	0.00751427	0.00315902	0.564436
ARHGAP5-AS1	0.00135366	1.55524	0.0407074	0.79771	0.000535693	0.000526139	0.00773888	0.810525	0.000233129	0.000236681	0.00656403	0.0206009	0.000359226	0.411456	0.0970502	0.00174631	0.776682	0.000480518	0.250685	0.000844905	0.000400225	0.000759781
ARHGAP6	0.149995	0.00167671	0.000946881	0.00032716	0.0005773	0.472842	0.00357882	0.345929	7.19e-05	0.291751	0.00122655	0.00285747	0.000228817	0.00283026	0.00141004	0.000179088	0.0111869	0.105092	0.000435248	0.325775	0.000824625	0.000309664
ARHGAP8	0.000596385	0.010057	0.000835675	0.0140453	0.0119055	1.13199	1.31986	0.751564	1.3963	0.00558297	0.000866315	0.00184027	0.000286474	0.000344799	0.00181526	7.74e-05	0.00218813	0.000837428	0.012112	0.0428306	0.00884017	0.0874643
ARHGAP9	0.220611	8.25e-05	0.000152859	0.257927	4.78e-05	0.000172955	0.32912	0.000186876	0.000282621	0.000184109	0.00018232	0.0006807	0.477016	0.0535023	0.00144774	0.000170967	0.000263137	0.00215467	0.000433749	4.86e-05	6.59e-05	0.000134857
ARHGDIA	0.0332688	4.00578	0.437698	0.00588567	1.49377	0.00643052	0.100659	0.0113761	1.37331	0.00511316	0.00298223	0.610096	0.000820432	0.00875702	0.00247835	0.00733796	2.7723	0.0432437	0.0303824	0.0199133	0.444742	3.47453
ARHGDIB	0.00409468	0.000951718	5.8228	0.000116902	0.000482653	2.5962	0.00990187	0.901145	0.684655	0.000305978	0.000346869	0.00081396	0.000185466	0.00774435	0.000391293	0.000203588	0.0458531	0.417613	0.000514615	0.000637958	0.000374946	0.000396459
ARHGDIG	0.152046	0.000717736	0.146017	0.719186	0.000180649	0.000173295	0.0538373	0.000213062	0.848899	0.000266936	0.608059	0.000452912	0.00530811	0.000132083	0.000596646	0.38303	0.00220764	0.08155	0.000293554	0.00123096	0.00453145	0.00315107
ARHGEF1	0.734797	3.74101	0.00339564	0.00844694	0.0184664	0.00236833	1.16559	0.00458339	1.30956	0.00645103	0.000559693	0.0122189	0.000686454	0.00163362	0.00118874	0.00345917	0.884212	0.175181	1.2201	0.0360615	0.176259	1.40001
ARHGEF10	0.0152345	2.40902	0.0208709	0.00263852	0.00829727	0.0024217	0.376859	0.00463154	1.60294	0.00115672	0.00153636	0.00394397	0.000975524	0.00182598	0.00217354	0.00279055	0.530568	0.00401256	1.04462	0.0278156	0.00344256	3.67622
ARHGEF10L	0.00606284	1.80608	0.0504837	0.0020188	0.0571353	0.000573303	0.00149756	0.00226502	0.878974	0.000733912	0.00236029	0.0281761	0.000654461	0.0024115	0.0196812	0.00316895	1.20594	0.000560935	0.0781389	0.479448	0.00108382	2.53232
ARHGEF11	0.00053404	0.0302596	1.01388	0.178165	2.93761	0.000893757	0.00267896	0.00176328	0.00543448	0.00253515	0.0101763	1.99088	0.00163723	0.00075638	0.0456189	0.0110463	1.43394	0.000644382	0.0146108	0.00696194	0.00217778	2.50566
ARHGEF12	0.000817488	0.192069	1.32443	0.0701098	3.35289	0.000591856	0.00223691	0.00198507	0.0303237	0.0040523	0.00561765	0.230382	0.00213654	0.000602919	0.0112046	0.000540649	1.21534	0.00210767	0.00460976	0.195058	0.0150966	2.77881
ARHGEF15	0.615229	0.000170187	0.000605185	0.00037391	8.22e-05	0.000132498	0.0778653	0.000241641	7.75e-05	0.250002	0.000460349	0.00260961	0.289732	0.00198666	0.00172427	0.00014165	0.0117234	0.000277502	0.000341338	0.000194614	0.000492776	0.00204518
ARHGEF16	0.00172218	0.112612	0.0199768	0.1076	1.45232	1.17703	1.11208	0.905525	1.08703	0.0103918	0.00400848	0.551356	0.00035747	0.00144409	0.207112	0.00960823	0.907498	0.000736198	0.556809	0.329599	0.0210067	1.59766
ARHGEF17	0.00209808	0.0152067	1.96435	0.0177177	3.6078	0.0258475	0.000375508	0.00466813	0.0012282	0.792506	0.000205109	2.60093	0.000764816	0.00232278	0.0045894	0.00229593	0.000286446	0.00084747	0.885614	0.0116028	0.00147238	1.07098
ARHGEF18	0.0033696	1.26275	0.0329298	0.000645635	1.83797	0.00059643	0.00545445	0.00297428	0.234546	0.00220934	0.00164417	0.00941022	0.000448779	0.00062835	0.00213879	0.00568436	1.26961	0.00143937	0.00274468	0.512709	0.00373178	2.42396
ARHGEF19	1.39271	0.00331249	0.00259809	0.0290606	1.85371	0.00505352	0.00605778	0.00116169	0.00561824	0.294738	0.741326	0.000667323	0.00886166	0.00239076	0.00567322	1.43626	2.85881	0.00157043	0.0108137	1.90637	0.71636	0.0630244
ARHGEF2	0.000911789	1.86418	0.00919664	0.0120432	0.011647	0.00157473	0.00326034	0.007377	1.33756	0.00687071	0.00860911	0.0827435	0.00197156	0.00111516	0.219825	0.0061161	1.77289	0.000504998	0.744524	1.69336	0.000593523	2.58523
ARHGEF25	0.000735369	0.0559384	2.13936	2.77422	0.154557	0.0028192	0.00161831	1.7034	0.0287255	0.00197588	0.149392	2.21027	0.00046737	0.0539478	0.0542205	0.770513	2.36263	0.000336902	0.00538007	0.12024	0.00116139	0.146844
ARHGEF26	0.000596769	0.66956	0.00394966	0.00670357	1.66448	0.00117319	0.0037843	0.0157969	0.795367	0.000404302	0.000372303	0.0737714	0.00130357	0.351096	0.0118116	0.0580815	0.66652	0.000529118	0.00128892	0.130857	0.000752751	1.66029
ARHGEF26-AS1	0.000406171	0.161545	0.0109676	0.000278245	0.000340713	0.000178711	0.00013147	0.000554177	0.00048903	0.000245421	0.000176959	0.0299572	0.000277218	0.137868	0.00056204	0.000455438	0.00025094	0.00031443	0.000422692	0.112798	0.000174317	0.000118159
ARHGEF3	0.0422287	0.00148696	1.07065	0.000369211	1.76777	0.00177878	0.387081	0.0012499	0.014336	0.000350431	0.000268538	0.000900147	0.00200483	0.00368055	0.000150542	0.000187985	0.00148538	0.00203354	0.000181958	0.00181339	0.000649059	0.666428
ARHGEF33	0.000949687	0.0391407	0.000368464	0.00278146	0.0629209	0.000555217	0.000824978	0.00204701	0.000438547	0.000536754	0.000200748	0.00249008	0.000424721	0.171761	0.000775255	0.108433	0.000369932	0.00168884	0.00236502	0.0664713	0.00247902	0.00210268
ARHGEF35	0.00181789	0.0822711	0.00311816	0.00223594	1.95002	0.177626	1.36253	0.00229884	0.00692584	0.000324029	0.000460744	0.000686296	0.00252677	0.000156789	0.000246205	0.00356353	0.0252928	0.00416759	0.000474309	0.0207956	0.00272527	0.962644
ARHGEF37	0.000284388	0.00294803	0.0022033	0.000153623	0.000276935	0.00703619	0.000180994	0.000107412	0.000296396	0.000317402	0.000285392	0.011823	0.000228557	0.000856996	0.00215633	0.000437244	0.000848607	9.13e-05	0.0199516	0.401523	0.000142188	0.000136052
ARHGEF38	0.00038833	0.000722197	0.00135588	0.00022728	0.00139405	0.00185951	0.000179727	0.000732983	0.000557981	0.000674208	0.000278929	0.00123814	0.000252987	0.000482115	0.000487437	0.000323137	0.000319989	0.000270542	0.00206489	0.000788332	0.000368104	0.000209925
ARHGEF4	0.00167639	0.00202739	0.0210458	0.797686	0.00196312	0.0166413	1.14389	0.000897402	0.000433557	0.00126997	0.000313733	1.34302	0.0169926	0.000332215	0.139232	0.000954089	0.0897274	0.00078947	0.308522	0.79707	0.0025558	0.452801
ARHGEF40	0.00121481	0.0102678	2.98557	0.0102598	1.73623	0.00127008	0.00287298	0.00519836	0.000908777	0.00408328	0.0364432	2.00116	0.00223424	0.00146294	0.147131	0.000532144	1.82927	0.000899697	0.00457647	0.109233	0.00275376	3.16672
ARHGEF5	0.28294	0.028659	0.03075	0.00608295	2.13419	0.00366147	1.66936	0.000537411	0.000781955	0.0184987	0.00168892	0.00268004	0.0006132	0.0037078	0.000669089	0.000215797	0.00623124	0.167147	0.012514	0.106168	0.0376541	0.457667
ARHGEF6	1.95362	0.106683	1.21354	0.964562	0.32452	0.0004432	0.00213018	0.028522	0.00138289	1.59486	0.000164402	0.0258565	0.10849	0.0565569	0.551441	0.552264	0.00340739	0.0616	0.000731641	0.0218895	0.0025222	0.0146263
ARHGEF7	0.00165689	2.26317	0.000720641	0.00101629	0.121194	0.00405414	0.0257552	0.00259569	0.956822	0.00115931	0.00102867	0.0407032	0.00097014	0.00162576	0.00169154	0.00122517	0.378914	0.00248754	0.950945	0.0100988	0.00622841	2.80023
ARHGEF9	0.00338715	0.11119	0.770632	1.00536	1.06565	0.00282671	2.05045	0.21802	0.96673	0.00163158	0.0010139	1.71545	0.000822605	0.00115578	0.622716	0.0475054	0.393168	0.0037796	0.0180276	0.984454	0.00295114	0.0480802
ARID1A	0.00118214	3.873	0.00261829	0.00150615	0.575349	0.00320908	0.0121106	0.0347448	1.34376	0.00629322	0.00218648	0.151196	0.000741215	0.001654	0.0456978	0.0290257	1.84054	0.000655816	0.314825	0.0275499	0.000948303	3.69066
ARID1B	0.0016494	3.03741	0.00939085	0.0290928	0.0310426	0.000954852	0.00217294	0.00218677	1.15075	0.0035626	0.00192434	0.00239853	0.000933788	0.000550382	0.0152896	0.0219107	1.28756	0.000847417	0.348253	0.00159408	0.00686993	2.67446
ARID2	0.000189526	0.528646	0.0367592	0.00125321	1.67086	0.00203655	0.0125919	0.00971406	0.467579	0.00161808	0.0060915	0.0358306	0.000948485	0.000788859	0.106114	0.106451	1.25684	0.000837737	0.130941	1.754	0.000884177	2.55371
ARID3A	0.0115056	0.00960864	0.119226	0.00170251	4.50883	0.00247725	0.00152491	0.0113613	0.663916	0.000811762	0.0019998	0.0101525	0.000447508	0.00897049	0.00224883	0.00448363	1.77464	0.00301397	0.00112817	2.19399	0.00093255	1.97377
ARID3B	0.0050275	0.0119765	0.00836506	0.063887	2.27026	0.00237242	2.55043	0.00474505	1.83688	0.00316041	0.000445815	0.0310012	0.00138968	0.00174716	0.0116018	0.00285024	1.30081	0.00398285	0.00259113	3.66282	0.00437053	1.58457
ARID3C	0.000660128	0.000698014	0.00109852	0.104858	0.000236998	0.000528863	0.000216035	0.000565593	0.000155731	0.088689	0.000251872	0.0250373	0.000203048	0.000290397	0.09588	0.00412188	0.000186635	0.000201835	0.000923879	0.00560343	0.00103218	0.00641477
ARID4A	0.00580871	2.3206	0.0450062	0.00102582	0.00842306	0.000857489	0.522322	0.00330832	0.972656	0.00133383	0.000608781	0.00318329	0.000412829	0.0401425	0.00147718	0.000416939	0.110254	0.00156525	1.16495	0.0036863	0.00192669	1.54531
ARID4B	0.00123407	3.01934	0.00422415	0.0024262	0.00648964	0.00224513	0.324497	0.00821818	1.09658	0.00092852	0.00195183	0.00470309	0.00126172	0.00109279	0.00329039	0.00516098	0.173767	0.00122879	0.968395	0.0286752	0.000850632	2.72407
ARID5A	0.842264	0.0143964	0.606162	0.00578176	0.0027942	0.128624	0.860031	0.000531137	0.000183409	0.6527	0.00699731	1.40898	0.0056572	0.000174856	0.00451039	0.000110943	0.91999	0.000506535	0.0301991	0.00738271	0.00119342	0.000444306
ARID5B	0.00088863	0.271855	2.22523	0.000740824	0.0834402	0.839067	0.0165171	0.480543	2.06589	0.000246168	0.00311522	0.12259	0.000249565	0.166103	0.00793642	0.000877194	0.0340315	0.000285327	0.054112	0.000597685	0.000275125	0.00613481
ARIH1	0.00257298	3.26797	0.00996275	0.000460623	0.429953	0.00243749	0.00882511	0.0093844	1.26175	0.00574039	0.000954154	0.00353764	0.00097047	0.00424802	0.00134419	0.00105869	0.0634579	0.00487483	0.0200015	0.0049133	0.0121227	4.46876
ARIH2	0.00156568	3.39709	0.00859555	0.0131172	0.101443	0.00320721	2.41169	0.0143516	1.96025	0.0032752	0.0005926	0.0445815	0.00112369	0.00566801	0.00710646	0.00137167	0.0226642	0.0010953	0.84875	0.0132802	0.00166511	2.52763
ARL1	0.00318147	3.09764	0.00813137	0.00136706	0.88332	0.00558041	0.0109604	0.0108043	1.35381	0.0139399	0.00122776	0.00447021	0.00105945	0.00213037	0.00134371	0.000607615	0.039231	0.00303444	0.0125944	0.00291562	0.0221636	4.27442
ARL10	0.000277402	0.000384878	0.975774	0.169786	2.02357	0.000483103	0.0199854	0.00845628	0.00186092	0.00293653	0.604069	0.000387527	0.942452	0.00105729	0.648926	0.000764105	0.95106	0.000382061	0.000902653	0.00084182	0.581904	0.0980202
ARL11	0.000563608	0.000198952	0.000186127	0.00180869	0.000137989	0.000623781	0.00793228	0.000252646	0.000348482	0.00012674	0.00582105	0.000658931	0.000352096	0.198655	0.0239849	0.000500034	0.000671646	0.000437108	0.000337417	0.000371545	0.000176244	0.390353
ARL13A	0.0011873	0.000830299	0.000528117	0.000965421	0.000996436	0.000936225	0.000608708	0.000645851	0.000603631	0.000362999	0.000464543	0.00167173	0.000461195	0.000588745	0.00420202	0.000290428	0.000546591	0.000786782	0.00164346	0.00157578	0.00100763	0.000823554
ARL13B	0.00298634	1.45652	0.504673	0.000387049	0.0506707	0.0029385	0.0308964	0.0235075	1.04433	0.014182	0.000325075	0.00102568	0.0004179	0.000480561	0.000326338	0.00112512	0.0108905	0.000953462	0.697674	0.0035392	0.00483489	2.03621
ARL14	0.000220196	0.000198402	0.00055599	0.000101502	0.000265159	0.000359044	0.000184275	0.000430683	0.000278872	0.00039924	0.000179969	0.000635768	0.000142544	0.000406941	0.000265573	0.000352301	0.000194042	0.00023988	0.000547833	0.000197571	0.000249307	6.77e-05
ARL15	0.0011035	0.960887	0.00818092	0.00030964	2.34291	0.00179771	0.189087	0.00519367	0.658561	0.000586955	0.000874225	0.314429	0.000919576	0.00282947	0.00194428	0.00468458	0.284838	0.00413512	0.00118285	0.0501184	0.000757601	2.29508
ARL16	0.00210527	3.17019	0.00349014	0.00233693	0.0204205	0.0136423	0.0730203	0.00151273	1.44552	0.0117499	0.000570738	0.0115755	0.00125869	0.000630631	0.0225235	0.008084	0.193994	0.0064111	0.0621211	0.00420372	0.0965078	3.77551
ARL17A	0.00028059	0.000695847	0.00161703	0.000961589	0.550366	5.88e-05	0.00399512	0.00126627	0.00367141	0.00459652	0.000791155	0.000808158	0.000113612	0.485858	0.529411	0.000697766	0.39354	0.000684958	0.572432	0.00216517	0.0112307	0.417699
ARL2	0.00266735	0.781647	0.0321634	0.00681997	2.12598	0.00391966	0.12847	0.00492342	0.384625	0.00393629	0.00543201	2.31954	0.00131978	0.00105224	0.00215887	0.00666269	1.49723	0.00121255	0.0034559	1.02265	0.00636957	4.36943
ARL2-SNX15	0.00024189	0.000217711	0.000449263	0.000245629	0.000192134	0.000375163	0.000200299	0.000245185	0.000497835	0.000251775	0.000191051	0.00109346	0.000269798	0.000246739	0.000284168	0.000374793	0.000246877	0.000278048	0.000395309	0.000370038	0.000174342	0.000121436
ARL2BP	0.00139834	2.25832	0.0544212	0.00634232	1.16022	0.00153955	0.00110426	0.00179386	0.467442	0.0457494	0.00250341	0.0576041	0.00125939	0.000605335	0.00262878	0.000424661	1.42943	0.00143339	0.0193809	1.28835	0.00927849	2.02899
ARL3	0.00256825	2.79715	0.0443157	0.00301409	0.316357	0.00115712	0.0210491	0.00653187	0.569688	0.00144698	0.00193966	0.226034	0.000695801	0.161977	0.00165046	0.00146088	0.240385	0.00234636	0.00466172	0.0052669	0.0029543	3.04557
ARL4A	0.00726687	1.38685	0.0047728	0.00691293	0.00510036	0.000782842	1.62598	0.00600705	1.84886	0.000185377	0.00125692	1.07403	0.00604402	0.320826	0.000873438	0.00105784	0.00676366	0.000997841	0.000668114	0.00184961	0.00019336	1.25817
ARL4C	0.00108308	1.75837	0.00282586	1.01228	2.90963	0.00340046	0.00032854	0.00223144	0.00933662	0.845642	0.000830557	2.66962	0.00190307	0.000385017	0.648864	0.716666	1.27545	0.00133225	0.00346453	0.00729326	0.000379954	0.395215
ARL4D	0.00114041	2.46326	0.0285312	0.00245053	0.00717485	0.00193169	0.00138612	0.00161664	0.531864	0.00246798	0.000612821	0.129165	0.000267365	0.01582	0.000662676	0.000842386	0.023368	0.000251736	0.00276946	0.00150036	0.000322332	2.24008
ARL5A	0.00280879	0.212263	0.995589	0.0106131	2.96929	0.000965366	0.0408223	0.0105091	0.515397	0.00280592	0.000658615	0.552777	0.00114144	0.00210581	0.00112996	0.00128416	1.74759	0.00283907	0.00135498	0.84805	0.0107431	3.42045
ARL5B	0.000877946	0.00133746	1.14242	0.00607442	3.44215	0.000998987	0.0737717	0.009676	0.373146	0.00248566	0.00496719	0.00176137	0.00262025	0.000949029	0.00183384	0.00166066	0.434952	0.00133513	0.00100405	0.000371766	0.000993096	4.24432
ARL5C	0.00197823	0.00130146	0.000620151	0.00317735	0.00219084	0.00130625	0.000947034	0.00106888	0.000306752	0.0195653	0.000315425	0.00160632	0.0013724	0.00074707	0.0018868	0.000204648	0.000739547	0.00321856	0.0243329	0.00220348	0.155231	0.00333291
ARL6	0.000324828	0.919075	0.00606276	0.382507	0.80563	0.000234482	0.00305644	0.00244231	0.0369434	0.000140684	0.000343021	0.00617918	0.00755414	0.00454878	0.00649032	0.00344501	0.652647	0.000376642	0.00135964	0.0480822	0.000624483	1.11964
ARL6IP1	0.00474948	0.0702319	1.23016	0.00760398	6.2593	0.0027377	0.00510331	0.008587	0.0831152	0.00230838	0.00158019	3.98028	0.00381095	0.00367185	0.00544791	0.016461	2.3971	0.00465649	0.00336614	0.499429	0.00335751	4.95025
ARL6IP4	0.0108304	4.53478	0.00648205	0.00183262	0.0980843	0.00694326	0.79737	0.00334282	1.7198	0.00370966	0.00184362	0.0599728	0.00106067	0.00517969	0.00108783	0.00125285	0.309966	0.00616755	0.074223	0.0148433	0.019587	4.13821
ARL6IP5	0.00488466	0.0046799	1.52563	0.00145317	5.17968	0.00300032	1.75886	0.000888845	0.0844124	0.000976013	0.00120886	3.51328	0.000667308	0.00179724	0.00178143	0.00192739	0.0417903	0.0020234	0.00252996	0.00104209	0.00193195	2.58535
ARL6IP6	0.00227034	0.229089	1.06192	0.0695412	2.92221	0.00286265	0.00519425	0.008197	0.138514	0.000687109	0.00317802	2.17488	0.000690052	0.00331026	0.00479946	0.00917326	0.952992	0.00185713	0.047182	0.00104758	0.00111332	3.6105
ARL8A	0.00133918	2.85492	0.00209443	0.00400378	0.0190396	0.00701022	0.737228	0.00109599	1.67923	0.0577886	0.0432185	0.0479668	0.000504451	0.000570085	0.00202292	0.00235709	0.414813	0.00183304	0.184599	0.398221	0.01612	2.82754
ARL8B	0.00180243	2.21185	0.00508368	0.0647295	2.02629	0.00168075	0.0724242	0.0026606	0.453513	0.00267672	0.000966361	0.0216353	0.00121289	0.000462285	0.00246488	0.00247658	0.908413	0.00175532	0.00325556	0.00941213	0.00175595	3.34946
ARL9	0.000643276	9.65e-05	0.000394479	0.245385	0.000130178	0.000166178	0.293664	0.000295164	8.45e-05	0.00243745	9.11e-05	0.99344	0.000943866	0.000439127	0.000989632	0.000215502	0.000434346	0.000796885	0.00018061	0.000252871	0.00235269	0.000426268
ARMC1	0.0077876	1.93236	0.162895	0.0013156	1.53473	0.00430379	0.519107	0.0322911	1.10322	0.0117215	0.00129091	0.730225	0.0005224	0.00409611	0.00132138	0.00224642	0.393891	0.00477626	0.0317256	0.0129362	0.0184878	3.71217
ARMC10	0.000974584	2.26564	0.00117842	0.00112083	0.0708592	0.00818784	0.0270861	0.00269578	0.900336	0.00189874	0.00156888	0.0374308	0.000813431	0.000850854	0.00607805	0.00240692	0.00879215	0.000598877	0.0262509	0.0171111	0.000982416	3.9676
ARMC12	0.000120166	0.000295783	0.0024681	0.00516499	0.00051911	0.000502407	0.000715521	0.000283908	0.000346755	0.00249526	0.000113528	0.206272	0.00567698	0.358868	0.652935	0.000192664	0.000455376	0.000360843	0.0193915	0.551979	0.000735622	0.23819
ARMC2	0.000585796	0.00702246	0.0245416	0.0407507	0.00225442	0.000608183	0.00250232	0.00151476	0.000198455	0.0361784	0.000145977	0.000557854	0.00195409	0.00758612	0.225026	7.4e-05	0.440357	9.31e-05	0.0181507	1.01672	0.00253544	0.00184961
ARMC3	0.000189924	0.012923	0.00603729	0.00415351	0.00117461	0.000134225	0.00309132	0.0158807	0.00022726	0.0349271	0.000429109	0.00148181	0.000756055	0.123	0.0023861	0.000321876	0.00118274	0.000275373	0.000382444	0.134376	0.000442076	0.000309247
ARMC4	0.00868017	1.46e-05	4.29e-05	0.119765	2.55e-05	0.000115092	1.38175	8.93e-05	6.09e-05	0.659031	0.000122383	1.31951	0.2166	0.000326127	0.70109	5.91e-05	0.000184613	0.000393123	5.6e-05	3.91e-05	0.00021203	0.000152442
ARMC5	0.00339499	0.0549708	0.000919879	0.000893774	0.364208	0.0155645	0.0023869	0.000612551	0.0204973	0.000531653	0.728507	0.0135013	0.930906	0.00850212	0.000765365	0.983923	1.08205	0.0015378	0.748125	1.06772	1.11019	0.00612103
ARMC6	0.00642466	0.0878832	0.0641734	0.00390217	2.55607	0.0022316	0.00263832	0.00159974	0.0213065	0.00143474	0.00125672	1.44506	0.00134425	0.000606776	0.000720629	0.00494802	2.42369	0.00310676	0.00214129	0.386478	0.00336417	2.95518
ARMC7	0.000436515	1.68344	0.000829296	0.00395728	0.0730066	0.455285	0.00219915	0.00204141	1.39452	0.0221738	0.000665733	0.00624048	0.000829371	0.000385301	0.00236725	0.0220002	0.938559	0.000428107	0.0314825	0.180423	0.000542062	1.96917
ARMC8	0.000264235	2.323	0.00341171	0.162746	0.00976296	0.0028912	0.822175	0.0118148	1.12891	0.00492199	0.000365418	0.0101999	0.0011015	0.00111094	0.00814883	0.00306299	0.513955	0.000892184	0.559015	0.0098673	0.00362201	2.07061
ARMC9	0.00294804	0.0110389	0.0789402	0.0117585	1.07699	0.00122503	2.69118	0.00439773	1.65281	0.0122414	0.000571007	0.0831407	0.00145035	0.00189681	0.00373369	0.000721248	0.00307552	0.00234709	0.0244857	3.40391	0.0126223	0.349883
ARMCX1	0.000395371	0.00673858	2.53612	0.000572419	0.0190073	0.00566863	0.00102032	1.57275	0.56311	3.89526	2.56317	1.06637	2.94443	2.3654	0.000483729	3.00209	1.4793	0.000409839	0.767911	0.00140521	0.000266751	0.000210333
ARMCX2	0.00225458	0.15374	0.814708	0.0227162	3.63959	0.00122262	0.00264287	0.00318859	0.0498738	0.0023531	0.00226707	1.89933	0.000683681	0.00176007	0.00240809	0.0100736	2.1404	0.00240061	0.00963712	0.654378	0.0029043	3.9237
ARMCX3	0.00473196	2.7067	0.0222553	0.000548505	2.36332	0.000652929	0.0545518	0.0018552	0.483315	0.00309494	0.0052065	0.0674488	0.000398509	0.000682806	0.00127718	0.00272125	0.0262113	0.00411476	0.0105516	0.00522693	0.0136112	2.99686
ARMCX4	0.00338402	0.680886	0.374998	0.171261	0.00512682	0.00116487	1.69097	0.719643	1.00716	0.185096	0.000914953	0.00476274	0.000700943	0.000383467	1.27603	0.200158	0.0033653	0.0206575	1.13782	0.390329	0.0912041	0.00138637
ARMCX5	0.000511476	0.0172683	0.0018219	0.0422233	1.0535	0.0010253	0.00175305	0.00556122	0.00285427	0.00250204	0.000511707	0.0126459	0.00126359	0.000230202	0.0071384	0.215848	1.52535	0.000566277	0.00456358	1.7512	0.00168778	1.44197
ARMCX5-GPRASP2	0.000198074	0.11311	0.00723794	0.00130144	0.0144054	0.00119873	0.0348647	0.00248143	0.000222862	0.000838025	0.000296466	0.000689748	0.00234643	0.000426097	0.00237868	0.00029998	0.107153	0.000100137	0.000775853	0.0573619	0.000184884	0.0118696
ARMCX6	0.00135484	2.38386	0.00297395	0.0143784	1.93559	0.00210908	0.00585818	0.00277451	0.0298029	0.00244041	0.000396257	0.200848	0.00107477	0.00116689	0.00271617	0.453711	1.07508	0.00250442	0.00749141	0.00863332	0.00385152	2.22831
ARMS2	0.000229867	0.00756227	0.0140706	0.000282552	0.00679786	0.000700291	0.000315303	0.0107691	0.00127783	0.000885222	0.000434885	0.00190518	0.000263168	0.000514622	0.000436774	0.000613614	0.000452904	0.000331278	0.00114989	0.0046769	0.000342851	0.000377056
ARNT	0.00128024	3.15813	0.0283394	0.000754648	0.00741492	0.00200659	0.0444243	0.043443	1.0279	0.00394724	0.00232263	0.00754109	0.000558703	0.0123509	0.00363161	0.000653276	0.0422406	0.000519413	0.0308664	0.000779501	0.000692939	3.26831
ARNT2	0.000730308	0.000782679	0.496083	0.00586226	0.000164753	0.000160888	1.24059	0.000159032	0.000344489	0.485701	0.0028555	1.35503	0.0224284	0.000166582	1.00108	0.000237803	0.516921	0.0269259	8.35e-05	0.470677	0.0139742	0.000708367
ARNTL	1.07202	1.13042	0.309638	0.00435406	0.118149	0.00755594	0.0428691	0.000801195	0.564383	0.00168984	0.04796	0.000364155	0.497321	0.000190773	0.00904058	0.543665	1.22173	0.00212898	0.00947035	0.00187445	0.00362096	0.027261
ARNTL2	0.0453471	0.000252542	0.606356	0.200779	0.000208011	0.602824	2.1623	9.26e-05	1.2235	0.135811	0.00118391	0.04871	0.0328575	0.000334588	0.692476	0.000214285	0.0252831	0.00822038	0.135498	0.00135832	0.293879	0.00516775
ARPC1A	0.0130952	3.79263	0.00800851	0.00132374	0.643635	0.00242561	0.0034712	0.111255	2.19782	0.00627392	0.00125419	0.0450612	0.000889477	0.00438336	0.000841963	0.00271217	1.97003	0.00567631	0.0147496	0.883385	0.0126366	4.34978
ARPC1B	0.00916976	3.01764	0.505674	0.00390763	1.52143	0.00702139	2.44005	0.00800076	2.14383	0.00757056	0.00147846	0.898578	0.00112915	0.0116863	0.00189481	0.00233675	0.00413317	0.00191595	0.0433179	0.044607	0.0112491	2.65594
ARPC2	0.236178	5.03202	0.0681666	0.00650455	1.07539	0.00685668	0.0140102	0.00825398	1.94181	0.0201961	0.00174328	0.0176852	0.000994619	0.00632122	0.00153522	0.00446227	2.04298	0.0121057	0.0421398	0.0042398	0.0444977	5.03309
ARPC3	0.026688	5.0582	0.0141091	0.00240111	1.38118	0.00651209	0.318231	0.0279789	2.20722	0.00373778	0.00162311	0.0628304	0.00130832	0.0150319	0.00243587	0.00290304	1.50906	0.0157786	0.0137004	0.0107677	0.118427	5.17951
ARPC4	0.124823	3.5024	0.0151935	0.00242482	0.835082	0.00629512	0.00231947	0.0168462	1.66094	0.00231132	0.00105233	0.031129	0.0011407	0.00544795	0.00195892	0.00551319	2.50537	0.0274292	0.00821304	0.438035	0.0218901	3.44944
ARPC4-TTLL3	0.000191368	0.000276429	0.000345818	0.00015646	0.000219389	0.000435991	0.000224731	0.000617974	0.000381325	0.000772273	0.000234408	0.000596073	0.000373536	0.000316035	0.000385699	0.000267328	0.000158461	0.000210819	0.00054374	0.000233867	0.000192689	0.000136447
ARPC5	0.168952	4.67394	0.016644	0.00160543	1.14241	0.00512923	2.01336	0.00876259	2.41165	0.00645455	0.00319343	0.0465915	0.000904401	0.00634852	0.00757534	0.00132125	0.439737	0.00804498	0.200077	0.0130271	0.0442787	2.93956
ARPC5L	0.0137225	3.60077	0.00481131	0.0020994	0.0820236	0.0117711	0.00400746	0.00344028	1.75488	0.00393967	0.00108424	0.00630353	0.000617816	0.00203337	0.00327016	0.00193236	1.85253	0.0191687	0.0389365	0.0168348	0.0814537	3.85239
ARPM1	0.000520337	0.0390779	0.0205038	0.00264618	0.0202948	0.113245	0.00283582	0.000634837	0.000323416	1.35883	1.26213	0.000336453	0.833764	1.24229	0.00269869	1.30127	0.735275	1.27865	0.0012587	0.000375607	0.00207311	0.000456832
ARPP19	0.0055295	4.07014	0.00509952	0.00283427	0.285815	0.00442053	0.110033	0.0233329	1.91992	0.00250566	0.000865034	0.0179961	0.00110256	0.00590169	0.00429018	0.00183182	0.808577	0.00308412	0.043655	0.00378781	0.00635074	5.19291
ARPP21	0.000234742	0.000297561	0.000684467	0.000240759	0.000226866	0.000384987	0.000115309	0.000255086	0.000455646	0.000384426	0.000209616	0.000497808	0.000464537	0.000430849	0.000226118	0.000263931	0.000250268	0.000162044	0.000415459	0.000263905	0.000187477	0.000116623
ARR3	0.000525275	0.000478864	0.000618215	0.000707391	0.000515411	0.000733277	0.000431765	0.000459795	0.000428175	0.000540977	0.000359823	0.00117876	0.000774167	0.00050754	0.000789238	0.000577211	0.000559949	0.000400191	0.00187013	0.00112617	0.000513107	0.000544606
ARRB1	2.69664	0.0196506	0.0450276	0.000399276	2.99502	0.290321	0.000371832	0.000328049	1.32047	0.000205691	0.0111483	0.00155934	0.94153	1.23516	1.16442	1.02646	0.615179	1.97373	0.0106434	0.0026143	0.000466888	0.00100592
ARRB2	0.00340728	0.00139019	0.00126952	0.00826326	0.0106791	0.00658987	0.0133422	0.00126432	1.00333	0.00136987	0.0026393	0.408162	0.000668643	0.000776654	0.0268634	0.0112364	1.98155	0.000698086	0.038663	2.31175	0.00131364	3.38582
ARRDC1	0.00424533	0.00353045	0.00172574	0.00158611	0.948209	0.377835	2.47262	0.00829196	1.36048	0.00259303	0.000586674	0.0111244	0.000542179	0.000610387	0.00369018	0.00105066	0.00246136	0.00824797	1.56304	3.11962	0.00496686	0.0134164
ARRDC2	0.00553437	0.000475752	0.00075664	0.00117341	0.00101431	0.000148368	0.00100436	0.000180394	0.0658925	0.000259859	0.000180217	0.659385	0.00141794	0.000632532	0.000344452	0.179311	0.000327999	0.000423047	0.000377342	0.470822	0.000282837	1.15706
ARRDC3	0.000654121	1.3147	0.0407342	0.00201526	0.0020607	0.00688335	0.00586552	0.000866586	0.601271	0.00317752	0.0278645	0.0146819	0.000293419	0.662022	0.490947	0.020476	1.35019	0.000467486	0.0740965	3.00327	0.000886186	0.00252631
ARRDC4	1.59193	0.000448078	1.48647	1.73102	0.000216931	1.45619	0.065422	0.000221223	0.000150009	0.00034643	0.0021249	4.25782	1.28081	0.874127	1.00269	0.839778	0.00225116	0.00122038	0.000159664	0.0181833	0.000190063	0.003164
ARRDC5	0.000794773	0.00127144	0.000652837	0.0012037	0.00204557	0.00154883	0.000646724	0.000905655	0.00130459	0.00139623	0.000321777	0.00137684	0.000631557	0.000715542	0.000929061	0.000597458	0.00149698	0.000204962	0.0279587	0.00197532	0.000545405	0.00117272
ARSA	0.000725775	1.79117	0.00347801	0.218996	1.03765	0.00404049	1.03999	0.00265024	0.000630532	0.465382	0.00021674	0.014928	0.0824664	0.00401114	0.05564	0.000358565	0.012964	0.000362189	1.26994	0.475436	0.000641151	0.00227371
ARSB	0.00209348	0.00178655	1.12479	1.25665	2.47425	0.000601472	0.0151448	0.00257068	0.00908241	0.00071457	0.00130774	0.892822	0.00036602	0.000133052	0.00255396	0.753391	1.72944	0.0187285	0.000599978	0.0119939	0.012476	0.0604432
ARSD	0.42071	0.00508987	1.0153	0.0888476	2.49624	1.64832	0.000383494	0.00850447	0.000652589	0.00101659	0.65467	0.0018258	0.882653	0.000744486	0.459001	0.000179195	0.00191101	0.0453794	0.0010321	0.741555	0.813851	0.00118186
ARSE	1.17721	0.000815375	2.87298	0.000210016	0.00244804	0.609483	0.000176178	1.05134	0.000108619	0.332532	0.00982592	0.0664646	0.347925	1.04375	0.00046278	8.3e-05	1.05256	0.00239255	0.0226823	0.000299962	0.0768789	0.000214128
ARSF	0.000204334	0.000262701	0.000313984	0.000143151	0.000266139	0.367995	0.000271226	0.625659	9.99e-05	0.000666627	0.000101617	0.00056855	0.000334689	0.00113194	0.000202513	0.000206945	0.000285846	0.000636429	0.000609242	0.000170743	0.000433063	0.000140063
ARSG	0.000264907	0.0958776	0.000367558	1.88099	0.28189	1.25079	0.00550259	0.758414	0.625756	0.423394	0.000324516	0.562701	0.00278614	0.000275729	0.190637	0.00344939	0.558713	0.000270563	0.00287542	0.175116	0.000480121	0.00454047
ARSH	0.000205799	0.0238534	0.226675	0.000118741	0.0268333	0.0077687	0.000178554	0.0387692	0.000495775	0.000265768	0.000229355	0.000833201	0.0004627	0.000227518	0.00028745	0.000174854	0.000239053	0.000277656	0.000531502	0.00101217	0.00020367	0.000194419
ARSI	0.000458958	0.00050831	1.5445	0.000100186	0.000368154	1.17603	0.815873	0.000429783	1.04495	0.00156046	0.0100107	2.22499	4.79e-05	0.00112496	0.50071	0.0136747	0.00124767	0.000439628	0.0344682	0.000123049	0.917295	0.000295614
ARSJ	0.958461	7.92e-05	0.668613	0.0109848	9.6e-05	0.000133137	0.0125977	0.000397836	1.70583	1.0001	0.000112429	0.00135356	0.198668	0.0103718	0.648248	0.000142056	0.668483	0.00153567	0.000145839	0.000214863	0.0202424	0.00806187
ARSK	0.00718808	0.994941	0.346005	0.000629249	0.900291	0.00130127	0.0990887	0.00258189	0.41563	0.00410928	0.000460931	0.393658	0.00109687	0.000364468	0.000280494	0.0263847	0.0455927	0.00119256	0.406797	0.00287063	0.090554	2.38999
ART1	0.00039834	0.000370565	0.000529203	0.000256669	0.000380036	0.00074417	0.000331488	0.000935534	0.000413678	0.000402455	0.000295416	0.000773786	0.00039749	0.000314997	0.000370258	0.000285563	0.000372626	0.000292958	0.000607473	0.000433458	0.000264049	0.000179937
ART3	0.00771755	0.000115289	0.000363797	0.0529879	0.000248256	0.000206038	0.000547818	0.000278991	0.0357898	0.578255	0.000268853	0.00118991	0.000266274	0.0099677	0.0115692	0.00859118	0.000237494	0.000250906	0.00179923	0.000356919	0.427228	0.0036289
ART4	0.000257549	5.54e-05	1.19023	0.000135577	0.000177404	0.000128434	0.000155553	0.561189	0.000246178	0.000218195	0.00044415	0.000383473	0.000221349	0.000531846	0.000236179	0.000155403	0.000169476	0.00018026	0.000284251	9.75e-05	7.86e-05	9.14e-05
ART5	0.89939	0.26988	0.0320794	0.000453272	0.223051	0.220669	0.871049	0.924489	0.00140929	0.00571768	0.000182845	0.00145255	0.000479255	0.000893873	0.000983583	0.0100233	0.000538207	0.070301	0.717829	2.65715	0.0534911	0.000861652
ARTN	0.766366	8.6e-05	0.000106545	0.00196681	8.96e-05	0.000126717	1.3393	0.00161726	1.06428	0.412889	0.00091291	0.499022	0.000495642	0.000331243	0.466123	0.000533432	0.00172927	0.000509016	0.00031303	0.000117145	0.000666983	0.000197992
ARV1	0.00423015	0.248445	0.030372	0.00739284	2.52925	0.00933785	0.0055686	0.00144334	0.000898681	0.00279296	0.00267619	2.15395	0.000367613	0.000731983	0.0031631	0.00191961	1.08007	0.0648003	0.00115345	0.162199	0.0294894	2.18927
ARVCF	0.000951568	0.00318571	0.000633908	0.0205992	0.124649	0.0040973	0.00169495	0.00103953	0.380313	0.000580636	0.00060581	0.169566	0.00110907	0.00195815	0.0208291	0.00074485	2.07038	0.0061924	1.62318	1.76955	0.00463764	2.06194
ARX	0.000179096	0.00025889	0.00023134	9.27e-05	0.000116929	0.000543692	0.000104062	0.00032375	0.000373087	9.33e-05	0.000163758	0.604845	0.000227221	0.000151039	0.000121811	0.00016917	0.000180768	0.000230001	0.000166116	0.000161936	0.000141425	8.64e-05
AS3MT	0.000550198	0.0207447	0.410382	0.0694297	0.00745578	0.000306139	0.19669	0.00430318	0.193097	0.0161138	0.0436151	0.000778942	0.000407409	0.000209668	0.00113657	0.000258323	0.945275	0.00031467	0.0077318	1.42796	0.00923948	0.16606
ASAH1	0.00610254	0.0367459	0.0854092	0.000950267	4.53232	0.00327205	0.00237875	0.00239729	0.00542694	0.00152646	0.0023962	0.913188	0.00112147	0.00171219	0.000970284	0.00319919	0.0127298	0.00784954	0.00815654	0.496666	0.00365738	4.0489
ASAH2	0.000972491	0.00037104	0.000492556	0.000630851	0.000618386	0.000679254	0.000807705	0.000512985	0.000361647	0.000648313	0.000454131	0.000735893	0.00071517	0.000476224	0.00138519	0.000219424	0.00105429	0.000505903	0.0012157	0.00125435	0.000524668	0.000730117
ASAH2B	0.00142254	0.00275977	0.131515	0.00138042	0.504903	0.000225679	0.00117865	0.208702	0.00355333	0.00103273	0.00015603	0.000689395	0.000359484	0.00210712	0.737323	0.000565627	0.512166	0.0105862	0.000135544	0.00761115	0.0329393	0.681945
ASAP1	0.00127215	2.12845	0.0436913	2.07272	2.38947	0.00517539	0.00260596	0.000797627	0.0118886	0.00168638	0.000269118	0.00487207	0.00169446	0.00198695	0.00104686	0.00128855	2.41302	0.00149847	0.00677388	0.00223489	0.00223875	0.328138
ASAP1-IT1	0.000439336	0.000458522	0.000610185	0.000173033	0.000682937	0.000542723	0.000186418	0.000656613	0.000663232	0.000443778	0.000245821	0.00052231	0.000154103	0.000210448	0.000282204	0.000372745	0.000231704	0.000371131	0.00111245	0.000171255	0.000352782	0.000184377
ASAP2	0.00423163	2.74358	0.939597	0.00100011	0.0855429	0.0361844	0.223398	0.00140658	1.32064	0.00253723	0.000949472	0.00705284	0.00230826	0.0018681	0.00109791	0.000440013	0.138352	0.00272927	0.700635	0.0105351	0.00121132	2.59001
ASAP3	0.00395356	0.00853939	1.71242	0.00216871	2.50198	0.0032474	0.118941	0.00224828	0.214033	0.000485105	0.00336047	0.00817873	0.00179685	0.00798364	0.0024044	0.00205471	1.43228	0.00109938	0.00225526	0.0391175	0.00072256	3.26113
ASB1	0.00106035	0.00681517	1.18734	0.0927465	2.17488	0.00100495	0.000883341	0.00160797	0.0261032	0.00347822	0.000969413	1.45761	0.000768604	0.0011912	0.0142825	0.00138123	0.961547	0.00134053	0.00292321	0.00140237	0.00478653	2.50059
ASB10	0.00030201	0.000176284	0.000292184	0.000215752	0.000181244	0.000318543	0.000118373	0.000429763	0.000344527	0.0003472	0.000344344	0.000936579	0.000264337	0.000279289	0.000279287	0.000210298	0.000180868	0.000237306	0.000318816	0.000143738	0.000135086	0.000110558
ASB11	0.000339681	0.000116476	0.000603638	8.61e-05	0.000182889	0.000393593	9.72e-05	0.000366852	0.00018523	0.000278001	0.000199177	0.000663894	0.000365092	0.000416596	0.000332428	0.000314903	0.000287281	0.000428439	0.000642267	0.000194678	0.00027857	0.000118899
ASB12	0.000172696	0.00662075	0.000255614	0.0036754	0.0400115	0.211067	0.253274	0.000214292	0.00350329	0.000539029	0.000495565	0.00338764	0.000193025	0.257435	0.00251511	0.00758701	0.136167	9.42e-05	0.0119222	0.00435734	0.000163791	0.214058
ASB13	0.000506084	1.37051	0.53533	0.00109334	0.591404	0.00064896	0.00350989	0.00337199	0.0081147	0.00649759	0.00943669	0.447362	0.00109505	0.000925185	0.00731717	0.000900658	0.963655	0.000361247	0.0328509	0.0350848	0.00199891	2.33524
ASB14	0.000245826	0.0504879	0.000848678	0.0229527	0.0683635	0.000567567	0.0323655	0.00253231	0.000826922	0.000203361	0.000688397	0.000760069	0.00142523	0.00062811	0.0766131	0.00027129	0.0825232	0.000121505	0.448514	0.0780745	0.00014645	0.0977987
ASB15	0.000224732	0.00199682	0.000542017	0.000279447	0.00360595	0.00889655	0.000214494	0.0221254	0.00043399	0.000458877	0.000248651	0.00103557	0.000400828	0.000368652	0.000247344	0.000341719	0.000287985	0.000325257	0.00125261	0.000615874	0.000282022	0.000150406
ASB16	0.000262324	0.00500031	0.0020074	0.000100161	0.933674	0.00124682	0.00021824	0.00104281	0.000803523	0.000162244	0.000130538	0.00325302	0.00021319	0.0176316	0.681279	0.00288853	0.737275	0.000436938	0.0387788	0.00116389	0.000144324	0.000120622
ASB17	0.000242021	0.000185375	0.000586425	0.000189282	0.000218324	0.000333199	0.00025068	0.000474415	0.00043238	0.000476944	0.00024038	0.000818791	0.000429661	0.000308254	0.00026756	0.000239924	0.000175154	0.000344809	0.000291545	0.000124394	0.000232043	0.000101724
ASB18	0.000306357	0.00014138	0.000253273	0.000218456	0.000191862	0.00041824	0.000142019	0.000278799	0.000328253	0.000208229	0.000324438	0.000454479	0.000427703	0.000265722	0.000287053	0.000152238	0.000215015	0.000318878	0.000465969	0.00021912	0.000145548	0.000205873
ASB2	0.000396225	0.00114996	0.00124052	0.00571876	0.000187994	0.00105524	0.0475254	0.00042773	0.000186113	0.000465036	0.000343834	0.00525997	0.000203242	0.000288768	0.00251645	0.000391667	0.00807976	0.00040225	0.00134212	0.00415896	0.000606489	0.0678579
ASB3	0.000397428	0.888351	0.000459892	0.000183665	0.526443	0.00555271	0.000673981	0.00341525	0.174211	0.0413296	0.00091112	0.00487706	0.000458108	8.84e-05	0.000601636	0.000767687	0.00732986	0.00118805	0.00549487	0.000712179	0.0165885	1.20568
ASB4	0.000292796	0.000309562	0.000330381	0.000218131	0.000259609	0.000702426	0.000376758	0.000286026	0.000232243	0.000696424	0.000198335	0.00101889	0.000375614	0.000301139	0.0003377	0.000307894	0.000246881	0.000208903	0.000524268	0.00047869	0.000289682	0.000143601
ASB5	0.000171882	0.000819757	0.000841205	0.000421843	0.000763305	0.000785496	0.000163146	0.000789914	0.000578403	0.000389336	0.000272896	0.000564411	0.000397012	0.000356594	0.000622811	0.000875669	0.00040578	0.00029133	0.00069497	0.000882958	0.000204352	0.000230449
ASB6	0.015589	2.05249	0.00136762	0.00361258	0.00680613	0.00138522	0.00391986	0.002731	0.832019	0.00296749	0.000462636	0.0120219	0.000514613	0.0028398	0.00173644	0.00164746	0.927848	0.0024855	0.642997	0.134767	0.0126328	1.94281
ASB7	0.000287976	1.91476	0.000840836	0.00175782	0.155735	0.00703145	0.00990713	0.00207444	0.699946	0.00421547	0.00057719	0.0278826	0.000692451	0.00393411	0.000944846	0.000867966	0.00444465	0.00030707	0.0329278	0.0150436	0.000645379	2.26732
ASB8	0.0002656	2.19923	0.00107811	0.00313627	0.23165	0.157667	0.34054	0.00320338	0.838302	0.000573985	0.000347317	0.000981796	0.00600689	0.000256597	0.00110693	0.013469	0.313085	0.00223805	0.00554949	0.00279313	0.00447331	1.02228
ASB9	0.000564584	0.000108443	0.289027	0.000167153	4.13e-05	0.000377219	0.0015754	0.000102704	6.8e-05	0.0106727	0.00124868	0.00212229	0.000165757	0.273719	0.000156122	8.51e-05	0.292088	0.629237	0.000675587	0.000173943	0.00416638	0.000128129
ASB9P1	0.000360157	0.0054516	0.00308434	0.000954671	0.00756252	0.00063042	0.00686691	0.00149063	0.00290544	0.000362078	0.000230174	0.000678584	0.00148556	0.000201931	0.00480412	0.000736631	0.101975	0.000333298	0.271641	0.00880821	0.00018627	0.00755836
ASCC1	0.00168667	2.62904	0.00317842	0.0332371	0.00399459	0.00150749	0.447411	0.0289668	1.01137	0.000472945	0.00124738	0.0239559	0.000900416	0.131009	0.0114022	0.0100719	0.27139	0.000593258	0.0024979	0.0289771	0.000431169	2.62184
ASCC2	0.0104052	3.18843	0.00335464	0.00628287	0.42083	0.0158527	0.00872407	0.00646217	1.46533	0.00198656	0.000569807	0.0129485	0.000558615	0.00145091	0.00229632	0.00185717	1.15474	0.00905255	0.0697083	0.0078793	0.0203206	2.84599
ASCC3	0.000758014	1.06618	0.387278	0.0169661	1.29619	0.00177322	0.258338	0.00753441	1.1422	0.000938432	0.00224505	0.0637159	0.00398763	0.000808516	0.0117063	0.00550127	0.885416	0.00220287	0.00897085	0.0903966	0.00322983	3.40496
ASCL1	0.0023985	0.00238642	0.000762824	0.00343562	0.00201007	0.00052651	0.00131803	0.00335952	0.000458637	0.000309273	0.000255749	0.00245317	0.000653907	0.266132	0.00183138	0.0234812	0.000875926	0.000371913	0.010932	0.0365269	0.000681327	0.00304716
ASCL2	0.0103564	0.000707564	0.000258351	0.000721561	0.000952627	0.00137844	0.00175076	0.000848414	0.00185658	0.000399276	0.000187961	0.480722	0.0010052	0.000608386	0.000181634	0.000480654	0.0035683	0.00467327	0.000465263	0.00153272	0.00183103	0.00156206
ASCL3	0.000661563	0.00204009	0.000753715	0.000586483	0.00223698	0.000932259	0.00247878	0.00114956	0.00190078	0.000850234	0.0017838	0.00106533	0.00138189	0.000286946	0.00175943	0.000354747	0.00789582	0.000238782	0.0013019	0.00144451	0.000418073	0.00157662
ASCL4	0.000311872	0.00324075	0.014749	0.000242462	0.00281244	0.207897	0.00018076	0.305828	0.000409654	0.000359236	0.000153634	0.000666659	0.000215497	0.000116201	0.000162834	0.000541267	0.000115885	0.000272854	0.00123941	0.000384207	0.000222818	0.000132761
ASF1A	0.00920785	2.64393	0.0221821	0.000828725	0.0499019	0.00111165	0.403522	0.0155045	1.67441	0.00123626	0.000274724	0.0330968	0.00116158	0.00411955	0.0016325	0.00530693	0.713332	0.00821483	0.0028771	0.0468177	0.00245907	3.23617
ASF1B	0.021986	0.953972	0.00329325	0.00254295	0.1366	0.00324839	0.00221366	0.0593311	1.70102	0.0010511	0.00168498	0.0192919	0.000508713	0.0011944	0.00233844	0.00140615	2.13835	0.0123237	0.00305849	2.71754	0.0054793	2.27263
ASGR1	0.741687	0.000703005	0.00190934	0.000545708	0.00126279	0.000387922	0.943673	0.000344262	0.403326	0.00177798	0.000543637	0.00106802	0.000944489	0.00533074	0.00032216	0.000120513	0.0020153	0.000744942	0.0225048	2.07935	0.00073973	0.00280169
ASGR2	0.000764703	0.000950374	0.00154269	0.00369787	0.000912555	0.00103302	0.0936657	0.000641323	0.000392266	0.000204163	0.010047	0.000331283	0.00334264	0.194429	0.000480152	0.000181362	0.0420202	0.00020338	0.0155556	0.0010498	0.000340403	0.0231489
ASH1L	0.000410509	0.107755	1.0062	0.000751279	2.23245	0.0015812	0.0659557	0.000639764	0.0302947	0.00142079	0.00137933	0.0529428	0.00160414	0.00223077	0.922776	0.00638316	0.161666	0.00043609	0.0570764	0.00172455	0.00055361	2.34136
ASH2L	0.0359297	3.39164	0.00504093	0.000946192	0.158075	0.00295962	0.587455	0.0227561	1.43588	0.00132253	0.0010471	0.00218666	0.000593252	0.00995646	0.0014971	0.00354579	0.125706	0.0384639	0.00334166	0.00170816	0.0108459	3.82753
ASIP	0.000112966	0.00672241	0.063173	0.00151836	0.000490988	0.000343942	0.000259885	0.000539846	0.000735345	0.000384886	0.000127016	0.000895619	0.000137107	0.00178124	0.000496853	0.00403532	0.00031615	0.000178901	0.00135238	0.196547	0.000268369	0.00906929
ASL	0.000661478	1.40328	0.00300277	0.00159964	1.06064	0.00162536	0.00515502	0.00573422	0.11737	0.00133575	0.00321199	0.0437403	0.00155992	0.000620394	0.00159872	0.00688906	1.66821	0.00091243	0.255381	0.506683	0.00278917	2.58918
ASMT	0.00475139	8.14e-05	0.000197271	0.0363536	9.53e-05	0.000180369	0.0951271	0.00017785	0.000177743	0.000358354	0.000310918	0.00142455	0.000251469	0.00252535	0.00834216	0.276072	0.000783181	0.000291808	0.000919444	0.000214732	0.000160429	0.0206486
ASMTL	0.00916485	1.83214	0.0202283	0.00761851	0.00219894	0.000757217	0.00665111	0.000938916	0.00110992	0.000556777	0.00333636	0.259851	0.000359178	0.00990771	0.053924	0.0933026	0.0240898	0.00113914	0.00158319	0.948596	0.00227122	3.92002
ASMTL-AS1	0.000125034	0.495564	7.1e-05	0.000703985	0.0202492	0.0103978	6.48e-05	0.0134289	0.00580958	0.00403256	0.000473826	0.00190129	0.00204061	0.0001418	0.775085	0.000730343	0.35522	0.000217019	1.16759	0.000639263	0.378046	0.000230369
ASNA1	0.00666142	2.49221	0.126185	0.00246488	1.64402	0.00557907	0.0513136	0.107451	1.15355	0.00339329	0.00162658	1.0598	0.00122062	0.00839342	0.00227635	0.0216769	1.99405	0.00391875	0.0165727	0.0349449	0.00437763	4.15806
ASNS	0.0454376	0.208194	0.388007	0.00362342	0.987159	0.869911	0.0134467	0.0224857	3.50949	0.00196919	0.00040318	0.00293929	0.0126812	0.191678	0.00148193	0.00177313	0.000729049	0.00879558	0.00327703	0.00815612	0.00190042	6.71546
ASNSD1	0.00261796	1.97699	0.104184	0.00324411	1.18413	0.00319783	0.00300691	0.0722149	1.08642	0.00205446	0.00146467	0.192368	0.000990242	0.00317809	0.00187473	0.00137484	1.56054	0.00196464	0.00952782	0.742577	0.00190424	3.29798
ASPA	0.000401094	0.000225454	0.000323981	0.000211088	0.000284166	0.000448822	0.000238511	0.000210568	0.000291499	0.00028905	0.000298783	0.000461509	0.000342411	0.000676983	0.000359631	0.000411611	0.000301134	0.000416567	0.000593268	0.000253778	0.000275875	0.000154955
ASPDH	0.000159764	0.00204663	0.000734833	0.005315	0.00122729	0.00189308	0.000230786	0.00129425	0.000541694	0.00134004	0.000334034	0.00309032	0.00024361	0.000234126	0.127721	0.00103845	0.000452435	0.000375812	0.0183853	0.0220477	0.000431397	0.00206907
ASPG	0.0548301	0.000372993	0.0403965	0.0416021	0.000174474	9.29e-05	0.291328	0.00103894	0.000175814	0.000161615	0.0144448	0.00146186	0.387391	0.12584	0.369581	0.000119574	0.00678145	0.0219943	0.000101159	0.157258	0.000468473	0.00187833
ASPH	0.00218456	0.0121082	0.991341	0.00776462	2.53875	0.00269807	1.51387	0.00249986	0.886699	0.00168865	0.00162045	1.24229	0.00170123	0.000614302	1.54824	0.00141899	0.00500761	0.00509129	0.00321688	0.306474	0.00499403	1.68772
ASPHD1	0.0155631	0.000886535	0.000744918	1.11722	0.000387182	0.000198176	0.21031	0.0138299	0.629146	0.000581053	0.0468426	0.596237	0.000357515	1.07113	0.0568439	0.472413	2.13852	0.00430217	0.00198117	0.000684216	1.09576	0.00149022
ASPHD2	0.00134878	0.260121	0.205709	0.00515773	0.404469	0.0065775	0.00348467	0.000271161	0.00180897	0.000738942	0.000526272	1.34763	0.00181766	0.000423902	0.0025278	0.00039038	0.750901	0.00115183	0.00609051	0.0613122	0.000921228	2.10652
ASPM	0.00167238	0.00538992	1.09283	0.025794	2.9993	0.0699462	0.234893	0.351594	0.665665	0.00293437	0.42755	0.564682	0.00269739	0.00633591	0.14472	0.00077062	1.11993	0.00166777	0.622166	0.174425	0.00270314	3.55195
ASPN	0.000219738	0.000323083	0.000530261	0.000313846	0.000330179	0.000396627	0.000261389	0.000450314	0.000532636	0.000423663	0.000305251	0.000500322	0.000336424	0.000236918	0.000257221	0.000272185	0.000480116	0.000268826	0.000748391	0.000366454	0.000230409	0.000211482
ASPRV1	0.00116346	0.0301197	0.102414	0.000687598	0.00819376	0.000221247	0.000534402	0.00434929	0.00112053	0.000233818	0.000615181	0.805974	0.000103598	0.0051937	0.000275732	0.23484	0.000313008	0.000397124	0.00347114	0.0876625	0.00029512	0.409955
ASPSCR1	0.00125636	2.42516	0.00133648	0.000641078	0.31996	0.00323282	1.0263	0.00518721	0.949226	0.00157589	0.002433	0.344088	0.000951516	0.00164114	0.00305101	0.00239998	0.0314295	0.00171454	0.855993	0.072803	0.00112063	2.49892
ASRGL1	0.00402589	0.0979366	0.0257556	0.204668	0.00335848	0.000580758	0.521739	0.83375	0.867535	0.00948646	0.000117175	1.72707	0.00527499	0.00475448	0.0104889	0.0269394	0.797302	0.000874122	0.000933446	0.606954	0.00194846	2.68431
ASS1	0.0020798	0.00105024	0.000512853	0.112519	0.00212727	2.43756	0.00107751	1.18078	3.71387	0.00335868	0.000687644	2.77527	0.00164084	0.00125057	0.0456679	0.0249587	0.0015772	0.00126461	0.00423455	0.000750824	0.00212986	5.18919
ASTE1	4.87e-05	0.000188974	0.572328	4.27e-05	0.000165647	0.000214442	0.000104521	0.469468	0.29712	1.38372	1.94218	0.00146066	1.35496	1.92753	0.000127897	1.84691	0.000363043	4.59e-05	0.127465	0.000124176	6.71e-05	6.2e-05
ASTL	0.0403833	0.000704592	0.000111016	0.00846557	0.0716968	0.00230443	0.105254	0.0329247	0.0164455	0.000196288	0.0122515	0.000337077	0.000227772	8.96e-05	0.000195683	0.205577	0.000255945	0.0276459	0.000153875	0.00113116	0.00487493	0.0870075
ASTN1	0.000248125	7.03e-05	0.000101246	0.000262066	4.51e-05	0.000100002	1.1463	0.000158435	2.62e-05	0.280382	0.000530315	0.832917	0.467506	0.000235011	2.20585	0.000212352	0.000479773	8.47e-05	6.26e-05	4.57e-05	5.25e-05	8.52e-05
ASTN2	0.00545924	0.000358467	0.000118957	0.0760039	1.76187	0.00315358	0.000298529	0.975723	0.0119742	0.000168738	0.000523111	0.777658	0.000899946	0.00064553	0.069517	0.000308944	0.000791244	0.00222709	0.0113389	0.000420446	0.00142151	1.45163
ASUN	0.00435111	2.53983	0.0108257	0.00203601	0.0584905	0.00130991	1.80019	0.00539036	1.34598	0.00498606	0.0008316	0.0145964	0.00090473	0.00954224	0.00186038	0.00114491	0.00572045	0.00212828	0.0413406	0.00405042	0.00339562	2.96293
ASXL1	0.0006292	0.501682	0.738903	0.423569	4.05652	0.0102325	0.00454026	0.00574422	0.264613	0.05617	0.000355269	2.58789	0.0152708	0.000985513	0.00327486	0.00715491	1.56435	0.00506422	0.0922103	0.446706	0.312038	0.407982
ASXL2	0.00372413	0.000671517	0.744163	1.99265	2.50287	0.000590805	0.311143	0.0143223	0.32975	0.00227314	0.000912963	0.00161686	0.00145563	0.000823233	0.00641603	0.0294878	2.41724	0.00246949	0.00163869	0.00233272	0.0176029	0.390332
ASXL3	0.0730019	0.000366883	1.14382	0.000558006	0.000232594	0.512485	0.00148518	0.347399	7.65e-05	0.000291617	0.000132525	0.361833	0.000229129	0.0014173	0.0002842	0.000178398	0.000865679	0.070959	7.07e-05	0.000408731	0.000774776	0.00104705
ASZ1	0.000353924	0.000226134	0.000361716	0.000132264	0.000219896	0.000477844	0.000160594	0.000379102	0.000354783	0.000285669	0.000182485	0.000640737	0.000464675	0.000208658	0.000236103	0.000177396	0.000200305	0.000243921	0.000515407	0.00022645	0.00019748	0.000121805
ATAD1	0.00284771	0.0728679	1.01607	0.0027832	3.56353	0.00218149	0.0182734	0.00293158	0.0524689	0.0012739	0.00292861	1.21705	0.00190501	0.0015904	0.00395203	0.00199978	0.175678	0.00101369	0.00867854	0.00818894	0.00164895	4.67349
ATAD2	0.000828329	1.54098	0.0371928	0.0135273	1.46968	0.00175851	0.225653	0.00657018	1.42252	0.0157615	0.00253096	0.0313302	0.000598251	0.00513705	0.00447049	0.00186806	0.768221	0.000698067	0.10667	0.438432	0.00329411	2.88785
ATAD2B	0.000867704	0.796634	0.333283	1.64035	1.66751	0.000827779	0.00104202	0.00284532	0.0226512	0.000869156	0.00121528	0.239161	0.00326527	0.000466766	0.00362449	0.0293973	2.08744	0.000323407	0.0221704	0.358594	0.000652794	0.0767646
ATAD3A	0.0364492	0.0231301	0.0972825	0.00133717	2.7757	0.00371223	0.00667563	0.00166053	0.152625	0.00226653	0.00116219	1.07687	0.000295421	0.00102892	0.000878092	0.00571074	1.92828	0.0089349	0.00328473	0.496396	0.0327639	2.64526
ATAD3B	0.00570579	2.21811	0.0013133	0.000819832	0.017148	0.00416959	0.00185268	0.00560135	1.4076	0.000852184	0.000290082	0.0107416	0.000677453	0.000621235	0.0013226	0.0285376	2.18327	0.00557348	1.72178	0.0106903	0.00139273	2.0572
ATAD3C	0.000110887	0.000800417	0.0103855	0.000129954	0.000370739	0.263789	0.000230367	7.13e-05	0.303852	0.000836138	0.28894	0.00120041	0.540571	0.000126729	0.137799	0.46722	0.000313668	0.000286186	0.648926	0.00216081	0.417401	0.000153323
ATAD5	0.000409293	1.91858	0.00165311	0.00659266	0.00881417	0.000664005	0.0014728	0.00954918	1.31896	0.00535386	0.00178049	0.00267191	0.0013565	0.000518532	0.0670309	0.00322152	0.00350775	0.000853795	1.06808	0.00298004	0.00206552	3.32936
ATAT1	0.000220976	0.000636079	0.000445585	0.00368918	0.0139189	0.00011169	0.00113607	0.00115355	0.0105361	0.000936766	8.88e-05	0.477424	0.000900516	0.000332823	0.00485619	0.0667088	0.606138	0.000137881	0.659032	1.23875	0.000624574	0.00140322
ATCAY	1.46096	2.07e-05	5.46e-05	0.567617	9.83e-06	5.97e-05	2.27791	5.85e-05	5.74e-05	0.00417282	4.93e-05	1.31496	0.00328679	9.69e-05	1.77194	0.000395357	0.00025748	0.000209442	5.56e-05	4.8e-05	0.000665678	0.000139007
ATE1	0.0014045	0.942196	0.0806417	0.284681	1.58297	0.000711916	0.00799391	0.0022509	0.0884561	0.00275281	0.00471614	0.00683926	0.00141656	0.000522713	0.0122856	0.00947409	1.17681	0.000797898	0.00167638	0.00791021	0.00102772	2.48049
ATF1	0.000292183	1.69787	0.00171999	0.0931106	1.2241	0.00236575	0.00192373	0.024579	0.196272	0.00217358	0.00206648	0.0206257	0.00292723	0.00084611	0.00253545	0.0111912	1.46772	0.000379033	0.0280244	0.147651	0.000613781	2.61305
ATF2	0.00050834	0.0218975	1.39379	0.00656842	2.64368	0.00268013	0.00138095	0.00762648	0.00251528	0.000536193	0.00229049	2.81356	0.00625162	0.00155901	0.00973321	0.00109057	1.29647	0.00078025	0.0120379	0.0140532	0.000583174	2.87879
ATF3	0.00218151	0.00119312	2.41373	1.05559	0.000676044	1.33874	0.00201081	1.49945	1.14719	0.000941059	0.000209038	0.00187894	0.0352427	0.00478928	0.000265439	0.00200285	0.000802263	0.000804315	0.000345772	0.00146759	0.00140068	2.70401
ATF4	0.0486269	4.88132	0.00642658	0.00557757	0.303798	0.0112335	0.00577044	0.0143308	2.67161	0.00330489	0.00163163	0.0094831	0.0017301	0.00457042	0.000966856	0.00198324	1.90961	0.0119669	0.0250554	0.0206017	0.0178646	6.13206
ATF5	0.00379756	1.30629	0.0110717	0.0010879	0.00256504	1.17297	0.127113	0.00193204	1.51109	0.000466633	0.00152746	0.000469711	1.62312	0.000257069	0.000263801	1.34443	0.0729356	0.00917061	0.000299113	0.000345183	0.0167916	2.66813
ATF6	0.0010221	0.202492	0.569782	0.0871456	2.57537	0.000915916	0.00170075	0.0053653	0.0028361	0.00108383	0.00128714	0.676541	0.000928729	0.00880971	0.0366987	0.00265417	0.00418621	0.000456065	0.00484056	0.433169	0.000706306	2.99464
ATF6B	0.0561965	2.43855	0.00181668	0.00339136	0.0187818	0.00234856	1.4917	0.00598265	0.674715	0.00120754	0.000518622	0.00524271	0.00320945	0.000415851	0.537674	0.348801	0.00130874	0.351057	0.891185	0.0542544	0.0514208	0.064301
ATF7	0.000515537	2.17305	0.00341848	0.000324506	0.0073558	0.000925432	0.0103243	0.00428761	0.666425	0.00612206	0.000641308	0.0252403	0.000410311	0.00196491	0.00507444	0.00098224	0.0211582	0.000448949	0.290969	0.0040309	0.000653398	2.01245
ATF7IP	0.00117176	3.72993	0.0259038	0.000783812	0.16976	0.00103226	0.0454015	0.161991	1.25951	0.00462419	0.00277262	0.0178676	0.00136239	0.00423673	0.0123508	0.00395239	0.0481994	0.00101002	0.0089295	0.0117584	0.00108764	5.06518
ATF7IP2	0.00188414	1.52914	0.0013724	0.00806572	0.00206952	0.00152179	0.0178148	0.00856302	0.000443872	0.000438584	0.000178248	0.0017336	0.0248329	0.00130382	0.000902951	0.000170438	1.08625	0.0204951	0.805176	0.00158017	0.931302	1.05377
ATG10	0.00454255	2.09002	0.000559115	0.00394187	0.210758	0.000557158	0.189451	0.0349735	0.34485	0.00195809	0.000560207	0.00594863	0.000583561	0.734836	0.00172773	0.0258305	0.217896	0.0419664	0.000438325	0.0497515	0.570669	1.55702
ATG12	0.00592522	2.73741	0.00916815	0.000449745	0.210812	0.00708044	0.0188871	0.00280964	0.964908	0.00100479	0.000859528	0.00156686	0.000864935	0.0024983	0.000581204	0.000620053	0.00691645	0.00686985	0.016902	0.0005626	0.00191123	3.31774
ATG13	0.00260672	2.9402	0.000935816	0.00501866	0.00365101	0.00259483	0.359322	0.00479079	1.33263	0.00556365	0.00120345	0.0433838	0.000595591	0.000939459	0.00421793	0.00731981	0.141798	0.00150697	0.00546536	0.00443565	0.0113005	3.17451
ATG14	0.00466034	2.23622	0.00151095	0.00073662	0.0127626	0.00300497	0.384593	0.00147676	1.00728	0.00301096	0.000230975	0.0102555	0.000717185	0.00203293	0.00351198	0.00151911	0.372803	0.00223171	1.10243	0.0490005	0.00555091	2.10364
ATG16L1	0.00255607	0.00158862	0.0923346	0.000959142	2.22791	0.000967807	0.000879101	0.00110205	0.0492846	0.0023062	0.00213709	0.30491	0.000948826	0.00220986	0.00369366	0.00119043	1.18472	0.00143683	0.357255	0.903257	0.00497324	2.76239
ATG16L2	0.00244307	0.0147976	0.0240813	0.0265533	0.000725923	1.119	1.03023	0.0038098	0.000268035	0.0160286	0.0564641	0.00256588	0.209388	0.000309767	0.179697	0.000147686	0.0083651	0.0164321	2.39053	2.95813	0.0148733	0.00507052
ATG2A	0.00564941	0.0276895	0.0228716	0.01044	1.88638	0.00115137	0.0157233	0.00105006	0.00839118	0.000636486	0.00360526	0.934333	0.000516016	0.000222454	0.00887727	0.00545104	1.32372	0.00754907	0.0619818	0.705143	0.0128726	1.56521
ATG2B	0.001312	1.89891	0.0405033	0.00155029	0.0111678	0.00162821	0.138831	0.00201377	0.721814	0.000276057	0.00139661	0.00108606	0.00188468	0.000999744	0.00398457	0.000951154	0.0413687	0.00155364	1.05894	0.00097731	0.000406311	2.14819
ATG3	0.00502659	3.30989	0.00569599	0.00452218	0.274733	0.00470702	0.688759	0.024321	1.66486	0.00360466	0.000840432	0.0176463	0.000618565	0.00824966	0.00147623	0.00184624	0.88343	0.00252577	0.0264383	0.00191735	0.00360237	3.31507
ATG4A	0.00275087	1.11034	0.151273	0.000273116	1.09582	0.472934	0.000420206	0.00179286	0.174341	0.000561469	0.873471	0.249291	1.04692	0.0101698	0.000176341	0.000715921	0.729059	0.00577913	0.014546	0.00114076	1.38002	0.000168265
ATG4B	0.00490345	0.0522702	0.220679	0.00100881	2.83605	0.0017301	0.0731616	0.00338189	0.106157	0.00198818	0.00517387	1.49009	0.00167296	0.00231144	0.00899062	0.00291142	1.21557	0.00213315	0.191604	1.39988	0.00256954	3.27526
ATG4C	0.00179472	0.102055	0.185586	0.000758156	2.26436	0.00121961	0.655188	0.0016237	0.00236123	0.00120827	0.00209152	1.38465	0.00287875	0.0065733	0.00140326	0.000600497	0.235	0.00107987	0.00151399	0.212827	0.00135194	2.80488
ATG4D	0.00727363	1.65999	0.000863714	0.00377679	0.25431	0.0159983	0.00402521	0.00568947	1.06368	0.0165449	0.0051784	0.101971	0.000764225	0.00197264	0.0072628	0.000997693	1.29689	0.00264723	0.0337843	0.720737	0.35584	2.21273
ATG5	0.00311973	2.46047	0.00552211	0.00179005	0.153299	0.00399764	0.14528	0.0120257	1.27316	0.00140013	0.000872477	0.00226572	0.000595172	0.0195573	0.000643953	0.00124509	0.367525	0.001019	0.00472521	0.000999297	0.00863929	3.59075
ATG7	0.00484151	1.53761	0.000818404	1.36881	0.983646	0.00101955	0.00204692	0.00451666	0.006037	0.00191891	0.00258151	0.00355044	0.000632784	0.000205334	0.000782101	0.00095823	1.53549	0.0105308	0.000634919	0.00438973	0.0424818	0.00213519
ATG9A	0.00303042	0.00533393	0.0549768	0.00441233	4.12337	0.000714117	0.550754	0.0030601	0.0276782	0.000930991	0.00444712	2.67711	0.000807064	0.000667164	0.00378957	0.0102296	0.759067	0.000785478	0.00116269	0.00147494	0.00161086	3.20172
ATG9B	0.00123029	0.0125359	0.332821	0.0335137	0.000143936	0.000531946	0.078686	0.000127753	0.00129204	0.00284981	8.63e-05	0.00521707	0.0029835	0.00204577	0.000546052	9.13e-05	0.193836	0.0004108	0.362395	0.430432	0.00182601	0.0313793
ATHL1	0.000857338	2.61688	0.00156745	0.00718976	0.0147368	0.00138656	0.000938327	0.000699838	0.00855706	0.0105862	0.110363	0.00356289	0.0984161	0.000153198	0.0486795	0.00518643	0.00972932	0.000453453	2.20689	0.00241697	0.00172672	3.84173
ATIC	0.00518518	0.0190223	0.0108148	0.00365221	2.87601	0.00408875	0.00560981	0.0208328	1.39367	0.00154998	0.00194429	0.140493	0.00141199	0.0127626	0.00237323	0.0142069	3.12886	0.00158532	0.00232663	3.15997	0.00250028	4.1349
ATL1	0.766581	0.5538	0.000809901	0.270651	0.00119719	0.00178495	0.0113829	0.000176405	0.000288133	0.000153664	0.000637776	0.000489527	0.00551392	0.00120455	0.0279584	0.000704619	1.44541	0.000307331	0.140975	0.00311686	7.24e-05	0.17291
ATL2	0.00156773	0.0167423	0.0255807	0.00150493	4.20073	0.00128848	0.00836696	0.00159878	0.00667742	0.00169581	0.00203819	2.27619	0.0015331	0.00137593	0.00213805	0.0035816	1.21749	0.000777071	0.00357223	0.00308629	0.00110983	4.22084
ATL3	0.00046402	0.043942	1.43016	0.000737263	1.47448	0.197822	0.00483517	0.352558	1.19297	0.00140947	0.0110884	0.00382668	0.00104474	0.000205143	0.0164686	0.0348674	0.0913706	0.00152	0.00095633	0.00241498	0.000791214	3.14744
ATM	0.00436366	0.00274691	1.31293	2.97163	2.89146	0.000889753	0.00948088	0.00527167	0.00396363	0.000644378	0.00217775	1.04818	0.000767626	0.00117731	0.00707917	0.00933735	2.51959	0.00124155	0.0128502	0.0706165	0.000643669	0.0639011
ATMIN	0.00868503	0.0395394	0.120764	0.841789	2.33054	0.00163136	0.01563	0.00369002	0.721917	0.00118069	0.0010088	0.41239	0.00151852	0.00273906	0.0119149	0.0933544	3.18133	0.00266106	0.0023181	2.29052	0.00184784	1.10485
ATN1	0.00101776	4.36047	0.00305935	0.00590902	0.00831806	0.00115999	0.00270374	0.0152316	1.48684	0.00628388	0.00185821	0.0844134	0.000684691	0.000902556	0.258201	0.0559159	1.84073	0.000689147	1.39601	0.486316	0.00296481	3.0121
ATOH1	0.452997	0.000107561	0.000210168	0.000196549	8.18e-05	0.000392314	0.000913784	0.00027447	0.000235715	0.000429865	0.000210612	0.000586117	0.000213711	0.184647	0.000261766	0.024271	0.00038273	0.000283886	0.000495321	9.32e-05	0.000174833	7.35e-05
ATOH7	0.00425152	0.000166917	0.00018419	0.0149196	0.000182287	0.000498798	0.0738004	0.000194027	0.000322343	0.087498	0.000235876	0.475768	0.000457429	0.00018862	0.00115198	0.00021512	0.000414479	0.0008049	0.0180391	0.000254455	0.0532301	0.236958
ATOH8	0.00077419	0.0447972	0.580547	0.00178378	0.0606169	0.00118627	0.00618199	0.00109289	0.00133506	0.00498356	0.000127765	0.596154	0.000649242	0.0122878	0.00065416	0.000519709	0.0152176	0.000349993	0.00392231	0.00111031	0.00166479	0.00773567
ATOX1	0.00326229	0.00394446	0.0118612	0.00251368	2.22332	0.00837651	0.0213584	0.00229982	1.45859	0.00170471	0.00109176	0.00587521	0.000778567	0.00280875	0.000454517	0.0021913	2.68938	0.00260735	0.00142605	4.15126	0.00413289	2.3454
ATP10A	0.340922	0.00018207	0.000289393	0.00110011	8.92e-05	0.00798497	0.743176	0.000410985	8.7e-05	0.0267267	5.44e-05	0.00135292	0.808908	0.00379562	0.000220702	0.000683122	0.000423812	0.000517718	0.00765826	0.000308952	0.00503199	0.000193469
ATP10B	0.0463998	0.000106133	0.000477849	0.0896174	5.47e-05	0.000229062	0.152739	0.000481499	0.000183642	0.424117	0.0159906	0.00054409	0.00324155	0.000340643	0.0199019	0.000317697	0.00209266	0.00273834	0.000181983	0.000422512	0.00200499	0.0416354
ATP10D	8.72e-05	0.00013479	0.371128	3.94e-05	7.1e-05	0.00136224	1.16e-05	0.962847	0.000756033	6.32e-05	1.20302	0.054411	3.76e-05	0.709866	0.000217837	1.0966	5.64e-05	0.557933	0.000203508	4.51e-05	9.51e-05	3.18e-05
ATP11A	0.03971	0.174637	0.0141715	2.89558	3.80799	0.00063128	0.0383604	0.00985205	0.272015	0.000641198	0.0175748	0.458869	0.000618324	0.00123169	0.130944	0.387984	3.14617	0.00261375	0.00422298	0.412316	0.000861281	0.080745
ATP11B	0.00138902	0.768605	0.0616342	0.00114472	3.33457	0.0007311	0.0138406	0.00303617	0.025854	0.00115175	0.00433224	0.361508	0.00161199	0.000890828	0.00154678	0.00245124	0.174637	0.000777207	0.00518973	0.00587465	0.00102364	2.80029
ATP11C	0.296527	0.0304708	0.137204	0.00221807	3.36489	0.0020259	0.144345	0.000836949	0.0187978	0.000683508	1.42748	0.113104	0.000750661	0.00186987	0.00272946	0.00772639	0.283631	0.21548	0.00478374	0.0485953	0.00255514	3.82255
ATP12A	0.0858346	0.00032548	0.000440839	0.930613	0.00111968	1.01318	0.231396	0.985759	1.85583	0.0177456	5.73e-05	0.000306744	0.000337215	0.0460229	0.000283241	0.000961637	0.000265754	0.00052267	0.00020749	0.000657432	0.0162062	0.000269391
ATP13A1	0.750279	0.158522	0.0401793	1.74036	3.4788	0.00256335	0.00387408	0.00243073	0.00331498	0.0220394	0.0814609	0.504338	0.00211087	0.136861	0.00178757	0.000400966	3.59798	0.0394258	1.22903	0.821966	0.12167	0.0228758
ATP13A2	0.00314294	0.00619193	0.005987	0.00334043	4.57654	0.00520398	0.0308343	0.00160383	0.00191691	0.000954071	0.00752477	1.75494	0.000718176	0.00164897	0.00405292	0.0101224	1.57103	0.00161112	0.0031531	0.0313419	0.00236797	3.26366
ATP13A3	0.000728276	0.00784265	0.0107579	0.00298565	3.62591	0.000766214	0.00129263	0.00127359	0.0991891	0.00408565	0.00295592	1.48502	0.00125707	0.00135695	0.00391616	0.00190163	1.32839	0.00102635	0.0235517	0.00190356	0.00125004	4.20825
ATP13A4	0.000334829	0.03166	0.000315292	0.00071629	0.0938028	0.0284908	0.000175183	0.00102681	0.000353029	0.000699072	0.000178605	0.00246848	0.000229794	0.000465583	0.0010623	0.00028052	0.000261953	0.000291017	0.00792681	0.0171519	0.000537868	0.000265813
ATP13A5	0.000240309	0.000246539	0.000307225	0.000203202	0.000365188	0.000490053	0.000108411	0.00036424	0.000269801	0.000484019	0.000233698	0.000562669	0.000320698	0.00032115	0.000324771	0.000288773	0.000266364	0.000338666	0.000401944	0.00021684	0.00016641	0.000197607
ATP1A1	0.0202894	0.00934719	0.0324678	0.00187464	7.5703	0.00218698	0.00372859	0.006293	0.050349	0.00242068	0.00379148	2.81644	0.00122094	0.00291059	0.00176682	0.00590915	2.26982	0.0094259	0.00468283	0.0968992	0.00742385	5.27819
ATP1A1OS	0.00062219	0.0342745	0.00164905	0.00186396	0.0117665	0.000424476	0.0239048	0.33387	0.257032	0.000178371	0.00183704	0.00123915	0.305475	0.339637	0.00622834	0.00624516	0.0832926	0.000731292	0.000265936	1.25058	0.000117099	0.0049652
ATP1A2	0.0981894	9.92e-05	0.110302	1.77675	0.000324548	0.000165292	3.26243	0.000677072	0.00188438	0.0349722	0.704222	5.21948	0.00204887	0.00373733	2.27422	0.000793068	0.0382487	0.000449886	0.821823	0.000145823	0.00149313	0.00407139
ATP1A3	1.62681	3.06e-05	5.83e-05	0.000140413	4.03e-05	5.53e-05	2.48348	0.000118923	6.94e-05	7.33e-05	0.000118893	0.165641	0.000242955	0.00576196	1.16466	0.0446454	0.000125011	0.000154754	9.87e-05	2.79e-05	5.02e-05	7.86e-05
ATP1A4	0.00326329	0.000136598	0.000132807	0.00241831	0.315312	0.698324	0.000614275	0.000924227	0.000294663	0.162634	0.000284866	0.158445	0.000209823	0.00189184	0.114186	0.00011039	0.000485655	0.000520121	0.00312372	0.000118603	0.0026032	0.000579184
ATP1B1	0.251711	0.23402	2.36004	0.0020037	5.24407	0.015578	0.823949	0.00437877	0.00192699	0.00414026	0.000680053	1.23311	0.000981288	0.00129606	0.00122821	0.0104866	0.0678044	0.145981	0.0064177	0.0653658	0.0478357	3.47347
ATP1B2	0.84197	0.000152133	1.22466	3.28906	0.000295529	0.000188477	0.873111	0.56156	0.323246	1.02777	0.00036594	2.10202	0.000686422	0.433852	0.00176914	0.986869	0.00201408	0.000350282	0.00283832	0.000282192	0.0159203	0.000861855
ATP1B3	0.00735226	0.0111769	0.140563	0.00338593	5.82087	0.00231661	1.25622	0.00450013	0.330597	0.00154778	0.00270373	3.32775	0.00104861	0.00175941	0.00319362	0.00428096	0.631498	0.0104206	0.0027666	0.0519003	0.00352398	5.06789
ATP1B4	0.000249019	0.000167767	0.000694711	0.000167682	0.0002039	0.000832187	6.98e-05	0.000326719	0.000189275	0.00042262	0.000405638	0.000569157	0.000480912	0.000346851	0.000248594	0.000298764	0.000291897	0.000205758	0.000418511	0.00012581	0.000170707	0.000114742
ATP2A1	0.00135034	0.00064965	0.00220366	0.118841	0.000366103	0.00010209	0.000718417	0.000356153	0.00485563	0.00184715	9.83e-05	0.10843	0.00773947	0.000190437	0.637877	0.0100636	0.000989699	0.00050049	0.459108	0.338999	0.0641748	0.591815
ATP2A2	0.00321443	0.0137558	0.170706	0.00233138	4.81955	0.00108398	0.00689361	0.00151151	0.0418715	0.00257766	0.00268133	2.31255	0.00190308	0.00174539	0.00770095	0.00230778	1.81289	0.00225301	0.0133335	0.00583641	0.00465616	4.7859
ATP2A3	1.53164	0.000113236	0.351755	0.137128	0.000476903	0.000202476	2.2616	0.000181188	0.0634821	0.00569872	0.00032767	0.977447	0.000335135	0.0274467	0.40063	0.437884	0.0306525	0.000541601	0.00122445	0.000378157	0.00289503	0.00907213
ATP2B1	0.000552186	0.122131	1.41461	0.135972	7.05883	0.00527585	1.70718	0.12492	0.00107748	0.00248559	0.000599409	3.54154	0.00277705	0.0353918	0.0101888	0.0039443	0.486598	0.00104451	0.00926303	0.0151998	0.000734999	1.17351
ATP2B2	0.000364113	0.000108816	0.000547423	0.00649293	0.000149	0.000246194	0.107782	0.000331745	0.000175883	0.000331216	0.000383754	0.000937034	0.00529021	0.000441213	0.00181581	0.000244923	0.00732901	0.000141318	0.000576566	0.000295441	0.000155283	0.044415
ATP2B3	0.00100267	0.000754625	0.000838629	0.00832734	0.000295552	0.000807371	0.000939472	0.000534893	0.000301174	0.000248006	0.00154634	0.000791038	0.00915316	0.000216621	0.275346	0.000150425	0.000452908	0.000726089	0.00053539	0.000733229	0.000286514	0.000623258
ATP2B4	0.00147464	0.00401976	0.894027	0.00236162	6.75545	0.00139969	0.00539663	0.00556014	0.0338866	0.00384107	1.16953	1.04354	0.000313869	0.375213	0.0207866	0.903243	0.0295305	0.0012535	0.00207949	0.44045	0.000853297	1.70325
ATP2C1	0.00313761	0.0895959	0.333446	0.0117928	4.45317	0.00139279	0.00818623	0.000797182	0.0441375	0.00133134	0.00380743	1.79783	0.00155503	0.00148831	0.00659137	0.00500035	1.04692	0.00174888	0.011537	0.090037	0.00247009	4.03273
ATP2C2	0.553784	0.000278139	0.000227327	0.213105	0.00550765	1.89244	0.348498	0.0102067	0.837958	0.000894812	0.226937	0.000271843	0.00115579	0.000501018	0.215918	0.487339	8.38e-05	0.00107889	0.0103353	0.000266738	0.345711	0.0050177
ATP4A	0.00023605	0.000126826	0.000233464	0.0779018	0.000152022	0.000226677	0.080584	0.000208525	0.000238151	0.00033281	0.00145407	0.0014079	0.000279172	0.000609306	0.0889036	0.000556491	0.0107947	0.000126605	0.000216389	0.000314911	0.0001676	0.0597884
ATP4B	0.00037502	0.000212395	0.000254605	0.000127086	0.000183398	0.000329553	0.000152195	0.000491551	0.000258934	0.000145931	0.000344868	0.00110121	0.000234249	0.000384509	0.000359517	0.000383913	0.000185982	0.000255007	0.000342812	0.000172253	0.000485821	9.64e-05
ATP5A1	0.00469328	0.0113743	0.0618322	0.00262277	4.86065	0.00119574	0.0179935	0.00506819	0.0947339	0.0016976	0.00206566	0.173967	0.00260421	0.0026647	0.00280431	0.0170106	3.88678	0.00261238	0.00427454	3.83253	0.00182351	5.00088
ATP5B	0.0100421	3.87251	0.480008	0.00222902	2.56492	0.00230149	0.00163786	0.0440319	1.43995	0.00438348	0.00285662	0.963492	0.00166947	0.00401302	0.00416799	0.00430785	2.56257	0.0042851	0.0148254	0.0916749	0.00663522	7.03446
ATP5C1	0.0030859	5.54792	0.00752454	0.00475034	0.423663	0.00623825	2.25611	0.0232786	2.70021	0.0071989	0.00239453	0.138947	0.000575496	0.01003	0.00396778	0.00119667	0.0125516	0.00193689	0.0729833	0.0047399	0.0123498	4.58343
ATP5D	0.00614943	1.85715	0.523539	0.00274074	1.67643	0.00594752	1.04408	0.00374207	0.658777	0.00277576	0.000887285	1.51641	0.000755318	0.00466466	0.00116312	0.0016232	0.968982	0.00544711	0.00334208	0.00409493	0.00525802	2.83324
ATP5E	0.00473921	0.0124812	2.40938	0.00305424	5.76825	0.0028632	0.425801	0.00807238	0.0294646	0.00265189	0.00436376	4.48272	0.00201096	0.00231255	0.00221372	0.00348612	2.57458	0.00386389	0.00164299	0.296163	0.00329	5.10889
ATP5EP2	0.000422907	0.000322518	0.000425301	0.000301713	0.000342831	0.000948122	0.000324629	0.000354321	0.000439398	0.000454058	0.000247501	0.000958998	0.000492018	0.000635285	0.000268847	0.00034354	0.000386953	0.000361571	0.00120438	0.000347171	0.000485885	0.000164486
ATP5F1	0.00624	1.48536	0.340891	0.00155315	2.9783	0.00189556	1.19749	0.00980237	0.875084	0.00230723	0.000804138	1.00389	0.00235915	0.00348866	0.00111575	0.00939929	1.77519	0.00445541	0.00439935	1.337	0.00831004	3.17816
ATP5G1	0.0150398	3.32239	0.0236686	0.000912239	0.619425	0.00531814	2.66515	0.0189745	2.07264	0.00620196	0.00175419	0.656638	0.000977628	0.00210463	0.00183754	0.00248724	0.00996821	0.00463874	0.048758	0.0522839	0.0246519	3.43371
ATP5G2	0.0109226	0.414911	0.0626601	0.00905928	1.71081	0.00396537	0.00954472	0.122992	1.00191	0.00125185	0.00161388	0.287521	0.000817449	0.044835	0.00264731	0.0246913	3.5693	0.00230582	0.00324818	4.89939	0.00199702	3.71734
ATP5G3	0.0272064	0.887572	0.0374782	0.00708378	2.77326	0.00156693	0.13688	0.0255569	0.322048	0.00119657	0.00188875	0.178972	0.00081654	0.00162726	0.00110798	0.00583362	2.90199	0.00709013	0.00215983	2.10492	0.00304876	3.2315
ATP5H	0.0488244	1.76201	0.348838	0.00421871	2.78787	0.00557412	0.387909	0.00383757	0.97212	0.00308796	0.00208492	0.674846	0.00130105	0.00380862	0.00121787	0.00833921	1.1237	0.0267343	0.00989612	1.36661	0.00229955	5.69686
ATP5I	0.00997141	5.42954	0.00366292	0.00143425	0.114299	0.00601611	0.0156067	0.0135047	2.07118	0.00668588	0.00145057	0.0322831	0.0012119	0.00353938	0.0038024	0.00690463	2.12541	0.00698778	0.0334482	0.0950544	0.0170592	6.20013
ATP5J	0.0194405	2.27985	0.524934	0.00430643	2.23665	0.0038403	0.0024888	0.025578	0.626174	0.00156199	0.000872556	1.08599	0.001223	0.0104805	0.00116112	0.00507665	1.72043	0.00336043	0.00472443	0.168598	0.00213883	4.33772
ATP5J2	0.0063488	2.0811	0.0216165	0.00329176	2.05868	0.00238407	1.14378	0.0233973	1.56038	0.00642976	0.00194263	0.101692	0.00148199	0.00509151	0.0028878	0.0362679	2.58496	0.00229386	0.0279141	3.0069	0.0076196	3.92024
ATP5J2-PTCD1	0.000368308	0.000338721	0.000442439	0.000165647	0.000254128	0.0003417	9.4e-05	0.000338218	0.000416769	0.000236712	0.000404444	0.000810449	0.000378558	0.000280216	0.000313764	0.000297876	0.00022322	0.000392694	0.000219177	0.000222087	0.000298489	0.000207094
ATP5L	0.00781736	0.0318841	0.0542253	0.00397903	3.08884	0.00151464	0.00671387	0.0131722	1.03825	0.00193984	0.0011433	0.179254	0.00110899	0.00587673	0.00137549	0.00387442	3.00956	0.00228429	0.00235417	3.58901	0.00244517	3.45282
ATP5L2	0.000598856	0.000627126	0.000769105	0.000810331	0.000983655	0.000453619	0.000840153	0.00070684	0.00096648	0.000584197	0.000703643	0.00111282	0.000346237	0.000536759	0.00166711	0.00137717	0.00189194	0.000535782	0.00326543	0.00099771	0.00048987	0.000756596
ATP5O	0.0182152	4.95032	0.00944177	0.00145686	0.823531	0.00320074	0.236248	0.0278832	1.74462	0.00485559	0.000685084	0.344694	0.000852899	0.00776121	0.00275805	0.00901094	1.01625	0.00419632	0.0211894	0.00113897	0.00677617	6.28025
ATP5S	0.000580051	1.08979	0.00178791	1.67978	0.74487	0.00139897	0.000787675	0.000651742	0.00306276	0.00134152	0.0264903	0.00920209	0.000544864	0.000222439	0.0170176	0.0182553	1.76159	0.000567319	0.0050357	0.0209264	0.00264152	0.0194094
ATP5SL	0.032245	0.678034	0.011436	0.0086882	1.47145	0.00224993	0.0243263	0.00573295	0.877319	0.00300015	0.00141705	0.332508	0.000589193	0.00285406	0.00119716	0.0159953	1.95785	0.011116	0.00291101	2.53806	0.0529918	2.92379
ATP6AP1	0.00450257	0.0212956	0.70396	0.00090085	5.64469	0.00263992	0.00814035	0.00462172	0.00987602	0.00197505	0.00200233	3.30953	0.000891913	0.00104206	0.00168868	0.0197199	1.38829	0.00556217	0.00281099	0.028404	0.00471001	3.75254
ATP6AP1L	0.00631418	0.00451736	0.000624259	1.01841	0.0586137	0.975608	9.06e-05	0.0211723	0.00384317	0.282885	0.000764584	1.06613	0.000235249	1.13637	0.0294511	0.56684	0.00018881	0.0195773	0.178992	1.03459	0.243087	0.000207445
ATP6AP2	0.253914	0.12114	0.177858	0.00117041	5.88662	0.00207449	0.470227	0.001171	0.024939	0.00130961	0.00362308	2.21542	0.001181	0.00103435	0.0107461	0.00523148	0.630201	0.702843	0.00523202	0.32639	0.0178984	4.3189
ATP6V0A1	0.000845979	0.00480668	0.00594044	0.0368248	4.10712	0.00131499	0.112934	0.00109882	0.00820069	0.00151669	0.0022688	1.5712	0.00136582	0.000912312	0.00621072	0.00210304	0.518111	0.00045006	0.0130259	0.0029025	0.00112898	3.28098
ATP6V0A2	0.00130934	0.00509588	0.0109243	0.126133	2.02908	0.00043913	0.00267693	0.00458987	0.026613	0.000834364	0.00129867	0.508334	0.00207651	0.0102885	0.0058116	0.00395662	1.40484	0.000624991	0.887575	0.048442	0.000475027	2.28347
ATP6V0A4	0.114827	0.000927878	0.000248116	0.002852	0.0992973	0.0735917	0.14474	0.383662	0.690227	0.00587684	2.59e-05	0.000458489	9.21e-05	0.0130229	0.000318614	0.00177381	0.00136468	0.0376227	0.191413	0.0063952	0.0638175	0.0490305
ATP6V0B	0.00746084	0.0185324	0.121625	0.00222736	4.89343	0.00149253	0.0946134	0.00272339	0.00309697	0.00100644	0.00219356	2.95539	0.001206	0.0010675	0.00141808	0.0356801	1.61131	0.00330006	0.00103411	0.0729947	0.00459225	4.19496
ATP6V0C	0.00361104	0.25468	0.336522	0.00202406	4.96725	0.00292872	0.0324891	0.00302975	0.119927	0.0013857	0.00279	2.80394	0.00127642	0.00121707	0.00218289	0.06642	2.51498	0.0021579	0.00305423	0.944323	0.00565459	3.85137
ATP6V0CP3	0.00208107	0.00856771	0.000871785	0.000309441	0.0072018	0.0755081	0.000894467	0.00182793	0.000189605	0.00384175	0.000148073	0.00032924	0.000476101	0.000162345	0.000180148	0.000454006	0.00109484	0.00318357	0.440946	0.00336579	0.0111985	0.000929127
ATP6V0D1	0.00187594	0.0491748	0.00576772	0.00414553	3.14124	0.00130781	0.00677623	0.00164798	0.159237	0.00136098	0.00111349	0.0141895	0.00150584	0.000543075	0.00684946	0.0569584	3.04414	0.00190333	0.00144837	2.70389	0.00410089	1.58426
ATP6V0D2	0.000383087	0.00436403	0.318566	0.000141219	0.000884882	0.000686201	0.00011763	0.609244	0.210826	0.000178066	0.000102372	0.00250394	0.000182976	0.000366754	0.000276098	0.00600078	0.000134711	0.000277429	0.000273168	0.0011305	0.000268988	0.000112428
ATP6V0E1	0.00295063	0.0284196	0.013334	0.00530081	3.9268	0.00169586	1.3252	0.00469975	1.28013	0.00131376	0.00125336	0.364272	0.000999685	0.00181966	0.00699872	0.0240107	2.0351	0.00287919	0.00723962	2.99582	0.00291667	2.09108
ATP6V0E2	0.00336789	0.903574	0.00254512	0.000390427	0.268612	1.74709	2.47611	0.0136014	1.49022	0.00058389	0.000219147	2.03808	0.774474	0.000722295	0.000588196	0.155156	0.0233403	0.00239765	0.000454657	0.00159559	1.03006	0.000566004
ATP6V1A	0.00321505	0.299491	0.0149185	0.00557054	3.36315	0.00162848	0.00113009	0.00220708	0.303324	0.00195684	0.00134703	0.657576	0.000820483	0.00142753	0.00154928	0.002611	1.31914	0.00904935	0.00169153	0.65531	0.0162349	3.705
ATP6V1B1	3.91e-05	0.000160941	0.000184551	3.16e-05	0.000145973	0.812655	3.31e-05	0.000828664	0.000381717	0.000928174	0.000185202	0.0617707	8.93e-05	3.03e-05	0.544927	0.119869	8.58e-05	0.000112793	0.00140953	7.41e-05	5.86e-05	2.18e-05
ATP6V1B2	0.00142614	0.718405	0.03753	0.00658835	3.19642	0.00144569	0.00728758	0.00554742	0.0739094	0.000656024	0.00127932	0.00892149	0.00153557	0.00202984	0.00151562	0.00407919	2.07216	0.00244405	0.00377647	1.61119	0.00312146	2.88823
ATP6V1C1	0.00153224	0.681494	0.00505943	0.00382373	1.93384	0.00555532	0.0158202	0.00197967	1.45354	0.00800893	0.000840477	0.00182569	0.00101951	0.000252972	0.00251561	0.00433874	1.2036	0.00113584	0.0115691	0.622946	0.0129084	2.5994
ATP6V1C2	0.0164197	0.000548039	0.000265827	0.00840015	1.21991	0.0126098	0.576268	0.671057	0.00050229	0.00027551	0.000106825	0.735713	0.0428054	0.000554644	0.000288386	0.000266146	0.00305485	0.00108144	0.833761	0.00182133	0.00504579	0.236709
ATP6V1D	0.0024308	2.92415	0.0029481	0.0471417	1.02975	0.00496938	0.00622164	0.00973949	1.42653	0.0831997	0.00109996	0.0843614	0.000948534	0.00149638	0.00240998	0.002878	1.48649	0.00284615	0.0521879	0.322285	0.0235788	3.53458
ATP6V1E1	0.00450221	3.27293	0.00401769	0.0037467	1.47134	0.0175931	0.0129304	0.0464102	1.96354	0.00777732	0.00191085	0.0235114	0.00160943	0.00220039	0.00134133	0.00248025	0.248119	0.00213019	0.00440576	0.00503057	0.0120012	4.96508
ATP6V1E2	0.00480527	0.351947	0.113262	0.131055	0.278026	0.0023568	0.82907	0.00135203	0.309759	0.000570947	0.000182337	0.0019912	0.000614059	0.0877103	0.000356135	0.000691158	0.00541979	0.00050562	0.0176486	0.0985547	0.00201912	0.104263
ATP6V1F	0.0149894	0.0387453	0.0083519	0.00240301	2.78735	0.00271227	0.0233948	0.00136863	0.258166	0.00132188	0.00319815	0.014687	0.00223929	0.00122318	0.000962824	0.00370818	3.10488	0.0108878	0.00136313	4.08037	0.0152805	2.67013
ATP6V1G1	0.00500375	3.53036	0.0104271	0.00627077	1.43533	0.00287401	0.110886	0.0184622	1.27147	0.00579676	0.00101469	0.331718	0.00148468	0.00402956	0.00247969	0.0111471	1.8835	0.00247494	0.0337581	0.354472	0.00904002	4.4298
ATP6V1G2	0.000210821	0.0462873	0.00547074	0.00278713	0.0047649	0.00106415	0.0694914	0.00161712	0.000739625	0.000234973	0.000613552	0.491171	0.00796868	0.000373186	0.0012726	0.000544324	0.00312027	0.000190912	0.000410045	0.0381499	0.000208062	0.140415
ATP6V1G2-DDX39B	0.000251558	0.0002088	0.000475943	0.000173329	0.000213953	0.000332663	0.000215808	0.000361084	0.000397362	0.000223215	0.000296836	0.00054177	0.000345735	0.000332765	0.000242133	0.000249921	0.000166178	0.000284548	0.000358847	0.000144768	0.000185523	0.000103251
ATP6V1G3	0.000190402	0.000212249	0.000279423	0.000118682	0.00026204	0.000856669	0.000158396	0.000413435	0.000299387	0.000350602	0.000239673	0.000298836	0.00049691	0.00024903	0.000252209	0.000195941	0.000190527	0.000288857	0.000458693	0.000357646	0.000228305	8.6e-05
ATP6V1H	0.0030385	2.57864	0.00424713	0.00104141	1.73934	0.0270246	0.117928	0.0071616	1.62061	0.047314	0.00133307	0.00719209	0.000843071	0.000495162	0.00162736	0.00560777	0.26889	0.00195293	0.00612144	0.00651764	0.0341525	3.36234
ATP7A	0.000364416	0.39027	1.30704	0.000800833	1.18269	0.000992979	0.00299443	0.0360584	0.000184175	0.00113895	0.0758431	0.097648	0.000314339	0.000306887	0.238374	0.00135814	0.000697682	0.000145553	0.0374322	0.0241706	0.00040248	0.77303
ATP7B	0.00138691	0.00844645	1.45462	0.0218946	1.94273	0.0012917	0.0290601	0.577604	0.780614	0.0113605	0.0719216	0.653741	0.00019516	0.00194329	0.00905166	0.000290693	0.0768941	0.000674561	0.451287	0.0187948	0.00420959	1.89325
ATP8A1	0.000675369	0.00195328	0.00670115	0.0306535	0.258503	0.000651512	0.00252232	0.247452	0.320027	0.00176578	0.000660593	0.924535	0.00119586	0.00287476	0.0432573	0.0340061	0.00822605	0.000221953	0.308522	0.174877	0.000271444	3.25501
ATP8A2	0.128138	4.78e-05	6e-05	0.000155723	9.7e-05	0.000252513	1.26968	0.00360732	0.847026	5.5e-05	0.000357434	0.000108439	0.640429	0.442758	0.844842	0.473937	0.000497408	0.475087	0.000218589	3.58e-05	9.93e-05	0.000123279
ATP8B1	0.00460227	0.000639207	0.406577	0.000389399	0.116361	1.47762	0.106519	0.331776	0.874699	0.00042772	0.0950081	0.000210231	0.000226596	0.000428543	0.000531009	0.452013	0.450476	0.0013662	0.0113397	0.000201516	0.825963	0.000491045
ATP8B2	0.00886562	0.00484547	1.20921	0.00404377	2.7058	0.00282856	0.131409	0.00129315	0.00139503	0.00278434	0.00122714	1.59865	0.000687233	0.000916175	0.00627437	0.00571172	1.42203	0.00245992	0.0162075	0.00179507	0.00185411	2.93777
ATP8B3	0.486043	7.94e-05	0.737295	0.91849	8.61e-05	0.000120466	0.000125345	0.778053	0.128396	0.00010469	0.513099	0.133894	0.000358984	0.954196	0.00557184	0.456938	8.47e-05	0.0880601	6.95e-05	0.000758997	8.48e-05	0.000109802
ATP8B4	0.000192265	0.00394827	0.594684	0.00024624	0.000869014	0.0766593	0.000313682	0.645056	0.000147501	0.000419708	0.00018062	0.00101406	0.0338307	6.71e-05	0.000473528	0.00212717	0.000222597	0.000167656	0.316413	0.000718247	0.000137059	0.000185555
ATP8B5P	0.000162897	0.000517447	0.000898754	0.0997465	0.000307139	0.0004304	0.000257302	0.000479259	0.000891254	0.000444393	0.000317108	0.0160939	0.000672539	0.000394657	0.0342432	0.000397973	0.000229291	0.000480482	0.000526077	0.0175741	0.00117301	0.00603863
ATP9A	0.00671856	1.66491	0.118583	0.130178	1.42333	0.00917141	0.00217214	0.00062428	0.0382537	0.000287001	0.153282	0.00032708	0.0676043	0.00043115	1.23523	0.0101088	1.69796	0.000215235	0.00630924	0.277293	0.000355725	0.208863
ATP9B	0.00174864	0.0195318	0.651288	0.00966831	2.75505	0.000629523	1.8153	0.000602312	0.00503509	0.000669657	0.00174187	1.43487	0.00101788	0.00214973	0.961471	0.000484484	0.014815	0.00103964	0.0163825	0.00782105	0.00141305	0.592523
ATPAF1	0.00179957	2.874	0.00223398	0.0126283	0.321918	0.00204836	0.822696	0.0177037	0.880672	0.00134069	0.00158118	0.103636	0.00109994	0.00654797	0.0150231	0.00256343	0.45293	0.00111271	0.00284756	0.0131726	0.000819937	3.45759
ATPAF1-AS1	0.000593962	0.00878549	0.000580849	0.00389285	0.00319929	0.000648825	0.00215579	0.000734792	0.000517075	0.000138642	0.000588586	0.00729752	0.000574743	0.000473325	0.0048855	0.000853066	0.000999112	0.000405982	0.0277784	0.102321	0.000348863	0.00585629
ATPAF2	0.00456282	0.00194721	0.00142113	0.00302522	1.69384	0.00200685	0.00392837	0.00173754	0.0517834	0.00128308	0.000459206	0.0325801	0.00103969	0.000333375	0.000902865	0.00229081	1.27321	0.0406914	0.000702277	1.68906	0.0865502	1.56324
ATPBD4	0.000411607	0.035106	0.000303563	0.0375694	0.618747	0.0281708	0.000455884	0.00183809	0.00183496	0.00111083	1.09128	0.0345262	0.00714536	1.13137	0.00150884	0.000326231	0.000994838	0.00367689	0.00111609	0.653967	1.05522	1.55054
ATPIF1	0.0119598	3.99957	0.00617931	0.00249642	0.0588324	0.00387238	0.289931	0.00380683	1.60465	0.00319146	0.00077439	0.0219475	0.00118534	0.0030516	0.0024507	0.00226956	1.23927	0.00242647	0.0479485	0.0150695	0.00916072	4.24459
ATR	0.000666009	0.0895585	0.0445912	0.0763224	2.27495	0.000646411	0.00436516	0.00101649	0.00231919	0.00294916	0.126127	0.0452561	0.00354947	0.000545188	0.0162342	0.00081019	0.474819	0.000406627	0.0623047	0.202926	0.00049086	2.82131
ATRIP	0.00164191	1.86598	0.00107262	0.017618	0.00493081	0.000842016	0.00766081	0.00388096	0.79822	0.00130237	0.000572993	0.013606	0.00114321	0.00125802	0.00471194	0.00328907	1.20012	0.00126242	0.567286	0.0288175	0.000904081	1.96724
ATRN	0.000546064	0.0737498	1.03809	0.00439689	3.05191	0.0007733	0.529	0.00238522	0.00606195	0.00367259	0.00316811	1.15084	0.00403815	0.00172393	0.0863095	0.000654932	0.257697	0.000408885	0.600328	0.0204041	0.000687557	2.42191
ATRNL1	0.00134908	0.001356	0.669386	0.437822	0.65866	0.000346709	0.181197	0.00487808	0.00226599	0.000884874	0.000227285	0.000660565	0.165773	0.0473791	0.00258913	0.000139169	0.00336636	0.00048079	0.000232594	0.0101961	0.384478	0.730775
ATRX	0.00634972	0.00450025	0.08507	2.57996	3.24355	0.0010838	0.0046373	0.00177587	0.00974079	0.001978	0.00190152	0.00441317	0.00102567	0.000653198	0.00179069	0.0162727	3.51896	0.00882465	0.0181631	1.88929	0.00950779	0.190375
ATXN1	0.523275	0.0170563	1.49026	0.00396375	0.00494197	2.05631	0.000156634	0.00055857	0.00456606	0.000205874	0.000461039	0.00214698	0.000649781	0.000172216	0.314082	0.312116	0.000170259	0.00483111	0.00477708	0.285134	0.353022	0.000355393
ATXN10	0.00276672	4.2586	0.00798777	0.00302638	0.0169061	0.00252946	0.173113	0.00810603	1.63713	0.0104774	0.000936286	0.00979569	0.00172478	0.00357173	0.00254912	0.00335042	0.658559	0.000938749	0.0146249	0.00606557	0.00495017	4.75091
ATXN1L	0.000389733	0.0310497	0.382177	0.00629618	2.48045	0.00080004	0.00884449	0.00263129	0.129344	0.00140526	0.000773439	0.662136	0.00112821	0.00106124	0.0282592	0.0290715	1.48376	0.000824314	0.00319788	1.07975	0.000622572	2.08079
ATXN2	0.00121427	2.5615	0.00556181	0.00270911	0.0293196	0.00375435	0.0273923	0.00241856	1.3128	0.00216218	0.00185457	0.00340628	0.00116946	0.00514025	0.00140573	0.000488066	0.0733683	0.000990066	0.0938611	0.00327054	0.0013463	3.43684
ATXN2L	0.00238331	2.35867	0.185313	0.00346232	1.65257	0.00203021	0.0340507	0.0110497	1.17876	0.00251613	0.00111764	1.21818	0.00411472	0.00426662	0.014803	0.00398401	0.663302	0.0014005	0.433606	0.0158007	0.000565669	5.23551
ATXN3	0.00105127	0.452252	0.403943	0.00116883	0.864348	0.00100704	0.0106439	0.00121372	0.119083	0.000865495	0.00421457	0.8473	0.000538832	0.000937727	0.00479247	0.00217427	0.017134	0.000375402	0.156012	0.00116251	0.000226088	2.46428
ATXN3L	0.000304894	0.00021596	0.000379615	0.00012282	0.000230555	0.000370631	0.000119084	0.000581734	6.12e-05	0.000190823	0.000375242	0.000427427	0.00021115	0.000279184	0.000201316	0.00024633	0.000427476	0.00027885	0.000349342	0.000247768	0.000133338	0.000102947
ATXN7	0.000528147	1.72951	0.0167066	0.0010168	0.00734098	0.000910848	0.030889	0.0355953	1.11181	0.000617859	0.000507622	0.00169967	0.0036778	0.00246254	0.00317667	0.000799777	0.0391103	0.000362135	1.03814	0.00669943	0.000219497	2.00544
ATXN7L1	0.000928952	0.039938	0.00597422	1.67723	0.990918	0.00227036	0.787445	0.000333489	0.00340255	0.00376913	0.000458356	0.0104002	0.00104791	0.00132414	0.000811241	0.00547288	1.9279	0.000465077	0.0334096	0.101975	0.00115332	0.183323
ATXN7L2	0.000585613	0.314024	0.509278	0.00122537	0.036445	0.00149987	0.00030242	0.00334105	0.000634549	0.000304319	8.8e-05	1.75244	0.000384074	0.00154927	0.00419624	0.0145993	1.18782	0.00077801	0.547058	0.575358	0.000913278	0.881545
ATXN7L3	0.003737	2.7142	0.0756051	0.00444253	1.83162	0.00105803	0.00257403	0.0184455	0.757817	0.00320885	0.00193777	0.350306	0.00100597	0.001179	0.00463084	0.0111026	1.66207	0.00230552	0.226964	0.221265	0.00473136	3.72526
ATXN7L3B	0.00691253	4.16391	0.00722854	0.0064188	0.822804	0.00327457	0.173092	0.0076869	1.25134	0.0015879	0.00153753	0.272769	0.00124098	0.00239405	0.00421759	0.00401305	1.081	0.00753837	0.0230822	0.199893	0.00510115	4.28738
ATXN8OS	0.000173996	0.000164496	0.000442962	0.000131025	0.000227278	0.000447924	0.000176513	0.000409845	0.000350622	0.000263435	0.000230083	0.00093572	0.000332736	0.000254612	0.000274528	0.000307081	7.06e-05	0.000270781	0.000187607	0.000260713	0.000179361	0.000128321
AUH	0.00616025	0.518064	0.0791069	0.00131496	2.47527	0.00172611	0.0781858	0.00117024	0.249464	0.000981314	0.00082949	1.33132	0.00259023	0.00295311	0.0026731	0.00421566	0.387273	0.0019039	0.107024	0.0139674	0.00195743	3.30952
AUP1	0.00743669	0.0487347	0.217376	0.00265689	4.44667	0.00948366	0.00882898	0.00177008	0.032663	0.00133647	0.0016314	2.01484	0.000882437	0.00081337	0.00276849	0.0052272	1.99978	0.00669453	0.109895	0.700827	0.00278825	3.48109
AURKA	0.00182496	3.28407	0.00348219	0.00122403	0.0883897	0.00574638	0.0881978	0.156608	2.27555	0.00359207	0.000410423	0.0471056	0.000549475	0.00592541	0.00122581	0.00269033	0.844735	0.00412948	0.00383045	0.106889	0.0069958	4.32557
AURKAIP1	0.00548462	0.0382515	0.0134681	0.00419996	2.46899	0.00381807	4.57938	0.00643451	1.95131	0.00252711	0.00190306	0.653162	0.00204059	0.00299266	0.00577164	0.00304203	0.207724	0.00116242	0.00772988	3.79911	0.00118045	0.108379
AURKAPS1	0.00352642	0.00021836	0.000201645	0.00075511	0.00101229	0.000575287	0.0106119	0.00147926	0.139846	0.00301428	8.47e-05	0.402976	0.451419	0.0007768	0.000180111	0.721814	0.00625558	0.212637	0.434493	0.000432746	0.0540077	0.319307
AURKB	0.00540496	2.49463	0.00500449	0.0138038	0.324575	0.00368595	0.00307991	0.129111	1.79137	0.00211565	0.00146292	0.117554	0.00115025	0.00254136	0.00294085	0.00119159	2.10488	0.00210127	0.0107336	1.41092	0.00487366	4.33933
AURKC	0.0026948	0.00579504	0.00122645	0.000325761	0.00788592	0.0100532	0.000272012	0.00152674	0.442092	0.000986423	0.0227244	1.10377	0.000218452	2.46983	0.000486786	1.05979	0.0014643	0.935527	0.0106356	0.0161677	0.0116168	1.27033
AUTS2	0.00401926	1.40305	0.506163	0.0155621	0.0159323	0.490948	0.00387448	0.00105589	0.414875	0.0155436	0.0213237	0.0177617	0.00177158	0.000346862	2.03469	0.678678	2.16994	0.0456889	0.655395	0.280817	0.309827	1.95639
AVEN	0.000991866	1.86708	0.00644866	0.00481986	0.208504	0.00118672	0.107183	0.00323005	0.723256	0.549681	0.012374	0.405927	0.00131219	0.00280001	0.0430296	0.000955224	0.940785	0.000687653	0.00960524	0.00734564	0.000877266	3.14069
AVIL	0.000367025	0.124592	0.000812872	0.000746981	0.0442493	0.0134841	0.00929	0.000247209	0.00366621	0.000584216	0.000225744	0.000366935	0.0210315	0.000192278	0.0004342	0.0262428	0.0475518	0.00029863	0.36145	0.0288442	0.000281521	0.00546422
AVL9	0.00124819	0.37767	0.0874373	0.0180106	2.20138	0.000762105	0.00221917	0.0015137	0.0171771	0.00259661	0.00349444	0.0131076	0.00192849	0.000568187	0.00615139	0.00140836	1.19068	0.00111408	0.00123489	0.742489	0.00238293	3.13592
AVP	0.000274822	0.000500228	0.25024	0.000612509	0.000297928	0.00033091	0.000185873	0.000648601	0.000229708	0.000606755	0.000202314	0.00190839	0.000487568	0.000412628	0.000255279	0.000893026	0.000428839	0.000465927	0.000268572	0.000810863	0.000245803	0.000231146
AVPI1	0.000545113	0.00158974	0.000424511	0.000335094	0.0026069	0.5516	0.0783214	0.000298449	0.0865533	0.0030551	0.000134529	0.00790839	0.000408074	0.000797808	0.000811964	0.0274622	0.374914	0.000818835	0.000295547	0.781778	0.00285092	1.87841
AVPR1A	0.00137202	0.00412137	0.000659325	0.0020221	0.00939716	0.000967472	0.0104337	0.0137032	0.000494961	0.00114338	0.000414247	0.000630553	0.00136527	0.0207154	0.00119438	0.000313987	0.0264644	0.000441915	0.000849732	0.00576379	0.000525182	0.00563159
AVPR1B	0.00390487	0.000316981	0.000540816	0.00952087	0.000279584	0.000374742	0.0154202	0.000540974	0.000460831	0.00119195	0.000410166	0.000774782	0.171202	0.000276964	0.000536624	0.000393207	0.00150538	0.00196935	0.00104419	0.00087479	0.00556419	0.00774371
AVPR2	0.0004676	0.00124022	0.00436807	0.000631677	0.00337195	0.000674647	0.00243971	0.000499218	0.000943157	0.000794631	0.000645685	0.00258565	0.000264646	0.00215054	0.00246149	0.00027864	0.225693	0.000335028	0.0497018	0.00280975	0.000395589	0.00642089
AWAT1	0.000242306	0.000278471	0.000321841	0.000323554	0.0001447	0.000723636	0.000150823	0.000370874	0.000413159	0.000457338	0.000351599	0.000847982	0.000460402	0.000322396	0.00072122	0.000445359	0.000418717	0.000320044	0.000599789	0.000225067	0.000325247	0.000149047
AWAT2	0.00029677	0.000315772	0.0010161	0.000238155	0.000316635	0.000470686	0.000216404	0.000780695	0.000380625	0.00034362	0.000400634	0.00103854	0.000200047	0.000409664	0.00039156	0.000318869	0.000562794	0.000395959	0.000416431	0.000336275	0.000405665	0.000144484
AXDND1	0.000426772	0.00768511	0.00205003	0.00410764	0.00237144	0.000785171	0.00117953	0.000891804	0.000506457	0.000362594	0.00110099	0.00203813	0.0221525	0.00046208	0.00626758	0.000342825	0.00306694	0.000163237	0.00735395	0.0114977	0.000244572	0.00193042
AXIN1	0.00171102	2.13084	0.0276114	0.00250858	0.0248186	0.0286643	0.166891	0.000755533	1.1105	0.0206938	0.00103639	0.0910591	0.000780742	0.00189623	0.00581077	0.00192099	1.30032	0.00072667	0.32132	0.464057	0.00730188	2.99294
AXIN2	0.00460303	0.00113944	1.29028	1.79939	1.78508	0.00156639	0.00923703	0.00252623	0.00105077	0.0130108	0.000837878	2.02908	0.00104546	0.679768	0.00754794	0.94595	2.59222	0.00563542	0.0203053	0.00269144	0.094165	0.0551964
AXL	0.00213928	0.00229525	3.02475	0.00342846	2.57165	0.726064	0.00384675	0.183032	2.62748	0.00280719	0.00803475	1.99867	0.000508487	0.000658722	1.2554	0.0124115	0.00165985	0.00153262	0.00519359	0.0335727	0.00789834	3.14322
AZGP1	0.585775	0.000103167	0.000392757	0.0769355	0.00011157	0.000383809	0.00120759	0.000353249	0.000130553	0.00237678	0.000281157	0.00032832	0.00494431	0.000129898	0.357364	0.000379385	0.000215097	0.00111982	0.000801168	6.21e-05	0.0122988	0.000450354
AZGP1P1	0.00499248	0.000203893	0.000611204	0.0180693	0.000323572	0.000379677	0.0111092	0.000269098	0.000259769	0.000663579	0.000547626	0.000608545	0.00301854	0.000208314	0.00492519	0.000327403	0.00310058	0.00128754	0.00381986	0.00211888	0.00627281	0.0214058
AZI1	0.00775803	0.224631	0.0981439	0.00250116	0.926724	0.00177089	0.00358246	0.00401547	0.00566611	0.000296424	0.00050481	0.253567	0.000618313	0.0174912	0.00769427	0.00570033	2.20085	0.00140335	0.799698	2.06039	0.000668363	1.46364
AZI2	0.0016535	0.164589	0.94479	0.00766268	3.02135	0.00248286	0.00158595	0.00169344	0.037638	0.00723547	0.00264677	1.76916	0.00202958	0.000874962	0.000441925	0.000483544	0.97936	0.00542968	0.00162387	0.0212401	0.00838552	2.64224
AZIN1	0.0705303	3.43055	0.0462675	0.000535198	0.999851	0.00406085	0.397356	0.0214826	3.05242	0.00405658	0.00158166	0.00618154	0.00136743	0.00749428	0.0031445	0.00279807	1.04925	0.052096	0.0396703	0.00148696	0.0295613	5.44914
AZU1	0.00259814	0.000393722	0.462384	0.585014	0.0001814	0.00131349	6.1e-05	0.45521	0.000265313	0.000106936	0.000100325	1.36531	0.000235946	0.0712976	0.00722767	0.000290229	4.31e-05	0.0323317	0.0440019	0.00657238	0.000465698	4.42e-05
B2M	0.00287261	0.0396718	2.11712	0.00353548	5.23678	0.00547666	0.021328	0.00913881	1.74436	0.00630705	0.00201665	1.71582	0.00127708	0.00144978	0.00285054	0.00515544	0.243776	0.0185672	0.00183966	0.682183	0.0181887	5.79913
B3GALNT1	0.000207001	0.00345763	1.36646	0.00144242	1.99374	0.0197106	0.207037	0.00140725	0.000728434	0.00701733	0.0632038	1.57673	0.000262667	0.0801977	0.00190611	0.00170786	0.0280085	0.000152601	0.00680376	0.00124496	0.000197253	1.48933
B3GALNT2	0.00171903	0.346957	0.346777	0.00434722	2.15259	0.000944512	0.0546235	0.00232374	0.36541	0.00230832	0.00072943	0.750388	0.00224982	0.00164004	0.010778	0.00177334	0.460432	0.00128428	0.00955748	0.00281839	0.00323683	3.41718
B3GALT1	0.0342308	0.000134481	0.132626	0.000628839	0.000401398	0.000288662	2.42979	1.71396	0.926811	0.00261554	0.325176	0.000220021	0.000210152	0.120689	1.03192	0.000518641	0.24573	0.000720674	0.0222617	9.53e-05	0.11593	0.000729089
B3GALT2	0.00114724	0.00045088	0.000449834	0.000833129	0.00093712	0.00118857	0.000832995	0.000205804	0.000538009	0.000373169	0.00109182	0.00072447	0.000534515	0.221666	0.00162624	0.000288732	0.000901009	0.00036258	0.0403473	0.000627112	0.000334911	0.000391304
B3GALT4	0.0157678	0.086026	0.00035483	0.0509783	0.290224	0.00445663	0.0273889	0.000377009	0.00023977	0.00231062	0.0371855	0.00113991	0.000255498	0.00514467	0.0206524	5.48e-05	0.00149887	0.00115608	0.00247039	0.297893	0.00478178	0.0590958
B3GALT5	1.15261	0.000168281	0.385423	0.000298079	0.000231994	0.0180907	1.24706	0.459169	3.98e-05	0.00031763	0.22904	0.000139013	0.873726	7.09e-05	1.63194	0.00302718	0.000210009	0.00188366	0.00304986	8.41e-05	0.000649825	0.000198043
B3GALT6	0.000791023	3.15076	0.00116813	0.0055659	0.00980897	0.00148517	1.2677	0.00362474	1.01299	0.0797932	0.0428545	0.0440661	0.00116686	0.000397138	0.0163985	0.0016772	0.0250532	0.00185346	1.45988	0.0130582	0.00727899	1.20773
B3GALTL	0.000412893	0.00264075	1.92194	0.00288311	2.2317	0.000941937	1.58604	0.0158403	0.835391	0.0085419	0.00162638	1.23609	0.000255343	0.0160973	0.60405	0.00105058	0.00203845	0.000173608	0.132275	0.00157935	0.000317027	0.00044655
B3GAT1	0.00214609	0.00189192	0.000279984	0.00181071	0.131783	0.00110279	3.65934	0.24755	1.09318	0.00106904	0.079719	2.73892	0.00127989	0.00280473	1.29913	9.08e-05	0.0231245	0.0213885	0.355791	0.000209441	0.639121	0.000718162
B3GAT2	0.00012923	0.000185905	0.000390584	0.000865269	8.01e-05	0.000288493	0.267651	0.000137506	0.000206073	0.000255289	0.000713553	0.00131303	0.000356587	0.000751929	0.000549338	9.96e-05	0.0460887	0.0001694	0.00067609	0.000136492	0.000257109	0.00131041
B3GAT3	0.00112573	0.194451	0.93292	0.000815126	3.24274	0.00215752	0.021583	0.00137986	0.00191518	0.00101992	0.00907704	3.3589	0.000486552	0.000948892	0.00242499	0.0310727	0.109291	0.00103267	0.00304714	0.0028794	0.000541206	3.37519
B3GNT1	0.000891936	0.00670111	1.22512	0.00126677	3.73906	0.00297904	0.312827	0.00069472	0.00617281	0.00731422	0.00584838	2.8448	0.000612691	0.000367247	0.00145826	0.0149321	0.0877425	0.00208908	0.014951	0.00677538	0.0191387	3.49473
B3GNT2	0.000481561	0.00657035	0.00109593	0.00529901	4.30979	0.00147043	0.00107108	0.00257689	0.0561979	0.0015951	0.00216813	0.126748	0.0391059	0.000897183	0.0129054	0.63127	0.0935885	0.00104603	0.00468743	0.00203941	0.000263694	4.18297
B3GNT3	0.376051	0.000523044	0.000350035	0.16227	0.000876333	0.00065507	0.267808	0.000908035	0.00062351	0.372226	0.00223727	0.00119214	0.000150777	0.00897673	0.187545	0.000371673	0.0012161	0.000345111	0.000591735	0.00087675	0.000485661	0.0211782
B3GNT4	0.382166	0.0036995	0.203033	0.00219944	0.000481582	0.0007326	0.0025716	0.00202468	0.000282968	0.000386803	0.000256389	0.000731701	0.000534048	0.000707632	0.000288745	0.00687201	0.000288578	0.000173916	0.00527962	0.0863642	0.000182084	0.433431
B3GNT5	0.590369	1.67053	0.633249	0.00065908	0.948775	0.0203275	0.000801113	0.00553175	0.00335206	0.616796	0.0257848	0.0778831	0.000322526	0.000670522	0.00524912	0.00186182	0.790941	0.00432458	0.399359	0.520036	0.0838248	1.10906
B3GNT6	0.000592529	0.00209864	0.000635133	0.000498406	0.00233481	0.00364472	0.000567273	0.00040071	0.000510862	0.00110569	0.00040653	0.000529385	0.000541573	0.000419743	0.00107787	0.00068954	0.00128137	0.000407406	0.00963185	0.00206631	0.000851333	0.00067127
B3GNT7	2.51737	0.00159247	0.00143079	0.91749	2.44461	0.00148249	3.42592	0.0111544	2.91255	2.95845	0.0948933	0.00104049	0.000629632	0.00356117	0.898579	0.0106816	0.00893433	0.000747099	0.0301905	0.000851764	0.00120777	0.0466379
B3GNT8	0.00123184	0.000472666	1.10663	0.00713532	0.809162	0.085961	0.0558854	0.00026315	0.366667	0.00201763	0.000176754	0.849295	0.000405647	0.027389	0.00202216	0.296155	0.383816	9.41e-05	0.0125821	0.00367376	0.000385171	0.00531373
B3GNT9	0.00134186	0.00686496	0.696981	0.0914666	1.60587	0.000329481	0.000392858	0.194716	0.0170696	0.00101417	0.929363	0.000678059	1.64831	0.591702	0.00563038	1.11022	0.000518805	0.000496734	0.000406041	0.291941	1.21606	0.000302095
B3GNTL1	0.000201478	0.92869	0.00325557	0.000748906	0.0046172	0.000977089	0.00329641	0.000693262	0.00144654	0.00691142	0.00473737	0.014204	0.12223	0.00165158	0.0278517	0.000158787	0.0649253	0.000340557	0.118068	0.00171377	0.00164311	2.27306
B4GALNT1	0.000707523	0.000134713	0.000336015	0.000832872	0.000108907	0.000395427	0.00388174	0.000177018	0.000230503	0.000122946	0.0320021	0.000289943	0.00290382	0.134036	0.525434	0.239709	0.523816	0.00022647	0.000102482	0.000142849	9.46e-05	0.00206771
B4GALNT2	0.000360811	0.000565289	0.000560608	0.000225934	0.000906962	0.000269861	0.000163565	0.00392293	0.00051078	0.000620941	0.000295932	0.000502065	0.000332176	0.000478247	0.000416416	0.000405283	0.000472314	0.000185173	0.000495603	0.000243248	0.000214257	0.000185472
B4GALNT3	0.0570076	0.00786261	0.135361	0.00379914	0.584787	0.00040565	1.64155	0.00742566	1.11447	0.000355722	0.000264251	1.29728	0.00537911	0.00135064	1.05117	0.00978819	0.0014668	0.00201719	0.00112417	0.000621108	0.000887798	1.29718
B4GALNT4	0.00398789	2.61042	0.259167	0.00509154	0.0067574	0.000779255	0.00419925	0.00282175	0.00210489	0.000278619	0.00227434	1.66423	0.000456759	0.0140817	0.025965	0.0260503	1.57857	0.00375993	1.08819	0.0491015	0.00125264	2.95561
B4GALT1	0.00396197	0.678823	0.166407	0.00157875	4.59088	0.00111199	0.102796	0.00387624	0.0538711	0.00118041	0.000819546	0.0205398	0.00040611	0.00404953	0.000906898	0.00110178	1.22098	0.0025763	0.0011594	1.29489	0.00425649	1.68228
B4GALT2	0.0220642	0.0989414	0.0944047	0.00132258	0.39862	0.0109018	0.010258	0.0916225	1.41889	0.00286885	0.00236512	0.00696326	0.000680108	0.00294112	0.00198752	0.00116671	2.38387	0.00876106	0.00528602	3.87239	0.00901907	2.29062
B4GALT3	0.00391745	0.0856272	1.0192	0.00181963	3.35798	0.00168397	0.929957	0.00161699	0.0189506	0.00170687	0.00225166	2.27848	0.000872848	0.000818173	0.00130605	0.0133304	0.322953	0.00925654	0.000698606	0.00906148	0.0106627	2.57132
B4GALT4	0.0533048	0.132508	0.0678052	0.00206613	3.94891	0.00331322	0.0155949	0.00235673	0.000918402	0.000701787	0.0020873	1.83357	0.000629997	0.000805228	0.00138733	0.340282	0.004091	0.0168598	0.00661608	0.0119497	0.0021942	4.01753
B4GALT5	0.00194483	0.0455784	0.309432	0.00294873	3.73181	0.00249509	0.0178062	0.00193541	0.0750586	0.00416012	0.00201734	1.15481	0.000438693	0.000829451	0.00302055	0.0485088	1.89787	0.00273015	0.00215694	0.827812	0.00384343	3.83166
B4GALT6	1.11044	0.00180748	0.00933342	0.00458278	3.09353	0.00223512	0.292764	0.00106162	0.10301	0.00206436	0.0009101	1.12583	0.0117839	0.00453209	0.002413	0.000376733	0.973696	0.00138657	0.00572632	0.00886351	0.000522833	1.99309
B4GALT7	0.0207563	1.7816	0.00762895	0.000662276	0.748511	0.00265464	0.625266	0.00225977	0.63301	0.00120248	0.00083739	0.0141508	0.000484514	0.0027523	0.00657803	0.00281731	0.905083	0.0290958	0.0965961	0.860485	0.01634	1.52964
B7H6	1.48556	7.58e-05	0.517982	0.000441495	0.000436618	0.000167503	0.000737528	0.509494	0.49941	1.63528	0.224277	0.000176329	1.34465	0.246051	0.938069	0.000135396	0.00664729	0.000968173	0.00033543	4.3e-05	0.013378	0.000455113
B9D1	0.000153775	0.0095667	0.00113582	0.0516549	0.000685049	0.00174817	0.00169312	0.000827714	0.000225671	0.0105574	0.00911513	0.00807182	0.00112587	0.000496179	0.0224315	0.00109298	1.00845	0.00038158	0.0494901	1.72789	0.000647744	1.95649
B9D2	0.000954602	0.0473632	0.698338	0.0070107	0.371229	0.000530343	0.0174277	0.49696	0.0176495	0.000465103	0.000776493	1.86725	0.000324202	0.000337907	0.00110375	0.274033	0.928974	0.00678267	0.00022692	0.438938	0.00241995	0.761616
BAALC	0.000392196	0.000496019	1.69764	0.000269879	5.6e-05	0.00122204	0.289791	0.933473	9.01e-05	8.05e-05	0.000145186	0.0957061	0.332015	0.0138919	0.454031	0.106361	0.00046029	0.000177649	8.25e-05	0.377175	9.53e-05	0.000581658
BAAT	0.000318959	0.000930058	0.000598564	0.00643337	0.00188241	0.00224359	0.00914112	0.000851868	0.000447274	0.000558257	0.000617068	0.00129799	0.000232249	0.000979285	0.0213409	0.000587043	0.00350286	0.00018791	0.0158065	0.00450466	0.000376226	0.0810283
BABAM1	0.0403716	4.38563	0.00263342	0.00179207	0.0618833	0.0119176	0.524026	0.00405683	1.86114	0.0045237	0.00142569	0.0223494	0.000388845	0.00174861	0.00328114	0.00249801	1.11102	0.027845	0.0268882	0.00243449	0.246716	3.9577
BACE1	0.000893912	0.00391058	1.43672	0.00142226	3.26965	0.000762493	0.0012602	0.00227932	0.00923668	0.000348166	0.0015929	1.51002	0.00365782	0.000297962	0.103586	0.00138625	0.0127542	0.000713361	0.0028334	0.00246701	0.000431546	2.33689
BACE1-AS	0.00183565	0.0176278	0.00040028	0.683167	0.00172084	0.00758097	0.0256923	0.000884581	0.463484	0.000677025	0.000435285	0.00149605	0.00122848	0.390622	0.0062335	0.000479562	1.10734	0.0116849	0.618883	1.78979	0.0186914	0.240273
BACE2	0.57169	0.00023867	0.00134576	1.18149	1.16794	0.00469467	1.26188	0.000524358	1.29499	0.983096	0.000216603	0.000198811	0.28678	0.390559	0.193504	0.000426063	0.000658605	0.34482	0.000878217	0.000216273	0.00207427	0.000903768
BACH1	0.00155851	1.67246	0.0332274	0.000999618	1.75266	0.00190462	0.0203462	0.00197148	0.0128853	0.00141456	0.000722901	0.00430642	0.0018015	0.00712379	0.00102411	0.00191653	0.0475862	0.000723642	0.00215686	0.00324997	0.000620896	3.30848
BACH2	0.0356014	0.000966103	1.99287	0.711225	0.00200464	1.19346	0.00356488	0.00140494	0.00102756	0.00187103	0.441149	0.00185053	0.579517	0.357638	0.000346388	0.728263	0.00436751	0.341013	0.000863623	0.000850135	0.0412696	0.0218289
BAD	0.00566054	1.14573	0.00879822	0.0155754	0.981054	0.00167062	0.175142	0.00185789	0.151244	0.0219425	0.000361844	0.0841419	0.000338959	0.00220374	0.000298228	0.0676121	1.90162	0.000293755	0.00110658	2.20134	0.0116366	1.01565
BAG1	0.000709368	2.31406	0.00150453	0.0302643	0.0572155	0.000546487	0.000464563	0.00469517	0.0207697	0.0128494	0.000364939	0.0547435	0.00139147	0.00177125	0.00844946	0.0063686	2.23649	0.000363008	0.48597	0.0115371	0.000411706	1.41319
BAG2	0.00105923	0.0156405	1.27229	0.00109704	0.00917076	0.0072547	0.00375316	1.67474	1.99271	0.927469	0.00210617	0.0198558	0.000693496	0.00384002	0.0120015	0.0432223	1.59926	0.00037285	0.175054	0.00487936	0.000633435	3.10368
BAG3	0.743685	4.10953	0.00379813	0.054726	0.114168	0.00393953	0.974204	0.014305	2.00406	0.422516	0.00413992	0.00830064	0.000380988	0.351429	0.0494155	0.00251287	0.992767	0.0033352	0.0281834	0.00566356	0.646753	0.380673
BAG4	0.00155008	0.00219617	0.0166368	0.0016889	2.44359	0.00044085	0.00291001	0.00896157	0.291408	0.00371141	0.00107519	0.905239	0.00152868	0.00204393	0.00102445	0.0068244	1.21734	0.00116816	0.00402176	0.588752	0.00162776	3.18196
BAG5	0.0025713	1.51213	0.0207479	0.0422068	0.799055	0.0024837	0.00343029	0.0302627	1.05691	0.00161606	0.000559414	0.0114528	0.0009126	0.0103971	0.0024997	0.00273493	1.25791	0.00137097	0.0232049	0.530056	0.00153213	3.04172
BAG6	0.00235273	0.00554601	0.02064	0.00111853	1.79973	0.000582275	0.00434052	0.00175379	0.11299	0.00201442	0.00303137	0.200127	0.000620411	0.000923611	0.00176266	0.000749917	1.67845	0.00258867	0.00181796	1.85166	0.00377065	1.86118
BAGE	0.000145393	0.000335245	0.0004027	0.000105297	0.000525167	0.000755322	0.000131608	0.000476356	0.000303789	0.00067908	0.000439598	0.000698305	0.000440872	0.000450596	0.000437196	0.0002869	0.000241599	0.000478683	0.000788776	0.000284987	0.000359242	0.000116667
BAHCC1	0.00029919	0.00730129	2.14297	0.134355	0.132947	1.00796	8.91e-05	1.21202	2.2247	0.392103	0.00206781	3.2145	0.0257211	0.359566	0.0426229	0.00012246	9.6e-05	0.000123064	0.152056	0.0143115	0.000371257	0.000134254
BAHD1	0.00152672	2.43271	0.00172951	0.00584107	0.0130778	0.0191179	2.1342	0.00163044	1.71037	0.0160909	0.00174504	0.00988444	0.000713336	0.000687007	0.216888	0.00107994	0.362583	0.00166204	0.729339	0.00645941	0.0599346	1.59164
BAI1	0.000167121	8.29e-05	0.000338244	0.0642053	0.000199991	0.000257901	1.25269	0.000111832	0.0081203	0.00326187	0.000173996	1.65828	0.108904	0.000224151	0.776454	0.000416999	0.262994	0.000172616	0.000370038	0.000207882	0.00252855	0.0073958
BAI2	0.0363865	0.00242367	1.77209	0.244608	0.000642732	1.1046	2.45543	0.000550787	0.848553	0.00240539	0.000464974	1.77887	0.00035968	0.0562451	1.3039	0.12143	0.00233922	0.00123143	0.00517521	0.0206949	0.47935	0.00365747
BAI3	0.00154996	9.47e-05	0.00053298	0.433154	3.98e-05	0.000157108	0.00800671	0.000246376	7.87e-05	0.0860943	0.000161347	0.000480479	0.224464	0.138546	0.000234894	0.000436113	0.00185976	0.000128541	0.000834241	0.000167288	0.000447988	0.00181062
BAIAP2	0.000531937	0.0112165	1.04422	0.000357555	1.36655	0.468162	0.477896	0.00104782	0.0889604	0.000463877	0.000143966	1.97075	0.000975102	0.0012736	0.00267316	0.108088	0.457669	0.00136742	0.00214491	0.000476795	0.000487022	1.30438
BAIAP2L1	0.00228064	2.67673	0.00227487	0.00184768	0.0280705	0.0071751	0.115263	0.000996472	1.05782	0.00340429	0.00246775	0.00659773	0.000841421	0.00206543	0.00173246	0.000554577	0.176659	0.00762636	0.645327	0.00512318	0.00504485	3.32789
BAIAP2L2	0.000522916	0.000194248	0.00013008	0.0102001	0.000361837	0.000506973	0.00829807	0.000679601	0.000475493	0.000130294	0.00117914	1.24306	0.468894	0.00345107	0.296438	0.436853	0.0030059	0.000229605	0.230562	0.000365034	0.000151343	0.690101
BAIAP3	0.479832	0.000627463	0.753927	0.000843434	0.000158279	0.000166201	0.68925	0.000309944	0.000312802	0.000641537	0.000223824	0.00244953	0.000111055	0.000536498	0.431911	0.00138798	0.00153134	0.000298636	0.000547799	0.732897	0.000589969	0.00140506
BAK1	0.111678	2.29633	0.0039469	0.00145891	0.238962	0.00209677	0.00810037	0.00506561	1.25686	0.039011	0.000739583	0.0214147	0.000655423	0.000814513	0.00197037	0.006041	1.76765	0.0655611	0.00182125	0.477048	0.34782	2.86774
BAMBI	2.12366	0.0882864	6.43388	0.000874983	0.00162713	4.86972	1.97344	5.96752	7.42154	0.000194732	0.000905022	0.704752	0.00521579	0.0013574	0.000436416	0.0005101	0.000884543	0.00065355	0.00792059	0.0181111	0.000408139	0.00531288
BANF1	0.0154238	4.66102	0.0203857	0.00355086	0.249456	0.00329308	0.276924	0.0126563	1.88498	0.0049781	0.0028504	0.345758	0.00129302	0.00679607	0.00144036	0.00350544	1.34013	0.00508728	0.0096112	0.00695825	0.00959803	5.63054
BANF2	0.000126184	0.000198605	0.000466589	0.000115284	0.000268818	0.000461172	9.57e-05	0.000512078	0.000413045	0.000311187	0.000434764	0.000768054	0.000393434	0.000357085	0.000292326	0.000129463	0.000228783	0.000189387	0.000454257	0.000277648	0.000171841	0.000138464
BANK1	0.000168989	0.000292178	0.00107556	0.0169448	0.000431809	0.00287313	0.000283544	0.000147601	0.400615	0.0088228	0.00012341	0.000886685	0.00115567	0.298115	0.000262485	0.00495	0.000360984	0.000219241	0.000623614	0.000773151	0.249249	0.367949
BANP	0.00078405	2.33773	0.000490361	0.0231306	0.0735554	0.0140238	0.00161778	0.00354874	1.19106	0.0486671	0.000372194	0.00252702	0.00122478	0.000267259	0.00107907	0.100393	1.14104	0.0011945	0.0193868	0.00357314	0.0530723	1.77982
BAP1	0.0042535	3.45548	0.0140691	0.00123593	0.729554	0.00230028	0.00280055	0.00827302	1.00412	0.00231916	0.00167432	0.143954	0.000990083	0.00306975	0.00326297	0.00272035	1.67055	0.00342229	0.161389	0.00656664	0.00540252	3.62114
BARD1	0.0105902	0.00138065	1.19649	1.89075	2.14484	0.000499915	0.00176538	0.00556393	0.0502762	0.000419282	0.00184064	0.0061289	0.000936041	0.00811094	0.0017282	0.193954	2.68146	0.00188758	0.00145097	0.00372747	0.00209574	0.549358
BARHL1	0.000155638	0.000120437	0.000161193	5.76e-05	9.18e-05	0.00033341	7.56e-05	0.000137214	0.000321289	0.000137367	8.2e-05	1.61588	0.000162526	0.000172045	0.000176952	0.0375367	6.34e-05	0.000139651	0.000743513	7.17e-05	6.94e-05	8.74e-05
BARHL2	0.000846793	0.000314728	0.00038093	0.000658505	0.000370869	0.000674545	0.000435368	0.000633586	0.000499678	0.000627268	0.000445012	0.00111424	0.00052986	0.00106178	0.00139543	0.000268404	0.000605493	0.000667815	0.0026323	0.000595093	0.000497819	0.000372706
BARX1	0.31466	0.00105605	0.00160439	0.000161611	0.000351635	0.00022194	0.00226817	0.00420516	0.526663	5.17e-05	7.58e-05	1.37274	0.046933	0.00355712	8.67e-05	0.00720062	0.00265303	0.000263559	5.6e-05	0.000340956	7.41e-05	0.000207807
BARX2	0.000177702	0.000252254	1.43553	6.1e-05	0.000226311	1.27871	4.52e-05	2.32648	0.217765	0.000327783	0.00152841	0.000225352	0.000213379	0.000128442	0.000127953	9.05e-05	8.84e-05	0.000116632	0.000360929	9.75e-05	0.000110048	4.35e-05
BASP1	0.00317736	5.28529	0.00433827	0.0271235	0.00668238	0.00340949	0.0226527	0.00446874	2.54323	0.000615311	0.00471573	0.0114341	0.00188819	0.00280268	0.033399	0.0562859	2.09681	0.0013564	0.0198431	0.00724932	0.00149516	4.54875
BASP1P1	7.47e-05	0.000248891	0.000492041	6.03e-05	0.000774817	0.430169	7.42e-05	0.000541952	1.07943	0.000447389	0.000256293	0.000535108	0.00338847	0.000174016	0.000265096	4.7e-05	0.00023081	8.29e-05	0.3181	0.000112546	8.11e-05	3.95e-05
BATF	0.00023802	0.00117319	0.000592632	0.000240114	0.00734945	0.22174	0.000255706	0.000330789	0.00761653	0.000537697	0.000190422	0.000847452	0.000239904	0.000432567	0.000400622	0.00080333	0.000534507	0.000197817	0.00133293	0.000255109	0.000414847	0.000141152
BATF2	0.000886982	8.76e-05	0.000178647	0.50553	7.16e-05	0.000455552	0.839752	0.000157473	0.000140207	0.00132548	0.000211653	0.0041705	0.000115388	0.00215994	0.177778	0.00029394	0.000683365	0.000131354	0.000639805	0.000145888	0.000307181	0.00148369
BATF3	0.610497	0.000201597	0.00127261	0.0293184	0.000133013	0.000251066	0.00693434	0.000154889	0.000215656	0.000218285	0.000194031	0.00171406	0.0907251	0.000220627	0.000135798	0.121371	0.000115625	0.000332763	0.000449151	0.000652983	0.000224186	0.484189
BAX	0.191184	0.0850061	0.0171267	0.00442392	1.54587	0.00440817	0.0196919	0.0186072	1.85574	0.0039375	0.000752972	0.0135027	0.000982448	0.00148652	0.00289026	0.00482777	2.62851	0.130335	0.0116539	3.83698	0.0275018	3.10433
BAZ1A	0.000536884	0.0183024	1.92184	0.0090454	3.5898	0.0049405	3.28874	0.000967807	1.01581	0.538775	0.00116752	1.86393	0.00282084	0.00199005	0.00259838	0.000787573	0.000612552	0.000738401	0.0410861	0.0116039	0.00174119	0.0058004
BAZ1B	0.00215065	3.87368	0.0303243	0.0303729	0.0662437	0.00215357	0.0178261	0.0155408	1.706	0.00271508	0.0013276	0.00325751	0.000517337	0.00377851	0.0140909	0.00450428	1.72909	0.00137193	0.0987784	0.00978529	0.00181938	3.86736
BAZ2A	0.0017879	0.150748	0.0665689	0.00664325	2.52607	0.0020111	0.00563359	0.00924248	0.779946	0.00138073	0.00246561	0.0997921	0.00119934	0.00908568	0.0150306	0.0039611	2.51818	0.00146955	0.00829583	2.55069	0.000967085	2.56393
BAZ2B	0.00126296	2.7348	0.0165504	0.0107794	0.24088	0.00062277	0.368564	0.010724	0.221199	0.000817582	0.00171967	0.00138669	0.00159649	0.00043821	0.00843351	0.0138797	1.05677	0.000612035	1.2299	0.00121337	0.00151455	1.75553
BBC3	0.128754	0.0092878	1.07722	0.0953209	0.00189183	0.479013	0.000575301	0.00077671	0.619352	0.00248326	0.00052764	2.56441	0.000458489	0.00185907	0.023201	0.000366954	0.00109127	0.500936	0.0205926	0.852751	0.00893668	2.36218
BBIP1	0.00219871	0.531279	0.39069	0.016653	1.02287	0.0011128	0.000525942	0.00864959	0.140898	0.000277591	0.000579195	0.787254	0.00107332	0.00687263	0.000668898	0.000835164	0.00654581	0.00240989	0.00114298	0.523402	0.00159334	2.45914
BBOX1	0.00122102	0.00229207	0.00128033	0.00162851	0.00204951	0.00139874	0.00146573	0.000669633	0.000550008	0.000570166	0.0004259	0.00304048	0.000392821	0.000615994	0.00117066	0.000652397	0.00125824	0.000605679	0.00396004	0.00333187	0.000709498	0.00187671
BBS1	0.000461595	0.0640533	0.00962912	0.826327	1.73531	0.00171447	0.00049566	0.00172932	0.00138841	0.00206557	0.00190344	0.00851241	0.00220939	0.000305196	0.296213	0.266396	1.79729	0.00050517	0.0138393	2.68152	0.00114261	0.0893406
BBS10	0.00035656	0.0439937	1.02418	0.00340761	2.27755	0.00231234	0.00239984	0.0206558	0.00149089	0.00148625	0.00157258	2.0617	0.00835792	0.00145762	0.0137939	0.00340801	0.0112025	0.000147694	0.00425426	0.00196578	0.000268967	3.23026
BBS12	0.000331504	0.060859	0.913458	0.0182024	1.01281	0.00209775	0.0129851	0.00664667	0.000649574	0.0328448	0.00114583	0.652618	0.00160767	0.0195229	0.0018844	0.000133238	0.00473822	0.00017432	0.000330144	0.188722	0.000337613	0.997328
BBS2	0.000526214	0.149088	0.184989	0.00130976	1.62557	0.00131967	0.00410087	0.00253714	0.00284027	0.00616561	0.00113368	0.0376176	0.00174516	0.00374013	0.00306629	0.000727328	0.0361733	0.00134932	0.0153364	2.41102	0.0012856	2.68767
BBS4	0.00205038	2.18474	0.0156681	0.00119948	0.00173464	0.00189643	0.0148765	0.00106592	0.000598061	0.0237287	0.00175684	0.0202309	0.000681646	0.00435779	0.00438218	0.00084882	0.00241656	0.00138713	0.0993028	0.0230542	0.00265052	3.99638
BBS5	0.00405214	0.0168536	1.21919	0.431968	1.01791	0.0551579	0.0316239	0.000249318	0.000136889	0.442784	0.000931441	1.23438	0.285091	0.00251889	0.465764	0.000379693	0.0325674	0.000422396	0.00379844	0.0337453	0.000421772	0.00721048
BBS7	0.000613094	2.04533	0.00335265	0.000687196	0.121113	0.000587314	0.0019344	0.00179674	0.599717	0.00516346	0.00201308	0.0167843	0.00113994	0.000816858	0.00264824	0.00058574	0.0193213	0.000674822	0.0495095	0.00182202	0.000531365	2.80456
BBS9	0.00231887	0.00474035	1.00702	0.000834074	1.01822	0.00202563	0.0010134	0.00325365	0.000377793	0.00189457	0.000278354	1.90005	0.00108428	0.00538475	0.00250695	0.64873	0.000534918	1.74687	0.00110108	0.0131895	0.00186531	2.64707
BBX	0.00217135	2.19237	0.0189064	0.00058991	1.99609	0.00109343	0.00561314	0.0017906	0.233381	0.00240594	0.00178838	0.00512525	0.00146104	0.000743235	0.0012354	0.00331395	0.0735709	0.00130467	0.00100236	0.00150976	0.000726904	3.23193
BCAM	0.0130469	0.00359732	0.0011082	0.00282488	4.2146	0.493867	0.00311155	0.00168044	0.00396474	0.794288	0.27701	2.32821	0.000401546	0.00263514	0.0074799	1.22864	0.00257453	0.032947	0.19055	0.0233723	0.377947	3.96967
BCAN	1.15515	0.000308663	0.0102414	0.00252132	0.000241252	0.000619734	0.00120131	0.000234163	0.000261621	0.00227458	8.66e-05	0.000668631	0.00111381	0.514059	0.554796	0.00104594	0.000708969	0.000468876	0.0115767	0.000330875	0.00255908	0.00150508
BCAP29	0.00174047	2.12843	0.0550078	0.00181596	0.106498	0.00116353	0.171276	0.0685286	0.856157	0.000839076	0.000370715	0.00273892	0.00122582	0.0464825	0.000344429	0.00156867	0.0195872	0.000275928	0.895978	0.0150738	0.00077955	2.31438
BCAP31	0.00797514	0.0343677	0.124775	0.00167686	5.4447	0.000985036	0.349388	0.00272114	0.00639533	0.0013379	0.00145711	3.06708	0.00123977	0.00208677	0.00202043	0.00989544	1.73988	0.00420725	0.00298797	0.0151495	0.00306185	4.06477
BCAR1	0.0060473	4.41866	0.234917	0.000654588	0.0180176	0.00593403	2.59432	0.00462859	2.15751	0.00211735	0.00132433	0.0018141	0.000509753	1.15036	0.000562652	0.00394003	0.00651652	0.00131366	0.866969	0.00154759	1.46388	0.00138046
BCAR3	0.320376	1.5005	0.389709	0.000898125	0.787796	0.0350932	0.0395366	0.00552575	1.00966	0.112838	0.000309256	0.0549743	0.00340232	0.012642	0.00024794	0.000351473	0.0447544	0.000813594	0.116347	0.0170276	0.00740945	1.69163
BCAR4	0.00027783	0.0219019	0.156658	0.000197496	0.00084757	0.585303	0.000253017	0.0020923	0.000466774	0.000263644	0.00032486	0.000996158	0.00027936	0.00239024	0.000425319	0.000264209	0.000393862	0.000363086	0.000220787	0.000651417	0.000261796	0.000139211
BCAS1	0.00439523	0.00014065	0.000674365	0.271448	0.000768252	0.000308543	0.000890818	0.000970799	0.000775718	0.00935928	0.000162483	0.000339046	0.000804144	0.000988611	0.00035581	0.000116256	0.000676271	0.00179102	0.0020655	0.000338938	0.0365423	0.000682095
BCAS2	0.00185651	3.81886	0.00669926	0.00654486	0.0366504	0.00634065	0.00320998	0.00975156	1.5419	0.00562759	0.00130683	0.010682	0.00152706	0.00149416	0.00322122	0.00330828	1.55079	0.00164761	0.0184827	0.00533216	0.00769575	4.46573
BCAS3	0.000633722	2.60678	0.00762529	0.0310175	0.00311295	0.000456911	0.000775636	0.00129551	0.0358325	0.000599551	0.00314175	0.00963889	0.0054984	0.00101668	0.0441541	0.00738687	0.00230675	0.000668322	0.00059492	0.00748709	0.000305123	3.06373
BCAS4	0.00409742	0.00128675	0.000993508	0.00533076	0.000925322	0.00124904	0.00179448	0.000696264	0.00171682	0.729388	0.000740842	0.0625984	0.00244565	0.00828953	0.00135891	0.00043646	0.899903	0.00411796	0.000842028	2.15179	0.0130198	2.35487
BCAT1	0.0042119	3.23049	0.0747633	0.0172214	0.0101941	0.00277678	0.136899	0.00151374	1.76247	0.00208291	0.00135228	0.0160349	0.00164899	0.0169313	0.0239032	0.00190441	1.53657	0.00176881	0.0176657	0.0490551	0.00108249	5.63185
BCAT2	0.000998211	0.0527516	0.00917123	0.00275819	0.329268	0.357679	0.379807	0.00198465	0.552968	0.00821971	0.000925189	0.191702	0.000694425	0.00074917	0.0100323	0.00704977	0.127392	0.00118416	0.15395	2.1026	0.0058446	2.89595
BCCIP	0.0186811	0.521041	0.0941886	0.00651683	2.34524	0.00216801	0.125099	0.00321909	0.523151	0.00212365	0.00150308	0.990499	0.000818088	0.00203605	0.00196614	0.00580351	2.00162	0.00578929	0.0117278	0.855689	0.00276331	3.62657
BCDIN3D	0.00011226	0.826808	0.000474454	0.00207257	0.0431808	0.290409	0.00181281	0.0103561	0.00139642	0.00942176	0.195378	0.0049128	0.388328	0.00220085	0.433945	0.00924143	0.0236936	9.03e-05	0.00713371	0.00102524	0.000165368	0.419718
BCHE	0.90709	7.03e-05	0.0012184	0.00171149	0.00010807	0.000185094	0.0040068	0.000177103	0.000102282	0.000230931	0.272754	1.56381	1.17917	1.61886	0.137348	0.366941	0.000185755	0.000328931	0.000175943	0.000347311	0.000107672	0.000212063
BCKDHA	0.00361933	3.37025	0.00132419	0.00353859	0.00746713	0.00208592	0.0016229	0.00122118	0.88581	0.00430433	0.0015917	0.033851	0.00116495	0.0004412	0.00292063	0.00267708	0.00137198	0.00979086	0.00355115	0.14626	0.0569659	3.82801
BCKDHB	0.000806158	3.08911	0.00137099	0.000792349	0.261966	0.520012	0.0142131	0.0900703	0.00242667	0.00224365	0.00102399	0.00320315	0.00185221	0.00155497	0.00638729	0.00164867	0.0160203	0.000827856	0.480757	0.0033652	0.00062996	2.95741
BCKDK	0.00169364	0.129141	0.0124112	0.016133	2.08977	0.00303521	0.0356096	0.0116883	0.516288	0.000660688	0.00333094	0.0221488	0.000952296	0.000963698	0.00154911	0.00132062	2.23256	0.00367304	0.00291241	2.91268	0.00235555	2.22521
BCL10	0.000594435	2.02868	0.00294971	0.0239505	0.162416	0.00277925	1.01925	0.0480234	1.12938	0.000643822	0.000356903	0.00683515	0.00110514	0.011512	0.00452835	0.00141227	0.0091684	0.000604545	0.0841453	0.0011757	0.000884416	1.6272
BCL11A	0.00025655	0.000142431	0.977124	0.000503865	0.000230859	1.61514	1.88949	0.000127884	0.934923	0.000366768	0.108339	0.000239177	0.000801675	0.000282993	0.00108936	0.455954	0.00969471	0.000123952	0.017477	0.000117842	0.000169031	0.000117913
BCL11B	0.001789	0.292127	0.621527	0.00217146	0.310946	0.772648	0.949351	0.0332994	1.09946	9.06e-05	0.029779	0.00044885	0.000235504	0.000642761	0.000410615	0.287841	0.000194586	0.000253161	0.378159	0.0115096	0.000190836	0.0289535
BCL2	0.00472123	0.00122596	0.597744	0.000407704	0.00217056	0.529774	0.0041278	0.00110611	0.000298361	0.328242	0.00200034	0.000474562	0.000964262	8e-05	0.00084912	9.63e-05	0.00132536	0.00577599	0.00086495	0.000538831	0.0039895	0.86339
BCL2A1	0.000466696	0.000163891	0.000405677	0.000609354	0.000343818	0.000637771	0.000146452	0.000224552	0.000561634	0.000833412	0.00030394	0.00182621	0.000362789	0.000307643	0.000686255	0.000315534	0.00027745	0.000351426	0.000709033	0.00041267	0.000507699	0.00025838
BCL2L1	0.0211474	2.84481	0.0013299	0.00328759	0.0544832	0.0803682	0.072972	0.00216024	1.71025	0.00107582	0.00252977	0.105426	0.000226363	0.00112802	0.0287226	0.011467	0.903797	0.231859	0.0186612	0.00547347	0.0311364	3.57621
BCL2L10	0.004831	8.22e-05	8.63e-05	0.0050507	9.36e-05	0.000201748	0.00964405	9.08e-05	0.00016284	0.091114	0.000232574	0.000918609	0.000430163	0.70233	0.00578367	0.000669061	0.00213618	0.000264499	0.00212868	0.000167068	0.00410865	0.00279987
BCL2L11	0.79378	0.0491437	0.174573	0.0128732	2.21413	0.00107077	0.00148594	0.0325793	0.000353225	0.00137296	0.00158264	0.0262337	0.0004284	0.126593	1.64603	0.611546	1.13826	0.00196467	0.00118658	1.86521	0.00138318	0.00219884
BCL2L12	0.00881201	1.71556	0.0629474	0.0123969	1.5687	0.00382832	0.00442525	0.0084551	0.962673	0.00119023	0.00184847	1.28421	0.000672661	0.00332434	0.00245495	0.0128593	1.72023	0.00255619	0.0171989	0.041516	0.00232782	3.69098
BCL2L13	0.00293799	2.88649	0.0210368	0.00116252	0.154874	0.00380996	0.0348114	0.00424828	1.33339	0.0184784	0.00225821	0.0166442	0.00129637	0.0023259	0.00201297	0.000460429	0.135396	0.00311135	0.00348329	0.00383546	0.0280843	3.59718
BCL2L14	0.323728	0.000218831	0.000288556	0.000687104	0.00024575	0.000590896	0.235499	0.000558949	0.000354061	0.000503783	0.000433725	0.00165491	0.000113845	0.00561868	0.00141846	0.00107254	0.0454859	0.000244676	0.000992468	0.000291923	0.000258221	0.000957852
BCL2L15	0.00141685	0.00180799	0.00056615	0.00261804	0.00569971	0.00111627	0.00451595	0.000582413	0.000921882	0.000571561	0.000530156	0.000780016	0.000817119	0.000323299	0.00202251	0.000310611	0.00719715	0.000706468	0.128047	0.00355065	0.000960397	0.00652089
BCL2L2	0.00125755	2.84513	0.0021984	0.00196858	0.293047	0.00415866	0.00936622	0.00781223	1.53865	0.103532	0.00221242	0.00194888	0.000762372	0.000627492	0.0257721	0.000893764	0.0138678	0.00670108	0.217748	0.00380228	0.0816318	3.02865
BCL2L2-PABPN1	0.000648459	0.000385788	0.000392851	0.000210525	0.000548777	0.000903972	0.000261624	0.000446024	0.000401609	0.000706593	0.000165363	0.61813	0.000311652	0.000369437	0.000113496	0.000413052	0.000274263	0.000759581	0.000350316	0.000371988	0.000924558	0.000225406
BCL3	0.760757	0.00154346	0.830037	0.000128505	0.000290279	0.000507978	9.62e-05	0.000551295	0.244176	0.000121921	0.00032472	0.00566262	3.54e-05	0.00244936	0.00022761	0.000177571	0.000113412	0.00138403	9.4e-05	0.937455	0.000308547	6.46e-05
BCL6	0.00802318	2.24487	0.000527055	0.23801	0.00254567	0.0129221	0.00178536	0.00209641	1.65695	0.000391075	0.377344	0.00441233	0.00506081	0.000188512	1.39494	0.562507	0.00120647	0.0183123	0.953661	0.406485	0.807034	0.00408364
BCL6B	0.00262904	5.76e-05	0.00229331	0.100028	4.02e-05	8.51e-05	0.0100364	0.000107904	5.46e-05	0.0256942	0.000284493	0.31334	1.97101	1.74632	0.238314	0.993647	0.000441701	0.000417683	0.000239649	0.000191363	2.14308	0.00257069
BCL7A	0.000408673	0.00530245	0.048059	0.00225029	0.0496298	0.00100711	0.00213217	0.0063713	1.01217	0.0433059	0.00143425	0.00503274	0.000678068	0.00318278	0.0397305	0.000460452	1.76785	0.000393023	0.253829	3.50057	0.00392808	0.784832
BCL7B	0.000915564	2.83988	0.00119704	0.195931	0.00770214	0.00269948	0.00184488	0.00112519	1.07743	0.0107551	0.00150004	0.0781157	0.000546549	0.00114239	0.0223385	0.00222104	1.43066	0.000569187	0.0111847	0.0322466	0.00111927	2.42446
BCL7C	0.011139	3.82377	0.079354	0.0022992	0.252367	0.00369269	2.87224	0.00719395	1.53791	0.293361	0.00194831	2.24344	0.00051635	0.00662392	0.000726881	0.000288893	0.0190519	0.00117852	0.00191129	0.00960782	0.0294114	0.010022
BCL9	0.0102723	0.42704	0.146053	0.0833904	0.416252	0.000991285	0.00195275	0.0503801	1.13074	0.00248099	0.00294362	0.250925	0.000557095	0.00140278	0.0435678	0.00200113	2.40026	0.00205438	0.47392	3.01166	0.00197703	2.20655
BCL9L	0.00083408	0.0885208	0.502533	0.00325899	3.02263	0.0017437	2.78371	0.0180243	1.65465	0.0022897	0.00179512	0.003135	0.00118004	0.0020833	1.52202	0.0162731	0.00511843	0.000463607	0.00415042	2.16597	0.00144053	0.0121608
BCLAF1	0.00110261	0.846073	0.377298	0.00406357	3.35873	0.000706235	0.00656848	0.00213906	0.214021	0.00151993	0.00120537	0.512544	0.00399493	0.00390759	0.0146406	0.00690507	2.90172	0.00293397	0.0167875	0.717268	0.00104272	3.73386
BCMO1	0.00024524	0.000199894	0.000144914	0.00011939	0.000140993	0.000375258	0.000426443	0.000379062	0.000299399	0.00255678	0.00241426	0.871037	0.000393941	8.53e-05	0.180757	9.04e-05	0.000689257	0.000220608	0.000658814	0.000202431	0.000465696	0.000118206
BCO2	0.000242604	0.0297149	0.00320542	0.000407189	0.00352034	0.000316155	0.000252405	0.00184436	0.000418187	0.000273077	0.000216564	0.00208657	0.000313317	0.00594762	0.0338774	0.00481723	0.000492382	0.00016575	0.118593	0.209196	5.84e-05	0.000143342
BCOR	0.000926131	0.00265959	1.99717	0.0185518	1.76846	0.00130226	3.91936	0.0764147	1.54286	0.0119796	0.000972586	0.010146	0.00177473	0.000858273	2.65277	0.0796548	0.00254551	0.000361359	0.0467053	0.0086094	0.0015885	0.00527513
BCORL1	0.493819	3.21655	0.061463	0.000362372	0.0264019	0.00322492	0.0334295	0.000422127	1.42144	1.54255	0.00307458	0.135806	0.634235	0.205768	1.26859	0.000465339	0.0407904	0.0019078	0.0138153	0.00271523	0.0163771	0.0291574
BCORP1	0.000415315	0.000744601	0.000566066	0.00072488	0.000244372	0.000472627	0.000601576	0.000456818	0.000287919	0.000251428	9.07e-05	0.0209027	0.000383477	0.00294565	0.00314913	0.021752	0.000654749	0.00019192	0.00191633	0.0013101	0.000304639	0.000864541
BCR	0.00408597	1.35101	0.0273843	0.00103352	1.36295	0.0016045	0.0209539	0.169527	1.13382	0.00220205	0.00101544	0.222279	0.000365381	0.0535102	0.0115834	0.0172241	1.94452	0.00162296	0.00420967	0.922975	0.0299003	2.88614
BCRP2	0.0173593	0.000279851	0.000196538	0.000581659	0.257935	0.0256392	0.000468521	0.000765615	0.0277925	0.000521017	0.862906	0.000829996	0.000162629	0.782055	0.000173379	0.000460565	0.000326805	0.00912087	0.0107952	0.000276184	0.0365476	0.000247763
BCRP3	0.247469	0.00465789	0.00328837	0.000120068	0.00432965	0.000190047	0.000139215	0.00382049	1.10691	0.000220207	7.96e-05	0.0414614	0.000167889	0.000837351	0.000191692	0.00843515	0.000326246	0.00041388	0.422834	0.633919	0.000176929	0.000175666
BCS1L	0.000932098	2.62671	0.00338586	0.0016738	0.00365339	0.00094986	0.649158	0.00336366	1.19017	0.00106456	0.000804705	0.0293164	0.000991471	0.00103403	0.00241994	0.00145716	0.48168	0.0020543	0.785148	0.00352699	0.00117396	2.17402
BCYRN1	0.00047242	0.000296921	0.000396876	0.000438358	0.000200867	0.000440227	0.000451926	0.000353868	0.000225493	0.000413672	0.000236048	0.00107728	0.000615995	0.00034497	0.000619064	0.000366467	0.000248952	0.000199593	0.000824425	0.000198599	0.000232267	0.000324326
BDAG1	0.00120131	0.000440085	0.000410847	0.0540834	0.000328364	0.000563066	0.00537944	0.000686387	0.000352365	0.000160321	0.000714581	0.00149958	0.000402749	0.00304011	0.00934362	0.0001267	0.00116055	0.000210348	0.00108678	0.000254238	0.000138823	0.0774955
BDH1	0.000625583	0.00225386	0.000384042	0.033167	0.684323	0.214783	0.000464649	0.389341	0.000795482	0.00309187	0.000252342	0.327485	0.000853203	0.000457308	0.0140964	0.0574688	0.884878	0.000614161	0.00279529	0.0348036	0.00264988	1.91119
BDH2	0.00210202	0.313532	0.424529	0.00286436	1.7685	0.00156039	0.0341613	0.00311402	0.00533116	0.00231764	0.00089191	0.197497	0.000488416	0.00301151	0.00076295	0.00238057	1.94404	0.000501704	0.00697851	2.14297	0.00693561	1.76554
BDKRB1	0.000527702	0.00111483	0.695477	0.000538797	0.000247697	0.289678	0.000277374	7.97e-05	0.000220623	0.000336309	0.000300153	0.00272899	0.000251834	0.000571958	0.000338179	0.00154568	0.000143862	0.00033598	0.000262534	0.00117446	0.000309745	0.000199888
BDKRB2	0.000121774	0.00787084	2.09146	0.0426486	0.000146959	0.735723	0.0244607	0.377744	0.000124085	0.000113076	0.0014743	0.00118282	0.0106354	0.00586196	0.00660407	0.000551601	0.0079575	0.000134766	0.000139584	0.00981082	0.000125431	0.0314141
BDNF	0.95657	0.000194266	0.000275868	0.394435	0.000162898	0.000449532	0.280509	0.000336044	0.00313052	7.51e-05	0.0851408	0.000728411	0.535855	0.000195348	0.0014603	0.00346918	0.000874202	0.00126621	0.27134	0.000203122	9.26e-05	0.000494342
BDNF-AS1	0.000145706	0.00367663	0.00435992	0.000263479	0.000521727	0.000685325	0.000153052	0.00133125	0.000286001	9.67e-05	0.0004009	0.000509333	0.287322	0.245612	0.292124	0.410569	0.000248677	0.000457795	0.000492653	0.677251	0.000102075	0.000127144
BDP1	0.000472895	0.0718535	0.564888	0.00405025	2.43819	0.0014558	0.00252215	0.00842342	0.0803962	0.00289658	0.00261099	0.0493645	0.00109231	0.000735475	0.016838	0.000728563	1.16327	0.000229328	0.725296	0.0617983	0.000528201	2.70706
BEAN1	0.000436611	0.000823751	0.383902	0.0109654	0.000351364	0.00676419	0.000224644	7.98e-05	0.349011	0.0226191	0.000890141	0.00433206	0.000309887	0.000165747	0.0103797	0.00013806	0.000328131	0.00103477	0.235407	0.0494102	0.07686	0.00180244
BECN1	0.0047472	0.056957	0.0136257	0.0182117	2.45769	0.00157366	0.0778824	0.00274414	0.400111	0.00121396	0.00260695	0.0047227	0.00151778	0.000480668	0.00110898	0.00782004	1.84847	0.00578849	0.0022328	1.98516	0.0028628	2.17168
BEGAIN	0.0628707	8.86e-05	0.00020227	0.031365	7.36e-05	0.000263129	0.552926	0.000135496	0.000134104	0.00411775	0.000103216	0.529389	0.190114	0.000280675	0.424973	0.000178427	0.000246368	0.00489192	0.00194971	9.12e-05	0.0678047	0.000651156
BEND2	0.000224202	0.000181161	0.000136088	0.000135338	0.000188336	0.000696239	0.000183829	0.000579117	0.000240807	0.000303941	0.000200819	0.000699433	0.000263054	0.000327656	0.000231743	0.000372326	0.000192532	0.000472594	0.000499164	0.000223237	0.000191627	0.000109366
BEND3	0.00290459	0.171487	0.0998275	0.00190727	0.843369	0.0182176	0.0157734	0.000865483	0.000650484	0.00112176	0.0335833	0.00154149	0.00139801	0.000476846	0.494857	0.644812	2.07166	0.000490124	0.356297	0.00580246	0.000671716	2.32106
BEND4	0.000291824	0.000126261	0.000165387	2.04956	0.000307845	0.00024742	2.63852	0.327529	2.38255	0.00186233	0.0190727	0.346679	0.0133561	0.00181607	0.229268	0.520383	0.626047	8.41e-05	0.0892834	0.000192358	0.00022749	0.000598349
BEND5	0.000592565	0.781638	0.0161345	9.33e-05	0.000395715	0.00485215	1.11448	0.000445314	0.000134239	0.00876633	0.0016614	0.742608	0.000235045	0.412586	0.000798597	0.329781	0.0980814	0.000358016	0.000308617	1.79457	0.00328628	0.000304145
BEND6	0.000553109	0.000166476	0.565891	0.896237	0.0704972	1.09175	0.646736	0.291839	1.23213	0.00670704	7.54e-05	0.00020834	0.0269306	0.463887	0.00042101	0.00221009	0.00533472	0.000185135	0.0112914	0.000126025	0.396737	0.00151219
BEND7	0.000425877	1.20964	0.258018	0.34318	0.00130941	0.494877	0.00785314	0.000784778	0.93131	0.0195057	0.391546	0.00160244	0.765255	0.565626	0.00431429	0.0285338	0.0132292	0.000144848	0.0111949	0.000486538	1.07541	0.0124859
BEST1	0.000135829	0.000562427	0.000464974	0.487773	0.00265037	0.131121	5.94e-05	0.00154884	0.00159266	0.000110696	0.0017257	0.00022634	0.407349	0.00297959	0.00354058	0.11769	0.000193069	0.000240809	0.00335224	0.000263295	5.92e-05	0.000128298
BEST2	0.664925	3.91e-05	0.000152823	0.73556	3.64e-05	8.18e-05	0.42015	5.58e-05	8.44e-05	0.00874678	0.00125276	0.000219086	0.000135108	5.66e-05	0.00513491	0.0115139	7.21e-05	0.000178092	0.000125512	5.83e-05	0.204804	0.000206405
BEST3	0.000203315	0.0158989	0.0190654	0.000149256	0.0511337	0.0390461	9.89e-05	0.00279892	0.000365721	0.000328645	0.000215387	0.000685158	0.000409025	0.000663867	0.000275488	0.000453241	0.000421514	0.000290875	0.000768534	0.00372106	0.000155997	0.000177391
BEST4	0.000492128	0.000365441	0.000514601	0.000235841	0.00116814	0.00093248	0.00339784	0.198577	0.00027535	0.113954	0.000110365	0.768899	0.000426513	0.0184518	0.000230688	0.0195671	0.00161861	0.000130641	0.00116922	0.433517	0.000279546	0.532882
BET1	0.0317355	2.18207	0.00999925	0.000367072	0.00255796	0.0023354	0.0499621	0.00340597	0.881497	0.000789224	0.000753928	0.00351087	0.000925619	0.00335024	0.000514213	0.000648147	0.00837182	0.00347852	0.000732713	0.00155867	0.00356056	2.98031
BET1L	0.00898506	3.48477	0.00634298	0.000967812	0.0875279	0.00497648	0.00207573	0.00815119	1.48451	0.010364	0.00167796	0.00288808	0.000770102	0.00124179	0.00119597	0.000963228	0.864981	0.109228	0.00928402	0.00496802	0.344964	2.9173
BET3L	0.000305305	0.000257905	0.000546128	0.000197426	0.000229804	0.0010145	0.000210845	0.000544152	0.000364667	0.0002143	0.000158355	0.000521583	0.000423851	0.00041731	0.000335092	0.000449222	0.000261678	0.000356191	0.000779364	0.0002228	0.000164653	0.000151137
BEX1	0.000854913	0.000168848	1.75763	3.14094	0.000129298	9.03e-05	3.0449	1.57092	1.56551	0.0746705	0.000542904	2.61019	0.0550359	0.00678303	0.00223683	0.449388	2.45852	0.000166493	0.0043294	0.000140683	0.0004404	0.00099284
BEX2	0.00358465	0.816307	0.00518696	2.06727	1.38561	0.557377	0.00509229	0.00168267	0.501079	0.00288539	0.00915092	0.717277	1.85221	0.000749913	0.00265232	0.00089155	3.91306	0.00440956	0.0010742	0.288307	1.75025	0.19136
BEX4	0.00126519	5.07044	0.00462995	0.521316	0.0229829	0.00533727	0.00731676	0.00732341	1.62733	0.00341584	0.000492922	0.010584	0.140908	0.00464817	0.0031706	0.00121531	2.06437	0.00200452	0.0127152	0.0622582	1.3504	3.36187
BEX5	0.571646	1.87e-05	8.53e-05	0.000113403	2.86e-05	0.000124162	8.02e-05	8.14e-05	5.8e-05	1.5501	0.652004	1.02573	3.06e-06	0.00015292	0.000133613	2.07156	3.45e-05	2.1896	0.000129681	3.09e-05	0.133637	2.74e-05
BFAR	0.00217333	0.0399676	0.656432	0.000902463	3.47959	0.00143515	0.00265188	0.00275902	0.0283818	0.00108756	0.00188725	1.99277	0.000642585	0.00102445	0.00321048	0.0906046	1.49946	0.00289122	0.00124477	0.0107359	0.00248656	3.80997
BFSP1	0.00259394	0.481865	0.783643	0.00059521	0.0236953	0.0083073	0.0280642	0.00050485	0.000806613	0.000572164	0.0669918	0.00015455	0.000375615	0.689054	0.0011393	0.000114339	0.00648424	0.0101091	0.000970187	0.000424352	0.469496	1.01214
BFSP2	0.000191258	0.000498365	0.000456208	0.0001773	0.000345523	0.000417692	9.79e-05	0.000841002	0.000337911	0.000355002	0.000236786	0.000552149	0.000424828	0.000395502	0.00023119	0.000241819	0.000223323	0.000312188	0.000541232	0.000329117	0.000276561	0.000165332
BGLAP	0.000963023	0.00210408	0.000660373	0.00608068	0.00110717	0.000939605	0.00928372	0.000335515	0.000433256	0.00459045	0.000364628	0.00184386	0.000551125	0.000389326	0.00376072	0.00921164	0.00875482	0.000257762	0.0232466	0.0086231	0.0015252	0.00664844
BGN	0.00831416	0.00169413	3.62937	0.00455007	0.00176997	0.166596	0.76246	0.00064048	0.000366426	0.555351	0.988205	3.28093	1.5136	2.65505	0.0322648	0.000697448	0.00068864	1.52351	0.00175668	0.325029	0.00101712	0.00251031
BHLHA15	0.125817	0.000153984	0.000194416	0.00356957	0.000169338	0.000413718	0.721389	0.000184406	0.0935363	0.000523521	0.0817608	0.00461679	0.000125091	0.0686947	0.0999474	0.0459332	0.000526814	0.000161789	0.000351185	0.00028984	0.000341553	0.170286
BHLHA9	0.000210298	0.000228534	0.000549559	0.000209261	0.000222205	0.000630243	0.00017581	0.000568551	0.000420571	0.000578416	0.000238774	0.00133766	0.000433565	0.000236741	0.000327934	0.000268154	0.00020999	0.000229575	0.000504846	0.000141489	0.000218176	0.000118891
BHLHB9	0.000680832	0.0140682	0.00384277	1.65944	0.795315	0.000700844	0.00108483	0.00188759	0.00452331	0.0136837	0.000213763	0.00542315	0.006281	0.00047927	0.000418487	0.281849	2.38912	0.00101605	0.00157174	1.72422	0.00507913	0.0625639
BHLHE22	0.000301571	0.00113066	0.0250546	0.00016485	0.00174409	0.00018104	0.00012236	0.0951705	0.466943	0.000171391	0.000131075	0.000880304	0.0012378	0.00180482	0.000435062	0.000354179	0.00033046	0.000287196	0.000114203	0.000450028	0.000115082	0.000100147
BHLHE23	0.00494779	0.000185805	0.000315529	0.0018267	0.000205098	0.000348244	0.00171408	0.000370192	0.000273113	0.000466027	0.0006579	0.00220203	0.000444803	0.000498539	0.00142474	0.000445092	0.00123286	0.00334036	0.000464465	0.000726365	0.00243674	0.00118065
BHLHE40	0.749723	0.00281878	3.24315	0.0422854	2.19757	0.624964	0.241769	0.0042718	2.43729	0.0158704	0.0268945	0.000549358	0.45575	0.00040513	0.000242266	0.000328414	0.0120561	0.000820995	0.00246948	0.765236	0.00604119	0.237056
BHLHE41	0.679974	0.000121421	0.265251	0.563147	0.000215554	0.000187619	0.00011609	0.228196	0.000118016	0.00021879	0.000166902	0.000467129	0.437505	0.000268983	0.000688121	0.000144938	4.77e-05	0.00125611	0.000513463	0.000728391	0.000458902	7.16e-05
BHMT	0.000387628	0.000256304	0.425543	8.05e-05	0.000158874	0.000183526	0.626722	0.036828	0.000240168	0.000171889	0.000820784	0.000207246	0.00127295	0.337421	0.000226128	5.17e-05	0.00328662	0.00205744	0.000202268	6.37e-05	0.000244037	0.000235012
BHMT2	0.000298042	0.000211337	0.000410256	0.000127251	0.000298839	0.000376075	0.000188731	0.000499199	0.000313686	0.000282535	0.000198265	0.000617755	0.000353238	0.000180787	0.000253399	0.000224514	0.000183567	0.000278808	0.000270985	0.000178983	0.000223074	0.000127821
BICC1	0.0789594	0.000827911	0.810333	7.86e-05	0.299692	0.119186	0.324225	0.000619448	0.00654963	0.000403554	6.53e-05	0.000328856	0.000182323	0.000536425	0.000575879	0.0732881	0.0012785	0.130555	0.000886763	0.000223443	0.0003732	0.00073728
BICD1	0.00209164	0.849906	1.26828	0.00190129	0.0243826	0.129038	1.54144	1.64153	1.75133	0.00137902	0.000915534	0.00159776	0.000479867	0.000671591	1.24292	0.0207889	0.170229	0.00124684	0.00861713	0.00824221	0.00141184	1.59357
BICD2	0.00250288	0.00303942	1.71075	0.00171058	2.77659	0.0021094	0.00057541	0.00186537	0.00749955	0.000741209	0.00239547	1.50218	0.000701572	0.00264175	0.00231481	0.0118917	1.36968	0.000809974	0.00133871	0.00180818	0.000719044	2.33278
BID	0.00140833	0.00106204	0.00036405	0.00347145	0.00486056	0.0937139	0.00148771	0.000505538	1.34531	0.0357421	0.00137867	0.0245241	0.00157398	0.0010954	0.000467899	0.000150727	2.15312	0.00193315	0.0026378	2.24809	0.0134246	1.30184
BIK	0.164992	0.0365853	0.950192	0.576782	0.000116152	2.30036	0.019649	0.707375	0.000171939	0.000427988	0.0445076	0.00051137	0.000733112	0.000126028	0.852508	0.915702	0.000583459	0.117595	0.000120722	0.117112	0.000672074	0.0564834
BIN1	0.0723759	0.00297837	0.0646455	0.280681	0.0277339	0.000783366	0.714285	0.276024	2.07606	0.00104418	0.0049729	0.0163452	0.00113841	0.70683	0.0990182	0.00191991	2.738	0.00422424	0.00496648	4.12524	0.0129461	0.162133
BIN2	0.0016872	0.00381308	0.000622002	0.00134542	0.00151267	0.0022284	0.000471287	0.00110285	0.491678	0.000594436	0.000187942	0.00137694	0.000344566	0.000650144	0.000625165	0.000305146	0.000222019	0.0053238	0.000302863	0.00361262	0.00260011	0.000606947
BIN3	0.0228524	0.0691118	0.00357619	0.0013426	1.94697	0.00153571	0.00592029	0.00172485	0.095894	0.000614544	0.000877243	0.176388	0.000700527	0.00111775	0.00238205	0.00324832	1.63964	0.00417411	0.00246759	1.8578	0.00959723	1.77369
BIRC2	0.00498722	1.39224	0.314315	0.00374024	2.35367	0.0010312	0.00152458	0.00305028	0.240882	0.00145625	0.00238918	0.0269018	0.00173576	0.0102104	0.00457648	0.00291577	1.47184	0.000551105	0.0841192	1.30254	0.000747175	2.59621
BIRC3	0.0188648	0.00104363	0.357988	0.0676708	0.00069368	0.0382318	0.00169583	0.000323813	0.000327463	0.00224621	0.000259783	0.000390604	0.000105877	0.011481	0.000312994	0.000149819	0.000284469	0.000618772	0.107519	0.00386191	0.008725	0.044395
BIRC5	0.00811434	3.71271	0.00447987	0.001265	0.0450228	0.0014226	0.00341755	0.015861	1.95101	0.00139572	0.00185068	0.041284	0.00133323	0.00712087	0.0020426	0.00283682	1.21995	0.0111308	0.00234978	0.0717078	0.00647721	4.99379
BIRC6	0.000605427	0.127933	0.0500224	0.00780165	2.80689	0.000595604	0.00167422	0.00230982	0.0772108	0.00126241	0.00687477	0.00590002	0.00287017	0.000439079	0.0708457	0.00309315	2.04647	0.000891298	0.0194229	1.12697	0.00179308	2.16546
BIRC7	0.00171664	0.000344325	0.942603	0.000395526	0.000135905	0.685012	0.00345301	0.00011537	0.000264571	0.000295733	0.000204601	0.000294202	0.000521162	0.0205939	0.216008	7.08e-05	0.00276437	0.000389362	0.00630062	0.000265326	0.000257385	0.00220997
BIRC8	0.000615579	0.00501131	0.00045785	0.00107377	0.00611367	0.0141504	0.000470676	0.000897428	0.000816636	0.00561062	0.000282516	0.000689502	0.000681772	0.000354226	0.000789597	0.000327182	0.00104396	0.000709876	0.0475959	0.00388061	0.0031137	0.000416428
BIVM	0.00151097	0.0148592	1.10477	0.0376937	2.23562	0.00320107	1.24154	0.000708495	0.00508685	0.00115127	0.00211667	1.43914	0.674372	0.000362205	0.175424	0.000667964	0.00561266	0.00167629	0.00861974	0.0575857	0.547851	0.0471042
BIVM-ERCC5	0.00019623	0.000207064	0.000303834	0.000213112	0.000270897	0.000350941	0.000119772	0.000649079	0.000371615	0.000247875	0.000284291	0.00055233	0.000319463	0.000284166	0.000263229	0.000342872	0.000206829	0.000278742	0.000215555	0.000120608	0.000224582	0.000112088
BK250D10.8	0.00106358	0.015395	0.000853201	0.00124381	0.000403953	0.000286647	0.00127346	0.000442096	0.000767251	0.015415	0.000665913	0.514878	0.000244412	0.000396066	0.000170725	0.000147012	0.000657005	0.000312538	0.288384	0.269532	0.00309324	0.290686
BLCAP	0.00240736	0.0192029	1.6157	0.00771176	4.22842	0.00246957	2.13756	0.00324798	0.00520701	0.000970265	0.00220437	3.54803	0.00137258	0.00136201	0.0100549	0.00129376	0.0047822	0.00397649	0.00282033	0.0019054	0.00377244	2.15717
BLID	0.000251584	0.000166842	0.000390914	0.000184203	0.000213464	0.000406142	0.000161389	0.000244158	0.000337217	0.000602029	0.000139734	0.000648433	0.000443995	0.000359805	0.000181137	0.000185164	0.000324684	0.000317186	0.00050149	0.000199706	0.000245758	0.000127376
BLK	9.3e-05	0.000183234	0.00073826	0.000132733	0.000292514	0.000456021	0.000215392	0.000620311	0.000458477	0.000300257	0.000240743	0.000885445	0.000274787	0.000316696	0.000287612	0.000283162	0.000198149	0.000354467	0.000328479	0.000303496	0.000112758	0.000121717
BLM	0.00107395	0.264823	0.685035	0.008547	1.98814	0.00643039	0.00408024	0.00327183	0.359896	0.00173653	0.000885198	1.28914	0.00121344	0.00348571	0.00227616	0.00196866	1.60678	0.000808944	0.0330258	0.00322975	0.00206543	3.28528
BLMH	0.0504383	4.3053	0.00769469	0.00171776	0.12342	0.0027792	1.15834	0.145181	2.30351	0.00458382	0.000665668	0.0258504	0.000789746	0.0230937	0.0025517	0.0011549	0.39238	0.00592458	0.0154973	0.0252113	0.0116754	3.74421
BLNK	0.000179879	8.45e-05	0.000371649	0.000154649	5.09e-05	0.620369	0.000205867	6.92e-05	0.000229087	0.000500953	0.000298505	0.00101211	0.000266497	0.000271849	0.000175337	0.000147467	0.000139052	0.000209643	0.000362259	0.000179758	0.000107778	7.5e-05
BLOC1S1	0.00627612	2.59198	0.000932871	0.00291911	0.146094	0.00213758	0.665189	0.00962437	0.66182	0.00067832	0.000651826	0.0887466	0.00119511	0.00552398	0.00167257	0.00593347	0.400286	0.00264977	0.00254376	0.0121584	0.0024801	2.79824
BLOC1S1-RDH5	0.000769293	0.000724263	0.000568688	0.00527491	0.000445679	0.00066844	0.00401043	0.000321729	0.000299372	0.000259327	0.00124252	0.0320189	0.000391563	0.000222158	0.00213805	0.000331608	0.00210853	0.000310919	0.000365501	0.0303049	0.000242092	0.116443
BLOC1S2	0.00186794	2.65154	0.0014676	0.00425459	0.00842159	0.00899775	0.227174	0.00165253	1.4728	0.001689	0.00181102	0.0100636	0.00185259	0.00044094	0.00140355	0.0039433	0.126328	0.00645534	0.00815135	0.013756	0.00160336	3.65616
BLOC1S3	0.308576	0.5671	0.394438	0.000205176	1.31162	0.00372186	0.000318294	0.000460718	0.405294	0.00653379	0.000120777	0.185336	0.000571768	0.00100562	0.00168536	0.0020091	0.0015834	0.0363249	0.0570459	0.0367492	0.00657253	1.23983
BLVRA	0.130048	0.0234726	0.150745	0.00240093	0.0278146	0.00506941	3.56402	0.00367762	1.67955	0.000943929	0.000714382	0.00200323	0.00200848	0.00569682	0.00795821	0.000369106	0.0718544	0.0571005	0.00404595	3.55755	0.00631309	0.102291
BLVRB	0.0033276	2.60893	0.00136205	0.0183092	0.0651906	0.00701081	0.00248446	0.00103739	0.38743	0.00272419	0.00120123	0.00403365	0.00239887	0.000323959	0.00198947	0.0105335	0.00575863	0.00591009	0.00146582	0.229127	0.0260069	3.72301
BLZF1	0.00261837	1.34073	0.0251799	0.000449976	1.55665	0.000945329	0.0578276	0.0102994	0.501286	0.00022382	0.000262516	0.000787371	0.00181077	0.00125375	0.000654393	0.00686925	0.104374	0.0010238	0.000341264	0.00536058	0.000281791	1.9506
BMF	0.467566	0.0171771	0.202697	0.00148457	3.57789	0.00124966	0.640821	0.00240313	0.21439	0.00238605	0.117649	0.00192024	0.000670687	0.000908663	0.0044862	0.236105	1.11894	0.00271728	0.000890533	2.75201	0.0100891	0.0258419
BMI1	0.00016459	0.119189	0.519387	0.000216498	0.547319	0.00089916	0.000271953	0.550454	0.0896095	0.000217394	0.000298485	0.00212553	0.000385967	0.168531	0.355604	0.112984	0.000629446	0.000219768	0.000190305	0.00327412	0.000103407	0.000489926
BMP1	0.000511928	1.17075	2.71638	0.00582647	0.655361	0.0998941	0.998439	0.00031086	0.0801959	0.00398478	0.00155538	0.563262	0.00159301	0.00206114	0.578188	0.000445678	0.0466067	0.000478773	1.07155	0.00166351	0.000377093	0.0575613
BMP10	0.00023151	0.000924457	0.0762974	9.76e-05	0.000441383	0.00096997	0.000132977	0.000367458	0.000271162	0.000282487	0.000305762	0.000559514	0.000379233	0.278852	0.00017805	0.000464791	0.000148418	0.000271906	0.000300632	0.000366275	0.000193517	0.000161676
BMP15	0.000211891	0.000202787	0.000453183	0.000142833	0.000341871	0.000405629	0.000164204	0.000564628	0.000394215	0.000274253	0.00020994	0.000380858	0.000271269	0.000470661	0.000277288	0.000262199	0.000205778	0.000544305	0.000469914	0.000286407	0.000168627	9.34e-05
BMP2	0.00152217	0.00103012	1.65692	0.0002411	1.1081	0.951347	0.0012488	0.0105634	0.000410726	9.12e-05	0.599982	3.2463	0.755874	1.28158	0.02497	0.81267	0.00268423	0.0109918	0.560141	0.000539228	0.00057114	0.000578338
BMP2K	0.000452212	0.0400007	0.130108	0.00622593	2.31976	0.000300805	0.00202183	0.0102052	0.0415338	0.00108826	0.00102465	0.0579989	0.000625984	0.0019162	0.459695	0.0053088	0.0852045	0.000427609	0.0018159	0.0293795	0.000467906	2.61851
BMP3	0.000492094	0.00245965	0.000527379	0.00961333	0.00208699	0.000514631	0.000966171	0.00124376	0.000279322	0.0235987	0.000244925	0.0162848	0.000474944	0.000578021	0.00194978	0.000831608	0.00095868	0.000201142	0.000816863	0.028565	0.00288323	0.00524092
BMP4	0.000621873	0.00462161	3.56138	0.000489087	0.0419119	1.77793	0.00406871	3.80533	5.70207	1.60001	0.829471	2.45162	0.000703206	0.871919	0.000382302	1.05317	0.0158336	2.59675	0.759687	0.000839496	0.00806473	0.000854981
BMP5	0.000172151	0.000148768	2.65456	7.92e-05	8.04e-05	0.326129	7.01e-05	0.00166851	0.000204138	0.000153206	8.52e-05	1.3148	0.000130665	0.0659506	0.000168976	0.00555532	0.000125776	0.000181483	0.000242746	9.22e-05	0.000143739	2.88e-05
BMP6	0.186796	0.000184033	0.28284	0.00384001	0.000162774	0.000455575	0.000898032	0.00106074	0.000116924	0.000215791	0.000501887	0.000465063	0.000313186	0.381018	0.00406539	0.000650796	0.00023384	0.0356072	0.000494495	0.000417867	0.000205475	0.497167
BMP7	0.147939	0.0273867	0.60427	0.00581343	0.285622	2.31834	0.00084105	0.00451906	1.86957	0.0437596	0.000968366	0.019259	0.00027861	0.442034	0.71049	0.742204	0.00109491	0.823898	0.0778304	2.09571	0.106427	1.15709
BMP8A	0.00028237	0.0008024	0.000365055	0.0161975	0.00116248	0.000270252	0.00335997	0.000552126	0.000742425	0.00443167	0.000227391	0.0825064	0.00141193	0.000354422	0.315271	0.468775	0.0211672	0.460658	0.235698	0.00410983	0.0123476	0.0472139
BMP8B	0.082267	0.00386762	0.000493009	0.032054	0.00340198	0.0007515	0.0385622	0.00153185	0.00123449	9.98e-05	0.000928522	0.00018392	0.275903	0.000366496	0.174633	0.00264127	0.000690122	0.0451728	0.00175668	0.00145576	0.000261198	0.177912
BMPER	0.194008	0.000140007	1.87369	0.0125002	0.000122059	9.37e-05	0.000110271	2.10753	0.722031	8.61e-05	8.29e-05	0.221529	0.000215867	0.230636	0.00126355	0.154887	9.86e-05	0.00386723	0.375312	0.000387241	0.154781	6.58e-05
BMPR1A	0.00565667	1.66807	0.0996327	0.00126267	1.96895	0.00525969	0.660553	0.559256	2.65219	0.00362964	0.00167247	0.222691	0.00071883	0.00259737	0.000762671	0.022507	0.443651	0.00884429	0.0844067	0.485237	0.0475475	3.76294
BMPR1B	0.000214793	0.0274339	0.0131283	0.00102101	0.024287	0.000498178	0.00038855	0.00405418	0.0131829	0.305131	0.00109698	0.00884948	0.00407946	0.191665	0.000406937	0.00018433	0.00634111	0.000277142	0.00205974	0.0106727	0.000240792	0.37657
BMPR2	0.00140095	0.0945754	2.05594	0.0013404	3.33255	0.00317649	0.000379199	0.0162982	1.11237	0.00140349	0.00126327	0.194466	0.000495923	0.000696152	0.00101	0.0152771	0.000631003	0.00100458	0.0236125	0.0478439	0.00228182	2.03075
BMS1	0.00271661	2.51096	0.0218201	0.00759044	0.129946	0.00371431	0.00231211	0.0162416	1.00341	0.00255148	0.000750897	0.00842307	0.000788816	0.00969123	0.00724729	0.00166941	1.59031	0.000657034	0.0409547	0.00655174	0.00200437	3.55396
BMS1P4	0.000171402	0.000437466	0.205449	0.865388	1.2596	0.000861345	0.00664052	0.044612	0.0532178	0.042	0.000239462	0.000346562	0.00148036	0.00070821	1.03958	0.000299113	1.01425	0.000270057	0.244793	0.000289	0.0049451	0.00148527
BMX	0.000327809	0.000234969	0.000520028	0.000152088	0.000228882	0.000587458	0.000319523	0.000453627	0.000401132	0.000346876	0.000232988	0.000472681	0.000610805	0.000248977	0.000301076	0.000224717	0.000350119	0.000350574	0.000362203	0.00018351	0.000190444	0.000199958
BNC1	0.000204696	0.000211367	2.34509	7.79e-05	0.000819225	2.42809	9.08e-05	1.90017	0.865389	0.000491725	0.000476057	0.000459938	0.00035163	8.46e-05	0.000549907	0.000218716	8.62e-05	0.326082	0.07865	9.61e-05	0.000328844	7.65e-05
BNC2	0.0013948	0.000175859	1.24617	0.642075	0.890239	0.73664	1.62621	0.000354125	0.0239345	0.272146	0.454704	0.000106576	0.745118	0.000241575	0.00244015	0.643742	0.00211534	0.0200933	0.00199775	7.16e-05	0.0816482	0.00186343
BNIP1	0.00936464	0.00209656	0.00510929	0.00155441	0.895431	0.00176742	1.97298	0.000709935	0.846001	0.00399584	0.000532994	0.00970442	0.000167141	0.0109138	0.000785796	0.000788258	0.0460217	0.000528826	0.0034231	1.88104	0.00433412	0.218082
BNIP2	0.00151029	2.04633	0.0123276	0.0819305	2.06517	0.00119653	0.00065591	0.00464616	0.502862	0.00228115	0.00162091	0.014195	0.00248343	0.00259952	0.00509378	0.00312413	1.36097	0.00104171	0.00467941	0.0151075	0.00132375	3.35679
BNIP3	0.00167516	2.35745	0.00323956	0.00117098	0.805976	0.0458488	0.00353016	0.453391	0.00331526	0.0640322	0.0010893	2.55927	0.000784219	0.015347	0.000913237	0.000550784	0.00284149	0.00113605	0.0251892	0.00820441	0.00297461	4.65439
BNIP3L	0.00393162	3.93625	0.103657	0.00184305	0.149895	0.00206867	0.013228	0.00535906	0.0913848	0.00101055	0.00180494	0.329424	0.00090117	0.0610336	0.0061344	0.0258142	0.00709264	0.00105294	0.00591101	0.00462291	0.000604196	4.13319
BNIPL	0.170547	0.000124286	0.000124616	0.0212947	0.0787643	1.66891	0.0185316	0.303898	1.47365	0.743096	0.56929	0.000564148	0.000703368	0.0221396	0.00638151	1.25335	0.000878896	0.195006	0.645801	0.000334123	0.360797	0.0329891
BOC	8.97e-05	0.0100853	2.18436	0.000326333	3.01447	0.0367918	0.000252442	2.80524	0.00545339	0.000407132	0.413355	4.68068	0.00230277	0.000375648	1.2328	0.408413	0.39576	0.000183047	0.00151604	0.001014	8.12e-05	0.000321903
BOD1	0.00646704	3.74009	0.00276915	0.00271776	0.0684277	0.00400736	0.241614	0.00484566	1.44952	0.00664547	0.00163126	0.0343016	0.00150383	0.00270834	0.0017805	0.00272851	0.450266	0.00197105	0.00581715	0.0794855	0.00705462	5.27079
BOD1L	0.00224567	2.38839	0.106175	0.00746104	0.690914	0.00125007	1.79894	0.133246	1.67064	0.00076785	0.00134404	0.00219175	0.00151154	0.0167971	0.051402	0.00227314	0.032144	0.000748973	1.21307	0.1625	0.000659116	1.86456
BOD1P	0.000293962	0.000154083	0.000230275	0.000144723	0.000216637	0.000294021	0.000214881	0.000423839	0.000328567	0.000283655	0.000245114	0.00067015	0.000393094	0.00030426	0.000305506	0.000303206	0.000146542	0.000399475	0.000594339	0.000310036	0.000201463	0.000105151
BOK	0.0274639	0.0594529	1.78648	0.00481648	2.69985	0.050852	0.00104213	0.000966493	0.0909849	0.00675351	0.00140545	0.196463	0.000457691	0.00231579	0.000878551	0.00386453	2.45468	0.0635864	0.00231568	0.319909	0.655648	2.40381
BOK-AS1	0.0024448	0.00153769	0.000924399	0.00143925	0.0018858	0.00132437	0.0022095	0.000478765	0.000737404	0.00110561	0.000547444	0.000767047	0.000416312	0.000850148	0.00102787	0.000226581	0.00282169	0.000776453	0.00741263	0.0036799	0.00162602	0.00168463
BOLA1	0.0338247	1.91002	0.00154984	0.000605628	0.0467909	0.00102951	0.000806061	0.11199	0.519246	0.000373454	0.00228137	0.414148	0.000176109	0.00465051	0.00115647	0.261662	0.00232202	0.00104285	0.000790917	0.0662385	0.000532084	2.28019
BOLA3	0.0065274	2.74759	0.00195514	0.00619084	0.0403506	0.0036418	0.0108581	0.0158109	1.24842	0.00179647	0.000528761	0.0347537	0.000976999	0.00733222	0.00146346	0.00423981	1.9215	0.00124168	0.0303395	0.00597661	0.00332011	4.05999
BOLA3-AS1	0.00076897	0.0576993	0.379954	0.012533	0.274415	0.00125876	0.000303911	0.00122416	0.0117924	0.3726	0.361859	0.853795	0.00100684	0.0106298	0.00511316	0.336539	0.534605	0.000212208	0.00860708	0.000258262	0.000483281	1.48696
[truncated: 19,668 more rows]

## Sheet: Table S1-5
Supplemental Table S1-5. List of top 100 genes in the 22 GWCoGAPS-I patterns
[truncated: 101 more rows]
