# Supplementary material for: Individual variation in the emergence of anterior-to-posterior neural fates from human pluripotent stem cells
Source: Stem Cell Reports. 2024 Aug 15;19(9):1336–50. doi: 10.1016/j.stemcr.2024.07.004 (PMC11411333; doi:10.1016/j.stemcr.2024.07.004)
Supplement: Table S2. Individual gene amplitudes for GWCoGAPS-II and genes ranked by their contribution to the line- and donor-specific patterns, related to Figure 5 — Submitting the top 250 genes from the line- and donor-specific patterns to the Enrichr webtool (https://maayanlab.cloud/Enrichr/enrich?dataset=3f14ebb0f1889f3a5acb6d940326bebb; https://maayanlab.cloud/Enrichr/enrich?dataset=cb12b784682d4aed17f5b17d6cdbee3b) revealed enrichment in (1) coexpression with many KRAB-ZNF genes (p = 7.8e−9 to p = 5.8e−6) from the ARCHS4 database, (2) H3K9me3 (p = 1.8e−19 to p = 6.4e−7) and SETDB1 (p = 9.7e−8) ChIP-seq peaks from the ENCODE Histone modifications and TF ChIP-seq databases, and (3) TRIM28/KAP1 protein-protein interactions from the BioPlex database (p = 6.8e−6). These enrichments represent a canonical mechanism of transcriptional repression: KRAB-ZNF genes bind repetitive genomic DNA derived from TEs and TRIM28/KAP1, recruiting SETDB1 to deposit the H3K9me3. We also found enrichment of protocadherin (PCDH) genes among the GWCoGAPS gene amplitudes in line-and donor-specific patterns (p = 2e−17 and p = 0.00046, in GWCoGAPS-I and -II, respectively). Y chromosome genes in these lists serve as a control positive in that their expression patterns are described primarily as a combination of the male line-specific patterns. Genes in line- and donor-specific expression patterns can be explored in our NeMO Analytics portal, where examples of both epigenetic (e.g., ZNF genes in Figures S5I and S5J) and genetic (e.g., NOMO3) regulation can be observed in our hPSC lines and the NextGen Consortium lines: https://nemoanalytics.org/p?l=Kim2024&g=NOMO3. [file mmc3.xlsx]

## Sheet: GWCoGAP-II gene amplitudes
Supplemental Table S2-1. Individual gene amplitudes for GWCoGAPS-II
	p1	p2	p3	p4-2075-specific	p5	p6	p7	p8	p9	p10	p11	p12	p13	p14	p15	p16	p17-2053-6-specific	p18	p19	p20-2063-specific	p21	p22	p23	p24	p25	p26	p27-2053-specific	p28	p29	p30
WDR65	0.000587274	0.316854	0.432396	0.000656713	0.00142215	0.0266635	0.128522	0.00784765	0.00399486	0.00365306	0.0233702	0.0896122	0.0140653	0.060115	0.00432565	0.00449579	0.00234962	0.00270756	0.0495449	0.00606171	0.011788	0.0302376	0.00191749	0.00249987	0.000400394	0.574356	0.00234364	0.000887955	0.000701954	0.00465716
PTPN3	0.00403343	0.00339435	0.0030084	0.0274706	0.00567135	0.30099	0.098618	0.0124906	0.385947	0.00371065	0.0197698	0.841928	0.42888	0.0040846	0.0129235	0.547483	0.00232614	0.158696	0.116792	0.00594392	0.41464	0.0725462	0.46056	0.035441	0.00445408	1.0106	0.0286688	0.51475	0.0839483	0.00223625
THEMIS	0.000651043	0.00101418	0.00112269	0.000798965	0.000674787	0.000712683	0.00121432	0.000704194	0.000791828	0.00172242	0.0020284	0.00267667	0.000802388	0.00141215	0.00120057	0.000847224	0.000843709	0.000937699	0.000380218	0.000716761	0.000365573	0.000778616	0.000821611	0.00142808	0.00188682	0.00228948	0.00063563	0.00130228	0.000734436	0.000695849
BRCA2	1.09779	0.00368755	0.00882369	0.0113827	0.6295	0.48619	0.200912	1.52882	0.0454468	0.0185673	0.207461	0.0107126	0.00968068	0.015584	0.00443241	0.0241903	0.0075776	0.103668	1.11063	0.0384276	0.325632	1.64953	1.49461	0.00667974	0.0143162	0.0447949	0.0392749	0.233253	0.0217068	0.210629
KCTD20	0.0184678	0.00554357	0.178995	1.01424	0.0635286	0.230586	1.84507	0.0121639	0.0115084	0.00471305	0.192532	0.0235476	0.411754	0.0217012	0.0202617	0.00683061	0.0324735	0.0174624	2.45403	0.531398	0.148052	0.0669446	0.869666	0.299902	0.18185	0.0669679	0.00691028	0.147275	0.0723748	0.246476
SLC17A2	0.000611061	0.000947095	0.000815238	0.000586318	0.0005576	0.000592333	0.000434487	0.000682881	0.000734913	0.00138762	0.00067646	0.00092391	0.000899921	0.00103844	0.000771127	0.000810932	0.000870147	0.000935379	0.000236872	0.000711625	0.000351633	0.000469353	0.000751674	0.00108617	0.000978952	0.00124924	0.000487298	0.00138394	0.000536167	0.000592213
LMOD3	0.000660308	0.00123579	0.00251053	0.000724027	0.00259386	0.000705015	0.00428569	0.000570873	0.000716638	0.0456998	0.00463264	0.00369175	0.000834096	0.00432349	0.00558782	0.00124025	0.000832329	0.00159162	0.00103057	0.000985549	0.000363215	0.00180308	0.00112737	0.00128754	0.00145874	0.00108738	0.000832685	0.00177017	0.000665299	0.000700321
GATAD2B	0.0249329	0.00950695	0.0117745	0.0175043	0.254175	0.0574836	1.5759	0.798789	0.0886795	2.12593	0.394776	0.0193267	0.748758	0.00312707	0.0467201	0.0897587	0.00104876	0.00676317	0.630733	0.0224072	0.231968	0.544325	0.138007	0.031489	0.0765621	0.00522104	0.00299887	0.681091	0.0761257	0.0132067
PLAGL1	0.00039725	1.72602	1.05672	0.0196656	0.00186819	0.00671043	0.026741	0.00175002	0.659765	0.648205	0.0657746	0.328401	0.00270383	2.21839	2.35856	0.00403859	0.00156099	0.0058976	0.0033034	0.00054785	0.00143742	0.0145404	0.0574475	0.103573	0.00124873	2.76714	0.000736167	0.00379506	0.00178806	0.000863903
GLTP	0.0265089	0.00344321	0.171687	0.389425	0.0664786	0.149743	1.37566	0.623914	0.00775764	0.0162148	0.337604	0.00521724	0.149977	0.0816284	0.102269	0.0072667	0.650338	1.95347	2.40687	0.00769293	0.21834	0.0354321	0.0307618	0.00699675	0.0652722	0.0944185	0.0103706	0.0156064	0.0160367	0.915539
EPC1	0.0537324	0.0834277	0.00579782	0.0215714	0.0142769	0.0027035	1.82186	0.168818	0.0108278	0.0470993	0.768598	0.223084	0.0176997	0.00170237	0.0921994	0.116401	0.00545508	0.410038	2.08249	0.0104681	0.433232	0.149222	0.811866	0.0620668	0.017812	0.0093532	0.00994429	0.0136342	0.0763038	0.00341329
ZDHHC5	0.00786741	0.0115586	0.00312898	0.0081709	0.0035447	0.0516064	0.111564	0.0788461	0.00690463	0.586325	0.0110119	0.0280386	0.0296559	0.00297472	0.00375059	0.0344332	0.00923871	0.146957	3.76076	0.00955334	0.244153	0.0168337	0.503318	0.0468461	0.0101579	0.00432747	0.00898417	0.0408226	0.0130428	0.0294556
CASKIN1	0.0331972	0.00432839	0.292392	0.0846515	0.124339	0.0015173	0.0423009	0.0321537	0.00531664	1.29005	0.517806	1.67785	0.137053	0.0805737	0.595443	0.0266995	0.517553	0.312817	0.0289508	0.0960422	0.117863	0.725241	0.00205495	0.00141723	0.0122735	0.0319914	0.154332	0.000929324	0.197856	0.00238614
LOC100240735	0.000638311	0.00445862	0.000903522	0.000728488	0.000605846	0.000317877	0.000831591	0.000247761	0.000636453	0.00111191	0.000670623	0.00090033	0.000757669	0.000886492	0.000975063	0.00126568	0.423242	0.00218254	0.000371078	0.000870619	0.00024183	0.000958192	0.00910661	0.017585	0.00111972	0.00228556	0.000529068	0.00837404	0.000590498	0.000414367
FLJ32224	0.0918139	0.47582	0.0246525	0.0468142	0.00141626	0.0827222	0.0133381	0.027417	0.634619	0.0181153	0.00987877	0.277131	1.2356	0.00310196	0.00109896	0.91835	0.458538	0.866027	0.0136477	0.0671317	0.126165	0.808472	0.963219	0.0294495	0.0376563	0.620107	0.342352	0.0473319	0.732018	0.440481
GALNT10	0.00188487	1.45882	1.45915	0.692888	0.00637281	0.882209	0.243206	0.0144792	1.8969	0.0397537	0.938662	0.0624031	0.0125356	0.11431	0.030732	0.157282	0.182983	0.760319	1.07604	0.00238	0.297044	0.148709	2.01021	0.222682	0.278768	1.47315	0.450077	1.79171	0.0280418	0.00275179
CCNDBP1	0.00529307	0.0334756	0.0655075	0.00259888	0.0732607	0.0152476	0.35019	0.23917	0.00168162	0.0111701	0.0732311	0.0166018	0.0506751	0.0789328	0.0077527	0.0307933	0.65168	1.45496	2.28063	0.0134536	0.0885471	0.689435	0.690769	0.273916	0.0216113	0.0128161	0.0456805	0.0323078	0.00824248	0.0129517
MLL4	0.00556043	0.0096557	0.00751465	0.0452531	0.34914	0.00627791	1.35089	0.00745461	0.00526954	3.01936	0.0257896	0.0144856	0.177917	0.00959758	0.00767484	0.016657	0.00366353	0.00330861	0.636543	0.017372	0.802721	0.0988024	0.567684	0.014053	0.00613383	0.00552567	0.00190782	0.0346907	0.0905375	0.00247468
NAB1	0.109297	0.011341	0.0507158	0.142006	0.0658752	0.0389872	1.48004	0.906124	0.335765	0.00620042	2.3075	0.0516263	0.00443502	0.0216328	0.0116521	0.0110048	0.0200395	0.0101281	0.432523	0.0651912	2.27664	2.53918	2.95517	0.0398285	0.0381728	0.00574147	0.00344177	0.0289022	0.0409677	0.170425
SHARPIN	0.00556631	0.00321426	0.00979154	0.00169304	0.0132896	0.0170265	1.02289	0.153902	0.00261335	0.574576	0.0313651	0.0249991	1.24052	0.0354422	0.00432658	0.0262367	0.0243894	0.07754	2.84565	0.0111079	0.126843	0.0244404	0.533576	0.0393638	0.00615346	0.0153659	0.160124	0.0992188	0.00484154	0.0208962
RAB27B	0.0112666	0.000600617	0.03051	0.00201864	0.054111	0.0268634	0.064317	0.000400375	0.00214102	0.000666459	0.0776797	1.47207	0.150685	0.524496	1.2015	0.172413	0.00339622	0.00917487	0.0558149	0.00618294	0.0104862	0.0591569	0.102682	0.0664725	0.011236	0.940255	0.00289511	1.77557	0.006549	0.0965284
ST8SIA6	0.0626287	0.3892	0.0179714	0.00251181	0.0190686	0.126566	0.000790737	0.484216	0.0202177	0.000306722	0.000364148	0.42396	0.0248257	0.0359759	0.000533292	1.55526	0.986297	1.66882	0.00210344	0.145996	0.129289	0.231248	0.361504	1.05699	0.000411931	0.000428736	0.0634207	0.0877289	0.00281838	0.370824
IRF2BP1	0.0145381	0.0265154	0.0046084	0.0127071	0.00940966	0.002556	0.405861	0.00540873	0.0178368	1.49201	0.296265	0.0661186	0.0931666	0.00456728	0.0785127	0.0592797	0.0203446	0.00892418	3.02595	0.0024145	0.0383966	0.0621812	0.00350143	0.00799041	0.00441614	0.00971371	0.0313262	0.00238792	0.0120699	0.00517936
C9orf64	0.247074	2.5402	0.845189	0.00418776	0.00163482	0.616392	0.0537168	0.0187725	2.3972	0.998286	0.0588633	0.0335	0.447211	0.000375062	0.252785	0.442964	0.845421	0.0111705	0.0680918	0.115608	1.31535	0.0180163	3.15336	0.0227732	0.389433	2.39553	0.834479	0.0128251	1.82593	0.5812
TAX1BP1	0.0167885	0.0126161	0.00377524	0.0080845	0.00515736	0.00802071	0.172572	0.01739	0.00473425	0.0139734	0.160283	0.126388	0.0146559	0.00325511	0.0256789	0.0108747	0.0751273	0.147046	5.12067	0.00402986	0.0820821	0.00623321	0.459191	0.0550239	0.0282279	0.063048	0.0267819	0.0683762	0.00960481	0.0205038
NUFIP2	0.0133923	0.0215355	0.0174683	0.013336	0.0112926	0.172988	0.220489	0.332338	0.0509292	0.0439787	0.0356809	0.0433197	0.203923	0.0105233	0.00423586	0.0980638	0.00437436	0.00609111	4.21514	0.0523053	0.65016	0.383984	0.0262617	0.00702527	0.0120902	0.0150237	0.028589	0.0264001	0.0321382	0.025893
PORCN	0.0338498	0.0129261	0.00167981	0.00583787	0.00564175	0.00539112	0.51645	0.0183888	0.00542436	0.314267	0.653572	1.28158	0.7138	0.208325	0.069496	0.392544	0.0541456	0.560413	1.04332	0.00375892	1.02357	0.287028	0.117442	0.0122671	0.00366931	0.0110884	0.00651548	0.61926	0.0267547	0.0208551
SPICE1	0.00271456	0.00601884	0.0165927	0.00209055	0.0104014	0.0154768	0.0795053	0.0106861	0.00643179	0.00700275	0.0129137	0.00382228	0.00646086	0.101781	0.0058334	0.00538067	0.00654697	0.0147777	2.1917	0.00114611	0.0431236	1.17654	0.678684	0.0161061	0.00241286	0.0671285	0.0350674	0.0339195	0.00241275	0.021249
PMS2CL	0.0237837	0.0159751	0.00138828	0.00780511	0.00271759	0.00165436	1.24003	0.0133112	0.010272	0.0536522	0.26548	0.0968996	0.0899762	0.00158034	0.0292767	0.0196633	0.00150508	0.00967991	1.32502	0.0136917	0.0693506	0.0395805	0.00991008	0.00231125	0.00240771	0.0279607	0.00303742	0.0060276	0.0147848	0.00411559
DBIL5P2	0.00232354	0.00516459	0.00667465	0.00673288	0.0083073	0.00157803	0.0211318	0.00185219	0.00130927	0.0226605	0.00567979	0.0050444	0.00231528	0.00325382	0.00220041	0.00148892	0.00119754	0.000935617	0.00725753	0.00118916	0.00146529	0.0117794	0.000590212	0.0011452	0.00149751	0.00233294	0.00152499	0.00106782	0.004064	0.00106754
ANKRD55	0.000641329	0.000623167	0.000749114	0.000574051	0.000323429	0.000621847	0.000331128	0.0006169	0.000694908	0.00258961	0.00115495	1.72417	0.000811982	0.000892959	0.000395628	0.000621784	0.000850158	0.000935338	0.000183696	0.000563119	0.000352097	0.000317093	0.00081563	0.00100613	0.000949738	0.00679994	0.000501914	0.00135128	0.00060168	0.000588073
LOC100507300	0.000533588	0.00107427	0.00213151	0.000476801	0.103892	0.000737035	0.00382505	0.000697144	0.000767391	0.00199679	0.00123865	0.000718313	0.00103963	0.00917586	0.00190896	0.00162473	0.000878781	0.00156442	0.000522339	0.000640785	0.000372356	0.00339148	0.00116289	0.00130797	0.00194056	0.00183909	0.00104929	0.0016507	0.000648508	0.000586217
NRF1	0.161456	0.0736111	0.00846887	0.0485297	0.0672494	0.0154685	1.38384	0.0102642	0.00202841	0.0486303	0.115024	0.0108486	0.00205552	0.0352368	0.032018	0.0444659	0.00546247	0.0812964	2.09443	0.0380388	0.305354	0.491934	0.339042	0.0648839	0.00377408	0.00226169	0.00160382	0.00493146	0.160381	0.0256562
PTPRK	0.017489	0.00419871	0.660604	0.0107598	0.0422022	0.0634739	0.125354	0.126938	0.00253019	0.00207964	0.0193112	0.050204	0.0043983	0.128064	0.00158051	0.0707037	0.00948915	0.00381024	3.33979	0.015471	0.595979	0.176909	0.153234	0.223821	0.0181057	0.128072	0.00748559	0.0405177	0.0510889	0.0326535
TRIM26	0.00436907	0.0054091	0.0578222	0.00167166	0.00796822	0.040608	0.196148	0.00224767	0.00044329	0.0315156	0.591112	0.00800907	0.0107622	0.0485755	0.0154464	0.00156657	0.20363	0.208748	0.748118	0.00815421	0.322437	0.0244882	0.748346	0.0274498	0.0079724	0.323039	0.00113863	0.00759313	0.036942	0.0150428
SOX17	0.000545833	0.00259183	0.000691208	0.00199967	0.000886888	0.000979518	0.00035339	0.000878033	0.00069659	0.00130026	0.000599968	0.000771156	0.000781157	0.0010289	0.000920207	0.000832924	0.00108415	0.577853	0.000270828	0.000324621	0.000407601	0.000561951	0.00492675	0.38383	0.000734434	0.000673214	0.000487952	0.000547195	0.000457563	0.000604292
ARL5A	0.0156627	0.00827001	0.0140822	0.00621257	0.0661464	0.172732	0.0255422	0.322173	0.0186164	0.000758681	0.0382291	0.00167065	0.0224069	0.00945986	0.00576137	0.0124942	0.0731163	0.0358206	4.53794	0.0198678	0.185954	0.0968875	0.1639	0.0434771	0.0114026	0.0115659	0.132195	0.255469	0.00741781	0.312638
LOC100286979	0.00642816	0.00105204	0.000738583	0.00172511	0.000627614	0.00869786	0.000715511	0.0220242	0.00516107	0.00225861	0.000535075	0.000693842	0.00287374	0.000969299	0.000869281	0.00186328	0.00140654	0.00217061	0.00248721	0.00315439	0.0373655	0.00127169	0.00118079	0.00122276	0.00097562	0.000918208	0.00330959	0.00128099	0.00246777	0.0333757
TMED8	0.00415294	0.00742692	0.0180237	0.00360314	0.0106532	0.0393033	0.0466683	0.00376425	0.0134359	0.533674	0.00996254	0.770562	0.0302505	0.00545921	0.00296989	0.071001	0.00233215	1.2509	2.65456	0.023641	0.0341734	0.183043	0.0117771	0.00215239	0.00772093	0.00905476	0.00447317	0.0332993	0.00847901	0.00802211
FOXB1	0.00144724	2.85847	0.000614238	0.244208	0.000761133	0.00818969	0.000187672	0.202905	3.29912	0.000739055	0.000266852	0.00024602	6.32404e-05	0.000481497	0.28185	0.332883	0.997961	0.000356936	9.33287e-05	7.61946e-05	0.000417109	0.000738927	0.00022634	0.000298546	0.000499531	0.836204	0.000246576	0.000816794	0.0013846	0.152392
C9orf84	0.000789036	0.117357	0.00168732	0.000713759	0.145806	0.000703855	0.000480552	0.000722602	0.000496467	0.0020485	0.000271566	0.000728247	0.000904089	0.00208098	0.000404277	0.00209343	0.00098858	0.00138052	0.000251954	0.000568553	0.000362497	0.0040706	0.00142023	0.00203901	0.000357274	0.000605066	0.000691478	0.00301317	0.000659443	0.000770733
BCL2L14	0.154653	0.00100654	0.00421697	0.00175704	0.00386203	0.241551	0.000589607	0.367908	0.000139809	0.000405502	0.148061	0.00456535	0.000494994	0.310261	0.453959	0.000207401	0.00222097	0.000761399	0.000259472	0.325697	0.00283093	0.000266885	0.000466136	0.000520327	0.680276	0.00291086	0.000771885	0.000850535	0.0860025	0.160915
SALL4	0.0106248	0.218174	0.0269845	0.0208091	0.20593	0.0207595	0.137655	0.0377898	0.0112899	0.0876747	0.0677522	0.00464267	0.169848	0.0926272	0.0378916	0.0301981	0.082694	0.496186	1.05822	0.0595167	4.66744	5.6362	3.17312	0.143133	0.0104169	0.00562899	0.318092	0.0144462	0.0115678	0.0280648
GPR78	0.000390079	0.0008563	0.000468138	0.000214577	0.000357218	0.0315753	0.000253454	0.00293482	0.000211739	0.00295106	0.000532738	0.000729872	0.40638	0.000973227	0.00107009	0.000465102	0.000849612	0.15902	0.000310765	0.00209838	0.00133611	0.000265244	1.52181	0.708746	0.00065943	0.000763296	0.00087767	0.020865	0.000630496	0.00376137
LINC00115	0.00356091	0.58775	0.0190969	0.217402	0.113103	0.00506041	0.515102	0.212083	0.00895514	0.000222498	0.613832	0.00477242	0.436177	0.212386	0.00384805	0.000691544	0.290045	0.245504	0.0483463	0.00102779	0.00376591	0.104601	0.0879878	0.00714576	0.0315522	0.0186097	0.00182248	0.436677	0.00226798	0.290046
GABARAP	0.0195879	0.0165103	0.0133459	0.0127875	0.0111637	0.00442702	1.76098	0.0152317	0.0211371	0.0847087	0.749098	0.108165	0.286953	0.0124152	0.0338176	0.0199539	0.073174	0.0820609	6.25192	0.0184576	0.109959	0.142952	0.412343	0.119401	0.0591679	0.061419	0.0105845	0.0952401	0.0203081	0.0137084
SPRR2G	0.000526455	0.000973179	0.000750377	0.000682241	0.000489069	0.000592854	0.000561168	0.000633314	0.000738087	0.0012966	0.000978233	0.00139212	0.000951267	0.000952981	0.000827076	0.000827081	0.00086204	0.00097796	0.000269613	0.000708875	0.000327847	0.000526803	0.000640171	0.00102249	0.00116791	0.00133217	0.000429655	0.00106388	0.000594345	0.000608554
SOCS4	0.021697	0.00373319	0.122605	0.00731939	0.147768	0.0756762	1.38012	0.687068	0.0754525	0.00153421	0.314339	0.0196213	1.22479	0.0301495	0.0169815	0.0037501	0.0156708	0.00433476	2.2358	0.333688	0.0538428	0.063184	0.0530465	0.0135333	0.055435	0.0411	0.105098	0.0644165	0.00375275	0.416765
CYP2D6	0.00180939	0.00568866	0.00770619	0.000285528	0.070696	0.00418951	0.0469914	0.0137214	0.00201043	0.69287	0.0220266	0.479216	0.000388809	0.286386	0.689588	0.017832	0.000600954	0.38696	0.00324781	0.00360076	0.00125613	0.0263555	0.00844858	0.00272015	0.158378	0.000856745	0.00567072	0.00631934	0.000643915	0.00672053
LMO2	0.0190439	0.0575081	0.00133945	0.0973892	0.477016	0.0229977	0.00776111	0.00585953	0.418052	0.0023245	0.0111484	2.1944	0.468519	0.741549	0.0036634	0.918341	0.00948864	0.0180999	0.00824992	0.00115308	0.0353596	0.0127082	0.000915297	0.000228113	2.00316	3.10777	0.0328226	2.11695	0.120493	0.582162
HIST2H2BC	0.000216109	0.301076	0.00393164	0.00538427	0.0897863	0.215232	0.0680594	0.398827	0.0661895	0.0530609	0.0405812	0.145295	0.00865571	0.00151173	0.110461	0.00146047	0.414136	0.00944196	0.00538533	0.000207014	0.00117287	0.0119996	0.0112656	0.0415562	0.000745395	0.00212277	0.00751138	0.000854542	0.000284333	0.000665551
PUM2	0.0139027	0.0333988	0.0101287	0.0146085	0.0258566	0.0290294	1.06948	0.135421	0.0274641	0.0886373	0.343601	0.0777093	0.073934	0.0164995	0.0406089	0.152532	0.0534596	0.00706743	3.9073	0.0132501	0.439149	0.238011	0.0229773	0.00465181	0.00732251	0.00722151	0.446953	0.0120302	0.0171775	0.0243688
ARF5	0.0498568	0.024892	0.00888636	0.0252039	0.0148967	0.00816589	0.55422	0.00490574	0.0305532	0.158541	0.400083	0.32895	0.0317132	0.00629771	0.0488287	0.0375482	0.0128095	0.0650263	6.03155	0.0125035	0.146146	0.0361483	0.301161	0.221741	0.0104627	0.0288305	0.0137362	0.0365884	0.0377645	0.0119772
RFC5	0.0204922	0.00758324	0.0330086	0.0170316	0.356132	0.0181417	0.0480562	0.0285951	0.0586613	0.0181983	0.013578	0.00298539	0.0240686	0.15438	0.0730648	0.013906	0.00587968	0.00661212	3.87058	0.0076681	0.297606	0.748258	0.0109102	0.00464627	0.0154664	0.0105239	0.0166013	0.00956498	0.0478198	0.0189976
GOLGA6B	0.00510785	0.00109621	0.000703542	0.00699209	0.000519026	0.00158509	0.000911754	0.00123931	0.00200429	0.00220539	0.00071007	0.000790896	0.00402643	0.000993222	0.00104906	0.0011611	0.00177109	0.00149536	0.00154436	0.00168199	0.00283906	0.000944845	0.00116141	0.00128575	0.00111428	0.00108538	0.000898868	0.00200038	0.00868063	0.00195818
LIMA1	0.0129611	0.391428	0.502017	0.0123539	0.433045	0.0848455	0.17791	0.100954	0.00759845	0.0155767	0.0131773	0.00310477	0.0808683	0.0275313	0.0322526	0.00923633	0.0654651	0.00893923	2.09915	0.00243031	2.06867	0.434201	3.30145	0.113521	1.04294	0.0910844	0.00490897	0.0776053	0.0111178	0.0164524
NSA2	0.0148552	0.0128937	0.00310774	0.011002	0.00448882	0.0142293	0.0541247	0.0290398	0.0168354	0.00551715	0.0265717	0.0215772	0.0381055	0.00413495	0.0138046	0.0166915	0.0320796	0.00318971	6.31297	0.0100171	0.0731756	0.0103481	0.00765304	0.0161442	0.0110028	0.0238965	0.0191927	0.00987225	0.00919619	0.0213349
BMP8A	0.0203965	0.000730468	0.0164123	0.445922	0.413798	0.00382848	0.00960181	0.000608169	0.00269451	0.311704	0.0319956	0.172785	0.240344	0.000847429	0.00359241	0.000348141	0.00249752	0.00959629	0.00342117	0.00410688	0.00332075	0.00165667	0.00478429	0.00346067	0.00616478	0.323077	0.153904	0.00195086	0.0788256	0.00709916
MSH5-SAPCD1	0.00077541	0.00956113	0.0117237	0.0012316	0.00469751	0.00116617	0.0389738	0.000972226	0.00115664	0.00493984	0.00355765	0.00192387	0.00181004	0.00157348	0.00183106	0.00502561	0.00153388	0.00128591	0.00283038	0.00111098	0.000650399	0.033294	0.00100737	0.00122698	0.00396572	0.00495149	0.00170206	0.00154489	0.000922139	0.000742282
COL19A1	0.000440011	0.00114261	0.00109529	0.000304395	0.00137961	0.000334584	0.00184175	0.000394624	0.000539566	0.00140775	0.024561	0.151919	0.000672926	0.00267369	0.00678372	0.00114098	0.000750036	0.128621	0.000195631	0.000720858	0.000172689	0.000668824	0.196073	0.951754	0.000871249	0.0019886	0.000332874	1.65086	0.000330731	0.000301071
LOC63930	0.000675748	0.00148776	0.000876034	0.000711278	0.000553823	0.00119478	0.000908081	0.000585826	0.00305053	0.00224316	0.00118968	0.00147882	0.0251442	0.000870286	0.00152858	0.195337	0.00281463	0.000962748	0.000871155	0.00359302	0.000933523	0.0031049	0.000746321	0.00100449	0.00119703	0.00157807	0.00120912	0.00118382	0.00110986	0.000717921
LOC147646	0.0717917	0.000931674	0.000549038	0.0154516	0.00033481	0.041405	0.000535346	0.00743697	0.0240039	0.0197047	0.000491834	0.000545281	0.641698	0.00153263	0.00135769	0.330463	0.00404066	0.606504	0.00172729	0.0296236	0.112541	0.00116533	0.00892395	0.00173284	0.000893487	0.000654342	0.000624202	0.0166297	0.252902	0.171679
VGLL2	0.00128208	0.00280244	0.000923728	0.00108396	0.000695773	0.00817411	0.0011429	0.00245811	0.00139761	0.00223049	0.00106388	0.00133374	0.00190801	0.00106826	0.0010943	0.00134497	0.00178588	0.00285327	0.00130311	0.00146505	0.00160395	0.00101563	0.00186013	0.00210378	0.00126893	0.00132103	0.00168561	0.00151501	0.00100971	0.00471211
MECP2	0.00774498	0.0032025	0.0248586	0.0137287	0.0470154	0.205662	2.11408	0.101553	0.00825642	1.7243	0.0280336	0.00574994	0.204327	0.00625933	0.0122176	0.00501376	0.00101938	0.00417319	0.793993	0.0150449	0.468623	0.0187815	0.170774	0.0814167	0.0336862	0.0147032	0.00359117	0.0911796	0.0621132	0.00587266
ANGPTL4	0.371504	0.589983	0.0111895	0.512887	0.0400485	0.00176509	0.000192623	0.0012036	0.436949	0.00242893	4.75844e-05	1.73678e-05	1.6858	0.307918	0.00325974	0.00614488	0.165275	0.948564	0.000231196	0.00442682	0.00481165	0.00815156	0.00229791	0.000528507	0.818522	2.57431e-05	0.123753	3.14127	0.11675	0.00629142
PPEF1	0.00340114	0.0194631	0.000978495	0.0034769	0.00410963	0.00499158	0.138292	0.0013252	0.00805988	0.000354301	0.346169	0.249474	0.30723	0.105277	0.00249296	0.0867012	0.000996868	0.0130333	0.0085677	0.00474331	0.00456081	0.131606	0.133755	0.0104317	0.00192529	0.653364	0.00173639	0.00413399	0.0024002	0.00360036
MORC2	0.0320596	0.0136438	0.00683286	0.00490131	0.0206167	0.0759153	1.83967	0.280102	0.00425594	0.700903	0.117343	0.0586234	0.00732307	0.0543695	0.0269012	0.0366335	0.0129743	0.0185272	2.04787	0.0187154	1.45419	0.149701	0.776675	0.0693261	0.00436729	0.00268907	0.0214894	0.0260803	0.0235828	0.218773
CCDC89	0.000870599	0.0809756	0.00169866	0.00156103	0.00987751	0.000980343	0.0343699	0.000979162	0.00102012	0.00207913	0.00671947	0.00680333	0.00103578	0.00120256	0.00145619	0.00539164	0.00100462	0.00400484	0.00400923	0.00140617	0.000549709	0.00849913	0.0118794	0.0184317	0.0236894	0.00270695	0.000795618	0.005368	0.00102878	0.0011652
PIH1D2	0.227393	0.265175	0.224075	0.000809178	0.50583	0.00316786	0.965766	0.354001	0.280137	0.000397699	0.0170686	0.00154067	0.000411479	0.0153082	0.0943155	0.0167017	0.000398921	0.859466	0.00156589	0.00100519	0.00062315	0.0293876	0.0603318	0.609959	0.148474	1.06079	0.00269836	0.0143733	0.000847072	0.0584292
BCL2L13	0.0935041	0.0142205	0.00777943	0.190631	0.00536589	0.0289696	1.08142	0.00591144	0.0435947	0.0438203	0.108866	0.0414847	1.23217	0.0047153	0.00589545	0.0188813	0.0112431	0.0381286	3.59375	0.150688	0.0642531	0.085058	0.219304	0.0688717	0.00997051	0.113228	0.00424293	0.0613983	0.227159	0.063386
FOXI3	0.725957	0.467956	0.0220994	0.204432	0.00093593	0.162753	0.00214422	0.334614	0.515439	0.00613499	0.00111961	0.00131068	2.82834	0.417626	0.00087985	0.00125519	0.842315	3.46933	0.00298915	0.224425	0.751806	0.00831983	0.7289	0.956359	0.266812	0.00312342	0.00109938	1.2683	0.390717	0.227848
NDUFB11	0.00630658	0.0196762	0.00813538	0.0134167	0.0170014	0.00988458	0.67479	0.0703524	0.0135816	0.0931851	0.206142	0.0519181	0.0208001	0.0157934	0.0625791	0.0388437	0.135582	0.0317023	5.99534	0.00345696	0.0514289	0.0249356	0.0213858	0.0187791	0.0104727	0.0150186	0.074735	0.00841863	0.00552303	0.0180146
PET117	0.00351727	0.0970416	0.003036	0.00448897	0.00204367	0.0473511	0.0259293	0.0563382	0.0121033	0.0255612	0.0116989	0.213668	0.298229	0.00414557	0.00594344	0.349586	0.0563765	0.189366	2.57701	0.0042571	0.699767	0.294474	0.096895	0.0506579	0.000935072	0.00873751	0.0833199	0.00180025	0.00409213	0.0640677
JMJD7	0.00243089	0.0116502	0.27517	0.179449	0.0500171	0.0491655	0.290159	0.146544	0.0708648	0.540514	0.105424	0.449257	0.00670155	0.492776	0.0201827	0.0208376	0.0100863	0.00632525	1.4659	0.000980369	0.383824	0.719084	0.0482723	0.276462	0.00424269	0.339836	0.0925542	0.00209049	0.00845155	0.0257303
SLC6A13	0.000870337	0.00202101	0.00180237	0.00110572	0.00294118	0.00103198	0.0251165	0.00111082	0.000881986	0.0168707	0.0102227	0.00256222	0.00236698	0.00408176	0.00769327	0.00142115	0.00185858	0.02372	0.00658725	0.00114869	0.000707966	0.00388672	0.0294124	0.00593968	0.00414101	0.00305344	0.00172976	0.00837691	0.00090894	0.000754833
HOXA-AS3	0.000643931	0.000989185	0.00082354	0.000676331	0.000512071	0.000818739	0.000417749	0.000653175	0.000740402	0.00136936	0.000682617	0.000749996	0.000822539	0.000932508	0.000982017	0.000777966	0.001007	0.00107366	0.000211305	0.000749566	0.000335829	0.000481611	0.000702527	0.0011907	0.00109134	0.00127526	0.000441698	0.00158775	0.00062637	0.00058852
ARMC2	0.00179595	0.190758	0.359809	0.000801732	0.251398	0.00398167	0.57126	0.00273638	0.0580656	0.00197819	0.0310344	0.894699	0.00671295	0.0425274	0.0319301	0.0388676	0.00067667	0.00209376	0.425715	0.00328141	0.0593862	0.0891976	0.193846	0.12288	0.00626307	0.591584	0.00188674	0.0126151	0.000974072	0.00361795
PIAS3	0.0045728	0.0172398	0.016311	0.0352002	0.0177214	0.0115504	0.290318	0.0117084	0.0072401	1.06155	0.0933569	0.0213772	0.0390008	0.00445226	0.0109519	0.171123	0.00269151	0.00565496	2.73602	0.0768647	0.0622675	0.912973	0.0393891	0.00572936	0.0243439	0.0350172	0.0170667	0.316718	0.578977	0.00352715
MYOCD	5.97065e-05	0.13507	0.00113083	0.000128719	0.000469187	0.630664	0.000441483	0.473767	0.0122543	0.00827737	0.000328756	0.000491752	0.210875	0.000800098	0.000639006	0.00418418	0.000691568	0.197861	0.000290901	0.000407865	0.000245741	0.00576866	0.376663	0.902475	0.000739751	0.00117123	0.0162568	1.77448	0.000107936	0.000155614
BRF2	0.00568223	0.00878562	0.0186337	0.0147505	0.0299732	0.00286687	0.187038	0.0078959	0.0115534	0.0257275	0.584554	0.0104526	0.188754	0.0206023	0.0640259	0.00819345	0.0449751	0.0126795	3.29699	0.00424352	0.0282051	0.0341885	0.00252302	0.00404211	0.0344684	0.0255427	0.00476291	0.00154332	0.00564909	0.00630449
FAM41C	0.000477621	0.000351142	0.000955586	0.000183395	0.00727085	0.0160924	0.000659799	0.0500528	0.000573266	0.576259	0.000903545	0.000461808	0.000424723	0.0185938	0.00772364	0.00119205	0.000252023	0.000663548	0.000389027	0.000471376	0.000774765	0.00121679	0.000554064	0.00118052	0.000712491	0.000919287	0.0555858	0.00113527	0.000409703	0.0101225
HSD17B13	0.000812166	0.00116598	0.00141389	0.000785756	0.00604165	0.00154003	0.0359304	0.00102956	0.00390819	0.00218812	0.00775221	0.00527269	0.00647008	0.0177438	0.0145211	0.0205576	0.00339265	0.00112038	0.00336039	0.00152284	0.00106126	0.117829	0.00121056	0.00117417	0.00106311	0.00109139	0.0025742	0.00348219	0.000838937	0.00131912
TMEM240	0.599349	0.00523164	0.275333	0.00499207	0.0575579	0.000137677	1.12754	0.538325	0.200694	0.079034	0.346687	0.824054	1.23383	0.00170145	0.121011	0.48193	0.00273034	0.000669178	0.00828307	0.00236055	0.00298616	0.0575992	0.0284561	0.2459	0.0115708	0.239136	0.00214443	0.0181476	0.00323823	0.000331181
CRHR1	0.00106672	0.00136471	0.00822245	0.000523061	0.007512	0.00162877	0.0372688	0.000987778	0.000678055	0.00619311	0.0170776	0.641423	0.30132	0.177597	0.0126188	0.00304847	0.0127027	0.00164984	0.00386034	0.0155114	0.00158664	0.394292	0.00080664	0.000846862	0.00168853	0.00868898	0.000409855	0.000873805	0.000885775	0.00225735
NCF2	0.00321576	0.00148399	0.00269871	0.00231185	0.00494779	0.0124668	0.00381282	0.00430706	0.00102564	0.00213935	0.00358731	0.00139552	0.00232617	0.00296574	0.00262349	0.00133502	0.00170143	0.00105525	0.00614794	0.00257618	0.00492227	0.00186569	0.00166699	0.00318207	0.0386626	0.00204435	0.00284288	0.743243	0.0028159	0.00737966
SSH1	0.0289455	0.0312151	0.0131056	0.0165148	0.268172	0.0404479	0.627801	0.124885	0.0808755	1.23987	0.851963	0.0757375	0.00112382	0.00256539	0.104526	0.0187106	0.00256702	0.0254418	0.0671756	0.00298384	1.08351	1.48087	1.86584	0.126167	0.14163	0.00148921	0.00376037	1.18634	0.00932339	0.526203
GPR85	0.0043985	0.113834	0.00458043	0.0224303	0.0721516	0.000513694	0.132739	0.00141075	0.173732	0.0186232	2.28922	1.38696	0.00174829	0.801674	0.00700717	0.285098	0.0151964	1.45179	0.00398701	0.000422369	0.00184526	0.0743923	0.209109	0.0289748	0.00160196	0.43396	0.0270734	2.01365	0.0017666	0.000945574
HIGD2A	0.105964	0.0108376	0.0102625	0.0574549	0.0239424	0.00419817	0.649998	0.00430211	0.0796025	0.0789064	0.0676281	0.0101109	0.989773	0.0207378	0.0882377	0.0196702	0.0237306	0.0625674	5.36427	0.0919904	0.0257472	0.0636439	0.191174	0.210166	0.0106974	0.0111433	0.00457965	0.0220573	0.0424239	0.00752855
MOCOS	0.622081	0.00386269	0.406603	0.0102681	0.0408678	0.0137135	0.0176483	0.0538214	0.319817	0.433847	0.00437495	0.000932813	0.0320224	0.502081	0.688478	0.0703066	0.0082458	0.952142	0.101821	0.0572562	2.41968	0.240254	0.0221861	0.764941	0.507142	0.0120423	0.00354963	0.0054362	0.0181732	0.027437
SHPRH	0.0157453	0.0175783	0.00585793	0.00600132	0.00823052	0.0319298	0.527911	0.846619	0.0235559	0.00543501	0.185005	0.0296943	0.00623266	0.107923	0.0241063	0.0244461	0.013312	0.0159016	2.56807	0.0111967	0.331577	0.464362	0.279069	0.0256961	0.0019245	0.00566642	0.00859673	0.0105541	0.00782865	0.0430768
FKBPL	0.157812	0.222294	0.0164504	0.00630941	0.0873776	0.0103637	0.0111749	0.00665103	0.00252393	0.00969469	0.00217907	0.000722515	0.000729174	0.605988	0.0664704	0.0109364	0.00121181	0.0605841	1.23852	0.00415424	0.0159158	0.195605	0.442982	0.0748766	0.00478841	0.000771935	0.00090526	0.0028945	0.00797528	0.0942876
TP53TG1	0.180762	0.0527964	1.96234	0.0322711	0.0240028	0.0142911	0.819305	0.00228364	0.593298	0.00415903	0.168221	0.00557786	0.764261	0.590902	0.0208605	0.0342219	0.0177043	0.00786644	2.44505	0.0220581	0.054088	0.375801	0.136403	0.0698153	0.0104696	0.484393	0.00766541	0.5585	0.134405	0.0235966
ATL2	0.017309	0.0240712	0.00937842	0.0221066	0.00450122	0.024965	0.0400004	0.0853292	0.0502788	0.0095321	0.0909091	0.0523068	0.178181	0.0157909	0.00459914	0.473264	0.198154	0.125707	4.10298	0.0112241	0.650362	0.436818	0.249299	0.0124249	0.00263219	0.00976856	0.228129	0.0223265	0.0176802	0.0243003
FAM59A	0.0074781	0.00356851	0.335951	0.000681729	0.162812	0.139802	0.0411209	0.104464	0.00375652	0.0080694	0.00897143	0.76377	0.0458093	0.0124875	0.00333817	0.202809	0.042241	1.20566	0.439034	0.0128559	0.789386	1.21926	0.262231	0.0477512	0.39042	0.0259097	0.0295596	1.60746	0.00155382	0.225537
MYO1F	0.0604147	0.00434623	0.0018313	0.00947667	0.00447529	0.400847	0.0207185	0.000582518	0.00967074	0.00942575	0.00463183	0.00224999	0.287526	0.00248821	0.0033607	0.0119215	0.146308	0.0658384	0.0354557	0.00299002	0.00287143	0.103085	0.0827311	0.00129877	0.00115501	0.0040629	0.00218368	0.0304731	0.207819	0.366296
SLC25A34	0.00981895	0.119931	0.18208	0.00231022	0.0900086	0.00133496	0.127783	0.00194322	0.00138316	0.333801	0.0202081	0.273588	0.000457093	0.00223531	0.414436	0.00328349	0.000590001	0.0457156	0.00341635	0.00380868	0.0016297	0.0460781	0.0588925	0.0177149	0.438684	0.00117963	0.000240573	0.00141406	0.00305634	0.00223393
AMN1	0.39797	0.00402475	0.039612	0.0371654	0.011132	0.130014	0.186173	0.0370634	0.364077	0.000663254	2.41732	0.255989	1.26128	0.69166	0.00830412	0.721302	0.864633	0.0450892	1.21536	0.0132722	0.219097	0.530597	1.34642	0.0387437	0.00777499	0.286079	0.0175605	0.0490729	0.424818	0.240083
ADAMTSL5	0.0010045	0.0155308	0.0079232	0.000528923	0.00325296	0.00183475	0.00787809	0.00130028	0.000926947	0.0954691	0.000911431	0.000736302	0.345134	0.00488104	0.00140778	0.0119043	0.00725817	0.466712	0.0043769	0.00113579	0.00107593	0.0531018	0.0312301	0.00231116	0.00693446	0.000944805	0.0183982	0.774672	0.000625422	0.00131271
MYH16	0.000639686	0.00141691	0.00101578	0.000680094	0.000921771	0.000879984	0.000646337	0.000655783	0.00090979	0.00151125	0.000609077	0.00078581	0.00127205	0.00107327	0.000828441	0.00121157	0.000952988	0.00108898	0.000403665	0.00122833	0.000437823	0.000865604	0.000875688	0.00165574	0.00115248	0.00154666	0.000537251	0.00146481	0.000752333	0.00073206
CCDC88C	0.0175499	0.0121725	0.267716	0.240208	0.256303	0.117981	0.515091	0.0113056	0.00314271	1.81481	0.124952	0.0290296	0.0497342	0.0535728	0.0103011	0.170472	0.187636	0.578146	2.1323	0.0232111	0.935976	0.530825	0.0425154	0.0481853	0.0348301	0.004636	0.0484182	0.00163136	0.160227	0.0398713
ZNF322	0.0106375	0.00702784	0.00244637	0.00788118	0.00718419	0.030354	1.12267	0.0783131	0.431473	0.00180325	0.0869567	0.0115756	0.773602	0.0144509	0.00682777	0.0249013	0.00186919	0.00174977	2.18142	0.0243132	0.170087	0.0980364	0.0240517	0.0316081	0.00364894	0.00784202	0.0104151	0.0704257	0.0163251	0.0156639
EDN3	0.198419	0.0023011	0.000330399	0.0106424	0.000970323	0.0119729	0.00291375	0.0181978	0.404418	0.0658332	0.00485764	0.0108182	0.00158202	0.488767	0.00128878	0.0125644	0.00457418	0.000234325	0.00362824	0.00100291	0.00994345	0.0022844	0.00111673	0.34807	0.00144479	0.0019982	0.00132541	0.00212367	0.0086266	0.0321058
LOC648987	0.000973714	0.0431455	0.00333025	0.000711297	0.0489967	0.0110118	0.146228	0.0570872	0.00124386	0.00549496	0.0105664	0.010494	0.000769964	0.00669661	0.0025488	0.0207293	0.321271	0.00593538	0.0108137	0.00100972	0.00321223	0.0528607	0.231789	0.00484633	0.00144679	0.000760881	0.00926011	0.0139523	0.000620023	0.00758485
HMBOX1	0.0128408	0.0475832	0.0296509	0.0162197	0.283718	0.0309509	1.47578	0.418158	0.00317653	0.91368	0.0569195	0.0272046	0.18481	0.00829332	0.00469461	0.0150668	0.0132436	0.0175143	1.11249	0.00089076	0.0843332	0.133402	0.234735	0.0517169	0.0212433	0.00456023	0.0249484	0.782453	0.00753132	0.0229412
GC	0.00320479	0.000777282	0.00077717	0.000915374	0.000388212	0.00724531	0.000404011	0.0425962	0.000453045	0.000817837	0.000727887	0.000913352	0.00289309	0.000897865	0.000936247	0.000564405	0.0030068	1.52418	0.000741635	0.004619	0.0597081	0.000447932	0.00122226	0.00266031	0.000937652	0.00227533	0.00140401	0.000737265	0.0073262	0.00886272
NAGK	0.176409	0.305511	0.0226764	0.0287375	0.0353818	0.017535	0.625467	0.533996	0.00338994	0.267329	1.44139	0.0391899	0.0194642	0.00546855	0.0859224	0.00716865	0.626131	0.0448684	2.38463	0.00782254	0.0963573	0.0376034	1.89161	0.027583	0.19054	0.0100228	0.00781446	0.0103349	0.0193545	0.375726
HIST1H1A	4.48059	7.06605	1.83687	0.00129809	4.94497e-05	3.82335	9.94432e-06	4.69308	4.02097	2.21468	9.96857e-06	3.19166e-06	3.79377	1.39956e-05	0.804238	4.48646e-05	3.29445	0.0519369	4.83787e-05	0.00018496	0.00801405	5.84002e-05	4.44493	0.0111391	3.65333	4.4115	0.0247337	0.00303779	0.601914	0.439628
LOC643669	0.00528098	0.00154398	0.184134	0.00254796	0.00997731	0.0174896	0.0141192	0.00368349	0.0003882	0.602928	0.00347599	0.000486412	0.00352579	0.159758	0.486637	0.366205	0.00189531	0.00193787	0.0140033	0.147055	0.00886114	0.0551134	0.00376825	0.0238698	0.15655	0.802195	0.00341639	0.00140423	0.0109335	0.0140348
C17orf65	0.0516437	0.102623	0.0120323	0.0127601	0.0515695	0.00749792	1.21187	0.0116077	0.000851153	1.02173	0.030108	0.00535656	0.00297704	0.0066022	0.015982	0.0329856	0.00950861	0.472176	0.597297	0.463172	0.114438	0.480883	0.240467	0.0245279	0.0564976	0.000905992	0.0408592	0.0113506	0.0211417	0.33999
BAI3	0.0122088	0.0159994	0.957046	0.00988195	0.0113861	0.392495	0.0129051	0.00734858	0.000327752	0.0159048	4.33026	0.0197801	0.0013001	0.0111141	0.0169813	0.00637682	0.275502	0.000665623	0.00167556	0.000268186	0.00595797	0.519297	0.000513809	0.000916378	0.0124572	0.0412894	0.00377171	0.00140318	0.169238	0.00890232
FCER1G	0.0762865	0.0379744	0.019782	0.00357386	0.0064003	0.00473927	0.0130878	0.0767311	0.00189098	0.0123374	0.00420443	0.00143313	0.47337	0.00127341	0.00463793	0.00111633	0.00222091	0.582873	0.0216636	0.256365	0.0145775	0.120793	0.00152327	0.000475545	0.00231395	0.00510132	0.0747618	0.915765	0.00172048	0.0188775
SUV420H1	0.00860065	0.0902182	0.00990435	0.00732073	0.0120077	0.0107019	1.24885	0.0126251	0.0040427	0.0307689	0.718356	0.227938	0.232626	0.00374887	0.0155807	0.126278	0.0221709	0.00898331	2.6897	0.0601003	0.537099	0.211472	0.0424162	0.00662308	0.0258676	0.0269985	0.0173113	0.0185523	0.0317676	0.0138419
ANGPTL6	0.0052528	0.00129116	0.00184735	0.00654501	0.000724802	0.017343	0.00526073	0.00203064	0.0198873	0.00166299	0.00243215	0.00341909	0.19646	0.00121177	0.000662629	0.0100883	0.00554325	0.00124996	0.0142175	0.00563774	0.031017	0.00796941	0.000960709	0.0011051	0.00200835	0.116767	0.00363131	0.00157065	0.00757944	0.0323402
LOC100133985	0.147596	0.00747611	0.129379	0.00387982	0.11096	0.00191872	0.043471	0.0142867	0.0123405	0.0503482	0.0128001	0.00569697	0.00479224	0.00324794	0.787325	0.294897	0.130634	0.38945	0.153107	0.199102	0.0134756	0.173209	0.00610853	0.366676	0.00176391	0.168245	0.00270553	0.000783288	0.00211782	0.00409004
ITGB8	0.341699	0.0057709	2.96446	0.00280489	0.739327	0.00520728	0.544291	0.955398	0.990634	0.00747651	2.45252	0.179353	0.566778	0.20437	1.99838	0.00996281	0.000526684	0.000458775	0.0147498	0.585287	0.00867131	0.0436754	0.00710709	0.0172511	1.34371	2.63119	0.355847	0.0173499	0.0357741	0.00361776
FHL1	0.00678818	0.915192	2.17087	0.00493183	0.216619	0.145105	0.710499	0.0195778	1.09799	0.495813	4.24044	0.0169602	0.109142	0.0212564	0.0642844	0.0570948	0.0118083	0.0147773	0.245373	0.0651161	2.80895	2.37154	0.021671	0.000424748	0.0492595	0.123356	0.239	0.0190641	0.0111713	0.0230716
CAPN12	0.0288756	0.00699136	0.00265202	0.00168583	0.00195916	0.141009	0.00106373	0.268149	0.000749019	0.00277268	0.000462971	0.000546075	0.346017	0.00449995	0.000745661	0.211339	0.00230012	0.00430965	0.00172726	0.441133	0.326855	0.00727422	0.616774	0.011621	0.000994686	0.00172508	0.0680663	0.0929164	0.0201964	0.0627349
PLK3	0.00145238	0.154065	1.20789	0.231665	0.0125602	0.184074	0.425464	0.505271	0.0205494	1.00891	2.36	0.008033	1.54215	0.392729	0.0571673	0.0810272	1.04153	0.001257	0.0285151	0.0212644	0.0144503	0.74594	0.0134785	0.0727706	0.0750249	1.19044	0.000352022	2.1653	0.00071161	0.599472
UBXN10	0.325665	0.0504596	0.42998	0.0261411	0.00420065	0.000251	0.698244	0.638047	0.343207	0.00101664	0.0432814	0.00112044	0.179962	0.769603	0.0360465	0.00487957	0.22398	0.715841	0.0135918	0.0010215	0.00701286	0.0023643	0.00819537	0.00165368	0.0233062	0.886628	0.00122942	0.417484	0.0284812	0.000510383
LOC100128811	0.000551468	0.000559999	0.000736605	0.000493106	0.000393089	0.000554233	0.000790902	0.000513756	0.000779964	0.189402	0.00489833	0.0316454	0.000619838	0.00104243	0.00328289	0.000651067	0.000702311	0.00105708	0.00026795	0.00076201	0.000319224	0.000305782	0.000848981	0.00165675	0.00122908	0.000771818	0.000433732	0.0018953	0.000493152	0.000606664
RORA	0.0770636	0.00108176	0.378287	0.545333	0.0420262	0.0189863	0.0268226	0.868592	0.238201	0.000597382	0.0102508	0.648444	0.924573	0.00124357	0.310901	0.128389	0.424326	0.633751	0.0202027	0.825712	0.195348	0.415732	0.0177692	0.00113406	0.0059034	0.5797	0.49201	0.411692	0.549887	0.00538816
WHAMM	0.00508823	0.000936431	0.607854	0.00125677	0.000871133	0.0063098	0.0257286	0.00884058	0.00157371	0.156341	0.67637	0.0131113	0.518351	0.00778486	0.00195687	0.16948	0.0267321	0.00592948	0.664295	0.000700662	0.0675708	0.00727851	0.670954	0.00686677	0.08812	0.0166671	0.00306225	0.0259104	0.00103162	0.0213086
TCEA1	0.0494569	0.026148	0.013565	0.0165944	0.0158107	0.0628117	0.0718964	0.0863291	0.0461774	0.00827962	0.0133815	0.00733563	1.0554	0.00791998	0.00817487	0.0408062	0.696231	0.00951956	6.02443	0.0744141	0.418691	0.0703642	0.00352979	0.00493631	0.0141215	0.0228675	0.11618	0.00522899	0.0262084	0.22943
LIMD2	0.0338125	0.00332973	1.22879	0.0517476	0.130875	0.0234825	2.08208	0.241658	0.0376065	0.0668355	1.50504	0.0273913	0.00469203	0.391408	0.107347	0.00997469	0.0028455	0.130828	1.1361	0.00963253	2.08258	0.14405	1.08271	0.0164503	0.0459108	0.0169395	0.00298191	0.251963	0.248635	0.0443492
CNTNAP3B	0.0338972	0.477941	0.000665425	0.0017828	0.00300608	0.00205957	0.017779	0.00562508	0.449234	0.0479423	0.189836	0.00419293	0.000400202	0.556809	0.029477	0.0177134	0.002227	0.00066592	0.00193907	0.000716722	0.00236673	0.323981	0.000485105	0.000694423	0.000529763	0.043492	0.00103854	0.00115209	0.00212871	0.0238101
MMD2	0.000619929	0.00207775	0.000525647	0.000437096	0.000421037	0.00181484	0.00118738	0.00235111	0.00140114	0.62664	0.00792641	0.0748982	0.00165291	0.00160999	0.00220744	0.00187417	0.00464619	0.000581499	0.000558617	0.000944814	0.000877523	0.000682887	0.00042583	0.000641761	0.00111798	0.00119951	0.00228464	0.000964074	0.000545084	0.00155459
XDH	0.000438753	0.00160298	0.00121688	0.000158141	0.00141047	0.0133293	0.00176341	0.0412053	9.78257e-05	0.17466	0.00777653	0.734466	0.00307718	0.531067	0.733093	1.04928	0.10656	0.00574185	0.00103064	0.448526	0.00204233	0.000600106	0.290011	0.00288449	0.0128113	0.000496028	0.223497	0.0186242	0.000594473	0.00172556
PIP4K2A	0.0526831	0.327058	0.00611005	0.00940397	0.00610912	0.0427823	0.757459	0.0526137	0.00392983	0.0255433	0.0996873	0.0706643	0.0111964	0.0075493	0.00351023	0.036675	0.0721359	0.0701275	2.88101	0.00437631	1.18102	0.182254	1.33832	0.0383584	0.00237849	0.0187951	0.059457	0.0184331	0.0353672	0.155327
TMEM205	0.0920402	0.00647814	0.00760914	0.0318035	0.00283389	0.0295371	0.120714	0.0116991	0.00674163	0.120842	0.160101	0.114605	0.0924518	0.00419156	0.00900206	0.00307657	0.0477703	0.230932	4.17507	0.0166987	0.570817	0.00949855	0.0744609	0.0256395	0.0268319	0.0621223	0.00541772	0.00648636	0.259513	0.0419469
FARSA	0.0262111	0.00416352	0.00634303	0.025205	0.00539629	0.0221575	0.193872	0.0376139	0.0138748	0.908064	0.164059	0.0572714	0.0446377	0.0182103	0.0410824	0.00522393	0.00923577	0.0239786	4.84054	0.0135765	0.550888	0.0205358	0.0498601	0.033224	0.00727293	0.0113889	0.00644941	0.00621255	0.0661608	0.021613
JHDM1D	0.0970557	0.0103748	0.00216738	0.0413516	0.0043352	0.00640714	0.792494	0.228273	0.0774724	0.00727323	0.536682	0.263072	0.0097532	0.00148409	0.0335198	0.039826	0.647569	0.915398	1.15991	0.021509	0.778468	0.265761	0.460065	0.00988438	0.0187341	0.00806131	0.0777549	0.072133	0.109113	0.00869281
CXorf64	0.000644953	0.00169967	0.000818858	0.000634097	0.000525505	0.000723576	0.000457887	0.000670333	0.000761622	0.00138354	0.000542242	0.000815096	0.000869916	0.00105109	0.000819319	0.00106755	0.00095435	0.0010261	0.000288433	0.000755783	0.00032699	0.000725294	0.000690402	0.0011111	0.000960284	0.00103459	0.000500465	0.00134952	0.000741517	0.00069754
GP1BA	0.000616084	0.00492319	0.000693417	0.000470301	0.577289	0.000741153	0.00109781	0.000819236	0.000857	0.0016578	0.000481567	0.00080137	0.0012607	0.000574975	0.000374713	0.005425	0.000812146	0.0966982	0.000543145	0.00075817	0.000388851	0.00173619	0.102253	0.00373181	0.00519484	0.00349033	0.0025487	0.0128266	0.000751901	0.00075776
LIX1L	0.0145506	0.0404565	2.40592	0.112793	0.0569493	0.482668	0.00454139	0.00363908	0.686858	0.754265	3.18473	0.0141877	0.000245141	0.948682	0.102169	0.0107565	0.000255377	0.000265664	0.000551615	0.000978897	0.00111423	1.51944	0.0003331	0.00128249	0.391457	0.140269	0.000266949	1.79428	0.618314	0.0154347
IPP	0.168438	0.00523579	0.0113784	0.279133	0.0282239	0.0683489	1.27724	0.0591092	0.0891232	0.00875685	0.81361	0.00935323	0.310153	0.00642551	0.0436209	0.0109717	0.536917	0.0137361	0.33785	0.513594	0.0624692	0.799681	1.51167	0.0115838	0.0644427	0.874017	0.727966	0.0263577	0.178064	0.0503712
ATP8B3	0.698745	0.000455569	0.0137611	0.000131374	0.00392581	0.0364733	0.00132867	2.36245e-05	0.871104	0.579961	0.0298906	0.282196	1.20522	0.326879	0.00314917	0.0134106	0.492428	1.51556	0.000142211	0.335254	0.000138241	0.00224273	0.000363164	0.000112315	0.00256152	0.00553311	0.111482	1.43291	0.00132761	0.0893148
RLN3	0.00114705	0.0011247	0.000811619	0.00135869	0.000506517	0.000959923	0.000410875	0.00105596	0.00165281	0.00161288	0.00051275	0.000863245	0.0015054	0.00101844	0.000862588	0.00102312	0.000809665	0.00104081	0.000422676	0.000950645	0.000722535	0.000657349	0.000797467	0.00125509	0.00109219	0.00106494	0.000666521	0.00136082	0.00106003	0.000896251
RASL10A	0.00157024	0.0114966	0.00529053	0.000808626	0.00231432	0.010737	0.0328457	0.000993844	0.000794616	0.106358	0.0294709	0.137386	0.238692	0.0013481	0.0011719	0.0013886	0.141922	0.00586344	0.0512421	0.00376895	0.00409702	0.00610274	0.0148259	0.00209512	0.00418532	0.00353652	0.00976803	0.0757018	0.00127538	0.0211181
MFAP5	0.000820252	0.000515292	0.75364	0.00389229	0.000468356	0.0383608	0.000204647	0.0085583	0.00347762	0.00499561	0.000177625	0.000284533	0.0524985	0.605088	0.000446987	0.000538284	0.00123477	0.00247776	0.000639	0.0034839	0.0264415	0.00071071	0.00620009	1.79464	0.00683428	0.000167121	0.000592482	4.07918	0.00323523	0.00124948
DDB2	0.0545412	0.00451688	0.234538	0.0238298	0.00510471	0.0180775	0.0919378	0.0155701	0.307481	0.0691581	0.0461137	0.0107741	2.92692	0.189531	0.00574509	0.0623054	0.233413	1.26423	2.36761	0.0316906	0.900214	2.54061	0.14265	0.00907689	0.0032274	0.0326553	0.00658641	0.594205	0.0313629	1.18454
DGKE	0.00727756	0.000387492	0.00555106	0.00447561	0.182534	0.220407	0.0949813	0.380202	0.119532	0.00247164	1.22078	0.59899	0.112953	0.0136676	0.00526022	0.0050732	0.530753	0.00181392	0.421298	0.0223246	0.534184	0.224637	0.597157	0.0275836	0.00464612	0.00869821	0.00314579	0.0139478	0.0479154	0.00529198
TNFRSF13B	0.000629663	0.00100269	0.000788723	0.00057689	0.000539893	0.000892121	0.00036611	0.000987041	0.000731791	0.00136247	0.000569574	0.00076306	0.00109333	0.000955127	0.000865686	0.000833858	0.000875768	0.00085032	0.000258971	0.00068693	0.000419659	0.000428569	0.000698305	0.000897342	0.000843373	0.000996772	0.000509382	0.00109572	0.000674504	0.000669715
PRDX5	0.0362254	0.00708631	0.00954128	0.0182961	0.00657566	0.0244661	0.289243	0.0172173	0.0155207	0.0445144	0.495546	0.29001	0.337925	0.0111193	0.0433926	0.012545	0.191372	0.123158	6.94055	0.0222995	0.33747	0.0263155	0.4094	0.127624	0.0256613	0.0468249	0.0210101	0.0417193	0.0412351	0.0554272
LOC152742	0.00062509	0.00232718	0.0016264	0.000836436	0.00153281	0.000703971	0.00250183	0.000751489	0.00096161	0.00227877	0.00232752	0.00143421	0.000970014	0.0013245	0.0024406	0.0014332	0.000921713	0.00139819	0.000782615	0.000880105	0.000414613	0.00171513	0.000881495	0.00135154	0.00130751	0.00367589	0.000914238	0.00133638	0.000736764	0.000694488
CCDC8	0.00252395	0.013375	0.514303	0.0199758	0.0275687	0.565732	0.531602	0.0694317	0.00268987	0.183144	0.0766812	0.00494659	0.960661	1.15393	1.0405	0.0418777	0.858026	0.0667565	2.26509	0.0642422	0.320556	0.129536	0.970317	0.0175913	0.0444346	0.927268	0.0863797	0.259895	0.00840581	0.0205041
TMEM121	5.0661e-05	0.0170555	0.655811	0.190754	0.0483711	0.000224584	0.00365676	0.000387428	0.00148251	0.336565	0.0100071	1.07084	0.00228566	0.0228987	1.10832	0.00197765	0.544715	0.0240117	0.000166923	8.52178e-05	8.33123e-05	0.911007	0.00171696	0.000612562	0.00336725	0.793646	0.000441468	0.00101851	0.000170149	0.000145032
CACNA1E	0.0117573	0.0248655	0.00103643	0.00165093	0.00597252	0.0104663	0.00940973	0.0265982	0.00185535	0.284423	0.610884	2.45429	0.00145609	0.681249	0.109808	0.299728	0.000811026	0.000823018	0.0055354	0.00162844	0.0186618	0.00885157	0.000514999	0.0010496	0.162963	0.0120344	0.00858529	0.00108285	0.00364931	0.045357
PRR5-ARHGAP8	0.000824572	0.0012083	0.00366909	0.00112594	0.00343501	0.000925816	0.010057	0.000778078	0.00293688	0.014449	0.10989	0.124503	0.00363362	0.00260665	0.00987235	0.00205336	0.00209586	0.00133458	0.00139357	0.0014448	0.000671597	0.00301283	0.000910711	0.00129197	0.00116231	0.0586436	0.000883668	0.00150784	0.000718179	0.000680768
SPRR2C	0.000733549	0.000911604	0.000846352	0.000968405	0.000509778	0.00290498	0.000500096	0.00155395	0.000800846	0.00182802	0.000565994	0.000826823	0.00195614	0.00101632	0.000776995	0.000769471	0.00176624	0.000910353	0.000454054	0.000703935	0.00103481	0.000551409	0.000797538	0.00128505	0.00116012	0.00100943	0.00111023	0.0014913	0.00111035	0.00174546
PDP1	0.00723396	0.457243	1.43278	0.0735199	0.0177978	1.43371	0.09791	0.255542	0.00936463	0.0051726	1.87973	0.089448	1.90614	0.00126639	0.035644	0.0806893	0.308988	0.00191609	2.18095	0.00919688	0.102683	0.0209526	0.0149131	0.0326524	0.497434	0.0237625	0.00573529	0.991895	0.00377189	0.0207005
CNPPD1	0.353857	0.00884431	0.919357	0.104771	0.00346804	0.00576093	0.0999762	0.339257	0.0168151	0.0402492	1.57801	0.0129584	0.0194232	0.0425029	0.0134146	0.00375309	0.0195566	0.533383	3.08834	0.0163272	0.292969	0.0130705	0.0383698	0.0670041	0.0138109	0.036449	0.00274896	0.00205372	0.0433045	0.0136179
NDUFA4	0.0446034	0.00533326	0.00652205	0.0174572	0.00648766	0.0267509	0.0363969	0.0354349	0.0273485	0.00363377	0.0180611	0.010242	0.292404	0.00886472	0.0109499	0.00920792	0.399489	0.0497677	6.83409	0.0368541	0.331612	0.00813478	0.0150505	0.0249812	0.0194554	0.0328055	0.0324748	0.00663671	0.0344353	0.0576812
ZNF461	0.00231732	0.0283366	0.00120015	0.00182857	0.00234342	0.011338	0.0190153	0.162609	0.0678835	0.00128981	0.988055	0.0199026	0.585167	0.00272931	0.0136258	0.490754	0.029915	0.00129447	1.40715	0.0130334	0.0368591	0.0193193	0.005086	0.00218229	0.00242126	0.0086326	0.197886	0.13356	0.00126654	0.0283807
TP53INP1	0.0193809	0.0198108	0.104475	0.00331603	0.201319	0.0736009	2.78431	0.142741	0.605302	0.00560723	0.174029	0.00646338	0.695509	0.0084561	0.182436	0.0133732	0.656891	0.052413	1.64644	0.0387021	0.086836	0.132354	1.25667	0.0177269	0.738055	0.0931329	0.3445	0.0244304	0.00642746	0.474909
LINGO2	0.355543	0.00345351	0.45972	0.0247029	0.00190314	0.000166734	0.136013	0.324225	0.567186	0.0190208	0.219956	2.00985	0.00160246	0.721405	0.660591	0.00418974	0.467835	0.0129575	0.00497904	0.00100292	0.00152005	0.0272906	0.0150602	0.00809803	0.0205359	0.32725	0.00209277	0.971368	0.925658	0.000187365
CYP3A7	0.000427003	0.0011595	0.000685948	0.000302955	0.000676092	0.000590318	0.000422514	0.000598425	0.000471759	0.00105923	0.00061367	0.000641834	0.000766539	0.0013311	0.00096328	0.00153082	0.000896575	0.0113242	0.00022063	0.00110314	0.00028426	0.000547526	0.00172291	0.686921	0.00102282	0.000875197	0.000472521	0.000449922	0.000456215	0.000594433
PRDM15	0.0189058	0.00743764	0.0832999	0.0101679	0.103475	0.0150268	0.685603	0.0217952	0.000842491	0.792253	0.00418449	0.00836061	0.00815058	0.0246375	0.00530831	0.00700253	0.00484828	0.00140841	1.14728	0.00139913	0.345272	0.0184537	0.0147554	0.0102865	0.00279568	0.00125507	0.00475859	0.0107813	0.00912455	0.0576538
CASP6	0.0457265	0.019259	0.0148119	0.073161	0.497041	0.0118857	0.0895365	0.034376	0.0310061	0.000995044	0.0401536	0.00178324	0.00683692	0.0121588	0.11554	0.0776174	0.11748	0.0480644	1.78614	0.00872078	1.8102	1.3691	2.31807	0.0669395	0.285058	0.869201	0.0128111	0.011282	0.00843921	0.300418
CANT1	0.0801135	0.0269072	0.0103902	0.17802	0.0113629	0.00598192	1.57309	0.00636867	0.0469734	0.452455	0.14107	0.0148421	0.00438113	0.00567644	0.00877584	0.15725	0.0344984	0.0637717	2.56744	0.00237703	0.0539734	0.235821	1.28572	0.0399568	0.030076	0.0133393	0.00637296	0.0215409	0.016563	0.0457163
LOC100506688	0.00342434	0.00108986	0.00903369	0.00320256	0.00384774	0.0130053	0.00461881	0.00915713	0.0010177	0.00187996	0.0025402	0.0010301	0.00120842	0.00153909	0.00119868	0.00121047	0.00121045	0.00158482	0.00765488	0.00141157	0.00487406	0.00304579	0.00106574	0.00163216	0.0372374	0.0306761	0.00161616	0.00121349	0.00328231	0.0191205
ENO3	0.0347191	0.665713	0.00242621	0.0683437	0.00233561	1.05748	0.0622559	1.00744	1.00705	0.903019	0.0301627	0.0176613	1.76975	1.94241	0.540375	1.558	1.14508	1.18529	0.0802211	0.802299	0.140988	1.26377	1.02671	0.11952	0.432185	0.928741	0.0508441	0.268172	0.269395	0.0833653
DMRT1	0.0134274	0.00195693	0.00284295	0.0110552	0.00116305	0.000920525	0.00847077	0.00160657	0.15909	0.00361299	0.00262085	0.00292653	0.000918701	0.00109997	0.000676089	0.0199768	0.0015949	0.00794867	0.00512039	0.00111071	0.00125232	0.0240515	0.781873	1.0432	0.00101273	0.0567738	0.00165482	0.0080622	0.00254858	0.00218607
LOC100128946	0.00162059	0.00205652	0.00126803	0.00176963	0.000981874	0.00183231	0.00518052	0.000868013	0.00116804	0.00719161	0.0210236	0.036652	0.00425354	0.000913646	0.00443752	0.00103424	0.00101952	0.00103037	0.00147556	0.00507396	0.00115279	0.00112976	0.000758266	0.00112419	0.00437611	0.00282307	0.000554971	0.00139263	0.0026897	0.00104706
GDPD4	0.000807775	0.00118024	0.000884437	0.000704804	0.00067365	0.000892808	0.000460578	0.00079213	0.0008821	0.00232936	0.000678905	0.000753183	0.00200909	0.00142929	0.00100836	0.00089972	0.00165171	0.0019863	0.000386735	0.000949519	0.00057639	0.000730013	0.00105828	0.00140681	0.00113277	0.00103305	0.000660048	0.00127677	0.000885949	0.000862475
LOC151009	0.039364	0.00158053	0.00350122	0.00349935	0.00104102	0.00585239	0.00520868	0.0224735	0.000782966	0.0167789	0.0171597	0.0727997	0.36558	0.00203137	0.0017078	0.00107814	0.00386735	0.000734033	0.0049663	0.00112056	0.0584563	0.00178515	0.00046567	0.00105082	0.00126065	0.00873579	0.0181835	0.00113926	0.035209	0.0215764
C11orf92	0.000932592	0.00151501	0.00117927	0.00107534	0.00314817	0.00354046	0.0140237	0.0957459	0.000394787	0.00447041	0.00170047	0.00207414	0.0120578	0.0235041	0.000504831	0.00450605	0.00594535	0.311617	0.110077	0.0766935	0.0128627	0.00438385	0.0712771	0.0123381	0.00058731	0.00833299	0.0142601	0.00336878	0.00136488	0.00144411
TTC39C	0.023095	0.00168866	0.0580431	0.00378202	0.00465219	1.60327	1.18737	0.0810901	0.0256235	0.0234422	0.306107	0.0901331	0.00564333	0.501172	0.0335564	0.0200781	0.251395	0.206281	1.29623	0.00449367	0.636409	0.0343474	0.0474192	0.391801	0.00239384	0.00637649	0.00654884	0.00148318	0.0053814	0.206602
TOM1L2	0.0117384	0.00144364	0.172657	0.00426668	0.00174979	0.0100674	1.09706	0.00169878	0.00435792	1.31499	2.09861	0.0116668	0.352782	0.00543182	0.0184408	0.0308315	0.0120008	1.12124	0.130511	0.000886685	0.0205286	0.320069	1.23241	0.138086	0.606738	0.0114143	0.00142815	1.17699	0.00339676	0.0666715
LOC200726	0.000986932	0.000975162	0.000506372	0.000691575	0.000702349	0.00102372	0.00126777	0.000892155	0.000957621	0.00083968	0.0543293	0.0241908	0.00112831	0.0010382	0.125451	0.000819308	0.00101746	0.00117599	0.000433505	0.00102863	0.000497919	0.00039898	0.000755993	0.0011867	0.00107143	0.00103733	0.000530595	0.00126035	0.000777401	0.000928045
LOC728613	0.0602952	0.0544479	0.0496182	0.685178	0.0150921	0.0138519	1.16814	0.108912	0.00704929	0.303724	0.114611	0.143795	0.0100667	0.00227595	0.0182402	0.00164975	0.000659892	0.00642787	0.044008	0.0177822	0.0593082	0.0273076	0.650054	0.040095	0.0208508	0.43277	0.526705	0.00271249	0.0116528	0.19313
SULT1C4	0.15121	0.00104969	0.0541746	0.0010203	0.0100004	0.00526769	0.00137421	0.344895	0.00385333	0.512902	0.000673353	0.000226598	0.00215423	1.32153	0.398941	0.994148	0.00239275	0.0118162	0.00407496	0.358239	0.00707154	0.295902	0.0329203	0.551289	0.664152	0.9356	0.00416916	1.90636	0.00243306	0.00939069
RSL24D1	0.0276719	0.00923108	0.00586821	0.00760219	0.0123593	0.0763126	0.288559	0.0552462	0.0160563	0.00650394	0.132021	0.0366556	0.221175	0.0158615	0.0472643	0.0171422	0.133958	0.0202526	6.36682	0.0631891	0.528713	0.0389198	0.0186249	0.00633269	0.0158916	0.0609666	0.12698	0.0106804	0.019168	0.209264
CCDC129	0.00155331	0.00088962	0.000841367	0.000976342	0.000518919	0.0274847	0.000724448	0.00519383	0.000804903	0.00263513	0.00100174	0.00134144	0.00555182	0.00101243	0.0010488	0.000908729	0.00163606	0.00102521	0.00186282	0.00291337	0.00745664	0.000678381	0.000649871	0.00105116	0.00121921	0.00101889	0.00243202	0.00114247	0.0031093	0.00795191
LMNB2	0.0252388	0.0477337	0.039521	0.0236745	0.0461404	0.0325586	0.0414801	0.0514227	0.0146255	0.99771	0.00566128	0.00445936	0.015103	0.0277702	0.010042	0.0532262	0.017794	0.00886515	5.9899	0.00458967	0.0441704	0.150992	0.00809148	0.00882757	0.00789759	0.00650912	0.0813794	0.00960818	0.014979	0.0349194
KDM3A	1.11765	0.00658838	0.0103761	0.03535	0.0119999	0.00545393	2.26492	0.00415872	0.0231353	0.0258544	0.105936	0.0107473	0.0387021	0.00685753	0.0232982	0.0474292	0.353552	0.0516504	2.57198	0.0524607	0.0344466	0.142218	0.0342896	0.00421152	0.0234517	0.00958556	0.309727	0.0265239	0.113677	0.00723696
TSPAN19	0.00287967	0.00191194	0.00111002	0.00497072	0.00934012	0.00453521	0.0220885	0.00683727	0.00245139	0.000343853	0.430585	0.00184555	0.00607314	0.464331	0.0234557	0.00506422	0.000502649	0.000639552	0.00777425	0.000980723	0.00980682	0.555187	0.000767221	0.00224042	0.00991297	0.959011	0.0239729	0.0015885	0.0200194	0.00271736
RAB11FIP5	0.294166	0.00125163	0.00780441	0.129171	0.23325	0.296045	0.346294	0.00626288	0.242729	1.02857	0.200653	0.0300278	0.651322	0.965825	0.00379033	0.510018	0.0677207	0.00327404	0.249508	0.0369165	0.604636	0.0412784	0.862905	0.0690714	0.665242	0.156776	0.00912857	0.147489	0.409946	0.223052
GLB1L2	0.691651	0.775596	2.50136	0.00287158	0.00995964	0.754193	0.0189152	1.35407	0.00118355	0.809595	1.3511	0.0356687	0.00114734	2.97684	1.43818	1.02338	0.644256	1.01669	0.0069408	0.00133931	0.0225314	0.0436474	0.00224017	0.00134864	0.931065	1.56358	0.00563022	0.00154388	0.150568	0.233905
PATL1	0.00577933	0.0063845	0.019111	0.0690948	0.488051	0.019364	0.80433	0.0824927	0.0148081	1.58275	0.122856	0.0103645	0.0405786	0.00486488	0.00553055	0.0221592	0.00136311	0.00637566	1.35869	0.0217125	0.68633	0.229362	0.663013	0.0547722	0.0875778	0.032771	0.00197061	0.0901774	0.0710534	0.00227406
KIAA1432	0.00335461	0.00633952	0.261941	0.0104458	0.0540621	0.706394	0.184688	0.0507702	0.00693461	0.0538939	0.0458171	0.00446308	0.0881793	0.0191687	0.0173044	0.0568981	0.00618546	0.0703184	2.51895	0.00464315	0.288119	0.54516	0.762982	0.0190744	0.0880396	0.00233151	0.0147449	0.241978	0.0230676	0.00646941
MMAA	0.0139171	0.00207904	0.00609075	0.241588	0.00322191	0.331962	0.451158	0.365327	0.00546816	0.00650086	0.382487	0.78872	0.0157155	0.00080537	0.0654639	0.0105324	0.590027	0.01127	0.375854	0.057112	0.0719628	0.118266	0.16192	0.0498266	0.0141717	0.062244	0.00404225	0.491043	0.00551385	0.0729447
GMPR2	0.0170556	0.00625317	0.00634016	0.00566829	0.00268594	0.0291316	0.0332527	0.0775741	0.0112365	0.0147821	0.00942726	0.006772	0.0574422	0.00358252	0.00603187	0.0180051	0.0312219	0.330785	5.05733	0.0356679	0.276085	0.016529	0.381797	0.148259	0.00443463	0.00841307	0.0232386	0.0139693	0.0178201	0.0298054
THYN1	0.0197309	0.0114025	0.0397851	0.0212013	0.0125781	0.0213021	1.14197	0.0274492	0.0208877	0.0161953	0.123247	0.016512	0.028714	0.0101693	0.0132723	0.00968556	0.01577	0.0153047	4.7357	0.0109014	1.0962	0.0847222	0.0147654	0.0156072	0.0245986	0.0725123	0.0159045	0.00457468	0.0341872	0.0339019
PGAP2	0.0795555	0.0112007	0.00826098	0.0332723	0.0130989	0.0131626	0.505501	0.116006	0.0155424	0.200943	0.0777487	0.0127322	0.0072865	0.0301573	0.0083114	0.0253583	0.00748219	0.384925	1.95536	0.00757943	1.44522	0.654304	0.857632	0.0499929	0.00413505	0.00222599	0.00453835	0.00998387	0.0310892	0.129607
FANCD2	0.00835436	0.00960858	0.0312208	0.00383793	0.240583	0.0290723	0.0996616	0.121989	0.0108076	0.0595711	0.059509	0.00342041	0.0145843	0.0423206	0.0396286	0.0358593	0.0497536	0.107534	2.76717	0.0260812	2.12097	2.04998	1.67165	0.0182056	0.0213162	0.00754528	0.270342	0.0223662	0.00839922	0.0377132
KCNJ9	0.00926183	0.00057402	0.000704248	0.00234875	0.00251606	0.00929693	0.00154638	0.00427966	0.000883808	0.0156182	0.915672	2.11785	0.00378839	0.145886	0.0692489	0.000735317	0.00165541	0.00103585	0.00371719	0.00236096	0.0279409	0.000846791	0.000755971	0.00104058	0.0342301	0.00116281	0.00345639	0.00134413	0.011568	0.0183976
C2orf42	0.00216954	0.0263582	0.00457514	0.00561655	0.0161283	0.00199275	1.2249	0.00287229	0.012962	0.0166338	0.0235794	0.00410725	0.0104686	0.0229931	0.0309068	0.0480242	0.00164344	0.0114577	1.56393	0.00913813	0.0170542	0.310933	0.0333394	0.0148196	0.00228719	0.00376279	0.00102063	0.00643123	0.00256479	0.00221805
LOC100130155	0.000370742	2.48223	1.55884	0.000251857	0.0198029	0.00716218	0.00257884	0.0740634	0.417993	0.00313371	5.71922	0.0256129	0.000551462	1.97351	0.038996	1.86673	1.47622	0.000281914	0.00078483	0.00893675	0.00365161	0.0201602	0.000219046	0.00032757	0.0105737	0.0322103	0.00386581	0.000769459	0.000409989	0.00322104
GPR50	0.00207603	0.000460005	0.454088	0.0964097	0.0196986	0.000520751	0.000231826	0.315842	0.00679195	0.000149394	0.000104479	3.15518e-05	0.0362847	2.50036	0.969591	0.00111458	0.445416	0.722546	0.000342562	0.363481	0.0169811	0.00231446	0.0018898	0.41421	0.002112	0.000855862	0.000947618	0.000507903	0.112338	0.000386718
XIRP2	0.00602662	0.000957756	0.000875386	0.00227487	0.000587135	0.00356491	0.000599722	0.0013389	0.000838775	0.00195366	0.000684034	0.000872647	0.0134821	0.001124	0.000951415	0.000879545	0.0839219	0.00235357	0.001997	0.00285653	0.0114705	0.000770022	0.00150935	0.00148532	0.00118642	0.00151714	0.00319169	0.0015625	0.00914457	0.00466222
MMAB	0.158031	0.00408424	0.501739	0.00266559	0.152041	0.00191057	0.0954784	0.00980929	0.00711595	0.00830162	0.0150294	0.00239671	0.0014771	1.03052	0.619586	0.00873734	0.0980707	0.0283677	2.71402	0.00736321	0.0184715	0.0180217	0.0877631	0.117574	0.0131468	0.0253892	0.00408681	0.0100668	0.0035953	0.0103919
TCF23	0.000704177	0.000988691	0.00062109	0.000593881	0.000541746	0.000598016	0.000441214	0.000651042	0.000941257	0.00134023	0.000645586	0.000778817	0.000910316	0.000911762	0.000936047	0.000848732	0.000902903	0.00157107	0.000285348	0.000739249	0.00035615	0.000539218	0.00100069	0.000955903	0.00106024	0.00102721	0.000556832	0.00129565	0.00060279	0.000660169
PBX2	0.22408	0.137023	0.00758068	0.0525783	0.00213055	0.00457506	0.193266	0.0113231	0.123832	0.502169	0.0922082	0.0629471	0.785221	0.0019913	0.0236648	0.286582	0.0248129	0.141016	2.5043	0.0128066	0.133106	0.47943	0.716067	0.0392917	0.00348856	0.0123723	0.0101978	0.0117943	0.147002	0.0105449
ZNF839	0.0174268	0.0277154	0.00310957	0.0319836	0.00649915	0.00213726	0.618244	0.00799985	0.00887735	0.0600147	0.196824	0.0208114	0.0184546	0.00332777	0.130026	0.100491	0.0160558	0.252404	1.86271	0.297969	0.0493841	0.521698	0.441198	0.0306449	0.00897098	0.00481085	0.0184951	0.0110753	0.0835014	0.00259041
LOC90499	0.00141963	0.000927233	0.000810348	0.00178951	0.000492881	0.0016067	0.000531497	0.00185234	0.00100859	0.00331203	0.000692905	0.00089622	0.00138383	0.000997937	0.000937625	0.000944321	0.00129556	0.00104032	0.000553388	0.000735436	0.00111181	0.000645013	0.000643366	0.00114718	0.00130817	0.000998213	0.000996821	0.00138426	0.00170748	0.00135171
NOP58	0.0222502	0.0287101	0.0160158	0.0375835	0.0434683	0.0432094	0.0968295	0.147734	0.0130375	0.0054868	0.0130026	0.00465004	0.0454058	0.0153782	0.00964535	0.0096445	0.010541	0.00571815	5.08743	0.010184	0.941654	0.0316914	0.0130791	0.0175249	0.0153837	0.0124247	0.0233641	0.00639372	0.0359167	0.0446815
ADAMTSL1	0.00319624	0.000788955	0.0607089	0.00271914	0.00359438	0.0024121	0.0121624	0.341834	0.00150407	0.346136	0.509013	0.00284444	0.00133869	0.00473697	0.00195451	0.0524035	0.00329869	0.000596831	0.0049483	0.00425366	0.00761854	0.358354	0.000434635	0.000861261	0.879873	2.6755	0.00407109	0.000803756	0.00395354	0.00237214
ANKRD50	0.00496272	0.0260271	0.0190335	0.00368962	0.0265494	0.329783	0.452668	0.160427	0.0347077	0.0240645	1.14176	0.0815767	0.313881	0.00263488	0.128312	1.13038	0.00963192	0.0126748	2.67501	0.0399106	0.161671	0.186016	0.19412	0.35981	0.0532541	0.00695046	0.373705	1.19201	0.00341503	0.0135934
DNAJA2	0.0107738	0.005968	0.0041233	0.00551617	0.00627506	0.0360032	0.302629	0.045543	0.00596843	0.00786452	0.16553	0.1325	0.139201	0.00740707	0.0293703	0.0100558	0.171431	0.063583	5.28766	0.023601	0.821622	0.0185561	0.141108	0.0303012	0.00691993	0.0265743	0.0328675	0.0166422	0.0224358	0.0408021
ZNF500	0.00325909	0.00571815	0.00195066	0.0081463	0.00426557	0.00333595	1.00416	0.00187436	0.00269777	1.35467	0.259461	0.0546532	0.0364992	0.0126224	0.0220126	0.0123589	0.0149916	0.246275	1.31515	0.0119643	0.345792	0.175021	0.494114	0.0292985	0.00213523	0.00290561	0.00127416	0.0111023	0.0230039	0.00302937
FOXP4	0.0357539	0.0547212	0.959362	0.24272	0.240547	0.0016298	1.39587	0.330962	0.0888309	2.55058	0.0326192	0.00743795	0.00103876	0.753728	0.0597597	0.130183	0.78689	0.627988	0.011057	0.437767	0.00364466	0.269361	0.710913	0.0119504	1.09449	0.493336	0.00166313	0.454065	0.00246821	0.217731
CAMKV	0.123685	2.30833	1.7794	0.0342155	0.0454469	0.0293723	0.00550493	0.0472667	0.692599	0.265406	4.62715	0.0972218	0.00562231	1.84363	0.0786736	0.670803	0.553841	0.0636971	0.00335573	0.00213493	3.86144	0.995607	0.000617816	0.000415934	0.00495364	0.0455297	0.268201	0.000356509	0.0332618	0.223936
OR1F1	0.00141856	0.000725264	0.00224701	0.00137906	0.00119119	0.00943375	0.00181768	0.00240551	0.00059262	0.0581192	0.015862	0.220586	0.0660578	0.00139738	0.00102386	0.000646434	0.0577193	0.00265068	0.00292155	0.00151743	0.0059863	0.000512005	0.00143865	0.00185093	0.029344	0.000859781	0.00416381	0.00107064	0.0019715	0.00293178
RAD23B	0.0318437	0.0113174	0.0118799	0.0281491	0.00895852	0.041894	0.0120011	0.021736	0.0131932	0.00675055	0.0055216	0.00431683	0.0749702	0.00885859	0.00879489	0.0055756	0.0378923	0.0275351	6.48621	0.0211267	0.0921044	0.0155023	0.0619224	0.0700367	0.00804231	0.0137394	0.0245767	0.0416399	0.0400577	0.0514293
LOC441177	0.000508819	0.0010904	0.0102952	0.000647966	0.00219343	0.000667655	0.0070289	0.000634219	0.000791402	0.0146805	0.0150781	0.00917054	0.000818122	0.00151105	0.00335462	0.00094316	0.000905704	0.00112699	0.000837422	0.000734761	0.000365786	0.00161276	0.000767432	0.00106809	0.0102882	0.0050947	0.000909451	0.00162116	0.000630787	0.000535323
AFF2	0.00631835	0.0033656	0.366189	0.0507606	0.155266	0.0055767	0.374771	0.29064	0.3077	0.679878	2.03993	0.0873607	0.0491778	1.82488	2.55657	0.717946	0.207436	0.0235158	0.119218	0.256749	0.354967	0.733301	0.0117615	0.00162478	0.0716896	0.192221	0.00571652	1.01064	0.249512	0.00105229
UQCC	0.00440358	0.0323119	0.00536855	0.00355783	0.00548829	0.00451894	0.0472523	0.00228778	0.0240541	0.0783148	0.0098841	0.014691	0.0913107	0.0176432	0.0119514	0.0761254	0.0278398	0.0273901	4.14098	0.0109042	0.00853326	0.0728228	0.00824687	0.00783864	0.00368292	0.00273921	0.0121464	0.00454789	0.00416269	0.00448338
PLEKHO1	0.158584	0.00628824	0.0202541	0.261	0.0302877	0.0207186	2.66017	0.0122186	0.0471221	0.0651641	0.0888669	0.0209031	0.00466883	0.0322833	0.353809	0.00664414	0.0021603	0.0136746	3.44661	0.0104436	0.193716	0.0769697	0.146246	0.0500875	0.0395729	0.00364455	0.00599581	0.0780898	0.15768	0.0502781
PEPD	0.534524	0.0104257	0.0259957	0.0120374	0.0922991	0.0323453	0.0238197	0.0493776	0.00583616	0.0925463	0.00346213	0.00164597	0.0105714	0.042628	0.0137011	0.00780394	0.0164887	0.0787433	4.4761	0.0304666	0.285617	0.0421821	0.0395246	0.0473493	0.0114639	0.000943035	0.0134653	0.00370129	0.0643093	0.0916416
ZMYND19	0.0287539	0.0062699	0.0155893	0.0127192	0.0215493	0.0185971	0.925567	0.00548202	0.0297387	0.25507	0.146679	0.0460808	0.141418	0.0213377	0.0556968	0.0111734	0.0245076	0.00593412	3.6291	0.0382986	0.888244	0.0987349	0.0418886	0.018608	0.00872335	0.00353556	0.00896935	0.00725827	0.0352272	0.0386746
LOC440910	0.00163426	0.000813733	0.000890431	0.000544061	0.000841194	0.0134697	0.000776659	0.00954377	0.000603849	0.00347553	0.00114835	0.000750783	0.00656174	0.00147396	0.00205449	0.000723016	0.00108767	0.00122853	0.00161136	0.170647	0.00615815	0.000687447	0.000734192	0.00119559	0.0015119	0.00209245	0.00673129	0.00102974	0.00235025	0.00600473
ARG2	0.273179	0.140422	0.00660411	0.0216307	0.0336048	0.0689637	0.39118	0.0392008	0.0321814	0.0440982	0.150231	1.04628	0.0490146	0.143211	0.262686	0.788053	0.00997849	0.00985488	3.69351	0.0898188	1.00493	0.54372	0.424798	0.0809397	0.0035441	0.00183781	0.012059	0.018047	0.0505365	0.106793
TMOD3	0.0214337	0.00930597	0.0938353	0.0274383	0.00626223	0.0274773	0.0907057	0.0219649	0.00953099	0.0115255	0.129726	0.0345329	0.0305338	0.00845548	0.00175046	0.0108531	0.268503	0.025633	3.3242	0.00814485	0.674201	0.304408	0.700219	0.0564973	0.0217087	0.0724869	0.0057832	0.150332	0.0996308	0.0238902
DDX39B	0.0136	0.00517558	0.00197574	0.00628522	0.00325645	0.00514008	0.00499556	0.00282609	0.0030036	0.00206614	0.000479693	0.000525634	0.00304134	0.00196763	0.000850397	0.00440929	0.00183737	0.00264407	0.0373535	0.00493439	0.060677	0.0369023	0.00225705	0.00247968	0.0010663	0.000790325	0.00157937	0.00216936	0.0117723	0.00950701
ANAPC4	0.05511	0.094029	0.00461745	0.0141841	0.00806753	0.0299714	0.183113	0.855389	0.0124521	0.00351192	0.0409878	0.0179304	0.00194861	0.00264509	0.0166922	0.337804	0.0032055	0.0414318	3.40963	0.0135817	0.0252289	0.0614618	0.0191155	0.0147508	0.0130863	0.00982463	0.00599534	0.00413881	0.0148376	0.266946
EFCAB5	0.00152737	0.00217908	0.00223686	0.0015976	0.00383132	0.0014378	0.0250878	0.00119506	0.00178105	0.00100242	0.216294	0.0111571	0.00159531	0.007992	0.00555934	0.00262692	0.00153555	0.00145335	0.00327985	0.00178274	0.0011637	0.00716762	0.00222305	0.0019271	0.00167045	0.00161229	0.00120524	0.00537976	0.00140461	0.00165824
FLJ41200	0.000875681	0.000997415	0.000938278	0.000796099	0.000748063	0.00106261	0.000697925	0.000990795	0.000878178	0.0016699	0.00107317	0.00139958	0.00119298	0.00108608	0.00126685	0.000921054	0.00104889	0.00119413	0.00044826	0.000850338	0.000551372	0.000683071	0.00078166	0.0012002	0.00127823	0.00155813	0.000729557	0.00137542	0.000771942	0.000945511
TMEM218	0.0374211	0.0041271	0.00957821	0.00647042	0.0152816	0.0147909	0.286722	0.0436499	0.0324028	0.00235765	0.675116	0.0039866	0.00458143	0.0170907	0.027099	0.0287927	0.00624908	0.0527084	1.98963	0.0261801	0.417239	1.18804	0.0155867	0.00113945	0.017361	0.0810063	0.186619	0.00503649	0.015434	0.037843
SF3B5	0.0172158	0.00683332	0.0275973	0.0101122	0.0196231	0.0260067	0.217593	0.00853376	0.0114089	0.0368783	0.320619	0.0339773	0.0846986	0.0262644	0.138482	0.0078727	0.0515918	0.00609956	6.42695	0.0179797	0.105667	0.0202268	0.00742758	0.0110745	0.0316744	0.0418391	0.0106231	0.00712747	0.0185653	0.0366442
NUDT11	0.0196888	0.00527135	0.121019	0.00408773	0.111246	0.0246	0.693408	0.0486074	0.052239	0.00351875	2.22592	0.0105589	0.00431277	0.116621	0.108846	0.00667564	0.0686547	0.0344006	2.55428	0.0127113	1.7673	1.38084	0.0573452	0.531113	0.0165758	0.0236142	0.0156112	0.00300656	0.0077114	0.184716
LDB1	0.00829078	0.0354991	0.00937519	0.0189721	0.00762685	0.0226893	1.29753	0.00421941	0.015048	0.573099	1.31565	0.213576	0.117285	0.00674117	0.044835	0.0688009	0.0115503	0.0532554	4.0109	0.0275186	0.277343	0.328804	0.516288	0.139917	0.032716	0.0179274	0.00395266	0.0401664	0.0280831	0.0203402
HOXD3	0.000685352	0.00122938	0.000770349	0.000691274	0.000539439	0.000770525	0.000418648	0.00065099	0.000741148	0.00128748	0.000604538	0.000755078	0.000949542	0.00093118	0.000904348	0.000810988	0.000926102	0.00103878	0.000277785	0.000691569	0.000391208	0.000491989	0.000827484	0.00127672	0.000962105	0.000933885	0.000507426	0.00137102	0.000646934	0.000639561
C15orf37	0.00130945	0.777443	0.00214925	0.00213545	0.604304	0.0177117	0.0422571	0.135171	0.0069662	0.00767506	0.675789	0.00461541	0.245112	0.00508379	0.0113594	0.00208845	0.011239	0.00355099	0.304556	0.00410974	0.0590432	0.010967	0.578303	0.021094	0.00419203	0.00512057	0.000723235	0.00161274	0.000643844	0.255903
NTN3	0.000430388	0.171883	0.667453	0.000145236	0.199297	0.00310764	0.00685202	0.000548212	0.000571563	0.902871	0.390408	0.172492	0.00210611	0.198647	0.72303	0.194986	0.00147119	0.000849731	0.00051118	0.0100054	0.000401612	0.0549923	0.000718149	0.00360088	0.00494483	0.00158452	0.0746633	0.000612313	0.00030364	0.00095902
MMS19	0.0461018	0.0253412	0.0105362	0.0200735	0.00514925	0.00884478	0.330021	0.0108645	0.138843	0.501729	0.252026	0.18314	0.277345	0.00682928	0.00916193	0.159647	0.0804518	0.0480103	3.3308	0.0334346	1.78443	1.61999	1.4439	0.0542311	0.0070756	0.0192464	0.0140495	0.0399624	0.0600985	0.0173092
C6orf195	0.00259605	0.0605921	0.00149726	0.0543392	0.00157515	0.0191141	0.00294049	0.0039775	0.107156	0.00175584	0.00114587	0.00398964	0.0781008	0.00204397	0.000497888	0.16684	0.0103241	0.00138533	0.0143278	0.142841	0.0362559	0.200055	0.00148731	0.00167747	0.0009816	0.00574252	0.00467396	0.00235079	0.0126587	0.00784666
LOC285954	0.00078473	0.000724326	0.000887485	0.000850314	0.000907869	0.000976337	0.000625723	0.000792428	0.000792209	0.00110023	0.00655527	1.17478	0.00134543	0.000955221	0.32037	0.000655936	0.00103467	0.00189551	0.000365414	0.00108987	0.000496428	0.00030387	0.00226966	0.00369736	0.00613941	0.000619983	0.000384914	0.00256199	0.000781049	0.000876402
APLNR	0.00200672	0.384997	0.000846028	0.139535	0.00106824	0.00102662	0.000433181	0.00244664	0.672474	0.000672126	0.000416168	0.00040691	0.000408715	0.000891273	0.000820273	0.358563	0.00218346	0.495331	0.000288196	0.000195052	0.000478731	0.000672346	0.445599	0.552097	0.00355663	0.000473773	0.0032717	0.0136395	0.000550125	0.00117893
SEMA4C	0.00461282	0.086778	0.00398234	0.00331101	0.00815106	0.0216377	0.178312	0.0282073	0.0261131	0.646525	0.236599	0.336917	0.0151892	0.0113041	0.136297	1.04086	0.00738988	0.013225	4.46509	0.0129166	0.0806693	0.0670053	0.0768049	0.0306878	0.00433884	0.00316392	0.0350269	0.0448167	0.00459604	0.0169061
TOP1P1	0.00364997	0.00151955	0.00285496	0.00198455	0.00208124	0.0016768	0.00846455	0.00181878	0.00241454	0.000139145	0.00192584	0.912271	0.00170667	0.00196854	0.000483601	0.0033456	0.000792636	0.0701192	0.0460116	0.00586201	0.00499203	0.00860157	0.0286478	0.0071421	0.00173195	0.0879675	0.0042041	0.00237196	0.00378394	0.00323255
DMRT2	0.000987407	0.00922006	0.0022214	0.00262285	0.00120963	0.00102538	0.00387578	0.000910855	0.00237751	0.00300254	0.00193127	0.00204715	0.00129179	0.00134427	0.00150998	0.00216416	0.00104536	0.00138272	0.00122277	0.000992112	0.000552446	0.00337835	0.00117106	0.00154739	0.00231844	0.00641362	0.000625168	0.00284805	0.000959022	0.000963805
SYNM	0.0332853	0.211385	0.755922	0.179919	0.0252975	0.00433795	0.0533733	0.0720287	0.129066	0.627018	0.820615	0.819912	0.909106	0.00126265	0.116482	0.0282412	0.00182728	1.41906	0.0100942	0.00151613	0.0192806	0.0141937	0.00271464	0.00120882	0.643967	0.000863533	0.237443	2.7696	0.00677601	0.681466
UCKL1-AS1	0.000858521	0.0280012	0.00434211	0.00142651	0.526277	0.000791079	0.00766124	0.00071593	0.000723853	0.115585	0.00650826	0.364803	0.00156782	0.0010581	0.00542073	0.00045812	0.00129807	0.00254968	0.000848848	0.000751433	0.000421242	0.0013663	0.0118659	0.0112238	0.00874033	0.00081794	0.000442995	0.0229306	0.000729692	0.000860877
KLK15	0.000806555	0.000971678	0.00101542	0.000674137	0.000688527	0.00104983	0.000891012	0.000681076	0.000955705	0.00417826	0.00117084	0.00158458	0.00145782	0.00156347	0.00133319	0.000947866	0.0014339	0.00117939	0.000475968	0.00107595	0.000533654	0.000765394	0.000781504	0.00131895	0.0012947	0.00148147	0.000738327	0.00135003	0.000794679	0.000769788
ADRA2C	0.108954	1.31505	1.20714	0.0263713	0.0781632	0.0701661	0.033136	0.0336086	0.764927	0.513957	0.0277065	0.802493	0.445179	0.648901	0.0088466	2.02365	0.578238	1.18822	0.0645936	0.00756788	2.03126	0.165659	1.01758	0.0264007	0.00130679	0.00807219	0.021196	0.0236572	0.196568	0.195092
RHOD	0.247247	0.00143535	1.32513	0.00362819	0.00547304	0.0418465	0.000232366	0.436082	0.980478	0.0372789	0.000111062	0.000110149	2.16866	0.944837	0.00134516	1.80983	0.31014	0.0172394	0.000476204	0.00578062	1.58498	0.0111482	4.07533	0.102003	0.434945	0.00027006	0.00116599	0.00844848	0.530194	0.80481
SGK494	0.265334	0.0272961	0.0101209	0.000758841	0.100438	0.26125	1.13403	0.520197	0.000316221	0.745241	0.0270354	0.238787	0.376419	0.105035	0.00294098	0.0221317	0.0607781	0.000975874	0.00913157	0.065696	0.0775924	0.327704	0.00203969	0.00198585	0.00081071	0.00382615	0.018087	0.00549471	0.0404068	0.0479118
SCRT2	0.000585964	0.000694214	0.00213117	0.000320591	0.000750368	0.000724539	0.000521916	0.000956458	0.000533258	0.502663	0.669385	0.688403	0.00050427	0.00902614	0.844962	0.000318624	0.000638196	0.00041353	0.000137761	0.000550179	0.000321207	0.000293646	0.00031205	0.000536185	0.949254	0.000992578	0.00056796	0.000706383	0.000426428	0.000628693
AKD1	0.0847593	0.00173226	0.00106093	0.0243715	0.00147505	0.00096979	0.107932	0.0703771	0.0534125	0.000606582	1.32137	0.0907458	0.0185502	0.00420988	0.0127655	0.0176009	0.0033922	0.013467	0.0835423	0.00809634	0.158363	0.549006	0.614227	0.00773953	0.000527489	0.0104709	0.074682	0.00595204	0.0205112	0.00150764
ANXA7	0.0301516	0.0213189	0.025862	0.0360936	0.00994119	0.0149055	0.0267273	0.01645	0.0369821	0.00277204	0.00834977	0.00189053	0.0534227	0.0049565	0.00403469	0.0377728	0.0383718	0.112608	4.55291	0.00967278	1.01472	0.165859	0.541139	0.15451	0.0529749	0.117418	0.0100851	0.0261237	0.0248397	0.0351183
C19orf51	0.0831104	0.694556	0.604458	0.0103625	0.455114	0.055962	0.00481195	0.000715591	0.171218	0.464167	0.00197214	0.000492752	0.0512843	1.20068	0.497951	0.437227	0.1324	0.426856	0.0089524	0.00143577	0.520023	0.349928	0.0100044	0.00238034	0.00442224	0.977908	0.00185086	0.00644169	0.232497	0.199934
LOC221442	0.000411671	0.0171814	0.0043074	0.000384653	0.0100929	0.0202041	0.0341774	0.0591156	0.000212879	0.0292651	0.0101261	0.34387	0.189847	0.00302125	0.0794106	0.444142	0.000644037	0.126778	0.00446011	0.0124955	0.00321798	0.449688	0.328788	0.00794239	0.000395451	0.00213964	0.0467781	0.227781	0.00507968	0.000970042
ENTPD1	0.375364	5.19216e-05	0.164564	0.00060475	2.6387	0.0899569	0.00070245	0.000976543	0.174284	0.00103446	0.00115836	0.000793051	0.14276	0.0623347	0.00277807	0.00354209	0.00496997	0.754387	0.00165694	0.0138162	0.0380114	0.00109834	1.7215	0.0847449	0.0387612	0.00184184	0.00441415	0.0223733	0.0277104	0.0421341
PDZRN4	0.00350745	0.0854204	0.000508854	0.0036531	0.000597984	0.00162381	0.00280366	0.00351129	0.0106349	0.00561732	0.961329	1.46774	0.000809446	0.000175833	0.892894	0.00377078	0.00181155	1.39651	0.00149427	0.000481434	0.00143895	0.0012191	0.0129002	0.509402	0.724123	0.0419093	0.00179	0.00310142	0.00102987	0.00312393
CELF4	0.000631475	0.000900621	0.00310291	0.00147495	0.00219007	0.462263	0.0383193	0.149115	0.00246959	0.000989637	4.06818	1.05003	0.455077	0.265471	0.146715	0.0416014	0.000792595	0.0158191	0.0173378	0.0717236	0.00960361	0.0572989	0.00459131	0.00529123	0.310491	0.0169182	0.0509728	0.000977064	0.378406	0.000512572
PRSS21	0.000548274	0.000565794	0.000590444	4.17435e-05	0.000332873	0.591866	0.000201013	0.000449016	0.000784026	0.0012223	0.000376324	0.000516457	0.759244	0.000682755	0.00075531	0.000549354	0.010945	0.0100396	0.000195443	0.168855	0.000565333	0.000268763	0.00174511	0.000781519	0.000844506	0.000759652	0.010642	0.00143583	0.000186971	0.00716924
AADACL3	7.92055e-05	0.000987422	0.000978908	0.000128733	0.000566325	0.613186	0.000292895	0.000292478	0.000398758	0.000891462	0.000706484	0.000909709	0.00142459	0.000947774	0.000879704	0.000635559	0.176291	0.00152529	0.000115005	0.000343478	0.000109878	0.000260176	0.00149755	0.00147871	0.00100208	0.0010223	0.000629326	0.00292944	7.64502e-05	0.00072758
COG7	0.00571318	0.0190845	0.448924	0.00321779	0.00711903	0.0216503	0.793309	0.00379009	0.00337426	0.528881	0.0219808	0.0144704	0.85847	0.00976953	0.0030249	0.0335104	0.0273629	0.0596852	2.27537	0.00528889	0.0723528	0.13585	0.129524	0.0216566	0.00753718	0.0256535	0.00819776	0.0160546	0.00489679	0.0230036
LOC100505875	0.00100808	0.000460588	0.0141852	0.00330568	0.0171727	0.000619651	0.0231253	0.000741775	0.00289602	0.00377544	0.00657712	0.334655	0.00322398	0.0113463	0.000531955	0.0709572	0.00612789	0.00041753	0.00189061	0.000441324	0.00113854	0.162317	0.00333618	0.395451	0.17844	0.307415	0.0127925	0.00775436	0.00145007	0.000895244
AGMAT	0.169221	0.00208361	0.331479	0.00775208	0.0325525	0.0173226	0.00380381	0.613385	0.233145	0.0208448	0.00162369	0.00085986	0.00652952	0.0660206	0.00517565	0.00968052	0.017323	0.00868931	0.00797573	0.432952	1.58687	0.217277	0.317486	0.00419785	0.00120531	0.00337283	0.0132958	0.00315576	0.251753	0.0352604
DNAJC8	0.0264831	0.0116367	0.00415248	0.0189072	0.00481165	0.00619152	0.0735086	0.00441035	0.0394289	0.0439861	0.143751	0.220889	0.0835568	0.0071747	0.0280915	0.0161877	0.0332973	0.0309211	6.47331	0.0216805	0.0585636	0.0459804	0.0688219	0.036854	0.0105211	0.0127815	0.0076848	0.0143316	0.016032	0.00979202
SYN1	0.451239	0.000620507	0.000237553	0.377102	0.00221356	0.396197	0.00113167	0.250299	0.0314531	1.46933	1.2119	1.19746	0.00396409	0.00541253	0.707846	0.00499376	0.00059991	0.0167651	0.00324295	0.022076	0.0421115	0.000959931	0.541156	0.0555974	0.156064	0.140442	0.00218303	0.000409799	0.0533204	0.0401971
GABRA5	0.00164991	0.00513287	0.414474	0.833436	0.0161609	0.0301119	0.0304989	0.270147	0.00855856	1.22834	0.00575724	1.92595	0.0122651	0.000541861	0.448565	0.0765012	1.0802	0.0339084	0.0571186	0.00895572	1.82059	0.110978	0.508381	0.00481953	0.697694	0.00708068	0.665015	0.707273	0.00295366	0.00577299
SNHG10	0.00505108	0.0610123	0.189306	0.0774791	0.581839	0.0457126	1.29535	0.202356	0.00369748	0.167915	0.0942767	0.013817	0.258224	0.102345	0.00410127	0.0161292	0.0321846	0.00471502	0.935614	0.00579315	0.419417	0.106208	0.00832699	0.0119215	0.00786637	0.0811905	0.0269957	0.000874723	0.00668301	0.287257
BOK-AS1	0.00176513	0.0010279	0.0015818	0.00186115	0.00110811	0.00199667	0.00186916	0.00145686	0.00104439	0.00205959	0.00180314	0.00153307	0.00182321	0.00146663	0.00292812	0.000875753	0.00118745	0.00186375	0.00142218	0.00197715	0.00141526	0.00116383	0.00103005	0.00142688	0.00147905	0.0015699	0.000723615	0.00123303	0.00202841	0.00173631
CHMP1A	0.014839	0.0292437	0.0223047	0.0342332	0.0279451	0.0158059	0.796694	0.00786267	0.00672265	0.282924	0.451411	0.0850816	0.0222255	0.00664321	0.0224272	0.0160107	0.0179432	0.125586	4.60044	0.00224396	0.105288	0.0330866	0.157011	0.0585611	0.034842	0.0256311	0.00951716	0.0185548	0.0132092	0.0167136
ZNRF1	0.106953	0.0123147	0.00330211	0.00341331	0.00584194	0.00800972	0.0503344	0.00889435	0.0083809	1.1498	0.9005	0.406155	0.0103338	0.00234504	0.256069	0.0137372	0.00525957	0.0107651	2.52748	0.0220761	0.103289	0.0179171	0.0141752	0.00353916	0.0237564	0.00211285	0.0101046	0.00340068	0.023051	0.0315934
URGCP	0.0190746	0.00204881	0.368806	0.00214123	0.0062455	0.0080471	0.264999	0.0071528	0.00244684	0.152437	1.32588	0.101703	0.0436821	0.0328103	0.0276466	0.0437473	0.102426	0.0528079	2.12677	0.0284597	0.608271	0.0539099	0.763829	0.0215451	0.0170321	0.00560299	0.00638717	0.0132637	0.0169854	0.0172068
PIP4K2B	0.0246301	0.0190699	0.00693484	0.0953302	0.024346	0.0174161	0.783982	0.0206639	0.132259	0.320074	0.964692	0.946857	0.0196884	0.00641212	0.10212	0.0674258	0.00224857	0.0058809	3.86565	0.0164997	0.286646	0.249517	0.15341	0.0206588	0.0208985	0.0136498	0.00652464	0.0253691	0.0670114	0.0100857
ZNF25	0.130932	0.000753374	0.0434469	0.0294433	0.0164501	0.00701104	0.619971	0.0686873	0.316798	0.00240267	3.23321	0.220006	0.363056	0.0583407	0.187362	0.0120616	0.00404781	0.0116104	0.135747	0.0121401	0.0570861	0.699389	0.0613119	0.00334877	0.0865951	1.07314	0.0198824	0.378904	0.0929873	0.0644165
FCGR2B	0.00076286	0.00111011	0.000722329	0.000651246	0.000578997	0.000896058	0.000418813	0.00078969	0.000936363	0.00132055	0.000567938	0.000746941	0.000950014	0.00104785	0.000824767	0.00084088	0.000970104	0.00124168	0.000273869	0.000653203	0.000404642	0.000502452	0.000737369	0.00120171	0.00103442	0.00106784	0.000626904	0.00128203	0.000663727	0.000840675
TRPM2	0.000802873	0.00124666	0.000827982	0.00213112	0.000769061	0.140079	0.00298699	0.00138465	0.00298233	0.0359705	0.00828303	0.0137722	0.0504407	0.00178641	0.00392027	0.00181037	0.00433296	0.363408	0.00235046	0.00115707	0.00611081	0.000932254	0.0014135	0.000716614	0.0012648	0.00116998	0.00164512	0.00129203	0.00162422	0.00558711
MYT1	0.00233232	0.08133	0.0377605	0.00143818	0.00466102	0.0270826	0.00468727	0.0817826	0.00189853	0.098474	4.82217	0.0181542	0.474176	0.833808	0.119854	0.303775	0.301343	0.000247319	0.00146292	0.00265313	0.0337076	0.706199	0.000231802	0.000475347	0.0538833	0.00287685	0.0584257	0.000712227	0.00441039	0.0122634
PPARG	0.00307959	0.00399659	0.348711	0.00964617	0.00557335	0.0024071	0.0155352	0.00126767	0.0711608	0.00649208	0.00321551	0.0047895	0.00825303	0.0265473	0.0115468	0.00175475	0.00275509	1.55182	0.0118288	0.00227262	0.00256291	0.0183619	3.91864	0.0194929	0.000445459	0.000466864	0.00163169	0.163575	0.00341749	0.0017509
NPHP3	0.163231	0.00114751	0.0066919	0.0664441	0.0966644	0.0196593	0.397087	0.579331	0.0112913	0.000498215	0.0930859	0.00868487	0.0038109	0.00304864	0.00808597	0.0621361	0.0608529	0.00910838	0.0429563	0.0011719	0.00790538	0.706429	0.859759	0.00277804	0.16227	0.0220208	0.00447724	0.122184	0.00548409	0.218713
PHF5A	0.0175693	0.0276947	0.01686	0.0165712	0.0253336	0.0605524	0.0444866	0.0410189	0.0432451	0.00692526	0.0055479	0.00388752	0.136794	0.0182421	0.00809275	0.0232464	0.0452942	0.0103311	5.77171	0.0200229	0.575167	0.0913823	0.00523366	0.0136618	0.00674414	0.0113609	0.0210617	0.00453204	0.0116104	0.0751478
CABYR	0.559234	0.00135077	0.118255	0.0294686	0.00690723	1.06092	0.269478	0.0478289	0.0146863	0.000710939	0.051069	0.773109	0.641574	0.0010487	0.112833	0.143088	0.402258	0.00334215	0.321549	0.415787	0.682896	1.08339	0.724825	0.00646364	0.0146195	0.212212	0.00537195	0.0549709	0.137087	0.128616
HDDC2	0.108509	0.00692119	0.0103543	0.120287	0.00472325	0.041801	0.0405365	0.0152445	0.435232	0.00574738	0.00497438	0.00515015	0.0905913	0.00699629	0.00357174	0.0061159	0.0154656	0.0292125	4.80917	0.0446018	0.26556	0.017245	0.0799621	0.0740652	0.00362596	0.0172425	0.00802818	0.0228361	0.203934	0.0474738
USP2	0.115662	0.0112609	0.050558	0.00212098	0.00872511	0.00435448	0.108213	0.0089218	0.357272	0.813113	0.11365	0.00490577	0.504135	0.41153	0.0258067	0.24198	0.00964598	0.00050258	0.0646601	0.00966138	0.717483	0.170204	0.00237584	0.213771	0.00217618	0.383074	0.0169688	0.648319	0.00702143	0.00707929
DENND1B	0.0806041	0.749711	0.920623	0.000451313	0.206026	0.198038	0.0223738	0.166381	9.4193e-05	0.000958392	1.58413	0.0291002	0.105267	0.749521	0.0140884	0.732794	0.0390195	0.155323	0.0176368	0.0294026	0.222494	0.00377041	0.400606	0.382251	0.17179	1.52201	0.0435475	0.906955	0.0510474	0.0997379
GABPB1	0.0350235	0.0205784	0.00679412	0.0143781	0.152897	0.046542	0.111067	0.274551	0.0233495	0.0021319	0.0276004	0.0030333	0.00253327	0.04999	0.033476	0.0284951	0.00246676	0.00404467	3.84001	0.0531583	0.180246	0.190523	0.0552127	0.0164695	0.00776954	0.00471733	0.0048652	0.0125016	0.0145037	0.0873773
ATG4D	0.0226551	0.0217685	0.00476013	0.0224815	0.00423814	0.0125139	0.731201	0.00763885	0.0103928	0.205875	0.732355	0.0413092	1.10178	0.0149017	0.120637	0.0175961	0.0267489	0.360456	2.76457	0.0145925	0.58224	0.106686	0.0228392	0.00388926	0.0106158	0.0042482	0.00292697	0.00298513	0.0498464	0.0306874
CAPN6	0.020939	1.55361	0.157241	0.00271912	0.1704	0.833761	0.00716274	0.588522	0.000467214	1.50075	0.00179217	0.00274609	0.000285151	5.00212	0.941524	2.88143	0.000736466	0.154119	0.00174102	0.0330409	0.00190493	0.125714	3.55363	0.435119	0.00208251	0.0803791	0.00018762	0.697698	1.2006	0.0136518
NACA	0.0258568	0.0272662	0.00310243	0.0209504	0.0047256	0.0214827	0.0672334	0.0497532	0.0341792	0.0275388	0.0233667	0.0190978	0.493988	0.0065958	0.0285121	0.0523251	0.125716	0.0125782	7.81076	0.0193337	0.126714	0.0169983	0.00754501	0.0110417	0.00636399	0.0221562	0.113143	0.00923821	0.0330601	0.0312915
TIMM13	0.0157261	0.00450593	0.023815	0.00699427	0.0164786	0.034891	0.134244	0.0497947	0.0035823	0.0828909	0.0395713	0.014947	0.0292801	0.0180365	0.0253485	0.00340812	0.0768799	0.0249442	4.82878	0.00616488	0.867731	0.00604897	0.0192575	0.0226684	0.0165237	0.00817241	0.0196396	0.0045707	0.01737	0.0864895
SUPT4H1	0.00548987	0.0118554	0.00368633	0.00523377	0.00716218	0.00471747	0.0317514	0.0103651	0.0218197	0.0104952	0.0222282	0.00732033	0.0178223	0.00483252	0.0541744	0.0114724	0.0295613	0.0274543	5.5031	0.00705303	0.0103812	0.00951316	0.0179553	0.0268662	0.0192582	0.0107624	0.0133687	0.00614266	0.0030956	0.00658885
CNOT1	0.0275116	0.0308903	0.0242876	0.0384126	0.0245468	0.0315045	0.0582725	0.0204471	0.0117138	0.154223	0.0289669	0.00667684	0.0276464	0.0230087	0.00558932	0.0817997	0.00675342	0.018589	5.67918	0.0196925	0.180032	0.295931	0.0862995	0.00993825	0.00758301	0.00477742	0.0150961	0.0190748	0.0935018	0.0173721
LGI1	1.81994e-05	1.23918	1.24698	0.00641788	6.26728e-05	0.000124341	0.000173585	3.07566e-05	2.06826	0.00207731	0.000171212	0.897124	0.00292234	0.00526213	0.000349135	0.0568764	0.000436426	0.000164005	4.67359e-05	0.000127081	5.65876e-05	0.0107321	0.000658266	0.376925	1.70675e-05	0.732523	4.06137e-05	3.29207	0.000418624	2.39394e-05
PLEKHG2	0.00512455	0.0250886	0.114271	0.658844	0.0659696	0.0606921	2.21705	0.933039	0.00999927	2.77092	0.181665	0.00411696	0.0333086	0.00517582	0.0339695	0.0381345	0.00259877	0.0226308	0.301975	0.759968	0.625606	0.691662	1.41747	0.0224112	0.752693	0.0176797	0.0109316	0.188748	0.0391325	0.0259659
ZNF239	0.0046811	0.00398738	0.03124	0.0841715	0.0436971	0.0241718	1.0071	0.903337	0.342826	0.0347654	0.167991	0.194979	0.12496	0.230956	0.00622408	0.0766442	0.160043	0.00169996	0.989062	0.00914638	1.58789	0.382796	0.0249369	0.0215002	0.00569359	0.00341687	0.0126066	0.00372346	0.00949177	0.0273602
TTYH3	0.0377038	0.00463027	0.0464966	0.0185885	0.0689384	0.0409027	1.56934	0.0073779	0.0207957	3.03457	0.13936	0.0104421	0.109855	0.00683116	0.0415458	0.0149091	0.00874084	0.00363105	2.95294	0.0082609	0.54991	0.0554469	0.0128579	0.00462494	0.124713	0.0444587	0.00846083	0.183663	0.0474553	0.0490258
NLRP7	0.000265768	0.000521	0.000314223	8.29753e-05	0.000188393	0.997373	0.000121355	0.0399853	2.87115e-05	0.000784042	0.000349185	0.000656087	0.281988	0.000605518	0.000695047	0.000187665	1.81031	0.11849	0.000124338	0.153213	0.00163047	0.000109929	0.00279263	0.000279103	0.000394085	0.000530344	0.00258118	1.53611	0.292247	0.000360402
MUC20	0.000953047	0.0158412	0.116409	0.00139334	0.0064635	0.00060701	0.0879053	0.000509192	0.00107487	0.0922247	0.220047	0.0365113	0.00104253	0.00229879	0.0304342	0.00128745	0.000772103	0.000943965	0.00097964	0.000679539	0.000337668	0.0114119	0.00116542	0.00171453	0.00111634	0.00185898	0.00033577	0.00354803	0.000804685	0.000458137
GRHPR	0.0151666	0.0174803	0.022801	0.0485047	0.015229	0.0101925	0.675181	0.00459713	0.071834	0.133012	0.061454	0.0311652	0.157265	0.0116816	0.0180748	0.0534257	0.00468641	0.144288	5.67014	0.0418907	0.0586297	0.131319	0.207061	0.184455	0.0197291	0.0189749	0.00690369	0.0177045	0.0496007	0.00904292
SLC25A48	0.0553871	0.002003	0.000962457	0.000809989	0.00128939	0.0586417	0.00244246	0.00331872	0.000768934	0.00122439	0.00112764	0.00102408	0.0194426	0.146358	0.00100689	0.00180586	0.0237568	0.187953	0.00664001	0.00188886	0.0149915	0.00221685	0.055261	0.0892704	0.00140716	0.00191383	0.0358864	0.00141599	0.274573	0.269372
COL6A4P2	0.000686776	0.010183	0.0160803	0.00131111	0.00782152	0.000712021	0.0529324	0.000710815	0.000861302	0.0332381	0.00412614	0.00560253	0.0015751	0.00501116	0.00128129	0.00304011	0.00113955	0.00160094	0.00181492	0.000813466	0.000410729	0.0308961	0.00156094	0.00196035	0.000909368	0.00256508	0.0012662	0.00267281	0.000765747	0.00061941
KCTD13	0.0712695	0.0212016	0.104514	0.340952	0.0026378	0.00605172	0.268866	0.00203603	0.0143008	1.4751	1.99006	0.747769	0.791082	0.00109031	0.0857948	0.0160028	0.0695361	0.0615704	0.338231	0.383781	0.0655141	0.475393	0.820726	0.0396395	0.0187583	0.201501	0.00860466	0.245355	0.0393484	0.0371191
SCN1A	0.00553542	0.00033205	0.000171359	0.00693902	0.000748311	0.0164638	0.000846456	0.0070061	0.00625036	0.000570057	0.136525	0.323748	0.000500354	0.386143	0.664115	0.379262	0.000860134	0.000852165	0.00064784	0.000736538	0.00360296	0.000524379	0.000525828	0.000927369	0.000290307	0.039409	0.000372796	0.00115198	0.00205116	0.242755
SLC48A1	0.0150693	0.0147905	0.541146	0.193383	0.002471	0.411087	0.728131	0.00592441	0.128939	0.339496	0.19624	0.259314	0.788232	0.00106325	0.00659929	0.0634986	0.00451625	0.0256503	1.44396	0.0413795	0.115915	0.0946861	0.0787139	0.0315973	0.0817533	0.0808481	0.00805831	0.00190403	0.217264	0.0232026
GH2	0.00773532	0.000528701	0.000525433	0.000286123	0.000396898	0.00661535	0.000224895	0.244942	0.000188977	0.00109514	0.000510541	0.00103877	0.960223	0.000778154	0.00094373	0.000323597	0.128674	0.00191237	0.000256504	0.00122763	0.00378042	0.000189721	0.00115592	0.00154014	0.0007665	0.000696806	0.00427719	0.00135441	0.00356357	0.367006
FAT2	0.249398	0.00165297	0.00269612	0.0111665	0.0457273	0.00819506	0.0077624	0.00663822	0.152627	0.00950634	0.00194222	0.000819304	0.0022706	0.0131873	0.00515339	0.201997	0.000427913	0.470019	0.00850782	0.00149123	0.00620141	0.0278023	0.970272	0.0117507	0.00164124	0.00111398	0.00175149	0.00640944	0.022953	0.0100493
YY2	0.00032874	0.16911	0.000331521	0.00037751	0.441889	0.0074759	0.0736977	0.466646	0.0149825	0.156188	0.0727467	0.0103585	0.323241	0.0240277	0.139548	0.0453271	0.00573175	0.0151311	0.0055523	0.00180246	0.00132057	0.0192178	0.132584	0.0367175	0.547593	0.103264	0.0012211	0.329547	0.00031266	0.00205764
C11orf63	0.0346958	0.0145677	0.435475	0.0138723	0.00831894	0.00777577	0.100035	0.00305616	0.000472503	0.00241261	0.0333817	0.793711	0.00248432	0.173241	0.00473188	0.269584	0.0396376	0.0523917	0.0522073	0.00175573	0.0210064	0.0901788	0.946935	0.0679056	0.00312191	0.418511	0.00209375	0.0866519	0.055079	0.0144864
SNORA80B	0.0193034	0.607744	0.614825	0.0957112	0.00868623	0.00261857	0.775879	1.2364	0.960412	1.42375	2.45783	0.109827	0.0605203	1.36529	1.09639	0.0990733	0.639612	0.325956	0.0103458	0.511889	0.011083	1.18161	0.00561162	0.000583851	0.389162	2.48738	0.00171342	0.00885377	1.82649	0.00404247
PRKRIR	0.0165292	0.00646009	0.0114228	0.0220504	0.0151283	0.0231666	1.49731	0.0301024	0.0676072	0.00430803	0.0652892	0.00695528	0.0035106	0.00714509	0.0154544	0.0109739	0.00213279	0.0408395	4.18326	0.0111987	0.140375	0.0595049	0.22666	0.163118	0.0212185	0.0197496	0.0110395	0.0323971	0.0173495	0.0279741
C6orf136	0.0042049	0.00140105	0.00100673	0.0973893	0.00394243	0.00292773	0.246163	0.00285338	0.00514734	0.320332	0.111345	0.0405494	0.0399145	0.00499939	0.0100552	0.00812499	0.00470708	0.00675322	0.143962	0.16883	0.0567907	0.0293778	0.00451693	0.00118231	0.00105453	0.00210455	0.00348142	0.00106089	0.0677571	0.0015441
MAPKAP1	0.0266286	0.00441173	0.00948415	0.0100993	0.00888535	0.089663	0.271573	0.0303503	0.00337917	0.0421984	0.0899181	0.0489314	0.0325683	0.00992387	0.018921	0.00349878	0.0843834	0.019375	4.62555	0.00701253	0.424442	0.00632267	0.169492	0.0471194	0.0180058	0.0112218	0.00831367	0.0211153	0.0373569	0.113569
EGFL6	0.39147	0.435965	0.499851	0.000942131	0.00228112	0.0711526	0.0162091	0.256444	0.000681364	0.000760764	0.100612	0.402775	0.00234417	0.57584	0.202918	0.00159253	0.510842	0.00236263	0.00563636	0.0299951	0.0583133	0.00921986	0.00121712	0.00187201	7.19139e-05	0.107122	0.0531272	0.000748545	0.0147356	0.224808
RAPGEF3	0.00187638	0.00128825	0.135536	0.0587036	0.0723344	0.0367653	0.0607306	0.0603903	0.00063018	0.20225	0.00462713	0.0864108	0.00452881	0.0218778	0.00127959	0.00537684	0.000733638	0.00327984	0.0382744	0.00314192	0.309094	0.00533022	0.0135241	0.00620375	0.00101295	0.00174899	0.000641068	0.252464	0.051113	0.0034283
LRSAM1	0.00783753	0.0194959	0.428329	0.00274002	0.00909652	0.0259796	1.79046	0.125978	0.00110324	1.12962	0.250591	0.48061	0.017895	0.0117602	0.0100975	0.00515424	0.142907	0.697099	0.829636	0.00426815	1.41255	0.0222501	0.988913	0.233308	0.0205058	0.136202	0.0240972	0.0362738	0.0125035	0.0307025
PANK1	0.012557	0.0120169	0.0103949	0.00312062	0.0168241	0.00934458	0.328092	0.112947	0.0219361	0.0348613	0.10226	0.0647882	0.00546347	0.0288296	0.0316624	0.0126026	0.0378835	0.0100175	1.9101	0.00377886	1.27727	0.885426	0.457946	0.0223361	0.00114245	0.000994689	0.0411636	0.0124548	0.0045703	0.0181601
DNAJC14	0.00990637	0.0186967	0.00413981	0.0111622	0.00500197	0.00572256	0.160302	0.00368771	0.0147653	0.0675015	0.0623508	0.0420125	0.427211	0.00380698	0.0154017	0.0212296	0.0163498	0.217164	4.2746	0.012134	0.0508601	0.0299045	0.320094	0.0741086	0.00828114	0.01135	0.0042467	0.0182201	0.0146265	0.00828907
BBS4	0.0147655	0.00898931	0.00425335	0.0329782	0.0102335	0.00423428	0.975759	0.0765845	0.0582622	0.012109	0.311523	0.0323859	0.181523	0.0243173	0.0233651	0.0678456	0.0452303	0.0103923	2.99314	0.0101051	0.529308	0.228637	0.00870306	0.00333491	0.00571186	0.348426	0.023513	0.00531385	0.0223975	0.00525531
PTPN18	0.034973	0.00316584	0.729564	0.0276634	0.00516388	0.0168224	0.889896	0.00349011	0.00566952	0.606612	0.807362	0.0347342	0.542758	0.049777	0.00273244	0.0320673	0.0634923	0.0454715	0.735443	0.174462	0.288593	0.664301	0.778051	0.00929882	0.0191504	0.0101673	0.026467	0.0130917	0.734156	0.0451667
GRID1	0.00861931	0.00263764	0.276001	0.00465499	0.00533633	0.00508666	0.00972669	0.00352714	0.0545486	0.242086	1.35368	1.15506	0.00216259	0.300986	0.0296193	0.00256835	0.00272937	0.000770243	0.00594123	0.00111467	0.00586724	0.00445469	0.000551742	0.00125278	0.000461879	0.00138944	0.0176743	0.000961117	0.0020329	0.00802588
EIF4E	0.019784	0.0528221	0.0153575	0.0191878	0.0117321	0.0255768	0.389245	0.0282777	0.0814224	0.00156871	0.0777038	0.0984021	0.0396114	0.00696941	0.00619464	0.0895008	0.128276	0.00657096	4.21341	0.0157994	1.24241	0.2486	0.00589859	0.00638465	0.00914913	0.0594546	0.055515	0.00510996	0.013907	0.0365479
ANAPC5	0.00805486	0.00712551	0.0175841	0.00512309	0.0227127	0.0184179	0.158242	0.0155588	0.00352444	0.0915643	0.0491354	0.0406724	0.0121121	0.052363	0.0278311	0.00872019	0.0232347	0.0234819	5.59842	0.00627241	0.0456846	0.0136655	0.00962321	0.00943261	0.0103478	0.00825988	0.0205869	0.00736221	0.00858789	0.0193301
RNF170	0.0919443	0.0133719	0.00647848	0.19077	0.00305631	0.00470782	0.39291	0.0639234	0.0612951	0.00134997	0.755646	0.0576055	0.00563955	0.00182245	0.0161644	0.33257	0.319729	0.102889	1.40256	0.287495	0.405547	1.10516	1.34703	0.0118936	0.0357326	0.340089	0.35594	0.0473034	0.0492854	0.0350579
TAAR6	0.000828151	0.000946578	0.00110939	0.000673669	0.000744735	0.000676094	0.000498886	0.000597798	0.00113051	0.00154308	0.000576947	0.000688738	0.000976608	0.00107831	0.000864373	0.00134786	0.000884529	0.0010911	0.000291422	0.000793222	0.000394677	0.000778746	0.000630059	0.00101186	0.0012051	0.00102842	0.000503794	0.00117448	0.000584659	0.000699895
MRPL38	0.0111575	0.0062538	0.0417101	0.0105057	0.0231806	0.00978713	0.157481	0.00411854	0.00345344	0.307254	0.0608779	0.0236923	0.0121239	0.0468869	0.034772	0.00303079	0.0262176	0.0386255	4.58281	0.00521243	0.0230205	0.00769219	0.0217511	0.0300524	0.0152253	0.0100454	0.00357438	0.00620767	0.00899419	0.0188861
COX11	0.00685803	0.0262583	0.00664027	0.587013	0.139831	0.113651	0.0223213	0.0409793	0.0097515	0.0018293	0.00476012	0.0024824	0.0934006	0.0320739	0.0105024	0.057571	0.0574601	0.0187673	3.71299	0.0075046	0.113589	0.134336	0.00284282	0.00317562	0.00693756	0.00656441	0.0617591	0.0018622	0.0322994	0.0351682
FLNA	0.0189282	0.262952	1.53486	0.0177763	0.0174597	0.0376061	0.130118	0.116705	0.0144871	1.17543	0.0436519	0.0168608	0.0902258	0.0105527	0.00808092	0.104911	0.0494376	0.0477861	6.14132	0.0104558	1.49685	0.490611	1.50111	0.128981	0.10151	0.146182	0.0950998	0.10435	0.0355429	0.0423304
MTUS2	0.0290511	0.000640511	0.0595552	0.00110417	0.0227323	0.00238696	0.178794	0.0113422	0.3862	0.330233	0.196022	1.84739	0.00255584	0.615425	0.0442207	0.0137035	0.000646608	0.561347	0.0153885	0.00425106	0.00927484	0.0322605	1.04459	2.98299	0.502406	0.0297266	0.00727188	2.50855	0.250504	0.00616427
CYTIP	0.00538944	0.00200714	0.00237529	0.00271132	0.00141637	0.0175482	0.00334951	0.00247119	0.00177094	0.00745729	0.00110329	0.00100618	0.0520905	0.00151344	0.0012231	0.00316001	0.0131801	0.00440843	0.0151763	0.00560528	0.018646	0.00229476	0.00472605	0.00263541	0.00156339	0.00112994	0.0534777	0.00545028	0.00432433	0.0268521
LENG1	0.0674608	0.0183194	0.00759138	0.0108269	0.0139191	0.00494657	1.05428	0.00217375	0.00193791	0.0296598	0.175165	0.0320381	0.978902	0.00267724	0.12667	0.00394563	0.071834	0.0680132	2.13734	0.0215016	0.118917	0.0269946	0.125421	0.136857	0.00383539	0.0119391	0.00174224	0.00468902	0.0708249	0.0200254
LOC100505815	0.000802549	0.401271	0.00254353	0.0027614	0.297977	0.0115734	0.0545305	0.0566852	0.00554113	1.35409	0.0189059	0.262572	0.0616893	0.0604776	0.000881256	0.00165737	0.00206035	0.00151512	0.0980053	0.00454718	0.0272812	0.00967647	0.00446834	0.00181094	0.0461333	0.00580127	0.00162734	0.129684	0.00166541	0.00441335
SLC1A3	1.68255	2.03772	2.54036	0.0204393	0.0326962	0.0866962	0.454364	1.74833	1.2447	0.0340138	2.50153	0.3018	0.00141825	1.25147	0.0919085	0.0119793	1.50194	0.317031	0.184117	0.732241	0.154542	0.196162	2.12103	0.638663	0.53359	0.125146	0.00136872	1.50515	0.0130004	0.07368
CMTM5	0.22863	0.69876	0.000269271	0.00592515	0.00195003	0.000775926	0.00263106	0.000756665	0.815107	0.00276919	0.0102926	0.000752227	0.301609	0.377418	0.0145259	1.80616	0.000588407	0.521156	0.000857683	0.000422896	0.000775891	0.00150951	0.000825718	0.000406822	0.00165232	0.156618	0.00178101	0.00121008	0.0499411	0.00117537
PRSS42	0.00221956	0.0233855	0.000944584	0.00332451	0.000902442	0.00225231	0.00376978	0.00529975	0.00279199	0.0288687	0.000870829	0.00136574	0.00258817	0.000900813	0.00102061	0.00546563	0.00173985	0.0190728	0.00813088	0.00124318	0.0035205	0.00544009	0.0290029	0.0013372	0.000957903	0.00170561	0.00704634	0.0852003	0.00259614	0.00200329
ZNF214	0.0139904	0.0222767	0.00741554	0.464627	0.008937	0.00367272	0.362546	0.518011	0.0383942	0.00104168	0.593336	0.840732	0.0124825	0.0531593	0.0299124	0.00987227	0.00214517	0.0811568	0.290246	0.0601564	0.648314	2.54031	1.43251	0.0233032	0.00172374	0.347005	0.0306475	0.00708591	0.0263649	0.00878917
TREX1	0.0735266	0.386873	0.0566904	0.00490367	0.145728	0.0106653	0.5934	0.0396408	0.00140736	0.144696	0.0275452	0.00684716	0.00568103	0.683391	0.554295	0.0336587	0.00438965	0.187749	0.155681	0.00226536	0.358828	0.852534	0.512317	0.00770839	0.899994	0.845423	0.00282671	0.0364857	0.0903511	0.0981983
RNU4ATAC	0.0663325	0.971366	0.241083	0.24331	0.00571726	0.000784911	0.000503992	0.859716	0.00544142	0.000149068	0.206936	0.00189091	0.0523194	0.630285	0.00765666	6.45172e-05	0.965657	0.159284	0.00103665	0.00200418	0.0100764	0.000140533	0.16692	0.0135663	0.00542021	0.00101629	0.0123027	0.0113632	0.00164171	0.0396478
SNORA63	1.06479	0.111702	0.0118232	0.0303848	0.0117546	0.153973	2.14419	2.6772	0.126792	0.0195251	1.47521	0.0647778	3.08518	0.0159323	0.0741174	1.02987	3.13904	0.21815	4.40593	0.0783584	1.06204	1.2919	0.303986	0.136528	0.0237404	0.150957	0.292991	0.00421774	0.0898994	1.1969
HCP5	0.397175	0.0171488	0.000854765	0.00550044	0.000923728	0.227943	0.00559349	0.00198536	0.220719	0.00813965	0.0035853	0.00754367	1.13394	0.0194522	0.00166739	0.457724	0.00395472	0.056675	0.0370865	0.0159806	0.0660728	0.00712024	0.0297938	0.00849545	0.000654673	0.00065877	0.00247934	0.00191946	0.0403133	0.0448742
ADRM1	0.0331474	0.00500224	0.0239466	0.0272514	0.0151137	0.0386582	0.209925	0.0523359	0.00491704	0.518931	0.0814113	0.0235286	0.0615339	0.00763235	0.0646431	0.00340279	0.0401149	0.0761397	5.55922	0.00579454	0.392216	0.0042683	0.084743	0.028295	0.0328282	0.0159254	0.0107181	0.0110523	0.0456673	0.0581251
ZBTB38	0.0230188	0.0141354	0.290053	0.0339792	0.127215	0.0771289	0.62643	0.166127	0.0269298	0.00460892	0.232779	1.64541	0.00661104	0.00210055	0.0770878	0.582104	0.00505198	0.260004	0.610533	0.188198	0.912163	0.398728	1.47144	0.283967	1.10655	0.958376	0.0382212	0.861585	0.0163941	0.0953994
PAK6	0.0134645	0.000681968	0.000237474	0.000334556	0.000526842	0.13254	0.000239412	0.697341	7.15776e-05	0.0460708	0.987319	2.12139	0.624994	0.000219734	0.102957	0.00062037	0.512459	0.0192163	0.000245539	0.230034	0.019078	7.38183e-05	2.3974	0.439245	0.00539421	0.481161	0.00158	0.00253344	1.08354	0.181301
C12orf32	0.13064	0.0273345	0.012541	0.0508115	0.01967	0.024563	0.663572	0.00903956	0.0256934	0.0139027	0.342227	0.155924	0.00801114	0.0404582	0.0174105	0.180918	0.00635124	0.0135689	4.5704	0.0771695	0.227469	0.752008	0.085376	0.0150117	0.00732298	0.0148714	0.00633519	0.00607973	0.0992562	0.0446415
BRAT1	0.00982205	0.0088737	0.0324877	0.00900998	0.122865	0.0248365	0.316957	0.0547771	0.00996241	1.65284	0.0633874	0.0304359	0.00367913	0.131411	0.0280001	0.0709235	0.00546148	0.00599392	3.33022	0.0020123	0.0658739	0.389092	0.0111851	0.00573899	0.0173163	0.00506035	0.0227909	0.00873709	0.00575099	0.178034
METTL7A	0.00685455	0.00013043	0.000237127	0.286565	0.000225471	0.241669	0.000239819	2.64493	0.000274927	0.000107464	0.0472516	0.178729	0.000150286	0.7165	0.47092	0.000799365	0.750663	0.244831	0.000166624	0.014928	0.00157319	0.000142982	2.91487	0.396676	0.000663503	0.604255	2.19359e-05	2.09277	1.12545	0.695964
LOC100270679	0.0344629	0.000466926	0.000647372	0.00622114	0.000311335	0.0302345	0.000312043	0.00118844	0.155859	0.000975239	0.000496672	0.000659992	0.193825	0.000797381	0.00102913	0.256256	0.00259221	0.000670088	0.000606692	0.00561471	0.0562124	0.000892429	0.000577624	0.000930143	0.000996862	0.000769919	0.000394128	0.00137872	0.0422358	0.0226241
FLJ35282	0.00298288	0.387035	0.499078	0.000658967	0.00488062	0.00501519	0.0427335	0.00187966	0.000408532	0.00201501	0.0393559	0.00358787	0.00337239	0.00215983	0.131928	0.00159605	0.0016961	0.00218331	0.00558871	0.00833592	0.00329404	0.00281676	0.00932676	0.00257006	0.00403093	0.764279	0.0025712	0.174289	0.00407248	0.00323493
TMEM91	0.0443136	0.0172063	0.0188917	0.0420314	0.00418582	0.429216	0.33165	0.00389902	0.0130125	0.0579451	0.242993	1.46062	1.86395	0.00915271	0.7938	0.0233112	0.67345	0.13211	0.149652	0.299652	0.0647412	1.52869	1.25745	0.0328842	0.233641	0.916557	0.282444	0.0366185	0.168427	0.300194
LOC646719	0.0384624	0.00485063	0.0294504	0.218315	0.0414485	0.0142353	2.2558	0.874133	0.00598942	0.00331341	1.31495	0.0229797	0.0622809	0.0117512	0.0306436	0.00346238	0.00478642	0.0131088	0.441056	0.292058	0.100536	0.31045	0.347562	0.00946296	0.0053681	0.0120439	0.336629	0.0216124	0.0166711	0.0610545
PTGER2	0.0106919	0.000669904	0.00155673	0.0034795	0.000750361	0.0344739	0.000953983	0.173276	0.000347923	0.00241818	0.00784786	0.00666199	0.0260718	0.00119241	0.00224467	0.000474056	0.00161388	0.000726528	0.000971416	0.00698239	0.147528	0.000364154	0.000453198	0.000890984	0.00402257	0.0109928	0.000754931	0.00148287	0.175485	0.309988
VCX3A	0.00273234	0.00358237	0.00155224	0.00275926	0.00187818	0.0195126	0.00221168	0.00607515	0.0017055	0.00335782	0.000897988	0.000584574	0.0108185	0.00107233	0.00109118	0.00219711	0.00298273	0.0011383	0.0092042	0.00277981	0.0110955	0.00260004	0.00385814	0.0188058	0.00910549	0.00117831	0.00743864	0.00242238	0.00415743	0.00944779
HSPA4L	0.140071	0.00257849	2.45901	0.0428256	0.00463272	0.146109	0.043758	0.0221826	0.544103	0.00311055	3.96286	0.0233408	1.45697	2.27584	0.107516	0.0652351	1.03614	0.012182	0.055318	0.119278	0.918159	0.0327305	1.01289	0.0303015	0.138272	2.63672	0.203734	0.377859	0.804752	0.476917
TMEM131	0.00719952	0.00268781	0.0724558	0.0364002	0.257728	0.0145766	1.87282	0.162048	0.0347835	0.992018	0.134388	0.0208312	0.0322045	0.184009	0.00522577	0.0369697	0.00151333	0.0183496	1.28139	0.177585	0.684023	0.345299	1.13494	0.0356658	0.878908	0.0707204	0.00584451	0.0193617	0.021141	0.00499133
RPE65	0.00141613	0.517704	0.000129057	0.00162508	0.00023951	0.00130658	0.00105028	0.000863837	0.030754	0.00581678	0.0613356	0.101992	0.00257491	0.00128385	0.0166425	0.00112383	0.00131284	0.00149761	0.000541591	0.00165222	0.00104312	0.000426968	0.000849395	0.0011678	0.000573196	0.724168	0.000395689	0.00132557	0.000983667	0.00128266
LINC00525	0.000668474	0.00111706	0.000853059	0.000656418	0.000738619	0.000769733	0.000523881	0.000666241	0.000861246	0.00149559	0.000626941	0.000885375	0.00103224	0.00115349	0.00102182	0.00124622	0.000979387	0.00189563	0.000330006	0.000859538	0.00035374	0.000630932	0.00251954	0.00364714	0.00104072	0.00108552	0.000452974	0.00316472	0.000604074	0.000614819
LOC100506779	0.00173712	0.442934	0.00129127	0.0867832	0.0106707	0.00211895	0.256688	0.000790581	0.101721	0.00304749	1.13925	0.501883	0.284744	0.00523182	0.00670804	0.00966753	0.000891131	0.0178021	0.00421563	0.0537177	0.00302322	0.220363	0.293191	0.00295437	0.00156159	0.00758611	0.000423541	0.0203925	0.0264531	0.000834478
EXOSC8	0.110747	0.0349457	0.0287205	0.0392671	0.0782711	0.0402562	0.0233244	0.0542494	0.0140859	0.00500962	0.00471705	0.00207139	0.0153549	0.0596171	0.00872399	0.0426612	0.0308336	0.0277444	5.00308	0.0144652	0.38122	0.516089	0.0195132	0.010119	0.00736584	0.00545348	0.0188689	0.00809064	0.0468737	0.0801912
C19orf43	0.00869325	0.0153952	0.0326199	0.00414426	0.0454627	0.0189312	0.395767	0.0642797	0.00432873	0.0666659	1.00556	0.163269	0.0398222	0.0335425	0.100102	0.00886456	0.180284	0.0851442	6.15398	0.00593767	0.0949667	0.0208983	0.175556	0.111526	0.0116487	0.0128481	0.14202	0.0250216	0.00583107	0.0463894
MRC1	0.00074192	0.000986861	0.000779446	0.000636815	0.000479287	0.000691727	0.000512228	0.000673585	0.000906374	0.00115512	0.000568013	0.000724495	0.00104926	0.000911899	0.00103475	0.000957558	0.00090188	0.00158861	0.000321787	0.000830995	0.000407934	0.000559102	0.00110806	0.00111406	0.00109184	0.000969494	0.000534606	0.0013998	0.00065015	0.00072246
CPD	0.00838978	0.0106796	0.158255	0.00242087	0.0120697	0.0150878	0.0895191	0.00900327	0.00485909	0.0140616	0.0554223	0.0155323	0.00743604	0.00897067	0.00424912	0.0775092	0.0225175	0.393355	4.00821	0.0145971	0.108463	0.673671	0.30209	0.0355947	0.09073	0.202378	0.0254236	0.029605	0.0068496	0.0199709
LOC100505676	0.00122057	0.005607	0.00429698	0.000930881	0.00465624	0.00460095	0.00792111	0.0146947	0.00142885	0.00413268	0.00178745	0.00069555	0.00286048	0.000973223	0.00174534	0.00352742	0.00228379	0.0121231	0.0195416	0.002097	0.00445764	0.0057997	0.213485	0.0565512	0.0608535	0.00277104	0.00828679	0.00227135	0.00090961	0.00398184
LIMS1	0.021068	0.0069753	0.332002	0.00460373	0.82983	0.030524	0.100415	0.083924	0.00991082	0.00222029	0.0556704	0.00243888	0.00527052	0.0365073	0.0375138	0.019846	0.0574545	0.142111	2.13828	0.0121966	1.10819	0.226168	0.864677	0.0153095	0.757722	0.539106	0.0929285	0.477424	0.0126882	0.0609462
MYO3A	0.0746176	0.000523584	0.00114763	0.00125165	0.00272063	0.00344981	0.0044946	0.798014	0.412171	0.000937013	0.290288	0.175578	0.017759	0.709953	1.29588	0.00550538	1.10283	1.03565	0.0048635	0.524328	0.026293	0.00228228	0.449203	0.0272108	0.73531	0.577304	0.08373	0.0398824	0.887325	0.00865919
RASGRP2	0.99724	0.080233	0.0103212	0.00766795	0.0828792	0.0254018	0.00617577	0.839349	0.00259792	0.783799	0.00721584	0.509405	1.67236	0.00156685	0.161376	0.0226437	1.2971	0.000476407	0.0013849	0.00537545	0.100022	0.0313238	0.000370784	0.00105786	0.00110047	0.000258819	0.013998	0.000728628	0.012254	1.33839
RGS7BP	0.26481	0.142653	0.3539	0.094158	0.0569177	0.0322699	0.0210753	0.632202	0.000152035	0.0215282	1.12482	0.882102	0.000283783	0.00115117	0.897507	0.0330183	0.192263	0.0176588	0.00317487	0.00469187	0.00431209	0.00660033	0.00295754	0.00288332	0.0023037	0.601204	0.000323089	0.000783492	0.196284	0.219162
H1FX-AS1	0.366041	0.0927639	1.01039	0.0053678	0.345537	0.00169482	0.502226	0.00918967	0.00652123	0.714881	0.225945	0.0283386	0.00422934	1.00841	0.520608	0.046908	0.0216379	0.00707378	0.159263	0.154046	0.0267507	0.442146	0.0219812	0.157634	0.0092668	0.0017754	0.190774	0.000558564	0.0011393	0.00339333
EPHB6	0.0760746	0.957828	0.104419	0.00339104	0.132418	0.0274576	1.981	0.907025	0.000615478	1.28223	0.025728	0.429023	0.856473	0.016326	0.012748	0.0401866	0.147538	2.29837	0.158434	0.014868	0.549411	0.0575469	0.56239	2.00011	0.00209857	0.00631157	0.0608643	0.104034	0.425032	0.788875
ZBED4	0.00535465	0.00521161	0.00943727	0.00633762	0.0773719	0.024205	0.974696	0.0381633	0.0217485	0.739495	0.187504	0.0217925	0.0164545	0.0237789	0.106314	0.0255466	0.00788201	0.00222984	2.84705	0.00388993	0.307916	0.122057	0.0220321	0.00741233	0.00976193	0.00471804	0.0319507	0.109522	0.0112689	0.0138682
HBA1	0.00696176	0.000906309	0.001323	0.0028099	0.000641162	0.0457002	0.00048125	0.000821297	0.000606892	0.00177813	0.000519543	0.000698637	0.0384766	0.00105064	0.00100866	0.0006169	0.0102288	0.00142507	0.000983878	0.00515184	0.0719919	0.000697944	0.000883638	0.000991787	0.00128914	0.00125391	0.00120383	0.00144965	0.019651	0.0424045
KIRREL3-AS3	0.000766959	0.0188406	0.000951355	0.000906207	0.00157772	0.00112692	0.0104557	0.00190607	0.00112209	0.0822552	0.00561037	0.0157248	0.00103122	0.00152533	0.00298757	0.0397798	0.000897665	0.000907497	0.00181311	0.000997946	0.000571462	0.00973575	0.000534871	0.0010757	0.00128527	0.00125367	0.00135106	0.0011743	0.000715715	0.00110247
TSPAN9	0.0108195	0.0052399	0.246564	0.00947383	0.010155	0.0307681	0.0342959	0.00435996	0.0234629	0.721427	0.0146285	1.11911	0.0172324	0.0743118	0.00237638	0.332315	0.208563	0.0143712	2.32717	0.00523923	0.0659109	0.528267	0.253347	0.0859387	0.629028	0.00553573	0.00550222	0.55571	0.00725629	0.882018
WDR55	0.00499807	0.00438899	0.00476648	0.00181948	0.00386092	0.0330325	0.118618	0.111313	0.00754536	0.36618	0.0223569	0.00671342	0.202413	0.0060834	0.0307804	0.00369006	0.54931	0.0783629	3.03987	0.0383871	0.516589	0.0127823	0.57797	0.0653152	0.00627531	0.01177	0.0137842	0.0167273	0.00282943	0.0504554
P4HA2	0.401953	0.000672686	2.19691	0.00349801	0.00202717	0.482122	0.00611366	0.015523	1.21857	0.00464794	0.0356997	1.04596	0.374121	0.944337	0.421855	1.1588	2.0859	0.678069	0.00649652	0.858039	0.0508636	0.0103126	2.74997	0.0542625	1.37738	1.53752	0.483364	0.242794	2.09922	0.452418
SAMD9L	0.000761489	0.000991965	0.00223763	0.000839678	0.00153355	0.000819401	0.00118171	0.000746091	0.000844694	0.00207878	0.00140738	0.00104148	0.0010408	0.001539	0.0013507	0.000807245	0.000909614	0.00112518	0.000439742	0.000785861	0.000413414	0.000836561	0.000973344	0.00108485	0.00939103	0.00201424	0.000551421	0.00232224	0.000706955	0.000668946
PGK2	0.000653515	0.000990748	0.000914119	0.000591486	0.000567187	0.000897081	0.00056623	0.000742494	0.000783031	0.00149814	0.000795379	0.00129414	0.000990679	0.000970111	0.00112353	0.000865007	0.00118801	0.00146779	0.000319068	0.000899872	0.000466968	0.000549175	0.00118429	0.00164438	0.00109289	0.00102006	0.000614641	0.00175822	0.000664145	0.000917166
RPA4	0.0015094	0.0483313	0.000849168	0.000919516	0.00161055	0.0155739	0.0026365	0.00698471	0.00157238	0.0228455	0.000791899	0.000783318	0.00520585	0.000879286	0.000934389	0.00309098	0.00456454	0.0299657	0.0274024	0.00334288	0.0122406	0.0043977	0.0148417	0.00323233	0.00165913	0.000624256	0.00782224	0.00372424	0.000992505	0.0132234
RNF31	0.00572203	0.0183226	0.0142308	0.00390589	0.0146343	0.0199221	0.591227	0.0150735	0.00214791	0.547393	0.57923	0.0510363	0.0245308	0.00608045	0.0183162	0.0271464	0.0352641	0.148538	3.33891	0.00385364	0.232096	0.0431685	0.62745	0.0397202	0.0257798	0.0589722	0.0176968	0.0381389	0.00664062	0.0141036
FAM118A	0.00518389	0.282845	0.0529629	0.0868764	0.0146943	0.0107073	0.211887	0.215995	0.00342472	0.389234	0.0130287	0.0167779	0.090946	0.0444419	0.00143958	0.0195599	0.0373045	1.14962	2.09616	0.000751271	0.0481647	0.343733	0.481835	0.0333195	0.0336345	0.100225	0.0571422	0.121143	0.00366781	0.0735065
PACRG	0.0122814	0.00125019	0.981576	0.00559663	0.00450924	0.007026	0.19282	0.00238054	0.054768	0.000934221	1.59596	0.341663	0.00105777	0.0102033	0.433746	0.00775993	0.000959177	0.290497	0.0265332	0.0180641	0.0150936	0.098808	0.0708455	0.0646403	0.0144597	1.57467	0.000417105	0.00203061	0.00532309	0.0376275
LOC100507424	0.00099892	0.0135532	0.127566	0.00041044	0.0175525	0.00150898	0.377992	0.00162881	0.000226514	0.00291144	0.00474489	0.0200932	0.0845253	0.278541	0.00260407	0.0437913	0.0109928	0.00302455	0.00533597	0.0241395	0.00166278	0.25702	0.0019293	0.00163839	0.000865893	0.0020579	0.00349632	0.00216062	0.00175566	0.000890046
RPS6KA6	0.290665	0.00452321	0.03639	0.00326147	0.295833	0.628564	0.27746	1.39003	0.00472062	0.00111296	1.45338	0.0788722	0.00916197	0.084158	0.0949326	0.132697	0.81683	0.207771	0.127667	0.111687	0.356251	1.49618	1.62654	0.105253	0.00165177	0.0242886	0.0195797	0.119712	0.678368	0.183896
AGPAT5	0.0220817	0.0122089	0.0136798	0.00758253	0.112207	0.0494501	0.772213	0.163855	0.0325644	0.0034037	0.794217	0.0176957	0.0385827	0.00842134	0.0491412	0.0450398	0.0389417	0.00950513	2.56751	0.00908276	2.34192	1.20954	0.0180912	0.00624938	0.0365498	0.0808191	0.125201	0.00447938	0.0129048	0.202175
STEAP3	0.410489	0.485916	0.336471	0.0324533	0.0144208	0.0491236	0.010921	0.00330745	0.678996	0.0083274	0.012457	0.0106882	0.130425	0.477451	0.00129248	0.000988655	0.0153134	1.11033	0.0131004	0.00278598	2.79123	0.00443099	0.0325498	0.00849006	0.202938	0.0109159	0.00557901	1.17116	0.0341636	0.0870066
SHBG	0.0158144	0.0284183	0.64699	0.0178676	0.00122803	0.000867201	0.00122933	0.141483	0.000866465	0.000585343	0.000415128	0.000166956	0.0244506	0.335626	0.482064	0.00435242	0.00999731	0.23756	0.00296123	0.243343	0.10681	0.544979	0.286634	0.405527	0.00544111	0.00124061	0.0013975	0.0135096	0.0628467	0.000996477
ALG3	0.0328333	0.00393172	0.0112095	0.863383	0.0834005	0.0092863	0.0156617	0.341439	0.0251115	0.595451	0.00240155	0.000682349	0.630974	0.0290986	0.00580611	0.0190084	0.0851974	0.325762	2.81868	0.852212	0.426309	0.0496495	0.171594	0.050758	0.00949593	0.0128926	0.0125842	0.00739767	0.0327553	0.0218707
PIR-FIGF	0.00167517	0.000871203	0.000927662	0.00127941	0.000474319	0.00126773	0.000577751	0.00127087	0.000928496	0.00162252	0.000680856	0.000994891	0.00195618	0.00110719	0.000880256	0.000902425	0.00137966	0.00144844	0.000547628	0.00109418	0.00107739	0.000642595	0.00094793	0.00142998	0.00114853	0.00116759	0.000723638	0.00127139	0.00195546	0.0014108
FBXO15	0.00759777	0.207827	0.00444124	0.00348468	0.00222045	0.00384224	0.751637	0.108245	0.401285	0.0763798	0.00474635	0.00321092	0.00308311	0.000965449	0.0198365	0.000789349	0.00920762	0.66553	0.040366	0.00336556	0.0175605	0.0167631	0.04811	0.0274597	0.00239995	0.953851	0.0020241	0.00466964	0.421924	0.00483908
DPP10	0.00187162	0.00137069	1.52498	0.176551	0.0051871	0.0184257	0.0677108	0.0117955	0.0618024	0.0009745	1.42494	0.177267	0.214245	0.0143972	0.31442	0.110489	0.00518855	0.114874	0.384512	0.415069	0.796863	0.532082	0.553573	1.06988	0.00079722	1.19582	0.606552	0.0148863	0.0323452	0.00141491
GCM1	0.000660317	0.00110743	0.000866442	0.000536144	0.000608662	0.000604908	0.000471109	0.000516651	0.000688769	0.00188102	0.000835158	0.000990914	0.00163166	0.00140035	0.00122487	0.000901066	0.00127253	0.000696939	0.000227839	0.00091174	0.000310007	0.000582622	0.000403006	0.000345269	0.000694137	0.0013431	0.000462609	1.07432	0.000574612	0.000497839
SEMG2	0.000642797	0.00101864	0.000728928	0.000545978	0.000454653	0.000659864	0.000394175	0.000650922	0.000836652	0.00134804	0.000581143	0.000717487	0.00097497	0.000989363	0.000830949	0.000926088	0.000854503	0.000958789	0.000235873	0.000717398	0.000353052	0.000480176	0.000749121	0.00104433	0.00112692	0.00101663	0.000453269	0.00137043	0.000683778	0.000592689
TPSD1	0.00058769	0.00131798	0.00194371	0.000412956	0.00150179	0.00137442	0.00167747	0.000721932	0.00137971	0.00461522	0.00132235	0.00177603	0.0998604	0.00567468	0.00156751	0.00272629	0.00168933	0.00092119	0.00159085	0.0163018	0.00146387	0.00277322	0.000701698	0.00130237	0.00129258	0.000987866	0.00139698	0.00131179	0.00100597	0.000637208
TTBK1	0.195831	0.833606	0.328466	0.0159953	0.377109	0.000299696	0.00122341	0.239944	0.0170123	0.759694	2.42531	0.0786751	0.00012595	0.634106	0.00590803	0.000620254	0.00020222	0.000494216	0.000144033	0.000421756	0.000290038	0.00343356	0.000151358	0.000395296	0.0156366	0.00245004	0.000177811	0.000396997	0.00082364	0.000880054
ZFP1	0.0128707	0.00650069	0.00892895	0.0181584	0.0149646	0.0213639	1.19112	0.00454666	0.218108	0.00404179	1.48436	0.0312007	0.0864828	0.00518761	0.0211102	0.011017	0.00515719	0.00353224	1.88735	0.157252	0.451942	0.844164	0.0655322	0.0114576	0.0107082	0.026356	0.0142082	0.221505	0.025156	0.00976064
METTL16	0.0145612	0.0273911	0.0130057	0.0247924	0.020788	0.0479824	0.212653	0.1608	0.0162597	0.0457148	0.0274148	0.0114821	0.603446	0.0141135	0.0107509	0.0664712	0.015658	0.00426204	3.08873	0.0035271	0.561293	0.32577	0.00588488	0.00442465	0.00729358	0.00729056	0.0302345	0.00503331	0.0175945	0.0301866
CENPW	0.0164767	0.0221214	0.0892409	0.0162111	0.145811	0.0819175	0.0775204	0.110376	0.0111649	0.00250067	0.0395679	0.00337171	0.0612582	0.0363433	0.0148791	0.0239152	0.653792	0.0206893	3.48979	0.00473601	2.08907	1.88248	1.71528	0.0503672	0.0601068	1.68325	0.110877	0.0553045	0.0208888	0.166641
KIAA1826	0.0153758	0.00604279	0.10851	0.0089488	0.0205537	0.033602	0.76153	0.101698	0.0216061	0.00601122	1.5773	0.0232563	0.663698	0.0118031	0.0146749	0.01593	0.0228662	0.00523154	2.66298	0.00485976	0.485483	0.212682	0.0115343	0.00514	0.0266415	0.0499085	0.0369247	0.0147098	0.00914811	0.0636836
MARVELD1	0.0348389	0.00429071	0.0507064	0.0498923	0.00720227	0.00588636	0.21889	0.0273753	0.315328	0.715839	0.0739735	0.011688	0.122029	0.004763	0.00630111	0.0300595	0.0219941	0.124701	1.1405	0.017783	2.07478	1.77596	1.34864	0.309967	0.766235	0.00409424	0.00269178	1.21271	0.0386909	0.0128713
SPANXN4	0.000683255	0.00798039	0.00088652	0.000857435	0.000538733	0.000795244	0.00145055	0.00068869	0.000981971	0.00204323	0.00179282	0.00301354	0.00112223	0.00100898	0.00103379	0.00225761	0.000882477	0.00101997	0.000416181	0.000705214	0.000395991	0.00128737	0.000717532	0.00113945	0.00156221	0.00213506	0.000680001	0.00148756	0.000663149	0.000608427
LOC170425	0.0165792	0.000253607	0.000317109	0.00142318	0.00835139	0.00749262	0.000840909	0.00907907	0.000375694	0.000175501	0.0629149	0.238861	0.00270036	0.182453	0.0949346	0.644613	0.0138385	0.115122	0.00281979	0.218223	0.06939	0.000462173	0.13168	0.0114811	0.00142688	0.000562211	0.00193765	0.00673418	0.0132429	0.0502602
MAP2	0.0351689	0.216782	1.84937	0.0596693	0.872339	0.044007	0.3363	0.647666	2.49872	0.050035	7.09121	0.0887874	0.00760761	0.0780555	0.100504	1.22471	0.000461951	0.0145246	0.0256256	0.0441916	0.0130745	2.51898	0.015821	1.11002	0.183215	0.0830839	0.00189537	1.02639	0.809845	0.157042
SORT1	0.0288936	0.0231752	0.115306	0.00470743	0.138555	0.28472	2.55566	0.0964205	0.00315538	0.210227	0.0974482	0.0455024	0.0842443	0.0341068	0.03123	0.0458654	0.52831	0.0187554	1.90876	0.0125648	1.47812	0.131311	1.74575	0.0435944	0.842208	0.00336283	0.187238	0.0328099	0.0248061	0.13047
PMS2P1	0.0198725	0.0270742	0.00201504	0.149156	0.00173867	0.00408854	0.850642	0.00379972	0.0358256	0.00714832	0.0670382	0.0310598	0.831953	0.00279185	0.00327003	0.120225	0.00448155	0.0341299	2.15775	0.107831	0.0382227	0.0266013	0.0613041	0.0203313	0.00617225	0.110374	0.00503282	0.0111734	0.155628	0.00624397
RPSAP9	0.0619706	0.00182018	0.0192837	0.0799118	0.00175832	0.00276428	0.00468098	0.00526191	0.0408633	0.00124648	0.00136522	0.00120611	0.00607325	0.0106769	0.000636322	0.00155289	0.0121139	0.001406	0.0704112	0.0060725	0.137831	0.196003	0.0423003	0.0268212	0.000988151	0.00198941	0.00269786	0.0352506	0.00524075	0.0333076
AHSA1	0.0288599	0.0221759	0.0176774	0.0300399	0.00609741	0.0717883	0.105207	0.0374329	0.00930479	0.203176	0.0406513	0.0454212	0.0929112	0.0181599	0.00468251	0.0129899	0.028215	0.0250307	5.74766	0.0133604	0.634311	0.0822296	0.108265	0.0870364	0.00463441	0.00934935	0.0168272	0.0176867	0.0455606	0.108831
LOC100132831	0.00125965	0.00103438	0.00142521	0.0008499	0.000832835	0.00220334	0.000642243	0.00149345	0.00096332	0.00146222	0.000605728	0.000774823	0.00125581	0.00102324	0.000870979	0.000847029	0.00103682	0.00101678	0.000589398	0.000989564	0.00100959	0.00067026	0.000626149	0.00113114	0.00130907	0.00176547	0.000988946	0.00130219	0.00103589	0.00211243
FAM13B	0.00740493	0.0473828	0.00455997	0.00273495	0.12829	0.00134617	1.85622	0.720303	0.0394234	0.00656274	0.127884	0.00830275	0.0351447	0.00637211	0.289624	0.0366549	0.0368233	0.0322834	1.61905	0.0044509	0.0132429	0.0667432	0.247003	0.198139	0.202568	0.00350386	0.00957617	0.00668972	0.00139417	0.00442784
TAP1	0.311788	0.0062932	0.0518484	0.00875291	0.00387936	0.0892399	0.00144797	0.108577	0.376278	0.00158557	0.000341228	0.000415639	0.363366	0.00311533	0.000399117	0.00323193	0.0470137	0.0136588	0.00816335	0.432762	0.296285	0.0259567	0.00761617	0.00233128	0.102209	0.0019968	0.283635	0.00396959	0.0186569	0.120332
ANKS1B	0.00314182	0.00866968	0.00116927	0.0283847	0.0362038	0.115527	0.0697428	0.263076	0.00304116	0.0985996	0.85474	2.08776	0.00783182	1.12213	1.18207	0.0166222	0.000690786	0.00506489	0.0185601	0.151977	0.177949	0.332051	0.00812127	0.0111912	0.892638	0.00749464	0.0768257	0.00209903	0.0480351	0.00670668
GJA5	0.421196	0.000457218	0.0105	0.0436098	0.015538	0.317969	0.000774194	0.000298284	0.27845	0.00278906	0.00047166	0.00075069	0.0093769	0.271569	0.000530026	0.122096	0.00100493	0.0018067	0.00107372	0.353592	0.00192328	0.0221443	0.0228813	0.288385	0.000869382	0.00124784	0.000481126	1.01358	0.0728027	0.0264651
RMRP	0.058492	0.126041	0.0410911	0.141987	0.0588145	0.04896	1.24839	0.171791	0.09058	0.315988	0.276393	0.102882	0.513183	0.0517001	0.093794	0.134393	0.685988	0.0287472	14.4459	0.0217574	0.418052	0.238058	0.0244038	0.0346483	0.0589815	0.132151	0.491428	0.0237665	0.0893426	0.0909653
CASP5	0.000766427	0.000967345	0.00101628	0.000820906	0.000657517	0.000771596	0.000562419	0.000754181	0.000784676	0.00164656	0.00065865	0.000731335	0.000955638	0.000914642	0.000785966	0.000798927	0.00081569	0.00110618	0.000331497	0.000788775	0.000438375	0.000568313	0.000893373	0.0011942	0.00152149	0.00108859	0.000543522	0.00138483	0.00087867	0.000730231
SLC35B3	0.0238248	0.0140763	0.130596	0.00406516	0.00579324	0.00414585	0.836591	0.153289	0.00828303	0.00287319	0.0260203	0.0317875	0.0344968	0.00214028	0.00241882	0.00399584	0.0477565	0.0270476	1.63156	0.00715784	0.0589932	0.0267653	1.26899	0.717466	0.0192214	0.0390519	0.176101	0.0247056	0.00364127	0.627438
MRPL3	0.0500069	0.00764634	0.0172674	0.0565684	0.0125501	0.0351932	0.178559	0.0496326	0.0395958	0.0107513	0.0177287	0.01164	0.0193741	0.0115308	0.00791372	0.00922431	0.00892819	0.0169693	5.98629	0.0207229	0.872128	0.0317533	0.0197989	0.0244985	0.0204668	0.0544185	0.0114494	0.00861463	0.0639614	0.0518402
HUS1B	0.00179831	0.0474886	0.0036826	0.000975939	0.115475	0.0285702	0.0352085	0.33428	0.00039539	0.00718308	0.00728525	0.00231317	0.502062	0.00121597	0.0240011	0.00191319	0.00114704	0.00605355	0.0265433	0.00671484	0.00875769	0.00295544	0.00322114	0.00244126	0.00687493	0.00192495	0.000919328	0.00184187	0.00157827	0.0410583
NQO1	0.0772272	0.00476131	0.534413	0.593359	0.188132	0.0412947	0.36067	0.744802	1.32274	0.00519922	0.124643	0.0175509	0.0575311	0.816663	0.146922	0.0117478	1.34333	0.2149	0.678834	0.0623256	2.46742	0.0125988	2.1491	0.106188	0.893618	1.67494	0.00225817	0.602344	0.0785779	2.03717
HLA-C	0.233586	0.593773	0.729263	0.12575	0.000802879	0.215972	0.107578	0.766558	0.711148	0.0165508	0.0217025	0.204504	0.895957	0.00546518	0.386436	0.00215611	0.677058	1.91469	0.124789	2.07931	0.475646	0.45535	1.8057	0.179587	0.00782443	0.236036	0.000294195	0.131486	0.664926	0.464585
FLJ33581	0.000644151	0.00109541	0.000916963	0.000673118	0.000652677	0.000747699	0.00045204	0.00066389	0.000777315	0.00166446	0.000679307	0.000730192	0.000959435	0.000941964	0.000946835	0.000873647	0.000951082	0.00236682	0.000307428	0.000612592	0.000340286	0.00047012	0.00208428	0.00359969	0.00113274	0.00100844	0.000506827	0.00180388	0.000558301	0.000658893
FAM75D5	0.000531473	0.000906176	0.000849683	0.000534904	0.000457408	0.000691922	0.000381463	0.000637813	0.000757199	0.00121882	0.00060371	0.000793891	0.000836404	0.000964117	0.000955116	0.000756955	0.000903196	0.00103455	0.000199712	0.000743861	0.000370811	0.000476134	0.000631206	0.00104184	0.00119304	0.00124277	0.000449425	0.00130264	0.000612124	0.000624085
WT1-AS	0.000433213	0.000878487	0.000955213	0.00045988	0.00185309	0.000735443	0.00076684	0.000534748	0.000737107	0.0052195	0.00233459	0.000689888	0.000856026	0.00616876	0.204518	0.000832364	0.0011439	0.893109	0.000229062	0.000440267	0.000281493	0.000652357	0.00103226	0.000223806	0.000562694	0.00075478	0.000663599	0.50723	0.000325004	0.000410814
QSOX1	0.285706	0.00521813	0.0184042	0.0171873	0.00680125	0.0437927	0.160806	0.00570068	0.03696	0.706884	0.192424	0.46892	0.0655862	0.00996845	0.0334721	0.394765	0.125532	0.0545013	2.80062	0.237721	1.682	0.798547	0.83628	0.0194166	0.27714	0.0209948	0.0150333	0.0428537	0.114681	0.201271
SSX4B	0.000674438	0.00103771	0.00081317	0.000598384	0.000560126	0.000788537	0.000438859	0.000759284	0.00098798	0.00137729	0.000642196	0.000791226	0.000879879	0.00107729	0.000998349	0.000902155	0.000959156	0.00109678	0.000243985	0.000748897	0.000398386	0.000564255	0.000688294	0.00108953	0.00107257	0.00110925	0.000520039	0.00144061	0.000614291	0.000665406
DAND5	0.00361559	0.00377076	0.000915199	0.00210803	0.00250666	0.00307946	0.00824596	0.00206808	0.0015614	0.0457302	0.00290408	0.00917596	0.0139218	0.00178296	0.00169196	0.0201193	0.0044913	0.000699469	0.0177452	0.00471218	0.00798912	0.00765111	0.000909044	0.00110631	0.000913017	0.000789492	0.00776336	0.00267476	0.00644866	0.00289182
CHRAC1	0.054339	0.017179	0.354594	0.275065	0.613749	0.0131538	0.0952273	0.0288944	0.0538315	0.0068876	0.0349388	0.00112214	0.00730826	0.110587	0.0295484	0.00308487	0.00565603	0.0591315	2.30986	0.00904485	1.21741	0.0922035	0.62016	0.0166455	0.0323545	0.088462	0.0450994	0.094069	0.0464131	0.0221225
SLC14A1	0.00209556	0.00117944	0.000917234	0.00181951	0.000623399	0.00174285	0.000703865	0.00165861	0.00109465	0.00288286	0.000744226	0.000912014	0.00211869	0.00118197	0.00104022	0.000916249	0.00178463	0.0014696	0.000756181	0.000890356	0.00131165	0.000791965	0.0010829	0.00132749	0.00149737	0.0014797	0.00128718	0.00175569	0.00249608	0.00155058
HRASLS5	0.844112	0.00189481	0.0353027	0.00768687	0.0279234	1.13829	0.0123593	0.000410332	0.129114	0.00195445	0.0127548	0.00401429	2.55345	0.210058	0.00270871	0.00404868	1.95065	0.5556	0.00347373	0.596211	0.00161992	0.0127431	0.00133164	0.373888	0.081947	0.0382028	0.12155	0.000437475	0.0425277	0.119857
DNAH12	0.000730151	0.00138386	0.00222622	0.000824171	0.00310613	0.00093942	0.012973	0.000774994	0.000776208	0.00497602	0.0232199	0.00885483	0.00102099	0.0254593	0.00502683	0.00133606	0.001065	0.00126382	0.00102685	0.00104631	0.000469371	0.0025261	0.00121648	0.00163735	0.00174343	0.423126	0.000886916	0.00133792	0.000531474	0.00071424
CTBP2	0.100342	0.00603048	0.0252408	0.00909033	0.0469286	0.0452538	0.419104	0.186003	0.00507461	0.0506184	0.0477937	0.0142738	0.0103113	0.01254	0.0715304	0.00470541	0.018581	0.0149383	4.42284	0.0135762	0.772992	0.0145124	0.0397775	0.0461213	0.0215689	0.00830962	0.0161124	0.00853738	0.0469118	0.178997
TIGIT	0.00155981	0.000908549	0.00121438	0.000871955	0.00175128	0.00383423	0.00339962	0.00197839	0.000954085	0.0195332	0.049716	0.128042	0.00173715	0.00266626	0.00289059	0.000986771	0.00154354	0.000922374	0.00126129	0.00234199	0.00136585	0.000837938	0.000810513	0.000995567	0.0013598	0.00324543	0.00123967	0.00149903	0.00158723	0.00254459
MED28	0.0154546	0.0183174	0.00308334	0.00563557	0.00345402	0.0313032	0.0308941	0.0240286	0.066599	0.0656746	0.00674229	0.012337	0.248042	0.0136332	0.0122361	0.057604	0.136123	0.0239866	5.89756	0.0657333	0.0793255	0.0235208	0.0202517	0.0206017	0.00226392	0.00380822	0.0860319	0.00950368	0.0113517	0.0371982
LOC100506472	0.00138388	0.0304547	0.00626274	0.000548385	0.0921918	0.0112288	0.41283	0.00440595	0.000754653	0.48521	0.00807802	0.0825201	0.00328312	0.130781	0.0358246	0.00188533	0.00381012	0.00221373	0.0130894	0.249896	0.00495946	0.0499874	0.00518145	0.00115558	0.000517056	0.000543277	0.00364368	0.0061004	0.00189592	0.00809912
TMEM217	0.00437473	0.00537773	0.00107391	0.00248183	0.0046838	0.0021079	0.00222396	0.00183266	0.00270854	0.00127278	0.000619772	0.000235108	0.00782973	0.000590876	0.00118156	0.0016412	0.00408783	0.0236423	0.152753	0.00327976	0.00924687	0.00409269	0.14013	0.013731	0.016137	0.0132077	0.00144116	0.00719237	0.00304356	0.00493991
ADAL	0.0100677	0.049939	0.00235657	0.589741	0.00227232	0.00192372	0.748427	0.085923	0.219144	0.00648956	0.12713	0.117392	0.0435647	0.00579965	0.0516615	0.36228	0.0504794	0.297488	1.43938	1.07768	0.0967757	0.286426	0.259285	0.15164	0.00134196	0.00773666	0.125035	0.0082298	0.0579632	0.00426702
PRSS16	0.0459158	0.00583136	0.00168063	0.00290431	0.00627766	0.064318	0.00283449	0.237597	0.000578682	0.0123086	0.00221016	0.00248015	0.329808	0.00250632	0.00271657	0.463554	0.00562485	0.694641	0.00429996	0.120253	0.574422	0.00425558	0.233151	0.505739	0.00105783	0.00117048	0.00301497	0.2429	0.107506	0.0218755
FMO3	0.000589775	0.00106026	0.00130138	0.000664099	0.000907677	0.0010299	0.00068102	0.000637203	0.000763413	0.00150442	0.000669098	0.00075782	0.00112808	0.00131255	0.000837116	0.00118996	0.000921688	0.00100863	0.000354441	0.00104915	0.000435223	0.000755843	0.000687234	0.00107302	0.00118682	0.00140674	0.000582855	0.00109009	0.000705349	0.000859291
ALG5	0.0106186	0.00309419	0.00651313	0.012195	0.0189527	0.0174462	0.0582094	0.0058007	0.0246016	0.00200114	0.204805	0.00629297	0.0492445	0.0109632	0.218381	0.00541471	0.0966144	0.147261	4.08382	0.00363667	0.0404142	0.00718874	0.601492	0.0346379	0.14523	0.532339	0.00876696	0.0663604	0.00583597	0.0393469
C2orf29	0.0314077	0.0041949	0.0667964	0.0144538	0.0219409	0.0261175	0.194684	0.0154877	0.0056061	0.0388481	0.0176514	0.00486423	0.0435732	0.0198495	0.0163982	0.00228856	0.0383143	0.182584	4.13801	0.00774697	0.565219	0.00863727	0.526428	0.0464612	0.0272853	0.0137067	0.0105258	0.0395385	0.0844068	0.042729
SIGLEC5	0.000776062	0.00118223	0.00320232	0.000936265	0.00128007	0.000796542	0.00145615	0.000815444	0.0010392	0.00226399	0.00187065	0.00135062	0.00168629	0.00121425	0.00108485	0.0011753	0.00173499	0.00140909	0.000706726	0.000645386	0.000498814	0.00119685	0.000917547	0.00131186	0.00416638	0.00246628	0.00112152	0.00150206	0.000672323	0.000725644
ARPP21	0.000692833	0.000792476	0.000267276	0.000522479	0.000369835	0.000846042	0.000428482	0.000679508	0.000695334	0.00059409	0.457128	0.983862	0.000890004	0.000348198	0.111861	0.000601563	0.00085561	0.00301461	0.000196275	0.000577906	0.000320735	0.000149727	0.00168726	0.00161675	0.00069675	0.00992703	0.000397117	0.000988336	0.000584795	0.000527269
PSMD4	0.0168189	0.00865755	0.0143013	0.00993875	0.00817694	0.018647	0.08247	0.0234314	0.00791881	0.0798361	0.0730518	0.0562736	0.0253726	0.0113478	0.0362361	0.00619846	0.0629368	0.0512846	7.01187	0.00735332	0.0447887	0.00670174	0.0254311	0.0187823	0.0155583	0.0182738	0.0231893	0.010463	0.0114	0.0361513
ANKRD33	0.404222	0.00253786	0.00130533	0.0256477	0.00229534	0.00013067	0.00259357	0.000102192	0.0059991	0.0024672	0.00108351	0.00164515	0.47069	0.00224568	0.00152096	0.0454772	0.234636	0.00314444	0.000506961	0.134147	0.000243702	0.00694713	0.00226052	0.00221601	0.000885727	0.00103039	0.000331257	0.00210157	0.00320707	0.000266688
ICK	0.00418172	0.00442266	0.0048746	0.00218203	0.0394638	0.0528763	2.13417	0.252707	0.00270382	0.0189537	0.703951	0.0417946	0.00723974	0.0131185	0.0524318	0.0485963	0.0260084	1.24771	0.863826	0.0161357	0.934955	0.128915	0.742997	0.0257078	0.021015	0.0106636	0.0159947	0.18198	0.00815193	0.0140506
LOC100506757	0.00690564	0.00106711	0.00123877	0.00385493	0.000869653	0.00146597	0.00474792	0.00125318	0.00291768	0.0143002	0.00439932	0.00558316	0.00484197	0.00149927	0.00120043	0.00149837	0.00498715	0.0014591	0.00619227	0.00446476	0.00337666	0.00188523	0.00140339	0.00229556	0.00214603	0.0181217	0.00162018	0.00249793	0.00457102	0.00305653
WFDC12	0.00156089	0.000992621	0.000822266	0.00111889	0.000607542	0.00091944	0.000460939	0.00179739	0.00107051	0.00128656	0.000664618	0.000744218	0.000937886	0.00102335	0.000892176	0.000881406	0.00131382	0.00101779	0.000401198	0.000740643	0.000783685	0.000590864	0.000731514	0.00121225	0.00123655	0.0010664	0.00084424	0.00142727	0.00126635	0.00123474
CABP7	0.000814581	0.00101499	0.353089	0.000173052	0.000734733	0.000191787	0.000249452	0.000609632	0.00193623	0.363876	0.000838219	1.84964	0.267024	0.962217	0.000200549	0.000446741	0.106172	0.00556699	0.000170377	0.00333566	0.000239933	0.000275323	0.000946993	0.000893483	1.40333	1.77594	0.127805	0.000619594	0.000188737	0.000651296
C17orf72	0.0398093	0.00473164	0.375602	0.0140635	0.052608	0.010127	0.0176733	0.0185696	0.00174419	0.0353734	0.024185	0.759495	0.000985364	0.459335	0.263926	0.00402676	0.000783602	0.154194	0.0371763	0.00309326	0.03125	0.00398004	0.0402326	0.0245239	0.00296158	0.492204	0.000383023	0.00114659	0.0117485	0.0281102
TMEM167B	0.00294275	0.0186438	0.011393	0.00317823	0.0141016	0.0197798	0.514618	0.0193202	0.0136027	0.00311598	0.824847	0.0335615	0.245779	0.00438469	0.035524	0.0720456	0.172198	0.0121448	3.45918	0.00976702	0.0234444	0.0877449	0.0149458	0.00552235	0.0240499	0.173055	0.109364	0.0185016	0.00344026	0.0179733
INVS	0.287347	0.00245117	0.0370478	0.149248	0.0256476	0.00167014	1.2408	0.23778	0.153515	0.521085	0.324608	0.0136829	0.14243	0.00850618	0.0221742	0.00652441	0.288373	0.0522812	0.656309	0.00781467	0.0906323	1.25829	1.64238	0.020357	0.0246089	0.023651	0.285017	0.00554503	0.129973	0.00222563
HNF1A	0.00105234	0.000860929	0.00575516	0.00167059	0.748583	0.00102308	0.000704953	0.000597051	0.00106415	0.00122708	0.000428409	0.000553214	0.00126142	0.285211	0.00131882	0.000719494	0.000873899	0.0369385	0.000398923	0.000701957	0.000484781	0.0014201	0.34694	0.0227251	0.0016333	0.000557812	0.000631651	0.00129407	0.00133326	0.000791722
LRRC34	0.00435794	0.484413	0.244616	0.0897391	0.276723	0.0653245	0.00656142	0.72745	0.523362	0.0183014	0.00360428	0.00073691	0.00181227	1.12524	0.897969	1.13802	0.905654	0.279809	0.00695424	0.652072	0.0337426	0.250579	0.0994433	0.0110127	0.00600024	0.570366	0.713871	0.781926	0.419797	0.717198
LOC729506	0.00072444	0.0036564	0.000816722	0.000788296	0.000493607	0.000912345	0.00138585	0.000719948	0.000911816	0.00077489	0.0057477	0.182811	0.00106198	0.00120795	0.000726762	0.00280816	0.000915771	0.00120019	0.000378522	0.000790354	0.000398498	0.00101136	0.000722727	0.00118951	0.000909121	0.00173971	0.00086141	0.00135478	0.000605606	0.000648602
CRADD	0.0510135	0.00911195	0.0124921	0.00373216	0.00373612	0.00479291	1.09662	0.0385228	0.00499445	0.00250731	0.0741562	0.00884583	0.00720237	0.0122308	0.0310122	0.00181638	0.808455	1.64653	1.97339	0.00244352	0.0416173	0.0128894	0.0197436	0.0412486	0.00457713	0.0148307	0.00748579	0.0047538	0.00372512	0.0532784
CHL1	0.000719314	0.0800157	0.57993	0.0495497	0.00119231	0.00104321	0.00102998	0.000755039	0.000876961	0.000245998	0.00127552	0.0798371	0.00107867	8.9358e-05	0.319462	0.000816742	0.00133426	0.00328359	0.000403986	0.00110925	0.000495832	0.000935621	0.00214584	0.0040184	0.0045786	0.877343	3.36028e-05	0.000943633	0.00110611	0.000939106
LOC100507472	0.00136287	0.0117321	0.00255736	0.00172613	0.00596113	0.00145728	0.0295737	0.0012408	0.0010503	0.0129477	0.00893982	0.00518619	0.00140783	0.00146002	0.00400882	0.00265371	0.000982454	0.0018698	0.00431005	0.00105799	0.000857565	0.00644454	0.00140313	0.00203459	0.00495979	0.00406491	0.00173737	0.00177771	0.00171602	0.00143682
MAPK8IP2	0.235737	0.00629224	0.877705	0.0100115	0.00138841	0.000306325	0.190161	0.710574	0.0265023	0.0153292	4.64168	0.0156859	0.00049913	0.891019	0.174075	0.00467503	0.666827	0.00103576	0.00249208	0.000444029	0.000867794	0.0161626	0.00321987	0.00307961	0.21726	0.0169438	0.00143613	0.00618886	0.000538707	0.00169029
HSPB7	0.000447313	0.000870887	0.000404104	0.000502781	0.000378152	0.000312462	0.000271477	0.000323748	0.000384378	0.00456107	0.000513933	0.00112823	0.000533905	0.00126511	0.000967682	0.000773898	0.00064675	0.0240989	0.0001249	0.000511399	0.00016861	0.000383368	0.310406	0.500663	0.000449794	0.000864479	0.000286698	2.60295	0.000475643	0.000295898
TMPRSS3	0.0426862	0.00124011	0.000846354	0.00168217	0.00061111	0.00255742	0.00135772	0.00150903	0.0023527	0.0297407	0.00244938	0.00476929	0.00311603	0.00190411	0.00312379	0.000920865	0.00111666	0.00104681	0.00209106	0.0209799	0.00473643	0.000825018	0.0009385	0.000805613	0.000880415	0.00109642	0.000857951	0.400094	0.00485963	0.00526161
ERP29	0.123801	0.0471013	0.0038996	0.0283768	0.00195531	0.0384547	0.111871	0.0171057	0.148484	0.0206355	0.0360248	0.0928854	0.180215	0.00318182	0.0055298	0.110036	0.180585	0.287948	6.44003	0.0378183	0.873682	0.0468005	0.572413	0.17874	0.00698714	0.0468319	0.0280596	0.0288269	0.0336859	0.18281
C17orf69	0.00352437	0.00348556	0.0127524	0.00244015	0.00401296	0.0256266	0.298132	0.0251878	0.000817903	0.00787119	0.223308	0.758922	0.827758	0.550108	0.349166	0.552541	0.114221	0.108257	0.279715	0.0132183	0.273339	0.626343	0.15848	0.00316346	0.00730878	0.00423337	0.0303787	0.00625189	0.159263	0.00759168
PPM1J	0.222609	0.0975506	0.742133	0.0418556	0.00233112	0.0790819	0.00934593	0.0102083	1.45987	0.00193807	0.00968602	0.344739	1.89319	0.288972	0.00064612	0.0164421	0.059194	0.158209	0.0233797	0.213124	1.80637	0.0668298	0.183177	1.02867	0.10028	0.0665888	0.353148	0.655381	1.09761	0.278184
C12orf29	0.00383354	0.0026512	0.00654516	0.00646545	0.230986	0.562289	0.439274	0.0872111	0.336561	0.000664142	0.20031	0.00580902	0.724694	0.0128346	0.0865273	0.0134302	0.0111983	0.00144151	2.37836	0.0115365	0.0988971	0.0553955	0.0108511	0.00590226	0.0459095	0.156396	0.0196275	0.0235543	0.00455773	0.03068
HPS6	0.0485018	0.0148958	0.0273784	0.0138704	0.00863162	0.311082	0.776966	0.00166734	0.00945938	0.25766	0.212868	0.0188644	0.0947519	0.00799211	0.0413989	0.00814326	0.0228213	0.185101	2.38557	0.0311947	0.220308	0.230248	0.989781	0.0570528	0.00591428	0.00184512	0.00558534	0.0161925	0.138084	0.177086
CDHR5	0.000692408	0.00262013	0.000539176	0.000963999	0.289581	0.000816711	0.00166973	0.000658345	0.000868385	0.00435243	0.00123878	0.00127175	0.00102133	0.000717113	0.00802991	0.00184577	0.000909951	0.00320119	0.000521958	0.000938352	0.000402817	0.00112307	0.00466582	0.00463752	0.000624487	0.00150411	0.000382367	0.0052332	0.000778668	0.000656442
NFE2	0.560923	0.381629	0.014946	0.00064372	0.00453429	0.00442833	0.00106946	0.0126705	0.354295	0.00193338	0.000288425	0.000371681	0.355049	0.0783884	0.000614419	0.823075	0.133695	0.723893	0.0035068	0.0645814	0.405465	0.0474345	0.0399538	0.875878	0.00188207	0.000448871	0.00618147	0.0204218	0.00674173	0.00789251
NELL1	0.00199543	0.00043453	0.178629	0.00192977	0.000555278	0.00083034	0.000614844	0.258738	0.000294051	0.000669025	0.0439074	3.93924	0.00117677	0.00014131	2.02797	0.000523993	0.231418	0.0381032	0.0008611	0.00239002	0.0070539	0.000257872	0.00727703	0.00312764	0.381311	0.72876	0.00233838	0.00129899	0.0821341	0.00023807
ZNF619	0.00893566	0.00485222	0.00166982	0.0169615	0.00360647	0.00467915	0.200433	0.216456	0.0221471	0.0287602	0.30816	0.542807	0.29803	0.0044736	0.059226	0.0173636	0.0088809	0.20475	0.512098	0.45078	1.4281	1.78994	1.40026	0.0399771	0.00269116	0.0494267	0.00893341	0.0401632	0.0250237	0.00298508
PPM1F	0.00800136	0.0102351	0.0753768	0.0282857	0.0134167	0.0274544	0.961351	0.00430717	0.0128565	0.972329	0.28696	0.0605335	0.141338	0.00521187	0.0117231	0.0606835	0.00246525	0.0244449	2.00073	0.0233673	0.491553	0.60752	0.680903	0.0591276	0.0907587	0.00344648	0.00545812	0.0280083	0.0819682	0.0079945
TRAM1	0.0155267	0.0393303	0.0590632	0.0114926	0.0757192	0.10094	0.0484429	0.143075	0.0267558	0.00154691	0.0110495	0.00270844	0.352352	0.00754883	0.0093396	0.0484291	0.139755	0.171592	5.06566	0.0369172	0.430257	0.455454	0.837977	0.0891239	0.16772	0.118696	0.0761564	0.0429216	0.0100602	0.124194
CELSR2	0.00371245	0.0205419	0.868262	0.00257788	0.627539	0.141289	1.59741	0.754052	0.170891	1.87464	1.50781	0.0406408	0.0753377	0.0329064	0.0755814	0.0473992	0.0316466	0.00298406	0.695378	0.0172956	0.505931	1.39725	0.00872235	0.0290588	0.155945	0.0735385	0.203983	0.956173	0.00299209	0.0730298
SAYSD1	0.00441918	0.00400584	0.0394213	0.00144468	0.01252	0.0248558	0.372318	0.287472	0.15637	0.0164521	0.689094	0.116609	0.00673916	0.595901	0.0298119	0.501713	0.00579417	0.0282793	1.65836	0.00764188	0.07757	0.0833072	0.700872	0.250292	0.00458308	0.0038731	0.0354864	0.013089	0.00157064	0.0392799
OR2L8	0.000972974	0.00403951	0.0015762	0.00172434	0.0015978	0.00141717	0.00141218	0.00221925	0.00100157	0.00318537	0.000898009	0.000805055	0.00246884	0.00162202	0.00115005	0.00184959	0.00220513	0.00139234	0.00130855	0.000770812	0.00117882	0.0019586	0.000872185	0.00130851	0.00461342	0.00144807	0.00328821	0.00154085	0.00168653	0.00123172
MAB21L3	0.00893833	0.694679	0.000321009	0.00650095	0.587196	0.00358397	0.0114866	0.173794	0.00260089	0.0256849	0.0239262	0.359884	0.230436	0.00440097	0.0088417	0.13775	0.027341	1.68712	0.0147251	0.212723	0.0696777	0.00341529	0.41672	0.0725839	0.00214635	0.000711368	0.00189831	0.019381	0.00420467	0.0107021
VEPH1	0.283582	0.00158982	3.69986	0.000188771	0.0004675	0.528906	0.000232359	1.18963	0.000389238	0.00140149	1.17867	0.0116655	0.806506	2.42233	2.06911	5.74266e-05	0.235607	0.321893	0.000388866	0.00547145	0.0245985	0.000169607	0.0592559	2.9812	0.0988043	1.3319	0.0169284	0.00652462	0.814248	0.477249
SAV1	0.00915589	0.00921471	0.00657498	0.00409074	0.00961148	0.0346667	0.226821	0.0233918	0.0029524	0.0127651	0.0591102	0.0092451	0.0528734	0.0123608	0.00302393	0.0335846	0.121116	0.0144162	2.3391	0.0102259	2.19819	1.10585	1.23705	0.0334205	0.00505216	0.0171646	0.0577117	0.0434518	0.0141551	0.0308669
FBXO27	0.195329	0.00101786	0.22071	0.00385905	0.000917895	0.0329582	0.0895777	0.0173012	0.018049	0.187134	0.0346127	0.724238	0.17013	0.69783	0.242802	0.150921	0.0263362	0.0364544	0.204784	0.650643	1.39603	0.157064	0.791432	0.0125687	0.000975117	0.00862724	0.357696	0.177757	0.0239011	0.180028
CARD16	0.00110632	0.00106348	0.00335417	0.0012469	0.00181577	0.00117311	0.00142878	0.00116257	0.000809923	0.00188626	0.00127054	0.000719047	0.00113908	0.00122559	0.00127756	0.000899727	0.00147299	0.00123896	0.000843287	0.00087185	0.000680881	0.000863569	0.00257295	0.00172762	0.0361834	0.00184968	0.00102261	0.0293065	0.00114002	0.00125591
BTBD17	1.26329	2.56379	1.04405	0.0277225	0.457429	0.000139571	0.000380429	0.808192	1.94667	0.271108	0.707175	0.0584447	7.46338e-05	2.50422	3.32725	2.07859	0.000525338	3.68164e-05	3.68527e-05	2.44114e-05	0.000144244	0.00131995	1.92472e-05	3.20262e-05	0.791035	3.30701	0.000330336	0.000200062	0.000139978	0.543687
ARRDC1	0.00270836	0.00684266	0.0711367	0.00566878	0.00884906	0.0200743	0.220232	0.0369599	0.00192255	0.882245	0.120333	0.0088029	0.955421	0.00315223	0.00674609	0.0784415	0.0638838	0.0610991	1.71422	0.00207705	0.335669	0.675221	1.03175	0.0389706	0.0309332	0.00408987	0.0713113	0.0104457	0.00890469	0.00623186
CBX8	0.0313089	0.0625798	0.343912	0.0233949	0.0896017	0.0351637	2.19605	0.000432524	0.774026	0.0391684	1.44881	0.0132103	0.276786	0.115656	0.048187	0.0506372	1.40258	0.00937406	0.0161392	0.284286	0.00725434	1.25721	0.0598204	0.139849	0.0192209	0.10682	0.00195453	0.362719	0.113958	0.143155
TP73	0.12133	0.000709653	0.000458524	0.00720056	0.22663	0.00295071	0.00123079	0.00264046	0.0122306	0.00270668	0.0039964	0.000357977	0.584172	0.0669647	0.321921	0.00678466	0.00166515	0.502523	0.00230259	0.000500675	0.00537025	0.00145485	0.504964	0.0187202	0.0553689	0.671994	0.337676	0.0406345	0.773981	0.00884871
PTPRC	0.00463408	0.00113965	0.00162314	0.00218047	0.000961902	0.00316752	0.00114619	0.0024585	0.00107402	0.00213497	0.0010159	0.0010115	0.00148596	0.00125139	0.00110011	0.000900564	0.00123288	0.00130913	0.00131937	0.00107672	0.0021352	0.00117049	0.000915769	0.00155706	0.00217174	0.00364784	0.00142812	0.0013272	0.00376139	0.00451358
SNORA71D	0.277736	0.00856266	0.0989408	0.027582	1.82542	0.0255624	0.37668	0.8893	0.685357	0.00979134	2.24482	0.0233518	1.94282	0.0206148	0.167123	0.0191101	2.0214	1.5796	0.187674	0.0195056	2.89247	2.87838	0.0326547	1.00392	0.0391044	0.0551031	0.00735792	0.0137011	0.268604	0.132175
PADI3	0.0036585	0.00110874	0.000591624	0.00121429	0.000285156	0.358441	9.6847e-05	0.0108611	0.354489	0.000962588	3.87568e-05	4.2294e-05	1.34426	0.000377965	0.00022878	1.28093	0.00142643	0.016704	0.000258113	0.772964	0.01908	0.00051688	0.00183338	0.000712085	0.000942929	0.000352007	0.00711769	0.000927341	0.766951	0.00185014
TAF2	0.0101703	0.0223377	0.00544318	0.0780179	0.00605211	0.0200325	0.712436	0.00599321	0.0279011	0.00818893	0.0748083	0.0215194	0.0236547	0.00309199	0.00660723	0.0226776	0.00181859	0.0238638	3.52992	0.014381	0.0815589	0.0770448	0.0747473	0.0174896	0.00754165	0.00874083	0.00462502	0.0123753	0.0804753	0.00509696
ZNF558	0.0159341	0.0223716	0.00948474	0.0811853	0.00241297	0.0031438	1.71764	0.0332329	0.0148692	0.162041	0.0329989	0.017757	0.0423484	0.00253187	0.0143098	0.00413108	0.0123492	0.161162	1.89247	0.00278528	0.221122	0.0761235	0.764567	0.0121707	0.0104138	0.554555	0.616569	0.0931498	0.0249314	0.0036028
SCARNA6	0.192903	0.0204557	0.023272	0.02016	0.0541815	0.207554	2.96034	1.64287	0.0153663	0.0118689	0.761217	0.0169339	2.40616	0.0474779	0.178694	1.6103	2.63042	0.922378	2.90739	0.0357685	1.19013	0.374549	0.332771	0.00883971	0.0431092	0.032425	0.277335	0.0969574	0.465075	0.878266
LOC100286793	0.0771072	0.0941738	0.000770727	0.103243	0.00205348	0.0839346	0.0405054	0.00692982	0.00393506	0.000183368	0.0179079	0.674319	0.00124746	0.000855854	0.0104442	0.00488243	0.00427353	0.00101102	0.0171209	0.0765696	0.0227612	0.0113173	0.00162961	0.0032097	0.168711	0.00167699	0.00194929	0.00487675	0.132077	0.0998192
PNPT1	0.0175419	0.0136958	0.323648	0.14073	0.0685414	0.0361645	0.0595543	0.0699337	0.0270519	0.00169574	0.00504049	0.00255746	0.00537625	0.0282376	0.00319272	0.0181631	0.00720782	0.00441056	3.05386	0.00401273	0.974788	0.34513	0.0326859	0.0206578	0.0279219	0.0737446	0.00819625	0.00832581	0.0196244	0.0349897
SLC2A6	0.341498	0.0813388	1.26222	0.0039394	0.0415587	0.0291531	0.152271	0.953657	0.110361	1.07435	1.83587	0.0592335	0.0478853	0.0602458	0.0115422	0.0108801	0.845503	1.05551	0.0544262	0.0189699	1.68716	1.02029	0.008064	0.00359434	0.0858338	0.00233365	0.00408453	1.21413	0.00256139	0.241128
PIK3R1	0.282527	0.0443514	0.0305888	0.00623987	0.1353	0.0281455	1.39106	0.0105931	0.0094059	0.0438738	1.65359	0.170297	0.0137161	0.00843127	0.0727116	0.134172	0.0115249	0.030973	1.09415	0.00124714	0.0552348	0.487131	2.02792	0.0321048	0.115004	0.0236372	0.129258	1.42371	0.00587197	0.101374
BBS10	0.0129733	0.0133339	0.0050599	0.0130081	0.00833545	0.0116538	1.14503	0.322901	0.0551741	0.000879153	0.187494	0.00776192	0.0280933	0.0142145	0.0104462	0.269509	0.0750744	0.0121895	2.14057	0.746616	0.0917791	0.427366	0.196967	0.0480872	0.00504181	0.0685755	0.259157	0.0106024	0.00815655	0.0106152
STXBP5L	0.410309	0.0467901	0.00184732	0.34423	0.0253634	0.00616261	0.0175592	0.48713	0.00473335	0.00134835	1.70329	0.0750781	0.013178	0.276892	0.850741	0.24474	0.214336	0.00207325	0.00967685	0.0731927	0.10987	0.587091	0.00130473	0.000810008	0.00145389	0.00682677	0.00132178	0.00255378	0.552177	0.00439734
PFKM	0.0133296	0.0458121	0.00184667	0.0114357	0.00798329	0.0181609	0.288669	0.0253062	0.00873787	0.148001	0.681501	0.155251	0.11218	0.0656398	0.131825	1.16914	0.018411	0.015301	4.91681	0.0236274	0.289378	0.0310469	0.0504312	0.018908	0.00614176	0.0100496	0.0236181	0.0163458	0.0524147	0.0145038
CRTC2	0.00520538	0.0133311	0.0818187	0.614701	0.0284762	0.146827	1.28027	0.363104	0.00104081	1.26129	0.00523332	0.00243452	0.142367	0.0281978	0.00166895	0.00738907	0.0860915	0.0182626	0.438708	0.573434	0.0991446	0.055267	0.819975	0.00656937	0.349616	0.00353286	0.00470874	0.0255555	0.00758208	0.0179283
C17orf97	0.00254055	0.653432	0.391078	1.1572	0.219042	0.0275365	0.0437723	0.0021369	0.000861398	1.53678	1.04828	0.00791608	0.00794098	0.284891	0.012743	0.00335934	0.00460924	0.0617285	0.0207768	0.440248	0.0130815	0.00839041	0.929548	0.00185328	0.019932	1.11722	0.696929	0.0084974	0.013225	0.00775584
AK3	0.0178328	0.00752215	1.09848	0.00968774	0.0554463	0.39388	0.565206	0.0313895	0.00254419	0.00466696	1.125	0.0350759	0.131969	1.34961	0.92574	0.0291937	1.16236	0.131312	1.60169	0.659906	0.870772	0.039907	1.5046	0.0371215	0.152915	1.16613	0.888159	0.467064	0.0480598	0.0604155
TJAP1	0.032056	0.0197989	0.0049365	0.0116216	0.0700436	0.0113695	0.190045	0.0101919	0.00427601	1.03982	0.102829	0.00266898	0.0197928	0.0277599	0.0752135	0.0341141	0.00307117	0.0316722	2.23075	0.101128	0.406369	0.961655	0.823771	0.0766666	0.0102301	0.00320024	0.00440622	0.0149658	0.0740834	0.0188289
LOC100129845	0.000867962	0.0679377	0.000829274	0.0536713	0.000498129	0.298836	0.00406231	0.0270608	0.001993	0.00576359	0.00107302	0.000986757	1.04167	0.00176648	0.00162544	0.322728	0.000802134	0.0559511	0.00937398	0.210295	0.00537132	0.023906	0.0306466	0.0150951	0.000854341	0.00394266	0.0032249	0.00173569	0.237917	0.000764483
HIST1H2BH	0.261029	0.128088	0.0184679	0.168692	0.0703465	0.0379771	0.192575	0.0975342	0.0506144	0.0742332	0.0366043	0.00581462	0.00430777	0.0232454	0.027842	0.219128	0.0061346	0.0548298	8.76038	0.0112997	0.202971	0.449105	0.175411	0.0326175	0.0269402	0.0180746	0.0270681	0.0380161	0.0828569	0.167607
LRRC26	0.00170476	0.000332233	0.000410047	0.000179529	0.000643011	0.000341622	0.000379163	0.00557193	0.000646154	0.522473	0.255687	0.0230537	0.000298033	0.0230385	0.0339157	0.00104924	0.519686	0.000494105	0.000199433	0.000484494	0.000614105	0.000385383	0.00029611	0.000737751	0.000276208	0.000920559	0.0659173	0.00065987	0.000426451	0.00139025
CCDC153	0.0110026	0.0508514	0.527106	0.0941167	0.00111359	0.0164976	0.0321109	0.00634341	0.767748	0.0158641	0.00723656	0.00176719	1.40392	0.0580696	0.377906	1.3115	0.00343991	0.905285	0.095248	0.0182404	0.910286	0.168112	1.64052	0.0147336	0.000792353	0.361336	0.00231951	0.00946661	0.0861579	0.0084512
SFRP2	0.396449	0.287368	2.33506	0.0169104	0.0275141	0.0346699	2.25794	0.163104	0.624126	0.709145	0.699385	0.0988937	0.520381	0.00582373	0.192674	1.79533	2.61349	2.61195	0.367057	0.0114922	5.21057	2.94654	0.0839145	0.00323762	3.71231	0.678587	0.0627773	0.0232645	0.0415805	0.140079
UCHL3	0.417915	0.00461039	0.00553896	0.0303345	0.0399357	0.0587914	0.313759	0.0672154	0.00773374	0.00146752	0.1106	0.0228139	0.00938824	0.0285937	0.0246713	0.00393269	0.0190745	0.0693122	4.09434	0.0139858	0.648591	0.0262568	0.667799	0.180277	0.015819	0.0174708	0.00636138	0.0251139	0.0663099	0.493757
SPDYE7P	0.000662937	0.00112428	0.0010336	0.000694969	0.000767729	0.000773413	0.000542807	0.000639234	0.000760799	0.00150806	0.00074528	0.000845178	0.000947481	0.00152539	0.00127261	0.00086333	0.00108433	0.00109252	0.00030484	0.000832379	0.000404258	0.000671252	0.000736825	0.00108198	0.00127523	0.0012778	0.000538216	0.00163567	0.00068104	0.000694988
GTSF1	0.00308884	0.00099365	0.000660515	0.00116999	0.00132796	0.305494	0.000739306	0.143485	0.000479857	0.00168435	0.000625078	0.000692701	0.00104345	0.00203526	0.00117822	0.00715477	0.10603	0.0109692	0.00151116	0.00184459	0.00674592	0.00139845	0.00177433	0.0013541	0.000916575	0.00079046	0.00336947	0.00105552	0.00285934	0.635619
ITGB5	0.0315859	1.04092	1.6881	1.32755	0.568464	1.6018	0.141062	0.848109	0.00746376	0.0015331	0.128656	0.0296928	0.0761633	1.39525	0.00386909	3.83185	1.44004	0.102069	0.262447	0.805301	3.62464	0.700486	6.1161	0.353121	1.16658	0.584617	0.533165	0.125037	0.0558768	0.0200574
TSPAN13	0.0161861	0.0387935	0.016583	0.0370366	0.00793013	0.199757	0.332996	0.18901	0.0331556	0.0106727	2.38034	0.184637	0.051959	0.00529928	0.04661	0.0104795	1.56753	0.0743669	3.43652	0.00413582	0.37591	0.340087	1.2965	0.0311533	0.0160921	0.350592	0.17427	0.121393	0.0440543	0.140459
GNB3	0.00671836	0.430402	0.256642	0.0044465	0.0785103	0.0186332	0.698937	0.0392919	0.000509765	0.927284	0.723715	0.0522796	0.0104254	0.449826	0.00438148	0.225096	0.00136434	0.0132104	0.0934022	0.0741994	0.0250406	0.106036	0.00515315	0.000962063	0.0463432	0.597572	0.0618393	0.00219279	0.0150522	0.0100383
GPER	0.0117011	0.089331	0.000662806	0.0132289	0.314429	0.00467032	0.00742421	0.00194134	0.318262	0.00481849	0.00250668	0.00617466	0.00306802	0.0016974	0.00168659	0.246078	0.00100769	0.0108883	0.0105727	0.006503	0.00623231	0.0468803	0.680028	0.0125629	0.00265173	0.00226414	0.00195318	0.557119	0.0129221	0.00284109
USP14	0.0147555	0.0101412	0.0343933	0.00793497	0.684078	0.0258786	0.0704906	1.19324	0.0365314	0.411029	0.0129666	0.0127439	0.0610461	0.0108434	0.0221081	0.0154088	0.936289	0.00297956	3.47716	0.00470895	0.0469342	0.0502722	0.00689718	0.00516482	0.0694618	0.00770538	0.14769	0.0152069	0.00849304	0.0457685
ADAM22	0.15504	0.00276553	0.00371861	0.0145688	0.0892374	0.0864359	0.325716	0.477821	0.0509655	0.00531415	1.23955	1.16428	0.00157105	0.330679	0.254524	0.299277	0.00389894	0.118874	0.118937	0.0547898	0.842435	1.4294	0.408725	0.0698374	0.00995102	0.0192975	0.00306104	0.830258	0.439365	0.196779
MGLL	0.00128701	0.00126522	0.0064097	0.00386451	0.00492933	0.00385346	0.00252571	0.17486	0.00128432	0.0108393	0.136174	0.372972	0.00181561	0.446713	0.470633	0.00111769	0.00282863	0.00143824	0.00124326	0.00142698	0.00568561	0.00100825	0.000438791	0.000273798	0.00282679	0.00189241	0.000990458	2.01018	0.00160235	0.00349938
PGA5	0.0172241	0.00107483	0.00203526	0.00253223	0.000736345	0.0103155	0.000863043	0.00491947	0.0862674	0.00326541	0.0007958	0.000695658	0.00124544	0.000742748	0.000721536	0.00187828	0.0011941	0.00105102	0.00180611	0.312832	0.00847312	0.0017402	0.000843418	0.0013192	0.00345922	0.0034035	0.00308747	0.00184247	0.00383374	0.0224481
TYRP1	0.00305003	0.000926859	0.000666636	0.000734314	0.000460392	0.010316	0.00377099	0.00269881	0.00290358	0.00194636	0.0242329	0.0509717	0.0166474	0.00118295	0.00225459	0.00114737	0.0847758	0.000981029	0.00674533	0.006337	0.0099085	0.000916623	0.00338913	0.451674	0.00152635	0.0168144	0.0523322	0.893411	0.00208678	0.0086641
FBXW10	0.000702747	0.006048	0.00179816	0.000852227	0.00317472	0.0010149	0.0377914	0.000770595	0.00118798	0.0105088	0.0123399	0.0089156	0.00104474	0.00189618	0.0048301	0.00835142	0.00110123	0.0017192	0.00236267	0.00142862	0.000389814	0.006372	0.000906331	0.00146433	0.00147448	0.00145917	0.00143746	0.00152154	0.000654571	0.000734561
DDX53	0.00077938	0.000978458	0.000826263	0.000690467	0.000537819	0.00093375	0.000460071	0.000904219	0.00083452	0.00145949	0.000615188	0.000750233	0.00197296	0.000992694	0.000937461	0.000887163	0.00190669	0.00134208	0.000322278	0.000830395	0.00052713	0.000538379	0.000859656	0.00125141	0.00112817	0.000995074	0.000762318	0.00166519	0.00080166	0.000848108
IL4I1	0.00705082	0.0174354	0.000725174	0.00631598	0.00159202	0.00384227	0.011367	0.00149354	0.0421107	0.0115657	0.00387087	0.00479268	0.244444	0.00107134	0.00439846	0.00556626	0.0032111	0.00115368	0.0258411	0.0207112	0.0138062	0.132219	0.00105883	0.00257309	0.00124953	0.00235788	0.000794866	0.00118254	0.00795756	0.00679305
GSTM2	0.0114203	0.00652688	0.618679	0.0407956	0.00122247	0.00309847	0.178754	0.0355216	0.129209	1.20896	0.171456	0.00488382	0.0387808	1.18512	1.22423	0.666437	0.0380347	0.0179601	0.692681	0.0328993	0.212009	0.331556	0.252904	0.326959	0.373137	1.29835	0.11318	0.649674	0.111639	0.00117644
DNAH17	0.00213831	0.00194174	0.00622078	0.00318912	0.0251547	0.0135544	0.00486797	0.1076	0.000616458	0.0041603	0.00129333	0.000613116	0.115448	0.00526245	0.00294531	0.00202277	0.00116929	0.00392401	0.0102743	0.00290551	0.0561982	0.00646279	0.00835505	0.00196694	0.00309509	0.00134862	0.0204118	0.304078	0.0434196	0.00124899
STMN3	1.65093	0.192392	1.81752	0.0896202	1.0065	0.0381141	0.20047	1.45868	0.379467	0.324378	5.85067	0.0334124	0.0943906	1.82468	0.0318562	0.0194471	1.19747	2.96408	0.712742	0.00486452	2.02728	0.0384796	0.158653	0.0477668	0.0868487	0.208676	0.0112236	2.44562	0.0172601	0.0977433
IL6	0.000500156	0.00105503	0.00074382	0.000453211	0.00056968	0.298142	0.000376087	0.00056423	0.00139977	0.00196596	0.000671103	0.000726558	0.00781735	0.000920197	0.000932207	0.000789978	0.00164624	0.500535	0.000354981	0.0020154	0.000824371	0.000481695	0.00217243	0.000374987	0.00162027	0.00152963	0.000647131	0.395835	0.000622014	0.00107868
RNF216	0.0032202	0.0117942	0.0129095	0.00315764	0.0249536	0.00824797	0.492526	0.00676997	0.00360103	0.503772	0.0268041	0.0101951	0.259123	0.00626024	0.0186359	0.0117945	0.021847	0.0145208	3.37215	0.00757277	0.0153733	0.0157887	0.0172751	0.00969841	0.021163	0.00527396	0.016156	0.0213583	0.00439319	0.0077044
DPP9	0.0165137	0.00543266	0.783624	0.0377191	0.12431	0.045755	0.613472	0.00962517	0.00686245	1.4918	0.102059	0.00453918	0.0333957	0.0382047	0.0911072	0.00344625	0.00452999	0.0194534	1.77902	0.00347152	0.887344	0.0155438	0.807018	0.0550314	0.0463803	0.0228002	0.00165524	0.0214829	0.031966	0.119973
VCX2	0.000859844	0.00111836	0.000815468	0.000605698	0.000493939	0.00470353	0.0005032	0.00154763	0.000827663	0.00236947	0.000609512	0.000776051	0.0129947	0.00102244	0.000915661	0.000806645	0.00851426	0.00106814	0.000768887	0.00200671	0.00223268	0.000565524	0.000828979	0.00102619	0.000999954	0.00102338	0.00191903	0.00140686	0.00123144	0.00245018
VDR	0.0026828	0.00231307	0.0014153	0.00908081	0.00141435	0.245665	0.00126045	0.00398963	0.000847239	0.00764869	0.00109324	0.00108896	0.042852	0.00123411	0.00130326	0.00111549	0.00169314	0.000600466	0.00262626	0.00265415	0.0308689	0.00126619	0.022574	0.157764	0.00313294	0.0016278	0.00126417	0.168382	0.0445616	0.00269842
DDX60L	0.263916	0.000324818	0.00255195	0.000672339	0.00171909	0.165029	0.00423467	0.000700554	0.301005	0.00139906	0.00599034	0.00317906	0.435292	0.0037917	0.00220502	0.331323	0.026948	0.00633035	0.00764248	0.0124106	0.00166109	0.00346246	0.0444004	0.142451	0.350286	0.0595379	0.133141	1.73603	0.0305499	0.153987
TMED2	0.0693196	0.00990259	0.0121212	0.032013	0.0114125	0.0323597	0.262772	0.0217	0.0200782	0.0201207	0.420164	0.071424	0.124185	0.00453527	0.0440138	0.00855946	0.0780783	0.209323	6.1879	0.0146255	0.653559	0.0466795	0.579481	0.10189	0.0698523	0.0622206	0.0104526	0.027247	0.0557652	0.0890535
TOR1A	0.00936388	0.00950837	0.00676157	0.00781999	0.00591745	0.015106	0.198135	0.0393635	0.00830185	0.0487067	0.0629519	0.055364	0.00240789	0.00312899	0.023508	0.00994604	0.00180916	0.122163	4.13374	0.00665831	0.0717306	0.00969578	0.148272	0.0451818	0.0279044	0.00670247	0.00508703	0.0255194	0.00780918	0.0212346
LRRC23	0.00422908	0.0176336	0.154239	0.644813	0.00191757	0.00651697	0.31728	0.193413	0.0359635	0.452509	0.649363	0.605656	0.610963	0.878167	0.0102305	0.355753	0.491198	0.011147	0.452062	0.1266	0.0391106	0.145083	1.7771	0.00785571	0.0205362	1.85217	0.609094	0.0751459	0.00441906	0.0143184
ATP6V0A1	0.013012	0.0142522	0.0406412	0.0143605	0.0293831	0.00783627	0.698817	0.0114731	0.00590749	1.15148	0.979226	0.705319	0.0118417	0.00463317	0.0354544	0.0206859	0.00894931	0.447802	2.72746	0.00207476	0.108481	0.100791	0.275748	0.0245873	0.07407	0.0660262	0.00938365	0.0150324	0.00920343	0.0101433
ATP11B	0.0185424	0.00465338	0.0589066	0.005207	0.0803735	0.166532	1.10277	0.132638	0.00383687	0.00190316	0.221247	0.0189689	0.00426024	0.0224783	0.0160346	0.0448615	0.057067	0.0354014	1.69294	0.108313	0.672208	0.743894	1.64008	0.0259726	0.0198203	0.0333328	0.115796	0.0380691	0.0122145	0.107221
PALM2	0.00316364	0.249578	0.387054	0.0123553	0.370384	0.599344	0.00507549	0.364897	0.307178	0.147487	0.00537688	0.917295	0.0536201	0.301393	0.0253626	0.0170802	0.00163864	0.00035426	0.00396365	0.0646757	0.123601	0.133623	0.000715161	0.495666	0.0930515	0.000340976	0.00328119	1.44212	0.154665	0.00444309
GPR37	0.0345966	0.0150607	0.251216	0.285084	0.00691146	1.09778	0.0803042	0.00160959	0.0252547	0.0588087	0.149584	1.01432	0.0228712	0.362306	0.0174863	0.0102359	1.26435	0.0548984	0.145961	0.466944	0.470204	0.0171565	3.45104	0.293587	0.831804	1.90988	0.0185412	0.160882	0.0607941	0.0210389
GVINP1	0.008367	0.0498605	0.00320952	0.00660656	0.00198292	0.00551181	0.0207597	0.17151	0.00136224	0.00962896	0.00377909	0.0130234	0.000872583	0.00239043	0.000967704	0.00628255	0.000920977	0.00702811	0.0227849	0.00109111	0.00398337	0.138575	0.027004	0.0138463	0.00126095	0.00328633	0.00130917	0.346273	0.00322063	0.0157249
TLR8-AS1	0.00224735	0.00105088	0.00108473	0.000731473	0.000932877	0.00192286	0.000887785	0.000921667	0.00239434	0.00262927	0.000898561	0.000794531	0.00356878	0.00112855	0.00137986	0.00140499	0.00174014	0.00135189	0.000995889	0.00966903	0.00158173	0.00105374	0.00104936	0.00139762	0.00317085	0.00131994	0.00102564	0.00166145	0.00148532	0.00251632
FAM160B2	0.00754048	0.0610838	0.726321	0.00617699	0.0427598	0.0348264	1.48997	0.00184418	0.00394909	0.801849	1.30221	0.0197693	0.110869	0.110424	0.00870113	0.406033	1.49182	0.169382	0.419139	0.00112483	0.0412505	0.277725	1.88739	0.0368209	0.108642	0.0354434	0.0189599	0.0751884	0.700777	0.0578742
LOC100131496	0.00321204	0.349431	0.000695958	0.0010512	0.387432	0.00111876	0.000255315	0.30278	0.000531288	0.00575856	0.000236242	0.000571055	0.0790774	0.000747501	0.000345824	0.00370218	0.0342698	0.371181	0.000539819	0.0119042	0.314857	0.00104328	0.333997	0.0180672	0.000380806	0.000467636	0.0011006	0.0198447	0.00336198	0.00133732
FASLG	0.000675652	0.00181855	0.000845809	0.000759758	0.000587401	0.000676455	0.000481801	0.000642643	0.000795853	0.00153056	0.000605934	0.000814921	0.000993746	0.00107309	0.000991842	0.000961416	0.000870001	0.00105805	0.000265427	0.000713827	0.000337966	0.000740994	0.000740619	0.00128995	0.00123598	0.00110185	0.000404514	0.00152194	0.000661955	0.000660333
TBCCD1	0.0884795	0.00997802	0.0170417	0.138264	0.00485419	0.011941	0.578023	0.065928	0.0454858	0.0042228	0.0373785	0.027978	0.00240851	0.0042449	0.00222246	0.00651424	0.0031442	0.0313911	2.47599	0.00176241	0.0303693	0.0667105	0.0256207	0.00278393	0.0156665	0.0366492	0.0144371	0.0208461	0.0110957	0.465368
C14orf167	0.0131002	0.0121872	0.0166132	1.5502	0.0312173	0.0580667	0.529118	0.0805038	0.0019115	0.00187685	0.213645	1.2313	0.00982929	0.00621133	0.670872	0.046855	0.457155	0.0523786	0.320213	1.75248	0.124636	1.68721	1.01635	0.195891	0.0817082	0.892234	0.00783815	0.0244907	0.00831328	0.140336
YTHDC2	0.443589	0.00771815	0.632186	0.288149	0.0724705	0.066102	0.866379	1.2977	0.169978	0.00520063	1.33027	0.0381301	0.0134836	0.109405	0.155289	0.0128966	0.417914	0.034917	0.880558	0.0120176	0.829259	0.642665	1.74149	0.013795	0.0119329	0.00814489	0.213816	0.0210328	0.255739	0.541718
FDXACB1	0.00415669	0.00269187	0.148199	1.11275	0.308708	0.0236776	0.243268	0.0162308	0.004307	0.00292999	0.0174714	0.580905	0.0105728	0.0170828	0.00413741	0.00479224	0.0780844	0.00106439	1.22034	0.00122822	0.0173933	0.0108952	0.00858776	0.0489702	0.0254355	0.00846625	0.0148531	0.015321	0.00202187	0.38387
CTAGE4	0.00223571	0.00136707	0.000843365	0.001508	0.000620743	0.0484796	0.000670945	0.0568804	0.00146578	0.00256247	0.000572623	0.00069704	0.00510098	0.00108898	0.000916686	0.00161911	0.00154098	0.0113836	0.00225285	0.00542009	0.0463684	0.000849366	0.10198	0.0522445	0.00113549	0.00116518	0.00213719	0.00446191	0.00427439	0.01074
RNF152	0.00274549	1.62148	1.60758	0.000538796	0.27433	0.438741	0.00348337	0.000141542	1.22031	1.0675	0.0618547	2.94425	0.489695	0.00314369	1.58396	1.49047	0.622949	0.170812	0.000784554	0.00890824	0.000579131	0.00330372	2.99763	0.0582029	0.807258	1.87675	0.000254511	0.0730953	0.000702351	0.163735
ATF6B	0.0203844	0.00712361	0.0662958	0.00210007	0.0233473	0.0713652	3.05424	0.380682	0.000596039	0.0465201	0.0214916	0.00309463	0.0044556	0.032733	0.00821101	0.0195711	0.522782	0.204682	0.0405363	0.442648	0.0292804	0.0128141	0.957045	0.015549	0.0337215	0.0418143	0.124481	0.0166607	0.492243	0.378395
PHF11	0.287836	0.00332262	0.474915	0.0117365	0.00321415	0.198882	0.00270613	0.284547	0.552881	0.000309713	0.00143384	0.000435183	0.152855	0.635441	0.436377	0.0531127	0.914441	0.152138	0.00552182	0.476403	0.977464	0.446188	2.72856	0.00909498	0.511038	1.00415	0.173145	0.0118675	0.648343	0.121675
AP4S1	0.298888	0.110931	0.0165436	0.0495261	0.0488181	0.0124092	0.719072	1.06568	0.00235872	0.0183492	0.0945534	0.0791032	0.00325055	0.005597	0.432554	0.2855	0.0464116	0.250482	0.706009	0.360667	0.0410058	0.077914	0.289623	0.0590206	0.0834527	0.000956935	0.077319	0.00565828	0.0120662	0.151721
PTH	0.000664804	0.00119758	0.000897852	0.000625097	0.000608364	0.000820328	0.00042244	0.000799815	0.000804377	0.00153763	0.000586006	0.000837827	0.000899443	0.00102741	0.000853917	0.000935079	0.00107474	0.00119082	0.00026515	0.000775486	0.000426549	0.000487542	0.000785014	0.00129467	0.00115107	0.00116699	0.000452237	0.00132126	0.000664921	0.000677204
GSTA1	0.20295	0.000527756	0.000265475	0.000415086	0.000303181	0.00892424	0.000353346	0.0398832	0.000242218	0.000218546	0.277891	0.029559	0.00206965	0.000358393	0.0161327	0.000566355	0.00530384	0.439814	0.000467517	0.000458804	0.0180891	0.000178218	0.00789367	0.731266	1.02178	0.0021769	0.0128577	0.00249367	0.030823	0.0183405
DNAH9	0.108608	0.0066049	0.269451	0.000751842	0.00334795	0.00107219	0.0253467	0.00508702	0.336136	0.00136069	0.0275464	0.0207825	0.000288898	0.00398664	0.00188926	0.00292625	0.00307867	0.00111222	0.00288166	0.000564459	0.00121624	0.00534503	0.00147069	0.00238981	0.0019093	0.067782	0.0504712	0.00189454	0.000375913	0.0142111
HELQ	0.0338341	0.108596	0.00305827	0.0316548	0.00824124	0.003565	0.513577	0.269607	0.0391713	0.00157045	0.218468	0.0130478	0.00680103	0.00542246	0.0192995	0.0169823	0.00474346	0.108656	1.3363	0.131428	0.159683	0.430912	0.831459	0.0678412	0.00358639	0.0024116	0.00385048	0.0092251	0.0134444	0.00743158
CYP21A2	0.000813923	0.00229689	0.00141621	0.00104173	0.00116739	0.000834189	0.00336966	0.000864587	0.00123207	0.00493035	0.00480483	0.0066994	0.00119502	0.00203898	0.00281199	0.00164728	0.00116603	0.00135117	0.000904577	0.00119462	0.00048194	0.00151665	0.00104824	0.00153242	0.00203244	0.00345753	0.000848482	0.00180203	0.000875936	0.0007569
TAS2R13	0.00118123	0.906018	0.00237963	0.00349543	0.278417	0.00561554	0.00533726	0.0468031	0.00878013	0.00430146	0.00341037	0.16497	0.0416339	0.290293	0.000335636	0.0049074	0.00277042	0.0012749	0.00735262	0.00169362	0.0194555	0.00559085	0.00314429	0.000951264	0.00212203	0.00121975	0.0252152	0.259636	0.00141451	0.00312048
CCR8	0.00800709	0.00103583	0.00081832	0.000910274	0.000607004	0.0223568	0.000575737	0.00742285	0.00130148	0.00171352	0.000696203	0.000834645	0.00330571	0.00114324	0.00118899	0.000876417	0.001045	0.00109429	0.00102535	0.00301813	0.0189451	0.000596442	0.000908345	0.00108213	0.00108606	0.00122261	0.00185802	0.00198209	0.00356291	0.0523632
C7orf53	0.000909216	0.00460255	0.00772641	0.000522297	0.0034195	0.0120404	0.221999	0.0877492	0.000479468	0.00423727	0.00555167	0.0366147	0.0330311	0.00049372	0.000904897	0.000989526	0.00712438	0.00532519	0.0485895	0.011999	0.0105069	0.0028699	0.0194833	0.006456	0.00181158	0.0102554	0.00136854	0.0249631	0.000953103	0.010384
LMX1A	0.000137822	2.80158	9.45894e-05	2.98915e-05	4.40533e-05	0.000275375	7.53436e-05	0.000310177	0.864346	0.00325809	0.000337544	0.00441154	0.00119555	0.000338416	0.000454387	1.04175	0.000569399	0.00837692	5.02485e-05	0.000510355	9.09528e-05	0.000119642	0.00143848	0.5654	4.8443e-05	2.23742	0.000378768	0.000307631	5.4285e-05	0.000206265
PVRL3	0.588915	0.0890472	0.152202	0.0373039	0.228021	0.0505581	0.381458	1.46168	0.0483954	0.00203337	0.142909	0.00779251	0.0107716	1.18753	0.766189	0.00372933	0.0154249	0.0124971	1.43969	0.0945901	1.31467	1.54755	1.54562	0.117725	1.51714	2.12046	0.0175372	0.0314232	0.0334847	0.071249
GNPNAT1	0.0170168	0.00470829	0.330091	0.00662566	0.0739664	0.0486661	0.222334	0.0157139	0.00871344	0.0164897	0.158704	0.0453494	0.157887	0.0913923	0.00404501	0.360755	0.249959	0.00249985	2.34692	0.0546975	2.22046	0.894882	0.160561	0.080138	0.0861144	0.00716653	0.0218354	0.0811809	0.00943177	0.0834138
SPOCD1	0.00173467	0.28636	0.376177	0.169238	0.000297045	0.00440431	0.00100765	0.0279954	0.168013	0.0036252	0.000659998	0.000619405	0.388034	0.000396477	0.000698235	0.494502	0.0100713	0.637018	0.0024258	0.359895	0.0436338	0.00761741	0.182581	0.0183608	0.00501645	0.0158736	0.0754697	0.0246495	0.154494	0.00268454
FXYD3	0.00445765	0.00262406	0.00109739	0.00172003	0.00170985	0.00406231	0.00150175	0.00180719	0.00270929	0.00317977	0.00115963	0.000753475	0.0639136	0.00177998	0.00239573	0.00117718	0.0874726	0.0235869	0.00587293	0.0376009	0.0125076	0.00160765	0.334474	0.00794157	0.00181839	0.00177492	0.00226455	0.00160399	0.00289537	0.0111683
MAMDC4	0.00467706	0.678573	1.28135	0.00290191	0.106571	0.0106591	0.237497	0.0756272	0.000238685	0.868482	0.169194	1.0295	0.00577285	1.39566	1.16428	0.804934	0.0143438	0.00598229	0.029393	0.139947	0.105219	0.00721886	0.340515	0.0249967	0.0116031	0.375711	0.0183683	0.00113067	0.0163633	0.00434393
EPHA4	0.746331	3.53429	2.2317	0.00450429	0.540594	0.00180607	0.0604233	1.16525	3.21443	0.235896	3.96924	0.0338163	0.0632345	3.1464	1.35939	5.30495	0.320567	0.00142694	0.0245047	0.381808	0.421013	0.159097	0.0029612	2.89839	0.0497689	0.631667	0.0150607	2.04924	0.0293936	0.00231483
DAB2IP	0.0682018	0.0298724	0.0061296	0.0666198	0.0584579	0.0202612	2.26279	0.0453125	0.0786086	1.62027	0.892767	0.0135333	0.00255878	0.0158568	0.0976267	0.229308	0.00325728	0.0871577	0.605567	0.0033086	1.50152	1.00635	1.74793	0.0104501	0.0127587	0.00364966	0.011648	0.284741	0.0242308	0.111976
FUK	0.00553725	0.00112627	0.062788	0.0759671	0.00995145	0.000363572	0.915941	0.0796887	0.0400061	0.923308	0.299092	0.00499947	0.0488558	0.00928433	0.0177463	0.0448247	0.449902	0.654724	0.605726	0.00985678	0.117096	0.498837	0.627974	0.112726	0.11959	0.571407	0.0137425	0.0156078	0.199777	0.000362313
TBC1D8	0.0225029	0.00194594	0.0389608	0.0124909	0.541419	0.0462976	0.0767545	0.00247565	0.0207584	0.511189	0.0391956	0.0566646	0.0264822	0.0011538	0.0031954	0.00866109	1.22899	0.968042	1.22607	0.00629834	1.38232	0.0150266	0.065629	0.00269815	0.285727	0.118667	0.00962246	0.751929	0.0142579	0.0517628
FIBIN	0.123905	0.127888	0.00227056	0.00224338	0.00264069	0.0340613	0.0413749	0.00748424	0.289371	0.00185615	0.0152497	0.287531	0.00240942	0.000502071	0.00655761	0.0110747	0.000882729	0.00159023	0.0364204	0.00296775	0.00998572	0.0299266	0.00842417	0.0693081	0.312531	0.00586456	0.00227333	0.559283	0.0420875	0.117849
CACNA1A	0.177183	0.44299	0.396231	0.00192808	0.0866008	0.046439	0.00375245	0.204749	0.00305709	1.32116	0.322836	0.907494	0.25111	0.00167903	0.0204615	0.416173	0.154451	0.000381332	0.0012172	0.015303	0.306058	0.777377	0.000119191	0.000320219	0.0339185	0.0189474	0.00238771	0.000326201	0.00654243	0.0513164
MT1H	0.512961	0.00166404	5.17745e-05	0.0310898	7.58596e-05	0.561354	0.000116578	0.000649896	0.555688	0.00120018	0.000348049	0.0046718	4.55858	0.0004276	0.000469583	0.0121691	0.566949	0.00319412	0.000176364	0.00143925	2.28731	0.000198049	0.322496	0.00364021	0.000204462	8.12632e-05	0.000821815	0.00201292	0.905147	3.71995
ANP32E	0.261572	0.0313581	0.0423088	0.0410885	0.205434	0.0388417	0.232953	0.957836	0.00980383	0.00263041	0.0404924	0.00502742	0.0156933	0.0743799	0.0160231	0.0238668	0.103103	0.00751309	5.39	0.0122333	0.22465	0.250464	0.0323251	0.00461931	0.0343235	0.206942	0.108596	0.00755015	0.0708721	0.259664
MAU2	0.00626028	0.00560489	0.00869357	0.00545324	0.076656	0.00708628	1.40463	0.103604	0.00169308	0.748304	0.106143	0.00738617	0.0103648	0.0348071	0.059838	0.00890343	0.00347058	0.220635	2.52632	0.00437874	0.146	0.0747458	0.215997	0.027252	0.0180439	0.00219285	0.00866136	0.0119605	0.0105804	0.00470759
IST1	0.00804907	0.0597509	0.0130313	0.0109422	0.0177665	0.00961544	0.167901	0.00507132	0.0221692	0.125965	0.0321979	0.0370855	0.0913406	0.0252132	0.0197591	0.135689	0.0180774	0.0432012	6.32874	0.0127329	0.0209336	0.183122	0.0278174	0.015324	0.00791993	0.00910485	0.0107713	0.0114094	0.0119235	0.0064423
UROD	0.0300998	0.0137371	0.0199491	0.0231042	0.00910097	0.0316492	0.0273125	0.114609	0.00618578	0.00752389	0.0035921	0.00310789	0.00540048	0.00535486	0.00328737	0.00714239	0.0251824	0.0341161	5.34719	0.00508141	0.0981347	0.0221472	0.0908595	0.130731	0.115368	0.0154299	0.0220476	0.021285	0.01706	0.208867
FAM66D	0.00187447	0.00568716	0.000983407	0.1109	0.00562085	0.00458137	0.05014	0.0120335	0.00176754	0.00737924	0.00890566	0.648321	0.0033816	0.00208607	0.567726	0.0277973	0.00113063	0.31443	0.0671298	0.461698	0.0218255	0.454214	0.0695466	0.00323964	0.000367058	0.0269595	0.0744495	0.0150433	0.0237543	0.00231429
GFPT2	0.0226829	0.0290729	0.0166685	0.219405	0.138932	0.0860944	0.554147	0.152871	0.211861	0.348301	0.196323	0.204175	1.57164	0.104688	0.139427	0.240786	0.0459583	0.00661341	0.482675	0.00329245	4.59895	1.93914	0.0535362	0.00143847	0.0111303	0.0012089	0.398622	0.0515645	0.0107942	0.0498524
LY6G6F	0.0007287	0.00126629	0.000886153	0.00068673	0.00055131	0.000858147	0.000532183	0.000716446	0.000813551	0.00155875	0.000601491	0.000938333	0.000999143	0.00109051	0.000865484	0.000961199	0.000980471	0.00119233	0.000262646	0.000955514	0.000404889	0.000602578	0.000753368	0.00134337	0.00108485	0.00106026	0.000471288	0.0013461	0.00071003	0.000637413
RIC3	0.0596743	0.0722759	0.00268352	0.00229612	0.0136819	0.109904	0.272271	0.42414	0.099958	0.0103592	1.45186	0.647804	0.663207	0.00747218	0.397018	0.00358189	0.00487229	0.717508	0.0893111	0.0102	0.323575	1.39225	0.0752746	0.372049	0.00943035	0.0190921	0.00320277	0.0128085	0.0284621	0.142224
SNORA14A	0.0365329	0.0163134	0.000500213	0.000677677	0.0128065	0.00158703	0.000428147	0.000819411	0.000245785	0.595834	0.283846	0.0842223	0.0254684	0.00077035	0.000536038	0.392053	0.799663	8.91595e-05	0.000221718	0.000737783	0.00142417	0.000387027	0.000195386	0.261895	0.00170307	0.338442	0.246062	0.000656899	0.594443	0.02026
TMPRSS11BNL	0.000723915	0.00103037	0.000793362	0.00063191	0.000570428	0.000763519	0.000444502	0.000670764	0.000825008	0.00136746	0.000626697	0.000920733	0.000956693	0.00107945	0.0010013	0.000847642	0.00102055	0.00112876	0.000233218	0.000673938	0.000337981	0.000559032	0.000758385	0.00123785	0.00112316	0.00110276	0.000464785	0.00134519	0.000677872	0.000678652
ZNF781	0.26865	0.249461	0.0173863	0.00091325	0.0323224	0.00511906	0.105897	0.00656963	0.0316043	0.00122471	1.08244	0.0142891	0.0012581	0.0710864	0.54449	0.464226	0.000838825	0.115338	0.00701362	0.00329564	0.00355746	1.03499	0.788071	0.184155	0.00576462	0.00237147	0.0496059	0.0325871	0.00298526	0.0328841
PATL2	0.0176326	0.00217098	0.0218042	0.0026967	0.0086279	0.00346741	0.00434151	0.00238538	0.00445335	0.00261361	0.000558623	0.000624977	0.00228711	0.0190247	0.000551662	0.00657384	0.00114982	0.00269365	0.00832225	0.0788961	0.00462913	0.0756108	0.00225568	0.00303623	0.00185879	0.00125448	0.0038943	0.00158845	0.00626407	0.00929735
KLK2	0.00229201	0.00113983	0.000910288	0.00084926	0.000868178	0.00273488	0.000828703	0.00214111	0.00138885	0.0023592	0.000694813	0.000859517	0.00577338	0.00134836	0.000796652	0.00359641	0.00464595	0.00231193	0.00174844	0.00444791	0.00248394	0.00134144	0.00114485	0.00131688	0.00109063	0.00100024	0.00235155	0.00154834	0.00132036	0.00264336
PTPRG	0.0175449	0.029903	0.0171227	0.0108506	0.0211507	0.0311815	0.357414	0.0214989	0.0214739	0.0152049	0.163708	0.919381	0.129318	0.00857993	0.0240131	0.19529	0.462969	0.0148131	2.12181	0.00765426	2.56058	2.08386	1.21372	0.20113	0.751453	0.253832	0.0233618	0.132006	0.017414	0.0533986
MAMSTR	0.0627699	0.00232384	0.000472091	0.00161252	0.00279221	0.00136304	0.0678982	0.0429671	0.000778747	0.305971	0.0119643	0.331762	0.0951731	0.0102349	0.0118435	0.084834	0.00998551	0.527461	0.189411	0.00298926	0.0495223	0.0173192	0.00418527	0.000546837	0.000603134	0.001164	0.00519751	0.0390963	0.193186	0.00304704
CCNE2	0.00261332	0.0176197	0.0202491	1.26995	0.916682	1.1035	0.615252	1.11148	0.159651	0.00111834	1.19252	0.00409976	0.552134	0.0754084	0.654637	0.00974696	0.00355439	0.0132644	0.0827411	0.72516	0.0255374	0.893841	0.438908	0.0502777	0.834665	0.663097	0.245832	1.14061	0.0045486	0.00695912
UBP1	0.0129997	0.0320108	0.0152	0.00332311	0.0322657	0.112954	0.18184	0.401052	0.00301996	0.396574	0.0162142	0.0187842	0.0326924	0.0248425	0.0243068	0.00692643	0.00525355	0.135192	3.61752	0.0841486	0.255977	0.0538085	0.466383	0.134263	0.00224803	0.00170366	0.0172431	0.0123407	0.012281	0.0372257
CGRRF1	0.0107418	0.0170306	0.00556705	0.00528151	0.039499	0.0391043	0.0264017	0.010928	0.0581087	0.000888085	0.0201503	0.00235287	0.0991987	0.00561864	0.0214771	0.0795741	0.0591085	0.0070271	3.28971	0.0143275	0.104802	0.578051	0.00850736	0.00406953	0.0701375	0.117504	0.016275	0.00165635	0.0071219	0.0895423
PPFIA3	0.619794	0.00104015	0.00253846	0.005068	0.00614965	0.0188671	0.0589773	0.0071502	0.0105408	0.0921196	2.69943	1.38893	1.26829	0.082315	0.100438	0.0393902	0.197344	2.39234	0.0352218	0.00559933	1.42	1.39406	0.00966581	0.00295042	0.00374566	0.0355545	0.0446201	1.16387	0.068636	0.0421674
SHE	0.0167838	0.00108188	0.00139206	0.00712555	0.000796752	0.0175451	0.00283905	0.00676208	0.000643269	0.00437949	0.0169716	0.0111079	0.117404	0.0011002	0.0029399	0.000598383	0.0292884	0.000842611	0.0030321	0.0542616	0.140255	0.000742481	0.000726428	0.00106731	0.0033052	0.0825584	0.001321	0.00213171	0.231453	0.0255728
ZNF92	0.0140017	0.0212301	0.00295104	0.00672757	0.00722751	0.0726457	0.0209384	0.0742729	0.0133988	0.00115476	0.00451349	0.00415152	0.0255284	0.00728857	0.00518784	0.0463735	0.0422639	0.0221419	4.44497	0.016487	0.0848985	0.0315404	0.00292684	0.00267192	0.00317406	0.00974447	0.122174	0.00284372	0.0100066	0.0781141
UBTD2	0.0251268	0.0131779	0.0246848	0.011701	0.159631	0.10597	1.36559	0.0852969	0.0197319	0.00942526	0.0890389	0.0118125	0.0063485	0.0355223	0.040511	0.0168714	0.00391827	0.00541909	4.0779	0.0186265	0.187478	0.142936	0.0422117	0.0122645	0.022281	0.00561719	0.0165147	0.0337088	0.0175449	0.0850778
THBS3	0.000424441	1.87824	1.49801	0.152009	0.0511085	0.0362179	0.636094	0.221307	0.411701	0.192918	2.91895	0.010246	0.80243	1.64712	0.0392731	2.09645	0.366036	0.0277552	0.18792	0.166582	0.0779391	0.0515665	1.81267	1.24888	0.632478	0.0838773	0.00144429	1.27144	0.00111743	0.0115673
EMILIN1	0.020358	0.436505	0.0050245	0.0196698	0.0364539	0.0240239	0.00853127	0.770316	0.784216	0.188067	0.00695836	0.00245239	0.589836	0.00511148	0.493946	0.78317	0.0425177	0.531512	0.00500799	0.431639	0.0837526	0.241401	0.00106769	0.000342388	0.00459497	0.323836	0.389596	2.527	0.0681831	0.611074
CDCP2	0.00114848	0.00343002	0.0146706	0.00331795	0.0049991	0.00107019	0.00780873	0.000935451	0.0103487	0.00583907	0.00110731	0.00120738	0.00321647	0.00598741	0.00148115	0.00279846	0.00175722	0.00110179	0.00325073	0.00141471	0.000861096	0.0301698	0.000922669	0.00133775	0.00147806	0.00124287	0.00123775	0.00171055	0.00130088	0.000937626
NLRC4	0.000748181	0.000914646	0.0030184	0.000730148	0.1777	0.000929444	0.00272443	0.000623092	0.000890799	0.00158986	0.00169404	0.000978131	0.00110541	0.00123364	0.00449475	0.00076153	0.00111023	0.00511998	0.000732633	0.00104964	0.000374421	0.00111659	0.0350233	0.0156379	0.00278366	0.00497454	0.000598215	0.0309925	0.000738026	0.000809875
EXOC3L1	0.00653556	0.000473206	0.000604142	0.000520178	0.00031569	0.172476	0.000401984	0.00584143	0.000470446	0.408956	0.177011	0.0333722	0.0100745	0.000261465	0.0115845	0.000434029	0.180609	0.0878024	0.000631887	0.0116416	0.106778	0.000177593	0.146034	0.0023081	0.0610207	0.00564538	0.000689105	0.183152	0.266774	0.0380592
MGC16025	0.00177968	0.495871	0.000382788	0.0013783	0.18277	0.00657718	0.00933407	0.00868246	0.00116567	0.0131556	0.0579027	0.0239257	0.0119176	0.0112682	0.00419447	0.000438637	0.00534866	0.00167129	0.00484887	0.00153916	0.00730065	0.000764123	0.00167662	0.0018764	0.000875495	0.0194627	0.00415139	0.00230883	0.00192114	0.00614818
LOC645431	0.00334532	1.42325	0.444239	0.0373679	0.00084577	0.000553357	0.384111	0.0711678	0.769427	0.065853	0.0344245	0.210218	0.53399	0.00153859	0.594177	0.119211	0.304948	2.38687	0.0451605	0.133511	0.0603285	0.290403	0.901639	0.305475	0.0929648	0.00292017	0.00120348	0.0227036	0.00367991	0.000769193
WNK1	0.0153492	0.0307457	0.0177104	0.017936	0.699935	0.0340641	0.175517	0.313299	0.00902415	1.51943	0.0267129	0.0121728	0.0106286	0.033316	0.00795759	0.132756	0.00356419	0.00940579	3.47849	0.00921806	0.162722	0.21734	0.110828	0.0112928	0.0204079	0.0109343	0.0131236	0.353534	0.024622	0.022609
ABCG8	0.00231145	0.000994616	0.00165856	0.00116881	0.00114339	0.0033254	0.00248449	0.00154085	0.00113836	0.0109585	0.00485438	0.00422953	0.00255991	0.00136928	0.00589043	0.000938643	0.00126179	0.00111372	0.00214823	0.00345663	0.00192075	0.00123178	0.000720276	0.00120564	0.00162654	0.00193027	0.00153747	0.00143059	0.00326941	0.0028882
GCFC2	0.0908309	0.00107601	0.187602	0.0124505	0.111943	0.0251971	0.156642	0.917965	0.0443226	0.00116446	0.0518305	0.0114185	0.00406056	0.0135297	0.0255313	0.464697	0.00592318	0.898658	1.68803	0.359046	0.0844608	0.403015	0.149343	0.00785815	0.0447059	0.0568591	0.189578	0.845398	0.0118631	0.169306
SPRR2F	0.00456207	0.00094494	0.000814665	0.0148287	0.000532863	0.00452079	0.000486181	0.0163019	0.000691934	0.00241349	0.000589107	0.000757161	0.00346243	0.0010769	0.000864304	0.000670963	0.00155561	0.00201499	0.00146447	0.00058129	0.0193984	0.00056866	0.00228106	0.00475259	0.00103351	0.00101632	0.00344633	0.00176288	0.0596228	0.00239157
HERC2P9	0.262028	0.00091185	0.224382	0.0133362	0.0149307	0.00052317	1.13099	0.861424	0.00146857	0.00105377	0.0176946	0.0371863	0.50739	0.495857	0.588346	0.042014	0.282077	0.00273492	0.0106012	0.336188	0.00639313	0.0106753	0.405074	0.00298638	0.00427079	0.0048342	0.000503055	0.00748969	0.00677831	0.000579
C14orf43	0.00797594	0.00171642	0.507975	0.755685	0.408244	0.00980602	0.596214	0.582179	0.00190356	1.28417	1.10577	0.0549185	0.213408	0.147518	0.0395901	0.0157826	0.228748	0.177733	0.268526	0.895668	0.25102	0.108638	1.95387	0.010676	0.109951	0.0288547	0.00328528	0.0221107	0.142027	0.00570006
FCHO2	0.0138726	0.00246844	0.012788	0.0052981	0.0612897	0.826254	1.2474	0.0737192	0.0047811	0.000806252	0.164481	0.00550476	0.0388077	0.00855453	0.00820858	0.0249048	0.790474	0.0396548	1.08761	0.0129716	0.245085	0.264381	1.16903	0.076428	0.0295958	0.0406813	0.0136179	0.111873	0.0558383	0.00678869
TUSC5	0.00321924	0.00130956	0.00195577	0.00414007	0.0062711	0.00136238	0.0079681	0.00119624	0.00656268	0.00319676	0.00439743	0.00146101	0.00245605	0.200158	0.00145063	0.00178453	0.0012402	0.00106946	0.00201926	0.00148552	0.00143065	0.00493568	0.000653955	0.00117635	0.00763846	0.208181	0.0015681	0.00152443	0.00331928	0.00177167
FOSL2	0.0123956	0.617982	2.80664	0.747884	0.0633752	0.00488713	0.00283278	0.398175	0.546698	0.877253	0.00190492	1.3433	1.43174	0.0993288	0.00057611	0.338793	0.379168	0.308444	0.00284362	0.481856	0.00463469	0.092358	0.853576	0.893176	1.09371	0.312026	0.00140482	2.9065	0.00252237	0.393498
HOXA-AS5	0.00059676	0.00101115	0.000667311	0.000423212	0.000420614	0.0004588	0.000337214	0.000591504	0.00078518	0.00147401	0.000521395	0.000853228	0.000950353	0.000985861	0.000900824	0.000845464	0.00100127	0.194996	0.000169686	0.000667393	0.000253889	0.00035219	0.00932587	0.000530213	0.000805412	0.00089858	0.000429996	0.685866	0.000422188	0.000331608
CDKN2AIPNL	0.08942	0.0201257	0.00288051	0.0607012	0.00753027	0.0155295	0.187297	0.0204445	0.0766246	0.0286773	0.0593287	0.023355	0.0599403	0.00628488	0.0484101	0.0423288	0.0238024	0.0239923	4.88618	0.0389542	0.466306	0.0291798	0.0120539	0.0166801	0.00535665	0.00796796	0.00846477	0.00191064	0.0866222	0.0305337
HIST1H1T	0.464041	1.92544	0.00515182	0.544992	1.02576	0.0363635	0.00338842	0.00307981	0.00509691	0.00169995	0.283311	0.000472162	0.00281322	1.64796	0.112601	1.13455	0.974538	0.700598	0.00201296	1.09524	1.50507	0.0054625	0.000664122	0.000502555	1.73638	0.219484	0.499679	0.000599767	0.015664	0.108911
SLC45A2	0.00085323	0.000811497	0.00282989	0.00100509	0.00359644	0.00111971	0.0117483	0.000922368	0.000928034	0.00271903	0.0845639	0.00950023	0.00173671	0.00373409	0.0082454	0.000720748	0.00130502	0.00110157	0.000821569	0.00106456	0.000458789	0.00122797	0.000861579	0.00115151	0.0139385	0.0016091	0.00072156	0.0015026	0.0009026	0.000746358
GINS2	0.138866	0.0218956	0.0808614	0.101809	0.501842	0.0730316	0.164004	0.140552	0.155177	0.0331751	0.0380706	0.00441812	0.00370565	0.0713242	0.0644616	0.0184299	0.00403773	0.0102097	5.10092	0.0119929	0.305682	0.911064	0.0456498	0.0120401	0.0420279	0.0230008	0.0354311	0.0205672	0.0686349	0.204011
LOC442132	0.00126484	0.000938921	0.00199336	0.000913672	0.00227897	0.00382176	0.00121015	0.00202918	0.000866132	0.00271989	0.000793926	0.000782642	0.00289375	0.0266762	0.000855995	0.000979607	0.00227825	0.00100724	0.0012161	0.00112933	0.00133889	0.00166123	0.000760804	0.00101448	0.00121555	0.0014042	0.00190724	0.00137466	0.00117567	0.00264009
SLC35A3	0.0230993	0.0145826	0.0130113	0.00549317	0.0258419	0.435448	0.386753	0.585265	0.00450551	0.0015322	0.354889	0.15217	0.0338188	0.00534012	0.00298383	0.0323691	0.331135	0.225067	1.83705	0.0728165	0.302706	0.437767	0.448626	0.00802956	0.0049559	0.0644542	0.0429687	0.0207289	0.0149546	0.0673529
ZNF667	0.00634432	0.00931928	0.00696503	0.00512603	0.015952	0.0264706	0.0860074	0.0166468	0.0440186	0.0113412	0.0739022	1.1753	0.738548	0.00820486	0.0102078	0.154936	0.0154546	0.017196	1.89309	0.0378694	1.05668	1.03604	0.0504847	0.00150941	0.00782205	0.00669183	0.0934518	0.0200715	0.00436534	0.0238545
HIST1H2AK	1.15966	0.0908266	0.0102729	0.0835436	0.129686	0.0718695	2.16322	1.07951	0.0222224	0.0357711	0.396808	0.00916852	0.00357538	0.00627663	0.346143	0.0630708	0.0072095	0.257387	4.53753	0.0201178	0.096378	0.119518	0.167504	0.0656686	0.15102	0.0195002	0.0104442	0.00882143	0.0362971	0.882247
SPATA8	0.0014249	0.00353436	0.148408	0.059428	0.000900123	0.00232127	0.00612087	0.00109564	0.00553505	0.00135731	0.00243108	0.0181072	0.00278267	0.000308338	0.344914	0.0017027	0.00127146	0.00133729	0.00181477	0.00113335	0.00113308	0.00738335	0.00121198	0.00159599	0.0071265	0.752474	0.000188731	0.00122453	0.00344852	0.00153125
BCL2A1	0.00193208	0.00238444	0.00118066	0.00129621	0.000720795	0.0018111	0.00119036	0.00189663	0.00162136	0.00216096	0.000733603	0.000848547	0.00146426	0.00103786	0.00101842	0.00322598	0.00125382	0.00175525	0.00112881	0.00160544	0.00133772	0.00185263	0.00108306	0.00188504	0.00225373	0.00184047	0.00166308	0.00143119	0.00157468	0.00232719
NKX6-3	0.000875329	0.00134789	0.000804373	0.000727736	0.0013509	0.000750588	0.00146766	0.00123689	0.00137531	0.0335166	0.0012004	0.00192346	0.00115961	0.0011488	0.00170725	0.00853484	0.00125717	0.00120819	0.000616653	0.000730178	0.000493341	0.00167634	0.000639571	0.00117759	0.00102575	0.00102303	0.00213642	0.00127859	0.000773778	0.000849417
MTMR11	0.0100865	0.00348369	0.00845742	0.0109312	0.000863339	0.0434228	0.0196294	0.235708	0.00121862	0.536504	0.00771903	0.0560359	0.301387	0.000968235	0.00215904	0.00252739	0.527458	0.0400777	0.0161354	0.338026	0.104933	0.601923	2.30788	0.232609	0.387685	1.12788	0.190296	2.09127	0.357604	0.0228958
COMP	0.00348584	0.00247872	0.00361899	0.00125553	0.00301839	0.00560107	0.00608557	0.0018247	0.00137433	0.00300716	0.00140831	0.000816431	0.00172957	0.00232209	0.00342622	0.00246852	0.200443	0.0684344	0.0113749	0.0144469	0.00333445	0.00450638	0.0162415	0.00852739	0.00228367	0.00114484	0.00248507	0.00116679	0.00231943	0.00721467
ANKRD46	0.0133097	0.0162835	0.0207229	0.0030296	0.0174647	0.0219149	0.400126	0.0215617	0.01293	0.00365623	1.76125	0.109707	0.0122094	0.00982806	0.0308315	0.0479566	0.182688	0.00454312	3.39506	0.0368055	0.0781883	0.156283	0.0318316	0.0101231	0.00803655	0.0231919	0.0178871	0.00714371	0.0028155	0.0716012
XPC	0.00415807	0.00754584	0.111607	0.00366381	0.0158152	0.0381084	0.353974	0.0131367	0.00649944	0.361954	0.0519475	0.0305423	0.115521	0.0783028	0.00971333	0.00506139	0.131702	0.286686	3.89752	0.00423875	0.0291993	0.0233852	0.3927	0.0284976	0.00776099	0.0972588	0.0726378	0.0408038	0.00245154	0.0646431
AHSP	1.22419	2.45316e-05	1.51996e-05	0.253321	7.38069e-06	2.05819e-05	7.09857e-06	1.49622	0.196094	0.000186215	0.000426501	0.191777	0.548204	0.000436681	0.00040628	0.000227616	1.08051	0.000364104	2.29179e-05	4.10467e-05	0.000600887	1.88173e-05	0.000265982	0.000475408	0.000175803	8.96602e-05	0.000537606	0.000672903	0.00253985	6.5807e-05
RNF145	0.0330755	0.0163991	0.0863203	0.0173906	0.0444324	0.0192878	0.591781	0.136508	0.00628298	0.0162941	0.0522371	0.0404027	0.00907382	0.101711	0.00953766	0.0173348	0.0282013	0.00168617	4.23404	0.00368719	0.204203	0.0662394	0.0164709	0.0533277	0.00950072	0.00632585	0.0307616	0.0119109	0.0109346	0.0473814
EEF1B2	0.0439369	0.0493017	0.00768286	0.0294235	0.0128812	0.0311162	0.042436	0.16586	0.146392	0.020941	0.00975429	0.00684618	0.259029	0.020208	0.00872895	0.197152	0.203087	0.0200996	8.60526	0.0336378	0.43342	0.112213	0.0410071	0.0325361	0.00761707	0.00865501	0.098131	0.0219624	0.0262005	0.0497748
CALU	0.0473904	0.0119604	0.1153	0.0437228	0.0146563	0.0458961	0.136071	0.0382553	0.0391714	0.00756564	0.0280463	0.0106695	1.72289	0.00837371	0.00761397	0.0324204	0.0477763	0.0433215	4.48729	0.00833862	0.76051	1.29954	2.10412	0.0429984	0.395496	0.481289	0.0164028	0.0458014	0.0322004	0.259098
HSD3BP4	0.000629212	0.00225545	0.00128823	0.000870157	0.00200928	0.000643031	0.00117052	0.000588486	0.000712019	0.0016698	0.000784719	0.000688891	0.000958178	0.00221452	0.00132592	0.00163173	0.000862307	0.00483368	0.000521171	0.000903112	0.000302668	0.00162407	0.00447104	0.00304814	0.00108636	0.000945178	0.00067168	0.484698	0.000507406	0.000430989
ORC5	0.0238384	0.0046708	0.00490174	0.00439346	0.0124818	0.012541	0.301957	0.481163	0.0812842	0.00372991	0.239018	0.0150642	0.0155299	0.0115635	0.054211	0.0244973	0.0700367	0.00656172	3.20778	0.00714976	0.0938765	0.0248422	0.00375577	0.00308794	0.0183412	0.0138952	0.0456625	0.00281609	0.00462334	0.177713
SDC3	0.0646242	0.0422894	0.00794839	0.144347	0.0239739	0.0338357	3.26153	0.0122422	0.730088	1.34691	2.35565	0.085076	0.00821041	0.00790775	0.0168718	0.0723155	0.00531067	0.0296332	0.435554	0.06379	1.72689	1.2934	3.16258	0.0390193	0.0612761	0.124503	0.00336265	0.0247812	0.123451	0.0480817
GNA14	0.000250213	0.000242381	0.000283353	0.328754	0.000152011	0.826418	0.000199908	1.24206	0.0405053	0.00236968	0.00133508	0.344711	0.998724	0.00281811	0.0223069	0.000238055	0.97056	0.00210241	0.000230954	0.103337	0.980062	0.000185323	0.0253965	0.22107	0.000167586	0.000128395	0.000102116	3.1374	0.618991	0.000144033
NDUFV3	0.0430909	0.00261253	0.00431332	0.00739433	0.00263312	0.0377144	0.0838429	0.00947143	0.00888045	0.018471	0.0803003	0.0723315	0.272778	0.00484866	0.0132439	0.00297445	0.0348499	0.0881027	4.26709	0.034753	0.211259	0.00847892	0.0375273	0.0230246	0.00685312	0.0546019	0.00626903	0.00429249	0.0345447	0.130336
SLC47A1	0.00927408	0.000408743	0.329959	0.00131784	0.00719423	0.424855	0.00559214	0.000404557	0.596511	0.00127414	0.0181865	0.00561325	0.00209145	1.11485	0.0268651	0.00129361	0.704909	0.00191026	0.0019201	0.23125	0.00289818	0.00163033	0.00114483	0.00253226	0.00332666	0.00343724	0.22086	0.000848784	0.382022	0.0310744
FLJ42709	0.0112999	0.896576	1.82562	0.00266444	0.000419553	0.00117194	0.00106222	0.00377087	0.0116449	0.00191801	0.00111242	0.635016	0.00112039	4.0624e-05	1.41747	0.65686	0.00167616	0.101519	0.00683789	0.0050202	0.154265	0.0039201	0.0181943	0.0132035	1.30421	3.7397	0.00343087	0.000702587	0.00395192	0.00266877
ZNF473	0.00669397	0.0103648	0.0917013	0.0568332	0.0228409	0.00716416	0.954476	0.00237563	0.00943398	0.288366	0.0163049	0.0137095	0.150237	0.0264516	0.00204949	0.00450515	0.00203895	0.0160604	2.1312	0.0156902	0.0180668	0.0383514	0.030418	0.00922506	0.0308087	0.00215879	0.00291433	0.0141314	0.0409149	0.00377184
E2F8	0.337622	0.447316	0.490925	0.971652	0.344617	0.521541	0.0105071	1.26521	0.00112208	0.575272	0.00689287	0.000898253	0.000999871	1.16802	0.942133	0.720083	0.330417	0.910833	0.0338139	0.531075	0.309624	0.514234	0.3493	0.0085644	0.369635	0.976102	0.332024	1.51743	0.193617	0.221679
LYRM4	0.0471673	0.01106	0.0130407	0.0510017	0.0229186	0.0115311	0.238374	0.0181609	0.295383	0.0154833	0.0662308	0.0143201	0.374889	0.0352148	0.0135783	0.0480444	0.0397651	0.0033504	4.34104	0.0449771	0.460681	0.371668	0.0105216	0.00657888	0.0111834	0.0540883	0.0175313	0.00668949	0.0514504	0.0183226
CEP135	0.0719098	0.0200707	0.00654886	0.00424722	0.163869	0.0329253	0.273098	0.853774	0.00303294	0.00268688	0.312219	0.00619965	0.00618205	0.0115252	0.0243295	0.232238	0.00735519	0.106717	1.49907	0.0274876	0.259075	1.37695	0.888577	0.0112388	0.0172862	0.0294704	0.0133896	0.0245829	0.0201201	0.411923
BMPER	0.00145859	0.00273425	0.0132054	0.000641444	0.00363978	0.105356	0.0438498	0.000905925	0.00320956	0.00613101	0.0668301	0.23951	0.159908	0.00086833	0.00504999	0.14207	0.0995869	1.66682	0.0254524	0.0478037	0.00257121	0.0123499	0.13063	0.827255	0.053296	0.00309654	0.00805623	0.018507	0.000960304	0.0621621
SUPV3L1	0.0210858	0.00923132	0.00455761	0.0257242	0.00912415	0.030506	0.255412	0.0295385	0.0123349	0.0202696	0.083743	0.0322827	0.0219915	0.0138002	0.0263	0.00681664	0.0123395	0.00629858	3.67412	0.00288407	0.545619	0.00977313	0.0135493	0.00887065	0.0106378	0.00687946	0.00982332	0.0130359	0.0213003	0.0747679
CXorf41	0.000821205	0.00131966	0.00227798	0.00101041	0.00206723	0.00103735	0.0046635	0.00105976	0.0011073	0.00199485	0.00220384	0.00117263	0.00145511	0.0059622	0.00161615	0.00215929	0.00132108	0.00193001	0.00166018	0.000869783	0.000639173	0.00341991	0.00200172	0.00159664	0.000937675	0.141857	0.00170392	0.00401917	0.000916058	0.00096441
VPS53	0.00110464	0.0118518	0.109163	0.00799267	0.0945446	0.0134785	0.202657	0.058598	0.0016091	1.2806	0.621393	0.0274784	0.0320514	0.00365337	0.0230437	0.00376918	0.0623935	0.00246723	1.56743	0.000653567	0.0137252	0.00944608	0.020678	0.0204719	0.105395	0.0106883	0.245263	0.0680664	0.00119226	0.00444787
WDR82	0.00779696	0.00776933	0.031131	0.006237	0.0161044	0.0705749	0.207055	0.106333	0.00374616	0.0383385	1.79668	0.0562993	0.0180019	0.0203372	0.0238116	0.00564425	0.0970225	0.0243233	5.08147	0.00488157	0.158998	0.0161999	0.100755	0.0261401	0.0148638	0.0382204	0.0972129	0.0474608	0.00674169	0.116635
TMEM61	0.0706668	0.00268115	0.000478593	0.00718492	0.00058426	0.541182	0.000279303	0.000641261	0.000671192	0.00187649	0.000306655	0.000464037	0.489607	0.000548613	0.00082895	0.00149527	0.0610853	0.113011	0.0003347	0.000193613	0.00201645	0.000628729	0.159691	0.00602093	0.00090157	0.00057443	0.125587	0.00977741	0.125925	0.0202079
RIPPLY1	0.000770791	0.00093959	0.00218869	0.000932198	0.00167593	0.000792063	0.00332042	0.000752172	0.000893438	0.00558335	0.00852295	0.00697121	0.00105898	0.00543783	0.00183824	0.00102006	0.00129703	0.00105844	0.000684753	0.000944898	0.000362179	0.00116336	0.000769529	0.001124	0.0069169	0.00342559	0.0008917	0.00142025	0.000708296	0.000729165
LAT2	0.00496064	0.216306	0.319194	0.000926218	0.329959	0.00884777	0.00856587	0.00944485	0.000744642	0.147152	0.00618702	0.00903921	0.000738104	0.000528776	0.00172795	0.00150229	0.00174747	0.0803268	0.00506345	0.00152459	0.00392969	0.00381486	0.174421	0.107516	0.0543666	0.0114536	0.00261206	0.00111573	0.00205578	0.020453
GLS2	0.165653	0.00140197	0.388745	0.00822292	0.0375972	0.0510615	0.0743919	0.0242605	0.0050742	0.0257085	0.0496452	0.751516	2.1064	0.274946	0.168075	0.636378	0.018781	0.0533597	0.120011	0.0525337	1.85659	0.026118	0.0101294	0.00642834	0.0317058	0.00276204	0.00300811	0.000491205	0.106423	0.688769
EFCAB6	0.0723935	0.125802	0.381979	0.0038181	0.108117	0.0131701	0.6922	0.0226521	0.000414244	0.00065408	0.421714	0.0196154	0.00149814	0.0725494	0.0267585	0.00186903	0.000845941	0.111939	0.0234695	0.00940403	0.0216253	0.0156686	0.0752183	0.00229438	0.00137261	0.537735	0.00061069	0.015797	0.0239711	0.0408022
SMAD9	0.228975	0.266076	0.000694664	1.02953	0.293234	0.0466911	0.122371	0.00446629	0.00202191	0.00276804	0.792195	2.14791	0.000855117	0.524448	0.741399	0.00715187	0.00250507	1.95108	0.00478744	0.00417512	0.00349153	0.0775212	1.41125	0.282889	1.43601	0.581285	0.00107828	3.45524	0.015717	0.168666
GABPB2	0.393044	0.0613282	0.063032	0.0267386	0.0760837	0.0189456	1.62097	0.618747	0.00132258	0.00148163	0.0518815	0.0018385	0.00350138	0.00249132	0.0506458	0.0611695	0.00422021	0.0568925	0.141336	0.263967	0.0854602	0.210237	1.03311	0.0963627	0.0313375	0.627715	0.00837324	0.00584027	0.0123625	0.039765
FLJ13197	0.00296765	0.00349814	0.00193656	0.00072123	0.212982	0.00132242	0.287399	0.0713697	0.326051	0.488587	0.0620697	1.35595	0.0503167	0.00177575	0.11907	0.381026	0.000905493	0.00100537	0.0217329	0.0212575	0.0235375	0.221824	0.00460111	0.0124447	0.0481083	0.00432318	0.0456783	0.616844	0.00606888	0.0009366
CHCHD2	0.200943	5.8409	4.52987	0.00707819	3.08879e-05	0.275817	0.000116559	3.07466	3.6014	1.83278	0.0016531	1.66269	0.0396421	7.6453e-05	2.44169	3.13239e-05	5.58285	0.0230047	0.000107759	0.000110955	1.22262	3.26828e-05	5.35056	0.00974319	4.1383	7.04804	0.00337527	0.0279308	3.91596	0.20735
S100A16	0.0962053	0.249259	0.27925	0.0804299	0.0115423	0.0791216	0.0313614	0.788816	1.65214	0.395637	0.00878987	0.00331975	1.59574	0.00376496	0.0448785	1.42437	0.0406953	1.80426	0.172353	0.720794	0.326632	0.168649	1.0474	2.12755	2.15529	0.133534	0.00196483	2.00823	2.08139	1.30888
IMPAD1	0.0312954	0.000976298	0.0559069	0.0186461	0.0736234	0.0191342	0.0741848	0.00950448	0.00908274	0.00225072	1.45768	0.00745385	0.019165	0.0234444	0.0188328	0.00401525	0.0780639	0.0300194	3.29226	0.00445964	0.333018	0.0749541	0.370537	0.0288134	0.100602	0.106047	0.0115155	0.213718	0.0566808	0.018516
ATXN10	0.0122642	0.0158992	0.0550256	0.00864314	0.0217699	0.0282881	1.07537	0.224685	0.0098851	0.102189	0.345173	0.0940225	0.0466433	0.00759199	0.0172589	0.0200789	0.0229229	0.00565549	4.67092	0.011075	0.269533	0.0595735	0.0142188	0.012054	0.0280979	0.109277	0.0416567	0.0159683	0.0125133	0.0241739
NUDT19	0.244008	0.00436976	0.659577	0.51758	0.00156601	0.0325222	0.0173248	0.412366	0.0617632	0.186993	0.0232224	0.464634	0.0578546	0.00119558	1.3378	0.003706	0.007479	0.0385775	0.00867405	0.697816	0.0197168	0.871269	1.59106	0.00568318	0.669556	0.910427	0.571795	0.00372167	0.0747284	0.432763
ODF2	0.0035213	0.0355498	0.47787	0.236834	0.0254906	0.0580969	2.27916	0.074108	0.00312447	0.493956	0.030483	0.00999355	0.118972	0.0182033	0.00591513	0.0152127	0.061263	0.0277572	1.70772	0.00269005	0.171063	0.0853755	1.38361	0.0131047	0.0149333	0.252209	0.0467965	0.0237074	0.0240985	0.0119992
ANO2	0.281547	0.00392586	0.00703573	0.456013	0.0019407	0.000119781	0.690117	1.35013	0.00534784	0.00288121	0.127589	0.0169883	0.0165149	0.311503	0.313696	0.383325	0.0219425	0.659145	0.00416515	0.431668	0.0044875	0.163399	0.0105689	0.0431861	0.00128617	0.00464445	0.00103343	0.000763397	0.0721446	0.000138983
KIF25	0.00870604	0.166778	0.00139366	0.13885	0.00223377	0.00142945	0.00694563	0.00103436	0.152464	0.00829899	0.0042798	0.00633686	0.00207121	0.00142662	0.00242171	0.311299	0.0018446	0.00528957	0.00482211	0.268104	0.00133968	0.0190119	0.0019973	0.000904479	0.000693014	0.0208589	0.000688775	0.499099	0.0132036	0.00193835
CD302	0.00347611	0.00216628	0.0017485	0.00465862	0.000826923	0.00744879	0.00211253	0.00777387	0.00442567	0.00376358	0.00133984	0.0018476	0.00950671	0.0013117	0.00135083	0.00214348	0.00144147	0.00128921	0.00711649	0.00180143	0.0127994	0.00251614	0.00121511	0.00174852	0.00181341	0.00109347	0.00722945	0.00261597	0.00644143	0.00453731
SHROOM1	0.253869	0.00192237	0.335756	0.0292593	0.00109949	0.0084034	0.0300045	0.0108914	0.0124142	0.0193697	0.0134942	0.0701506	0.530883	0.172898	0.00795221	0.100316	0.0369627	0.0029566	0.0221909	0.279878	0.308714	0.133807	1.2033	0.00517933	0.00080388	0.000374333	0.00275894	0.0119396	0.1777	0.0108113
ZFP90	0.0129371	0.019626	0.00521325	0.0522353	0.00636114	0.00314346	2.17112	0.00495971	0.346734	0.0117053	0.177541	0.0205061	0.0269291	0.00339968	0.00599044	0.0953824	0.00339749	0.0163624	2.30593	0.510349	0.0693144	0.220932	0.171959	0.0444555	0.0108927	0.0156311	0.0421383	0.075103	0.0388654	0.00327932
LMOD2	0.00132911	0.000959983	0.000648169	0.00100793	0.000364018	0.00104879	0.00052051	0.000575832	0.00510355	0.0045113	0.000807821	0.00173645	0.000850342	0.00102322	0.0012979	0.000868429	0.000599508	1.03341	0.00042857	0.00181474	0.000586249	0.000656355	1.19925	0.517889	0.000586993	0.000901167	0.000426234	0.576194	0.00101873	0.00145533
TEX12	0.000959099	0.00205806	0.00238844	0.000773547	0.0489571	0.00905687	0.019146	0.00988747	0.00145059	0.00182522	0.00400822	0.000638218	0.0140474	0.00302692	0.0130656	0.00189182	0.00329532	0.000815792	0.0288309	0.00254427	0.0101591	0.00484128	0.00063747	0.00110569	0.0172203	0.013334	0.00747915	0.00176562	0.00140241	0.00370156
DLX6-AS1	0.000163647	0.000255915	0.00257691	0.000313057	0.000175584	0.000184264	7.43806e-05	0.000131672	0.00027445	0.000254339	0.00488054	1.72432	0.00042307	2.91689	7.71368	2.74945e-05	0.000282591	1.48805	1.43783e-05	0.000151778	2.36028e-05	2.90263e-05	0.69069	0.0356419	2.76398	0.001842	3.16955e-05	0.557188	0.000158999	0.000168587
IRX2	0.332785	1.80553	0.56663	0.000398222	0.00232607	1.12857	0.00242245	0.000336464	4.24831	0.741752	0.00187434	0.00525988	1.09788	0.00067944	0.527149	0.0878584	4.00211	0.343667	0.00109384	1.141	0.000866425	0.966913	1.78222	0.248416	0.0140019	1.89514	0.533516	0.190915	1.16325	0.0737628
CNPY4	0.0365039	0.011905	0.0294064	0.0237455	0.00522969	0.0116266	1.69622	0.0534271	0.0378815	0.00977977	0.247274	0.0339878	0.00339521	0.00709597	0.00850707	0.0328177	0.0063877	0.0318216	1.45785	0.00492063	1.15715	1.32471	0.736096	0.21309	0.0256344	0.547006	0.0100159	0.645048	0.0204432	0.0640506
IL2RG	0.000742914	0.0017384	0.00184221	0.000887347	0.00129865	0.00115015	0.00106124	0.000896266	0.000971481	0.00230367	0.000861611	0.000862647	0.00120443	0.00614592	0.000991362	0.00128813	0.00106623	0.00190024	0.000619294	0.00115641	0.000442974	0.00174408	0.00130809	0.00125355	0.00106322	0.00109383	0.000794545	0.00260196	0.000762958	0.000987193
FSD2	0.00139657	0.00274864	0.0162635	0.00135224	0.0160011	0.00146561	0.00964647	0.00111685	0.00146797	0.00310991	0.00245075	0.00125474	0.00116193	0.00277329	0.00256259	0.00228292	0.0011213	0.00239552	0.00329059	0.00160997	0.00078306	0.00899692	0.00167774	0.00162244	0.00623179	0.00285295	0.00205674	0.00388426	0.00120113	0.0015951
YIPF7	0.000976256	0.00232644	0.243177	0.000517105	0.000989568	0.000766899	0.00112762	0.00076671	0.00156675	0.0014003	0.00304482	0.339349	0.00133792	0.00079181	0.241032	0.00108793	0.00125233	0.00100325	0.000446594	0.00126438	0.00055484	0.00117927	0.00107437	0.00134691	0.000863478	0.000459977	0.00100747	0.00328169	0.000841864	0.000988012
NECAB2	0.434949	1.63548	0.0445127	0.00980113	0.0061878	0.000223915	0.00469023	0.757016	1.35075	0.0384433	1.20702	2.02726	1.1304	0.198619	0.751434	0.959156	0.0211692	0.26312	0.0017016	0.423053	0.00284759	2.2838	0.000796991	0.00129729	1.36087	2.26076	0.0249283	7.75447e-05	0.636132	0.000323322
SLX4	0.0391227	0.0112498	0.00412871	0.00973139	0.00762066	0.0100014	0.0557298	0.00167162	0.00675626	1.41164	0.0441297	0.595509	0.00992711	0.00432286	0.00863284	0.0332783	0.00373909	0.0237895	1.63683	0.00499876	0.0720042	0.813939	0.138025	0.00824994	0.0018434	0.00369813	0.0170017	0.0588868	0.223067	0.0101045
SLC38A5	1.02443	0.00441471	0.00151102	0.777149	0.00766594	0.0153544	0.017672	2.00293	0.102985	0.00671668	0.00466036	0.00129917	0.0119672	0.130115	0.00422815	1.79216	0.572636	1.76553	0.1197	0.821485	1.45689	0.0126139	0.0801877	0.00783378	0.104082	0.0338081	0.0024169	0.0940515	0.117131	1.25571
PIWIL2	0.0632286	0.00023799	0.00025241	0.000178924	4.94221e-05	0.0858089	0.00031059	1.13434	0.700898	0.219634	0.002859	0.00577783	2.03158	0.000319619	0.0017436	1.00833	1.4596	1.47167	0.000312854	1.3512	1.44131	0.000321911	0.00213355	0.000656615	0.000597117	0.0185944	0.00402914	1.61675	0.0116102	0.952517
RFPL1	0.000771917	0.00120113	0.00114887	0.00071441	0.00118682	0.000941508	0.000920501	0.000757573	0.000805945	0.00163441	0.00120828	0.000785178	0.000979026	0.0010358	0.00368181	0.0009662	0.00125163	0.00117195	0.000424629	0.00101226	0.000431107	0.000789777	0.000731632	0.0011653	0.00135318	0.00116576	0.000544236	0.0011331	0.000699309	0.000715396
CMIP	0.0249329	0.012246	0.00746596	0.0742017	0.0355205	0.0307571	0.794171	0.0136074	0.00411077	3.35138	1.36688	0.0126647	0.245464	0.0046987	0.0384305	0.00992252	0.0221897	0.00824557	1.62231	0.0682569	0.591329	0.0890284	0.513033	0.08376	0.0301008	0.0244835	0.011993	0.693277	0.496222	0.0143956
ATP8A2	0.751136	0.0362131	0.0240158	0.00133108	0.133652	0.581539	0.0110629	0.173611	0.271667	0.773212	3.03928	0.284003	0.102394	0.760457	0.0385545	0.0365586	0.0126648	1.80501	0.0042933	0.191054	0.75949	0.856667	0.00090268	0.000639542	0.0697399	0.0029436	0.131827	0.000732053	0.00301561	0.360289
C4orf21	0.0132999	0.0711559	0.00671194	0.00588747	0.0827575	0.0419979	0.0843489	0.394571	0.0125491	0.00236941	0.0184495	0.00553081	0.241832	0.0187234	0.0387193	0.691992	0.648944	0.0409626	2.27129	0.0205127	0.484536	1.09872	0.505016	0.0133969	0.00297256	0.00365536	0.237495	0.051273	0.00867994	0.0566775
C16orf59	0.0114598	0.0862185	0.246336	0.00323442	0.461926	0.0158411	0.142512	0.0404958	0.0180841	1.35067	0.0466338	0.0217711	0.0116629	0.414533	0.175249	0.35947	0.0425356	0.174419	2.13464	0.0176026	1.51475	1.47318	0.76277	0.0824725	0.00402924	0.00253477	0.185005	0.00588486	0.00358795	0.0504484
PSMA2	0.0409496	0.0148035	0.0154997	0.0159306	0.0253877	0.0592208	0.0411626	0.0484646	0.0136893	0.00364601	0.00766926	0.00417911	0.0687529	0.0256135	0.00816986	0.0227368	0.13579	0.0269282	6.62555	0.0220862	0.778832	0.0358195	0.0205508	0.017921	0.0107853	0.0111828	0.0442407	0.0108391	0.0276186	0.18936
GMPR	0.0255066	0.00519542	0.514952	0.00326077	0.00461294	0.00465972	0.0179551	0.000507611	0.347676	0.293835	0.00773224	0.00635156	0.00609375	0.00241419	0.00205292	0.0107058	0.0103931	0.0675656	0.0193547	0.00820403	0.00453989	0.0110339	1.09118	0.00674558	0.00513467	1.21965	0.00346578	2.62639	0.00745826	0.179045
UHRF1	0.0906769	0.120162	0.759769	0.908104	1.14575	0.0299612	2.20144	1.09551	0.795358	0.18672	0.976813	0.0069402	0.00625099	0.059211	0.0403829	0.0318213	0.00645188	0.0104872	0.734667	0.116455	1.52922	1.46658	1.89484	0.0201287	0.0483383	0.0587644	0.0639973	0.0570433	0.151302	1.20708
LOC286184	0.00053091	0.241442	0.00134193	0.000504577	0.218497	0.000643294	0.000249657	0.000613803	0.000436592	0.000792719	0.000484299	0.000572446	0.000742707	0.000246692	0.00103351	0.000259356	0.00083623	0.00103874	0.000120821	0.000438725	0.000285614	0.000280209	0.000469232	0.000711612	0.00219855	0.00126183	0.000269565	0.000838259	0.000470317	0.000486726
ST13	0.0176819	0.0264604	0.00676634	0.0213335	0.00572383	0.0151125	0.0456693	0.0136607	0.0429202	0.0137201	0.0149916	0.00677345	0.384702	0.00791362	0.0106126	0.0621708	0.0305122	0.0626327	7.22085	0.0406849	0.0784048	0.0504221	0.423888	0.25601	0.007012	0.0102983	0.0249014	0.0830106	0.0241234	0.0100256
ICOSLG	0.00345641	0.00193651	0.247104	0.490878	0.00193246	0.303425	0.000440153	0.820015	0.000180199	0.0513493	0.000415681	0.000586839	0.645509	0.00086596	0.000422557	0.00286892	0.30227	0.00416321	0.00094061	0.309356	0.0660296	0.000921881	0.744295	0.00185678	0.0135211	0.000646454	0.000989398	0.00197981	0.0326694	0.0042897
MFSD10	0.0467258	0.0137361	0.0273152	0.0216305	0.00844588	0.0125085	0.17137	0.030812	0.00732391	1.68133	0.0245888	0.0798443	0.0187086	0.0133898	0.00390481	0.00643579	0.0422282	0.0212959	3.82968	0.00478015	0.708368	0.058512	0.0495301	0.0281382	0.00391292	0.0293345	0.0230905	0.00339059	0.0567237	0.0305009
OR10A3	0.000627523	0.000910223	0.000769035	0.000524497	0.000559067	0.000662773	0.00041757	0.000598392	0.000727775	0.00141151	0.000515221	0.000752854	0.000849164	0.000992924	0.000818598	0.00081718	0.000910926	0.00100121	0.0002845	0.00076944	0.000385948	0.000451839	0.000852517	0.00109669	0.00109797	0.00102659	0.000462583	0.00180912	0.0005981	0.000635096
PMS2	0.0609417	0.00759566	0.0118623	0.0393978	0.00778421	0.0106937	1.25533	0.0118614	0.0325051	0.0214434	0.329954	0.0435017	0.0193433	0.00202311	0.0146057	0.029677	0.00336052	0.092576	2.09301	0.098637	0.529759	0.275385	0.792178	0.0622001	0.0117992	0.0491381	0.0104495	0.0107656	0.158627	0.00983516
NBEAL2	0.0229454	0.00818805	0.842225	0.144963	0.437188	0.0194405	0.206417	0.0276417	0.00210014	1.14013	0.0321231	0.327427	0.0115459	0.688805	0.0019705	0.0305911	0.00993633	0.10969	0.16469	0.00328865	1.98646	0.653927	2.72999	0.0480793	0.00461931	0.0189697	0.00219865	0.0364842	0.0499042	0.0204127
ARHGEF10L	0.068756	0.029336	0.00370905	0.00434632	0.0439367	0.0213704	2.24999	0.0608189	0.00148928	0.602431	0.0962134	0.0323667	0.0071314	0.0346891	0.135689	0.0397964	0.0437216	0.399667	1.81418	0.00397504	1.13154	0.0294912	0.243888	0.0190611	0.00495571	0.0019185	0.0462942	0.0148449	0.0618985	0.0384149
PRICKLE3	0.884274	0.291737	0.0416241	0.0121118	0.00263463	0.0521996	0.0010119	0.00120698	0.00916753	0.00703178	0.000360742	0.00105123	1.82856	0.00208271	0.000475103	0.0270884	0.00896955	0.790308	0.00173051	0.0214003	0.642806	0.946097	1.78464	0.0290469	0.00172337	0.000564689	0.000630973	0.113164	0.0130357	0.0253896
VGLL4	0.0787177	0.0982836	0.0260702	0.0619971	0.00220466	0.0102569	0.0363659	0.00847977	0.316788	0.0850832	0.0238189	1.17341	0.0148503	0.00270274	0.00171087	0.0613352	0.0211025	0.00181357	3.24851	0.00526885	0.0986459	0.690652	0.0474213	0.0645648	0.0304041	0.112852	0.00898422	0.194693	0.0308111	0.0406126
SLC34A3	0.000883996	0.00440508	0.00293218	0.000832435	0.327907	0.00132808	0.0118346	0.00140834	0.000981388	0.00835725	0.00345576	0.00780186	0.00251243	0.000558837	0.00444137	0.00144295	0.00186617	0.0278648	0.00296863	0.00157578	0.0010151	0.00331711	0.00822391	0.00380488	0.000487996	0.00331168	0.00312221	0.00150294	0.00124978	0.00128758
PTGER4	0.0140005	0.0369578	0.186807	0.0152593	0.000960137	0.031379	0.0118554	0.40911	0.00357572	0.17979	0.0121375	0.0131692	0.0136961	0.00199055	0.00399193	0.000807627	0.00162151	0.0011867	0.0130467	0.285581	0.0646875	0.00472279	0.00650165	0.348827	0.379749	0.00288013	0.00276052	0.674366	0.0931221	0.00532463
C8orf44-SGK3	0.00094135	0.00203552	0.00150629	0.00104757	0.00103994	0.001068	0.00184224	0.00118819	0.0016763	0.00288729	0.00165837	0.00199427	0.002152	0.00154244	0.00155608	0.0022196	0.00130535	0.00144841	0.000956629	0.00157096	0.00068119	0.00188164	0.000966291	0.00171423	0.00138938	0.00227267	0.00120714	0.00155588	0.00107668	0.000892697
CCL27	0.00278988	0.00040252	0.013261	0.00793302	0.226498	0.0119775	0.0534064	0.0051528	0.0231105	0.415755	0.0314485	0.058983	0.00164672	0.0816318	0.00202286	0.00696846	0.00283605	0.000992347	0.0303695	0.163066	0.0104758	0.0125064	0.00121962	0.00916236	0.00250791	0.129049	0.000787026	0.000780203	0.000974883	0.0429662
CR2	0.00401264	0.000474317	0.000316166	0.00016276	0.000153843	0.0565965	7.67016e-05	0.691348	0.000270463	0.000557813	0.000180959	0.000291545	0.00934932	0.000385644	0.000419823	0.000776142	0.0136282	0.000370777	0.000108133	0.200398	0.93372	0.000147161	0.000347336	0.000712453	0.000514819	0.000570041	0.00167277	0.00138382	0.803294	0.0243975
ORM2	0.788101	0.00021762	0.000538223	0.000156763	0.000397292	0.000114435	0.000205951	0.504272	0.380506	0.00322235	0.000495907	0.000904419	0.000164032	0.0008646	0.000878682	0.351205	0.396431	0.000925513	0.000115927	0.225669	0.000233147	0.00033008	0.000595012	0.0010417	0.00059342	0.000818031	0.000277284	0.00107156	0.000130047	0.000935314
CASP8	0.774797	0.00234278	0.0480109	0.0173906	0.0486371	0.474873	0.000537736	0.0152177	0.23316	0.00180175	0.000268313	0.000268539	0.974712	0.00108063	0.000521065	0.0727077	0.578469	0.0124778	0.00361773	0.192134	0.107576	0.0228683	0.898153	0.00473597	0.613026	0.284625	0.00807582	1.53254	0.0147918	0.45881
KIAA1199	0.000412083	0.029934	0.00153117	0.00782715	0.178022	0.389017	0.00422556	0.0161946	0.000425356	0.0477755	0.0135556	0.068732	0.00472891	0.00050804	0.00126758	0.000503235	0.00696164	0.0178715	0.00112995	0.000174874	0.0016348	0.000535529	0.53697	1.74574	0.146782	0.0168705	0.00197161	0.193286	0.000535982	0.00177558
LOC100507194	0.0454302	0.0131587	0.199882	0.0825183	0.00088509	0.115824	0.0478606	0.00947755	0.725507	0.000228845	0.0295945	0.84877	0.499818	0.386371	0.00472245	1.36287	0.655619	0.903056	0.101635	0.907098	0.0852216	0.123638	0.00555298	0.00125602	0.435018	2.01271	0.0979911	0.0127868	0.573918	0.105078
GOLGA4	0.100532	0.0479412	0.0317405	0.140833	0.00805993	0.25901	0.967053	0.5448	0.0095543	0.0520608	0.119783	0.227329	0.827061	0.00385199	0.00347808	0.0277878	0.748975	0.0816395	2.74316	0.00504448	0.561488	0.376778	1.8369	0.0424947	0.0142606	0.0675418	0.286157	0.0285914	0.055211	0.262575
TXNDC9	0.0125895	0.0130402	0.00805188	0.0137061	0.00798717	0.0415855	0.00915172	0.356859	0.0172355	0.00212832	0.00326423	0.00307028	0.00850984	0.00465635	0.00351519	0.0114598	0.0203249	0.0305368	4.53594	0.00474338	0.0502833	0.0134122	0.0812088	0.0955938	0.0199392	0.00366206	0.0440874	0.0281321	0.00590917	0.110106
STX18	0.0198525	0.0112916	0.0196185	0.0188117	0.0709215	0.0136847	1.09955	0.29001	0.0130473	0.00655561	0.0537477	0.00683566	0.0036328	0.0160339	0.0756925	0.00442918	0.0114835	0.0589438	2.96665	0.00217444	0.0839073	0.0390419	0.696367	0.152497	0.0396365	0.00508833	0.0127011	0.0175668	0.00636548	0.146926
LOC100505795	0.000642011	0.0011309	0.000672326	0.000679371	0.000489242	0.000721366	0.000593707	0.000683126	0.000761446	0.00139084	0.000852466	0.00141793	0.000917824	0.000930605	0.000915186	0.000870996	0.000959842	0.00100012	0.000307113	0.000700248	0.000320713	0.000538329	0.000704142	0.00102919	0.00120446	0.00135473	0.000535777	0.00123795	0.000595402	0.000567348
PDZD11	0.0206843	0.02619	0.0106791	0.0169699	0.00716723	0.00950193	0.607238	0.0116531	0.00851747	0.0107047	0.673732	0.114851	0.00653203	0.00467193	0.0152639	0.0393857	0.0125204	0.0425348	3.81661	0.00462006	0.143965	0.0592035	0.521093	0.0856044	0.0194627	0.153163	0.00392169	0.0942604	0.00892053	0.017066
GFRA2	0.541581	0.013766	1.14053	0.256746	0.027504	0.00935972	0.03282	0.5621	0.380683	0.019302	1.42577	1.8308	0.00206408	0.696098	1.49419	1.11302	0.0228952	0.314899	0.0124722	0.0553244	0.191776	0.22826	0.000530409	0.000247293	0.237898	0.227051	0.00151435	0.00101424	0.00817449	0.0243894
STRN3	0.00435391	0.0154438	0.00237155	0.00446984	0.0038513	0.0228613	0.0755501	0.0178328	0.0104773	0.00778039	0.0306936	0.0566954	0.062511	0.00557344	0.0119614	0.0428586	0.00847209	0.00671532	4.43921	0.0226772	0.0397598	0.0153734	0.00475267	0.00478297	0.00432797	0.0135536	0.0831248	0.0081135	0.00965628	0.00904632
ZNF77	0.00494132	0.00212594	0.0059868	0.00321054	0.00335493	0.0047516	0.666849	0.0159872	0.0397306	0.00272434	0.471376	0.0194909	0.999619	0.0044659	0.232407	0.0451544	0.00905074	0.00436965	1.6787	0.293467	0.134148	0.353142	0.0141514	0.00712131	0.00376255	0.097003	0.00928918	0.00286646	0.00467866	0.0137155
CATSPERB	0.00488938	0.00117184	0.000769392	0.00208491	0.00068733	0.00359017	0.000977812	0.00423155	0.00194384	0.00311232	0.000663493	0.000822624	0.0118761	0.0010744	0.000821874	0.00135241	0.00336946	0.00235555	0.00451472	0.00385127	0.0073736	0.00103427	0.00377556	0.00334849	0.00121083	0.000924622	0.00342615	0.00737919	0.00559354	0.00372467
SF3A2	0.13875	0.0189637	0.0030851	0.177883	0.00871475	0.0100074	1.36436	0.0109506	0.0210858	2.13131	0.147799	0.0176033	1.42032	0.0110659	0.0325179	0.0341662	0.0114504	0.0732082	3.43805	0.146127	0.115384	0.107472	0.0913304	0.0127846	0.0044713	0.0134549	0.00740079	0.00677357	0.318618	0.013102
C12orf69	0.000325446	0.000771027	1.84222e-05	0.000210537	0.276547	0.00034416	0.000350893	0.000333182	0.000252596	6.32997e-05	0.0113273	1.37186	0.000607587	0.00333478	0.00138224	0.0172997	0.000947776	0.0374848	0.000138543	0.000948225	0.000197566	0.000217992	0.0532185	0.00755632	0.954999	1.95375	0.00034703	0.992575	0.00034094	0.00033906
MGC21881	0.194322	0.00697372	0.0019117	0.0375577	0.07804	0.0112234	0.015059	0.406649	0.00988792	0.00287458	0.0257466	0.00431941	0.0128852	0.311079	0.267809	0.00616139	0.00156845	0.000825483	0.0163379	0.279345	0.118233	0.0113869	0.00104198	0.00107521	0.000994321	0.293885	0.00869315	0.00222399	0.0274391	0.035727
NLGN4X	0.0452406	0.00280539	0.0211721	0.398903	0.0271231	0.00764705	1.47021	0.653276	0.0118275	0.0732861	1.56126	0.033123	0.279106	0.131764	0.00803027	0.280065	0.174044	1.68253	0.602963	0.0215439	3.75975	0.990484	0.0490111	0.572358	0.154278	0.0566427	0.0432265	0.00268973	0.217369	0.00952657
SYCP2L	0.00550134	0.0543618	0.000366146	0.00715208	0.000922769	0.537636	0.0328284	0.292739	0.00151454	0.00127021	0.0551425	0.474256	0.426151	0.0268111	0.625173	0.0372894	0.47395	0.0278087	0.0421883	0.296439	0.0910947	1.60668	0.543911	0.0179812	0.00263276	0.0146474	0.212807	0.00777668	0.0651963	0.00837647
NOTCH1	0.0121978	0.00989397	0.0156892	0.0216642	0.764641	0.0230054	0.937636	0.225236	0.167468	2.14323	1.65292	0.00606931	1.31169	0.424576	0.398786	0.0583076	0.855483	0.00296567	0.515946	0.00483668	1.88631	2.45937	0.0121677	0.00889985	0.142629	0.261532	0.0470284	1.73351	0.00342913	0.280097
LOC284412	0.00146745	0.314542	0.002278	0.00142142	0.236089	0.00204897	0.00166169	0.00241054	0.000937412	0.08694	0.00204152	0.0245943	0.00880231	0.000321832	0.000528322	0.00096028	0.00581458	0.00212051	0.00126452	0.00105043	0.00227401	0.00082424	0.00214098	0.00365006	0.00716459	0.0017125	0.00290894	0.00199575	0.00165648	0.0017778
ZFPM1	0.00777114	0.000827703	0.0637661	0.0577456	0.242554	0.00218724	0.380452	0.00350677	0.0892457	1.46663	0.207752	0.139375	0.765725	0.175221	0.250992	0.00997853	0.53429	0.00742663	0.0443166	0.000981316	0.0125693	0.142614	0.910013	0.00230585	0.0016121	0.759615	0.31248	0.00599376	0.00415311	0.213828
ABHD6	0.0155142	0.26987	0.28941	0.0360899	0.0421378	0.0474675	0.320094	0.000823506	0.0150572	0.0047819	0.148924	1.78821	1.86645	0.0138048	0.0146715	0.0128573	0.0727097	0.0045314	0.735068	0.0255588	0.141304	2.43345	0.221057	0.149389	0.0451605	0.0868097	0.000638477	0.0192767	0.025862	0.369458
ARAP3	0.032226	0.00707113	0.302744	0.00902964	0.0352517	0.0173791	0.0703042	0.221008	0.00592696	1.09874	0.0233594	0.454212	0.0114696	0.123686	0.00197401	0.354121	0.825174	0.00932502	0.28004	0.069804	2.47021	2.31946	0.023133	0.539334	0.116691	0.00805114	0.00808222	2.58261	0.00630999	0.0589014
FAM83B	0.0491791	0.00126789	0.0050043	0.0120566	0.000867683	0.532976	0.000390521	0.155355	0.406815	0.00111941	0.000225656	0.000379095	0.0013989	0.00158782	0.000622063	1.55982	0.0134853	0.224338	0.000701338	0.110981	1.26426	0.00447925	4.22751	0.0445985	0.000443833	0.000717277	0.000891011	0.0376937	0.483243	0.0618557
DIMT1	0.0398499	0.00885801	0.132404	0.01417	0.632173	0.0253611	0.0375292	0.0236149	0.179948	0.0017393	0.0115638	0.00475371	0.0106086	0.0228291	0.00413273	0.0176012	0.0140881	0.0108181	3.32118	0.021909	1.35537	0.407941	0.246466	0.177054	0.0256649	0.0202731	0.00794869	0.0985094	0.0143191	0.163102
C9orf106	0.000568611	0.0012166	0.000304701	0.000481528	0.000186525	0.00046742	0.000591419	0.000367058	0.000875251	0.466604	0.00403601	0.0197863	0.0108036	0.000507887	0.00439136	0.000615592	0.0112613	0.0181342	0.000453511	0.00176323	0.000443639	0.000318517	0.0126065	0.00214972	0.00078868	0.00275857	0.000282999	0.459833	0.000470912	0.000567605
ZEB1	0.000340737	2.31786	2.88707	0.295254	0.165517	5.74482e-05	0.000446141	0.000115735	1.08804	0.00145094	3.81948	0.0655459	3.727e-05	2.99042	1.41019	2.46317	0.000255492	0.000105035	3.09269e-05	4.59672e-05	2.69095e-05	0.00546314	0.000128208	0.000160325	0.186227	2.12985	2.24613e-05	1.18534	0.00017589	0.000163527
CRY1	0.0142875	0.0151476	0.0116467	0.0420168	0.0204145	0.0185064	0.492091	0.0168735	0.0448867	0.0480301	0.115879	0.0279327	0.703075	0.0239835	0.0392768	0.0361299	0.0445306	0.00627248	3.32926	0.00422174	0.1147	0.232392	0.00687598	0.0129645	0.00419616	0.00424914	0.0160113	0.00231211	0.00939975	0.0335112
ZBTB39	0.00250671	0.0306101	0.00814415	0.00427717	0.0631056	0.0495732	0.0346256	0.134377	0.0120497	0.707821	0.00768317	0.00297382	0.0615697	0.0315294	0.0485516	0.0639589	0.00260046	0.00381943	3.23716	0.025577	0.0444382	0.646105	0.00584611	0.00751063	0.00640907	0.00172514	0.0129939	0.0104142	0.00634203	0.00563289
PSME2	0.115459	0.00501339	0.00555146	0.0150082	0.00333311	0.0211042	0.041813	0.0229856	0.0313151	0.0164455	0.0128117	0.0176113	0.0800397	0.00747852	0.00501086	0.00997879	0.0484375	0.0233868	5.78571	0.0125073	0.416722	0.0138008	0.0515878	0.032572	0.00723047	0.0365975	0.049645	0.0353372	0.0490601	0.0784396
AATK-AS1	0.000614753	0.00479202	0.00628288	0.000790316	0.0415603	0.000695514	0.0256897	0.000673986	0.000863896	0.00246502	0.00695707	0.00199228	0.000884284	0.00325007	0.00383727	0.00179175	0.000853282	0.00125273	0.00127923	0.000936762	0.000364659	0.0117841	0.000697519	0.000975044	0.00464147	0.0077276	0.000895941	0.00102692	0.000888342	0.000738572
TUBB3	0.748676	0.889067	2.2221	0.0209873	0.138746	0.413073	2.50918	0.0243187	0.0459203	0.0903108	5.40765	0.0178746	0.132747	1.05921	0.171862	0.0302331	2.39197	0.0125478	2.78291	0.0979173	1.36821	0.399309	0.0574681	0.0105932	0.0652303	0.089478	0.0105192	2.21254	0.108762	1.2873
APH1A	0.00637447	0.00649243	0.0180316	0.0082266	0.00913724	0.0103294	0.157615	0.0075162	0.00706125	0.0449398	0.738257	0.102349	0.0577711	0.0140699	0.0392317	0.00803833	0.0680468	0.0984003	5.5873	0.00722831	0.0608396	0.0213724	0.259454	0.116098	0.0345551	0.0533137	0.0122948	0.0453364	0.00910094	0.012891
CDKN2A	0.00270943	0.00159995	0.000761425	0.00081723	0.00120304	0.0209813	0.00152188	0.00308656	0.00779397	0.00286352	0.000579824	0.000745717	0.00730471	0.000700269	0.000671636	0.00840856	0.00249851	0.00173373	0.0133382	0.0615098	0.0215144	0.00313627	0.0118829	0.00578546	0.296556	0.00120045	0.00872171	0.0623082	0.00131558	0.0191612
RPF2	0.0392354	0.0114713	0.00453986	0.014963	0.00412822	0.0244512	0.0393385	0.0449422	0.0555525	0.0094498	0.00706331	0.00885533	0.490242	0.00353445	0.00340259	0.00840491	0.054958	0.0282853	4.17141	0.00783872	1.48033	0.010013	0.0190094	0.022305	0.0111435	0.201973	0.0202552	0.00452345	0.0162118	0.117034
RANBP3L	0.000571162	0.0014394	0.000528973	0.000631872	0.00229561	0.000650727	0.00138396	0.000693888	0.00078242	0.000634046	0.090673	0.147493	0.00116459	0.0013918	0.151239	0.00253937	0.00124771	0.00136864	0.000538214	0.00132583	0.000495485	0.000938281	0.0019042	0.00217314	0.00130309	0.00135993	0.00049692	0.00440273	0.000824039	0.000702401
FAM35B2	0.000301006	0.000761494	0.000749848	0.00106113	0.00382197	0.569942	0.0756626	0.00134377	0.000544243	0.0020277	0.0353227	0.00640406	0.299583	0.0053648	0.014364	0.00842413	0.000315959	0.00232975	0.00193297	0.00296787	0.000654647	0.00542853	0.00521767	0.003643	0.000909226	0.0914144	0.00070204	0.017397	0.00651671	0.000255867
DPEP1	0.676418	0.000206648	0.000305436	0.000351864	8.81268e-05	0.0344117	0.000137449	0.398961	0.253745	0.00100776	0.000255602	0.000539994	0.330131	0.000221849	0.000625876	1.02467	0.00152334	0.00115563	0.000202731	0.300738	0.238059	0.000229269	0.000818036	0.000734402	0.00102564	0.000753024	0.0783339	0.00220225	0.102874	0.00943333
IGSF22	0.00866811	0.00187521	0.00115009	0.00312042	0.00218509	0.00250968	0.0159692	0.00209458	0.00185705	0.158716	0.031565	0.0752023	0.00208599	0.00199309	0.0104281	0.0018819	0.00112333	0.0084255	0.0095854	0.00677628	0.00340065	0.00199082	0.00386132	0.0032425	0.0010418	0.00157463	0.000952479	0.00218138	0.00681078	0.00381251
MNX1	0.00109206	0.00114802	0.00785746	0.00124069	0.00348952	0.00117122	0.0131595	0.000908305	0.00112389	0.00742366	0.0190618	0.0040154	0.0110395	0.00195309	0.00393628	0.000880824	0.0812039	0.00436413	0.00423414	0.00102895	0.00127436	0.00165541	0.00219921	0.00255368	0.0441025	0.0177442	0.00725642	0.00152884	0.000828198	0.00147599
C10orf128	0.00195476	0.000979956	0.00174461	0.00185833	0.0056306	0.00180143	0.00453948	0.00148383	0.000915804	0.000892709	0.0283004	0.11089	0.000987674	0.0016571	0.00136172	0.0149508	0.00125187	0.00118417	0.00128541	0.00192787	0.00117958	0.00163882	0.000875867	0.001356	0.0258647	0.000855383	0.000985916	0.00167626	0.00177459	0.00199703
NYX	0.00231041	0.00699963	0.0825577	0.00191474	0.0456506	0.00370891	0.00310401	0.00368436	0.00104248	0.00291025	0.00049821	0.000716434	0.00215625	0.00105088	0.000635971	0.0191213	0.00327667	0.00473364	0.00356894	0.00142573	0.0026952	0.0286567	0.00193087	0.0020278	0.00145082	0.00147072	0.0040689	0.00120423	0.00212862	0.00396292
MAPK10	0.183193	0.908838	0.504877	0.32001	0.605098	0.0108435	0.0251729	0.000112671	1.70501	0.00350447	4.61485	0.0963344	0.00207258	0.0791695	0.108195	2.38753	0.00191152	0.0051928	0.00142892	0.169779	0.000605758	2.1591	0.0170202	0.926622	0.0205799	0.697775	0.000315116	0.498368	0.0888645	0.18156
MMP19	0.0893264	0.00649027	0.0236036	0.0641859	0.098006	0.0061306	0.00227863	0.148802	0.00851931	0.00612888	0.000590125	0.000553832	0.143065	0.0019682	0.000715908	0.000885731	0.000595817	0.444862	0.00395874	0.288047	0.0851132	0.00754395	0.393954	0.00702516	0.00895107	0.00801696	0.0108118	0.0298056	0.0246959	0.00674282
CREB3L2	0.0257653	0.0182463	1.70259	0.0815454	0.564206	0.713028	0.146409	0.687287	0.358504	1.10817	0.0550284	0.00182539	0.851201	0.010313	0.0490667	0.00808174	0.0078747	0.0162868	0.856137	0.00528076	0.432858	0.29398	3.09094	0.0195499	0.0395939	0.077618	0.00185359	0.0399721	0.0588175	0.00791948
RNF38	0.00556979	0.00706659	0.015666	0.00480736	0.0632032	0.0309118	2.16827	0.0228442	0.00485927	0.133397	0.172751	0.0320948	0.0360673	0.012821	0.0253049	0.00744562	0.0113889	0.0060653	2.47707	0.0200731	0.68482	0.0622811	0.0493639	0.0136827	0.033683	0.0156938	0.00644649	0.0391488	0.0121775	0.0119151
HMGCS2	0.000567069	0.00147121	0.000919879	0.00068385	0.00108692	0.00064676	0.000755533	0.000699182	0.000943648	0.00157449	0.000857327	0.000753712	0.00092035	0.00206969	0.00151012	0.00114895	0.000968989	0.00113367	0.000376256	0.000890514	0.000363453	0.000982854	0.000816152	0.00118304	0.00107168	0.00101314	0.000598034	0.00136449	0.00068724	0.000635101
HMG20B	0.194398	0.013728	0.0205247	0.0243474	0.0399283	0.023928	0.0621274	0.0138475	0.0277133	0.390011	0.0649645	0.0030003	0.644846	0.015223	0.0175813	0.116392	0.380346	0.0576568	3.99379	0.0227606	0.413279	1.21789	1.23033	0.0217559	0.0283605	0.020514	0.0655786	0.0746303	0.15873	0.0846328
SRXN1	0.0129323	0.0451466	0.101178	0.0383435	0.313107	0.530602	0.0813437	0.0348043	0.658381	0.0242719	0.00587461	0.0115295	0.418967	0.285534	0.0295874	0.0136831	0.012936	0.00432696	2.40875	0.0132968	1.61736	0.112662	0.0365385	0.00472902	0.0679532	0.000309056	0.00488282	0.234947	0.0250648	0.0870264
FANCB	0.0137656	0.0135295	0.0034558	0.00351769	0.121333	0.0137347	0.0248391	0.69611	0.0403995	0.00200478	0.0270747	0.00132815	0.409159	0.0657093	0.545219	0.0143331	0.0325911	0.0259564	1.85985	0.0145247	0.178284	1.54347	0.578906	0.0134874	0.00308853	0.0387879	0.0443357	0.0327161	0.00445241	0.0390889
KCNK13	0.00405192	0.00131806	0.00110345	0.00245665	0.00106577	0.00602869	0.00117876	0.0243641	0.000680164	0.00213749	0.00162219	0.00178113	0.00213945	0.000931912	0.00126803	0.000838821	0.00564552	1.60955	0.00247921	0.00061363	0.0128729	0.000726401	1.06108	0.0535019	0.00207302	0.00948076	0.00479408	0.0517247	0.00351194	0.269442
STK35	0.0136296	0.032445	0.0203229	0.0387108	0.0635852	0.0261684	0.195817	0.0198387	0.0614984	1.47377	0.107295	0.00948203	0.0143719	0.0105353	0.0165678	0.510938	0.00338466	0.0253633	2.4787	0.0491225	1.276	0.649731	0.940294	0.0433214	0.0352119	0.00217234	0.00255045	0.0609263	0.022818	0.0141811
SEMA7A	0.0158152	0.0484601	0.0439155	0.341459	0.00334916	0.215008	0.105949	0.00278166	0.568736	1.12384	0.833567	1.21328	0.0828322	0.453226	0.235527	0.0267072	0.768592	1.74676	0.0892281	0.369486	1.71094	2.052	0.331989	0.09555	0.144362	0.00101854	0.270597	2.71889	0.0511241	0.0542475
DKFZp779M0652	0.00071422	0.00106927	0.00095326	0.00068703	0.000587818	0.000717256	0.000883513	0.000693484	0.000808414	0.00183738	0.0017605	0.00204816	0.00101205	0.00118839	0.000924676	0.000996824	0.00093672	0.00125858	0.000355189	0.000853974	0.000356882	0.000582773	0.000776858	0.00120733	0.00119022	0.0082897	0.000628326	0.00139826	0.000716627	0.000725624
SLC26A4	0.00290266	0.00209682	0.00250702	0.00221741	0.00188957	0.00284861	0.00208714	0.00505443	0.00225981	0.00350779	0.000804814	0.000793363	0.00262456	0.00211746	0.0011178	0.00194044	0.00245703	0.00146652	0.00385698	0.00166294	0.00350846	0.00310303	0.00127715	0.00192205	0.00195878	0.00202836	0.00469495	0.00257943	0.00234199	0.00436467
MED19	0.00310771	0.0254801	0.0177949	0.013519	0.0459719	0.0122263	0.387838	0.0121141	0.0934694	0.0645801	1.1848	0.0309878	0.154867	0.00806105	0.042388	0.0138361	0.068205	0.0305331	2.89791	0.00120738	0.0190011	0.0798882	0.296731	0.0965556	0.0111232	0.0127526	0.135344	0.0465856	0.0022408	0.0214534
CCDC15	0.108384	0.0451206	0.00303625	0.0123917	0.191907	0.0107608	0.743977	0.879391	0.00575709	0.00142189	0.179199	0.00167528	0.00403511	0.00521382	0.035152	0.0385376	0.0582937	0.0192564	0.417664	0.50108	0.108841	1.04813	0.614867	0.00294152	0.018746	0.0633347	0.0472933	0.134459	0.0129167	0.197944
YIPF4	0.00383891	0.00635299	0.00304404	0.00551822	0.00986466	0.0128483	0.920271	0.0676457	0.0058125	0.00310215	0.140689	0.0226853	0.0373899	0.0115709	0.0306253	0.00978117	0.136728	0.0101356	2.99898	0.00462262	0.040466	0.0342582	0.0156737	0.00607196	0.00625762	0.0227319	0.427534	0.0526174	0.00519943	0.0101977
INTS6	0.133126	1.1162	0.00889394	0.102367	0.00735824	0.0103644	0.406802	1.22916	0.312145	0.00943684	0.179927	0.215765	0.105018	0.00666897	0.0047554	0.279391	0.0102521	0.0508451	2.19246	0.110874	0.605979	0.523057	1.31473	0.0203912	0.00525481	0.0203259	0.0325463	0.0189022	0.255416	0.0132746
PRKCE	0.00475573	0.359025	0.313672	0.00349305	0.0291612	0.00538152	0.10824	0.0402411	0.168877	0.259468	0.783095	1.52122	0.00165354	0.00739418	0.0915867	0.0110029	0.520281	0.00100371	0.0236088	0.000836121	0.124683	0.632732	0.00217039	1.9872	0.0702735	0.482161	0.0130507	1.47591	0.0281389	0.00445332
GAMT	0.00178539	0.0241484	0.481033	0.00301562	0.0150847	0.0210141	1.23603	0.0123124	0.0146266	0.770776	0.442737	0.0321555	1.21246	0.0158532	0.0156681	0.287682	0.106834	0.164831	1.91474	0.00244254	0.039401	0.511028	0.41402	0.115865	0.0175015	0.0142002	0.0187365	0.00595951	0.00185369	0.0230995
PGM1	0.0674029	0.00165742	1.89694	0.0166592	0.00450575	0.868213	0.38513	0.0615908	1.40706	0.0790801	1.23566	0.0390809	1.27479	0.0256958	0.45747	0.0201311	3.33989	0.0330216	1.01543	1.01982	0.644316	0.368787	1.97283	0.014355	0.00628198	0.901109	0.894112	0.196368	2.38995	0.126434
GPNMB	0.339357	0.000920477	0.00041691	0.20398	0.000340259	0.141039	0.0014414	0.0673064	0.00724718	0.0011771	0.00700527	0.0341892	0.00672059	0.00102437	0.000587603	0.00174188	0.0109498	0.584243	0.0023297	0.00623815	0.0860221	0.000656969	0.00409093	0.00432801	0.00223992	0.272017	0.00583075	0.0025161	0.272493	0.0479521
AP4B1	0.144573	0.00457953	0.00980338	0.123597	0.00346053	0.0140311	1.47501	0.561469	0.0318844	0.0931983	0.292177	0.274729	0.00542804	0.00499645	0.0245185	0.0036559	0.00174363	0.0120543	1.30349	0.00960032	0.0782946	0.0173395	0.0458528	0.033635	0.0349083	0.00668133	0.0013971	0.00407968	0.0142543	0.197761
ADCY7	0.0417078	0.0227209	0.937557	0.00466807	0.768269	0.586522	0.164678	0.000845045	0.00240123	0.110526	0.14559	0.896255	0.495013	0.674859	0.260837	0.369032	0.0610586	0.0355432	0.0190686	0.30284	0.00808268	0.517962	1.21741	0.0415775	0.0207716	0.0114746	0.235173	1.23866	0.391789	0.0594317
LOC100131551	0.00110079	0.00129179	0.000839827	0.00105916	0.000768253	0.00106568	0.000673018	0.000806147	0.0011942	0.00221304	0.000674489	0.000817414	0.00136905	0.00112748	0.00108488	0.00095619	0.00105945	0.00143181	0.000509929	0.00118495	0.000542038	0.000733611	0.00247261	0.00332968	0.00140529	0.00114087	0.000583145	0.00525128	0.00116317	0.000989238
KIAA0240	0.00829825	0.0977831	0.00160883	0.523994	0.00539738	0.0197565	0.41017	0.672026	0.0184209	1.33275	1.28612	0.056206	0.20771	0.00267815	0.00660133	0.887249	0.0122977	0.0230892	0.64291	0.615796	0.615918	0.0957782	0.469905	0.0102511	0.00659355	0.0156955	0.0434717	0.30995	0.0403644	0.00926668
RAB11FIP3	0.0222097	0.00966535	0.0286532	0.0281508	0.030308	0.00478866	1.93379	0.171279	0.00671747	1.52374	0.0333606	0.00612924	0.0137231	0.00604742	0.0502211	0.00481465	0.0082643	0.0237158	2.24465	0.00214876	0.11222	0.0188059	0.00968237	0.00262443	0.0437494	0.00448626	0.0665566	0.00596455	0.0224345	0.00596816
TDRKH	0.113346	0.00195179	0.0325768	0.0136335	0.00500277	0.00665094	0.699071	0.011373	0.070971	0.0692709	0.753853	0.0156874	0.15878	0.016644	0.0120792	0.0210846	0.378149	0.394302	1.66012	0.00937113	1.17722	0.996995	0.0183257	0.0022168	0.00675164	0.149889	0.0113532	0.0144601	0.148277	0.0130276
C9orf167	0.00862898	0.0045451	0.130727	0.00992088	0.0023101	1.06429	0.0023218	0.913727	0.58178	0.434217	0.00364018	0.00176418	0.512461	0.000330779	0.0119905	0.809378	0.00220419	0.0973382	0.00497824	0.5636	0.162355	0.00662498	1.80855	0.00561694	0.156187	0.00233803	0.26515	0.00615347	0.532992	0.00430055
POLR2K	0.0107146	0.00755283	0.00693693	0.00819413	0.00845329	0.0233079	0.122794	0.0206515	0.00979519	0.00282755	0.076672	0.0289474	0.0462154	0.00715347	0.0160272	0.00757676	0.045971	0.00727726	5.8587	0.0173584	0.0971551	0.0120262	0.00871505	0.0118451	0.036076	0.200688	0.0231403	0.00898811	0.0128651	0.0396174
TBX2	0.000448556	0.000994716	0.000576716	0.000551409	0.000537178	0.000358701	0.00223318	0.000386453	0.000702508	0.0248233	0.00982066	0.0214563	0.000855861	0.00147084	0.0104682	0.000973005	0.000706001	0.0153335	0.00041423	0.000993768	0.000264799	0.000643024	0.00318217	0.000656873	0.000714837	0.00203328	0.000414767	1.64374	0.000409666	0.000312476
HLA-A	0.0626678	0.0166665	0.00302238	0.00317957	0.00213458	0.0260837	0.450986	0.108604	0.863236	0.346244	0.11945	0.0826948	0.911624	0.00522429	1.0948	0.311216	0.51514	2.19398	0.164877	0.329761	2.18177	1.79389	0.0453655	0.0201283	0.0365144	0.595522	0.86516	1.59385	0.0879585	0.311266
FAM83D	0.0202858	0.0307257	0.0154694	0.0105918	0.483149	0.055877	0.103698	0.0484748	0.00430034	0.622312	0.0589229	0.00362258	0.0106231	0.0605145	0.0349454	0.0564023	0.1639	0.17292	2.57831	0.00661827	1.91221	1.92485	1.33044	0.0114059	0.0391742	0.0967537	0.568358	0.0443191	0.0193488	0.120491
TXNDC17	0.0858755	0.0171307	0.0446993	0.0313834	0.0279135	0.0239542	0.0876168	0.115238	0.0515274	0.00169251	0.0150097	0.00619679	0.0321531	0.00816685	0.00356275	0.0191553	0.117792	0.00407103	3.89814	0.0169253	1.0111	0.08967	0.0041555	0.0105781	0.114197	0.0421939	0.0232187	0.00275173	0.0174289	0.524953
OR10G4	0.00110757	0.00110992	0.000830684	0.00080987	0.000621895	0.00224214	0.000498929	0.00482684	0.000887159	0.00184439	0.000657798	0.000848853	0.00228394	0.00104179	0.00104784	0.000998812	0.00388204	0.000938995	0.000713625	0.000793109	0.00156781	0.000671436	0.00070956	0.00135754	0.00116709	0.00122303	0.00318313	0.00143873	0.000953719	0.00223932
NR2E3	0.00179453	0.00151325	0.00180715	0.000833111	0.0160935	0.00822352	0.0198655	0.0105933	0.00150937	0.00177185	0.0056455	0.0011712	0.00322472	0.00610332	0.0102914	0.000836608	0.00156208	0.000820559	0.0305557	0.00174048	0.00571922	0.0016978	0.00129426	0.00166392	0.0208943	0.00147874	0.00924086	0.00887007	0.00121732	0.00467179
IKBKAP	0.0221559	0.0506199	0.0204749	0.0154589	0.0142502	0.038983	0.27707	0.115704	0.00492482	0.0495669	0.0212209	0.0458945	0.002451	0.0133538	0.00711073	0.0382711	0.00214172	0.00799057	3.85253	0.0106302	0.123107	0.14488	0.0453119	0.0185983	0.00678606	0.00630462	0.00437237	0.00667825	0.0185236	0.037068
STX8	0.0488889	0.0103531	0.0215504	0.0394009	0.00778954	0.0184192	1.06401	0.00645728	0.0548706	0.0119578	0.0974206	0.00891799	1.34313	0.00669352	0.0149016	0.00819897	0.0177574	0.098963	4.12917	0.0104644	0.0890045	0.0751613	0.934658	0.152989	0.0844651	0.176027	0.00974465	0.0366666	0.0509312	0.0438779
LRRC25	0.0298653	0.0023524	0.00379755	0.00925431	0.00203551	0.00153659	0.00280347	0.000932788	0.0264936	0.00395586	0.00145365	0.00116517	0.340028	0.0030587	0.00149207	0.00265089	0.047437	0.00102182	0.00615619	0.00136037	0.00448114	0.00696588	0.000838888	0.00119365	0.00238936	0.00293103	0.00176449	0.00162294	0.00342043	0.0237449
STX1A	0.0164491	0.00410534	0.00863854	0.021317	0.0192987	0.00698717	2.18033	0.0284531	0.000320296	0.963451	0.00775365	1.37568	0.578863	0.0332358	0.00376854	0.0104842	0.00546443	0.00083345	0.123822	0.000384751	0.232009	0.00319096	0.00525809	0.0196926	0.00441359	0.00335991	0.00624874	0.0166051	0.0124397	0.019697
RPLP1	0.0541653	0.0621446	0.00764028	0.0350363	0.0107156	0.0835425	0.109032	0.415492	0.209705	0.612295	0.0232672	0.0280055	0.346416	0.0199241	0.0254862	0.183127	1.24952	0.0166808	9.109	0.0264493	0.645631	0.0679452	0.0136029	0.013928	0.00706749	0.0267895	0.54408	0.0201782	0.0435036	0.140549
CWC25	0.00490781	0.141589	0.00280805	0.00279109	0.0101976	0.00726805	1.02517	0.0302632	0.00225124	0.300062	0.0173425	0.0556058	0.0269445	0.00636822	0.00387453	0.0286938	0.0589241	0.0363119	2.23367	0.00173574	0.0459917	0.0178555	0.257579	0.139333	0.0043977	0.00605474	0.210331	0.0171705	0.00325969	0.01975
FLJ36777	0.00118324	0.00142425	0.007426	0.00153319	0.00666344	0.000996507	0.0342263	0.000977567	0.00287362	0.0132422	0.00578538	0.00191776	0.00132759	0.00413106	0.00378081	0.00155206	0.000923209	0.00266055	0.00568308	0.00135015	0.000714334	0.0109077	0.00234132	0.00252451	0.00130083	0.00641375	0.001545	0.00218475	0.00102292	0.00103347
PHAX	0.0218439	0.0379495	0.00598245	0.0125425	0.00776054	0.183387	0.0763973	0.563672	0.00176535	0.0364788	0.239008	0.451903	0.0140649	0.00164747	0.0261591	0.0114322	0.0180135	0.0409295	3.93278	0.00535415	0.111217	0.00590846	0.057574	0.0241473	0.0232417	0.0129931	0.0307092	0.00983966	0.019118	0.0907912
PAFAH1B2	0.0259609	0.0114618	0.00594794	0.0104956	0.00695784	0.0351309	0.128494	0.0402666	0.0202034	0.0153078	0.0712824	0.039668	0.0235937	0.00616736	0.0268733	0.0116487	0.0291772	0.0129658	5.58416	0.0155786	0.195361	0.0328926	0.0212024	0.0117315	0.00847106	0.00813711	0.0264286	0.00918072	0.0152449	0.0496106
TPM1	0.0411608	0.0411313	0.835066	0.0488099	0.0826677	0.653212	1.28624	0.227949	0.127163	0.0643741	0.333746	1.23168	2.94141	0.102842	0.0342524	0.0441853	0.00740379	0.724073	1.13243	0.344519	4.19848	5.04859	6.89671	1.13584	2.1978	0.00839122	0.027504	0.953706	0.0270262	0.446119
ZNF43	0.0770998	0.014436	0.00806884	0.0888001	0.0450228	0.00599641	0.800133	0.0104862	0.31163	0.00357506	0.447381	0.0124093	1.37322	0.008508	0.0717915	0.315418	0.00509103	0.0385067	2.54705	0.0395316	0.415538	1.15356	0.732969	0.0234146	0.0129462	0.0121264	0.0130195	0.107079	0.17246	0.00850095
CTCFL	0.000173656	0.000151695	0.000243872	2.08905e-05	7.37562e-05	0.0151368	1.19548e-05	3.16066e-05	0.705753	0.000505467	3.0922e-05	0.000162903	2.75313	8.80751e-05	0.000185287	0.331085	0.448731	0.000423157	1.43054e-05	1.1473	7.97267e-05	5.18983e-05	0.000167453	0.00018438	0.000467865	0.000361833	0.00140255	0.000601721	5.62009e-05	1.08321
OR56B4	0.000555847	0.0689584	0.000180326	0.000425779	0.141381	0.000663433	0.000349899	0.000582312	0.000401186	0.00129066	0.000444715	0.000957027	0.00074781	0.000950595	0.000924303	0.100603	0.00110014	0.0102436	0.000186189	0.000894356	0.000288549	0.000922142	0.227869	0.00407446	0.000448609	0.000511231	0.000405437	0.0127667	0.000577395	0.000640077
IFITM10	0.00103193	0.00103698	0.0054887	0.000306696	0.000457402	0.000401786	0.00682364	0.000318666	0.00626348	0.660386	0.710371	0.0285499	0.695961	0.000669363	0.00583291	0.405267	0.00385721	0.0205986	0.000736519	0.00236125	0.000319422	0.00295198	0.151552	0.00451436	0.010327	0.0222947	0.000969296	0.0204488	0.000326759	0.000616206
APTX	0.0246679	0.0181382	0.0110227	0.00800713	0.0037474	0.0347162	0.0213969	0.00833275	0.0324656	0.00438156	0.00328324	0.00511515	0.104072	0.00456002	0.00222812	0.0209624	0.0250361	0.0051724	3.95657	0.0487533	0.0781781	0.0258903	0.00382795	0.00637302	0.0053168	0.0101052	0.0155601	0.00488492	0.0124844	0.0401979
C16orf72	0.032985	0.0123411	0.00580708	0.00503136	0.0107667	0.0391026	0.0764679	0.13832	0.00485814	0.0182115	0.294068	0.604142	0.0100756	0.0027976	0.0181203	0.013201	0.0189822	0.00617997	4.14072	0.00971963	0.138481	0.0111307	0.0129476	0.00819564	0.0244829	0.0230959	0.0424167	0.0216393	0.0093641	0.195092
MRPL1	0.359453	0.0126258	0.0297144	0.0425865	0.0444248	0.0113545	1.58196	1.4562	0.0192685	0.00176442	0.0640146	0.0141356	0.00899465	0.0195676	0.00364374	0.0162813	0.0342882	0.10082	2.71171	0.0228159	0.0585166	0.0841654	0.740788	0.0691331	0.0261702	0.0281153	0.00593215	0.0193309	0.011527	0.669591
C21orf90	0.000234648	0.00417467	0.000411602	0.579785	0.00209399	0.336935	0.00129154	0.00157331	0.000498849	0.709681	0.028249	0.0344109	0.0299865	0.495266	0.00297645	0.628773	0.000722813	0.422462	0.000770075	0.00327381	0.00166477	0.000430274	0.00537651	0.00046367	0.000197637	0.00150083	0.520782	0.0387486	0.00329139	0.000189659
PPIB	0.107996	0.0248696	0.100494	0.0452897	0.00347191	0.0628835	0.467704	0.0446537	0.218372	0.0762063	0.945752	0.445822	0.363871	0.0127549	0.0265978	0.00933292	0.251088	0.078459	5.73365	0.013356	2.3141	0.0882017	2.18908	0.0577413	0.0531712	0.440612	0.0173229	0.0536923	0.0296466	0.273088
SNORA53	0.0061977	0.00156531	0.100214	4.16119	0.0264091	2.48642	0.0381233	2.62525	0.866339	0.00145151	0.0231537	3.05375	1.91191	2.06125	2.09938	1.46128	2.57248	1.02338	0.0187053	3.74218	0.0149506	0.0501436	2.15523	0.455316	0.00423815	2.93534	1.61641	0.1261	0.0181843	0.00887723
CHORDC1	0.00752727	0.0182596	0.162527	0.010019	0.0701696	0.227119	0.670947	0.274865	0.00633944	0.00702828	0.395668	0.326042	0.336879	0.0850954	0.0104231	0.0199878	0.551495	0.0161621	1.31015	0.00735723	2.81035	2.18534	2.08116	0.0746676	0.013319	0.00276807	0.0607962	0.0241176	0.0105784	0.181579
CTDSP1	0.0620004	0.0847134	0.00850092	0.43227	0.0372913	0.00292816	0.731241	0.25905	0.313195	0.798565	0.243992	0.0179102	0.0691704	0.00953255	0.0434291	0.300811	0.00472493	0.345113	1.54748	0.45352	0.317688	1.8861	2.45624	0.0349742	0.666625	0.00427403	0.102723	0.01921	0.347619	0.00560039
LAMA4	0.0182152	0.272579	2.77376	0.0363811	0.00053586	0.0141796	0.0182948	0.475474	0.0033393	0.0372467	0.02027	0.473456	0.000842924	0.000296593	0.233386	0.106117	0.276757	1.36077	0.00435724	0.00198354	0.00708976	0.0662717	0.00203992	0.399617	1.29572	1.36174	0.000222459	0.000423315	0.00394004	0.137741
ZNF845	0.00969721	0.140942	0.00397905	0.00542649	0.00517005	0.197677	0.100316	0.0225034	0.0103292	0.0122968	0.0160963	0.0288839	0.0469138	0.00294984	0.00339578	0.336287	0.0437655	0.541305	3.03626	0.0140745	0.740437	0.0262297	0.424316	0.0302975	0.00347296	0.00505426	0.0809918	0.0321911	0.0111718	0.0907456
BRAP	0.00348926	0.0305461	0.00343112	0.00509732	0.0118533	0.00730668	0.348637	0.013615	0.00396649	0.0392899	0.295744	0.0603045	0.0245047	0.00445503	0.0222761	0.0469687	0.00906979	0.031043	3.38558	0.00425418	0.037412	0.0188169	0.0131055	0.00729128	0.0103939	0.0071628	0.0160806	0.0052676	0.0052553	0.0060658
ZNF12	0.0129644	0.0158307	0.00225378	0.0205504	0.00579378	0.00299397	0.345364	0.00569922	0.0724009	0.00431281	0.326151	0.0428475	0.342581	0.00319274	0.0249067	0.267621	0.00796576	0.0247649	3.61052	0.0190901	0.0244705	0.0320078	0.051743	0.0272794	0.0104617	0.0338458	0.00924749	0.0236682	0.0208046	0.00374757
LOC100505978	0.0135762	0.0254536	0.149141	0.00170691	0.0114418	0.00160626	0.00748336	0.178888	0.000606313	0.00849953	0.00175577	0.000535258	0.000787534	0.0020774	0.016031	0.0226509	0.0013233	0.00128763	0.00719813	0.00403273	0.00493199	0.221809	0.00161936	0.00514288	0.266479	0.00238232	0.000963514	0.00120363	0.00441806	0.026016
MUM1L1	0.557695	0.00235034	0.213001	0.00459029	0.00756881	0.0118056	0.0122183	0.256488	0.414212	0.000719844	0.0119565	0.781563	0.00411336	1.00023	1.15895	1.08526	0.0148315	0.24971	0.00989139	0.348744	0.0649952	0.788888	0.320419	0.926209	1.16968	1.06574	0.203285	1.14739	0.371047	0.0466169
ADRA1A	0.00376794	0.000773907	0.00180132	0.000608146	0.00114365	0.0727432	0.00135004	0.013436	0.000551151	0.366991	0.0253883	1.26044	0.00132188	0.00139847	0.471499	0.000566221	0.00231457	0.0230443	0.00119977	0.0055782	0.0115859	0.000420057	0.00193736	0.000908327	0.254853	0.00134042	0.00146212	0.00101178	0.00167859	0.0497194
BAHD1	0.0101971	0.0116877	0.112132	0.00368016	0.0151537	0.0247942	0.617147	0.0357744	0.00229648	1.07154	0.650259	0.0174333	0.0148573	0.0084887	0.0217913	0.00548677	0.0136231	0.0667045	2.40843	0.0136004	1.19452	0.0298864	0.0152937	0.00754299	0.0327781	0.266681	0.0110392	0.00225636	0.0114811	0.0306884
CHRM5	0.000376726	0.000319047	0.000495455	0.00026812	0.000511905	0.000411842	0.00019359	0.000392061	0.000418767	0.36967	0.00153596	0.489494	0.000387561	0.00114799	0.00638872	0.000469882	0.000647324	0.000842478	0.000101375	0.000559733	0.000153131	0.000187951	0.000701569	0.00107475	0.00174636	0.000128826	0.000186511	0.00158355	0.00033357	0.000487243
XK	0.000349899	0.00187878	0.12058	0.159234	0.17837	0.27163	0.0213665	0.54692	0.539977	0.000695183	0.100822	0.797241	0.0035118	0.00272937	0.441632	0.436977	0.504541	0.00542854	0.0030318	0.442898	0.00378564	0.087747	0.00194894	0.000936343	0.192635	0.521262	0.0133243	0.00378628	0.455649	0.000451096
MTVR2	0.00175324	0.00100254	0.00144174	0.00105536	0.00175649	0.0018631	0.00120364	0.00142914	0.00126913	0.00302015	0.00115647	0.000892386	0.00399502	0.00429533	0.00188339	0.00114211	0.00185669	0.00171249	0.00114672	0.00160249	0.00126507	0.00133567	0.00131834	0.0013707	0.00215577	0.00121506	0.00208902	0.00250417	0.00171703	0.00164984
SNHG11	0.0155505	0.0622175	0.00199958	0.0166464	0.00649698	0.00383974	0.866017	0.0245638	0.00889697	0.0329952	0.976539	0.0119464	0.00250179	0.00429935	0.0211339	0.0306671	0.00326769	0.351475	1.67138	0.00159778	0.0678417	0.0898578	0.231615	0.0745811	0.0169495	0.0123137	0.0127606	0.00454763	0.00513992	0.0169995
C20orf195	0.0289062	0.00881749	0.0685063	0.000704243	0.0380131	0.0715305	0.0349676	0.00627857	0.0318367	0.16689	0.00857393	0.621254	0.831773	0.761986	0.692257	0.0131565	0.000787315	0.131722	0.214075	0.00964165	0.0607192	1.17785	0.116417	0.00303362	0.0013147	0.0436192	0.0164595	0.0232085	0.00724064	0.113142
C17orf39	0.0136637	0.00426325	0.00614168	0.0140643	0.0167054	0.00930902	0.325828	0.0108401	0.00717818	0.130713	0.130167	1.05886	1.08294	0.0329511	0.0138117	0.00878852	0.0499305	0.0576898	1.1043	0.00402576	1.12428	1.55562	1.02796	0.00501892	0.00436647	0.00467946	0.00262935	0.0158527	0.0152595	0.0119354
MFSD12	0.0404164	0.00290124	0.0685372	0.0149694	0.0152468	0.0250666	0.0584564	0.0173834	0.0120787	0.98597	0.00991989	0.00428927	0.549718	0.00338855	0.00887088	0.00363842	0.0249758	0.00222611	2.78475	0.00208116	0.278703	0.0115257	0.00908623	0.0192203	0.0536226	0.00871517	0.0208089	1.0274	0.0215803	0.0633764
CCBL2	0.158866	0.0104228	0.00864314	0.00810231	0.00882034	0.0398028	0.0524338	0.0138401	0.0409117	0.0144106	0.0385784	0.00510892	0.314916	0.0176657	0.0202425	0.0779132	0.0864619	0.189687	4.06003	0.0542593	0.416156	0.56906	0.688671	0.0382248	0.00260119	0.0229783	0.176509	0.0412579	0.0334501	0.191674
SLC38A3	0.136933	0.00496379	0.523773	0.0056632	0.000806987	0.0017111	0.0362358	0.00287214	0.012785	0.2254	0.0375436	0.00433315	0.0077089	1.07905	0.222888	0.125645	0.0154848	0.135817	0.0143289	0.166238	0.01429	0.516109	0.00192639	0.00011945	0.00763567	0.011329	0.0390888	0.801994	0.00796635	0.00429999
CENPP	0.0300955	0.440661	0.00112455	0.0283839	0.00139286	0.00235499	0.0144622	0.0212239	0.390745	0.0745801	0.00366566	0.00276044	0.680948	0.191826	0.00165671	0.0047908	0.099645	0.00824489	1.24145	0.00555515	0.499597	0.022053	0.00242837	0.00130236	0.00337837	0.00290993	0.0143194	0.00123062	0.0266883	0.00374796
CCDC142	0.011152	0.0193984	0.0148685	0.174183	0.0470224	0.0050317	0.45053	0.871973	0.00863854	1.1736	0.501818	0.0222494	0.00553458	0.50621	0.086224	0.0458905	0.00210772	0.0506868	0.624007	0.00130949	0.187009	0.80789	0.847736	0.0303384	0.00217049	0.00250211	0.0175557	0.00422129	0.0410442	0.00598888
NCOA5	0.206527	0.0511074	0.341785	0.816605	0.281199	0.0525467	2.35882	1.47305	0.0467458	0.63309	0.220947	0.0202353	0.0420454	0.0698578	0.936396	0.00624634	0.00901439	0.0491173	1.1319	0.561533	0.550285	0.0703825	1.71854	0.0833195	0.528225	0.00339748	0.0229808	0.019243	0.0191808	0.431219
NARG2	0.0167402	0.00631823	0.0086694	0.00326452	0.025654	0.0218834	0.211635	0.0515752	0.00444158	0.00509179	0.0495391	0.00590904	0.0141693	0.0290892	0.0119828	0.0602245	0.00849749	0.0425121	2.85715	0.0210985	0.9001	1.18901	0.763169	0.0406966	0.00826269	0.00831729	0.0622526	0.031929	0.0165144	0.0248191
LINC00229	0.000671568	0.00106428	0.000924687	0.000552732	0.000563257	0.000727343	0.000568052	0.000619754	0.000729246	0.00148046	0.000942257	0.0012291	0.000976973	0.000986294	0.000910684	0.000796901	0.000929143	0.000997832	0.000299256	0.000815638	0.000335904	0.000549009	0.00074804	0.000984318	0.0010506	0.00186255	0.000572328	0.00124804	0.000626047	0.000661444
KIAA2013	0.00898508	0.0298634	0.0136046	0.00668565	0.00920398	0.0098841	0.10199	0.00493597	0.00255773	0.27739	0.0136723	0.0129843	0.00558218	0.00399681	0.00473606	0.0163647	0.0446328	0.0760723	3.86277	0.00225869	0.0403089	0.0193495	0.229018	0.0694586	0.0328158	0.0199977	0.0082186	0.0315064	0.00518531	0.0286054
NME7	0.460049	0.0185054	0.0519957	0.110799	0.00777092	0.0415743	1.04268	0.0406929	0.0421745	0.00340985	0.134756	0.0211828	0.00326355	0.00983946	0.00386251	0.0151062	0.0041042	0.0141028	3.0394	0.0178823	0.173833	0.374553	0.129607	0.0509323	0.0213515	0.137476	0.00824588	0.00720472	0.0714445	0.249817
DMRTB1	0.00197453	0.00106505	0.000708241	0.000583422	0.000605232	0.0315911	0.000447508	0.00182786	0.000663263	0.00156094	0.000639412	0.00084828	0.0054829	0.00108569	0.000978908	0.00104943	0.0815674	0.00113843	0.000867078	0.00118658	0.00724695	0.000609725	0.000747717	0.00124376	0.00103313	0.00111525	0.00406438	0.00158865	0.00173048	0.0485205
DKK1	0.000173539	1.76455	0.000895406	0.000920265	0.00414442	0.00420366	0.00131302	0.00216836	0.756436	0.000494784	0.00435088	0.00154646	0.108227	0.00980233	0.00574494	0.000710101	0.0146289	0.195058	0.00129316	0.00116766	0.00153253	0.000588298	0.15287	0.866472	0.337934	0.476569	0.00105339	3.85454	0.000268447	0.000387465
LAPTM4B	0.0492779	0.0211283	0.0536674	0.0174941	0.0332658	0.0572478	0.0471011	0.0281399	0.023641	0.0208085	0.0123324	0.00477166	0.220299	0.0293796	0.0037259	0.0544473	0.310467	1.01645	6.87039	0.031598	1.09896	0.271283	0.187811	0.0300146	0.0179703	0.0139283	0.0599863	0.0285323	0.0517948	0.169453
ZNF613	0.0485431	0.0610081	0.00145815	0.00204412	0.00359099	0.0781251	0.191439	0.858992	0.00280769	0.0203817	0.190893	0.160825	1.2699	0.00458807	0.0131078	0.282487	0.11942	1.52087	2.20579	0.0215546	0.413097	0.0157947	0.179203	0.0122263	0.00362431	0.00290207	0.0548085	0.114159	0.0158303	0.181514
PSMC2	0.11816	0.00373755	0.0412335	0.0444144	0.0238031	0.0523479	0.0928131	0.197058	0.00478092	0.00604244	0.0205443	0.00429854	0.00832284	0.0181643	0.0253666	0.00177232	0.0105473	0.0529529	4.93573	0.0045091	0.259267	0.00502064	0.0577243	0.0283673	0.0660489	0.0163401	0.00970985	0.00941546	0.0517669	0.142501
EIF3H	0.0098949	0.0192867	0.00334199	0.00767647	0.00464028	0.0139628	0.141306	0.0154155	0.0237824	0.0722077	0.0904604	0.157732	0.314404	0.0061016	0.0427501	0.0636476	0.0588543	0.0339995	7.48827	0.0247793	0.0561572	0.0128003	0.0427713	0.038638	0.00825599	0.0312704	0.0378969	0.0227175	0.0108423	0.0155373
TPTE2P1	0.00316081	0.00348075	0.00185982	0.00133813	0.00179947	0.00299101	0.127999	0.00439944	0.00117981	0.039356	0.127213	0.675637	0.00190675	0.000439	0.0457601	0.00346713	0.00079296	0.0790366	0.0240833	0.0011174	0.00441447	0.0123944	0.0243738	0.00403664	0.0345979	0.0647228	0.00535141	0.00278541	0.00512682	0.00507516
PRKD3	0.0294964	0.020344	0.0241137	0.00877475	0.706931	0.0240427	0.0519185	0.0142603	0.0466808	0.00298537	0.0387408	0.00365634	0.01346	0.0110977	0.0193537	0.0165966	0.028096	0.112643	2.6605	0.0111994	1.48358	1.55015	1.92246	0.0187922	0.139944	0.0460036	0.0242312	0.126377	0.00628421	0.0765472
SKI	0.00723161	0.0204369	0.0303359	0.00937204	0.573361	0.0672503	0.212755	0.721163	0.0237228	2.90959	0.047153	0.00754746	0.410991	0.00206644	0.190199	0.00607039	0.0249894	0.00205683	2.13984	0.00507929	0.15993	0.0406059	0.0128339	0.00583005	0.124359	0.0742041	0.0167371	0.3162	0.00621699	0.126983
CHST9	0.0184728	0.00723365	0.550515	0.0313849	0.0014264	0.0668846	0.000492172	0.804403	0.114038	0.00032123	0.000517514	0.238046	0.0562321	0.00417487	0.660374	0.37814	1.65799	0.000461422	0.000440577	0.394442	1.00525	0.0526435	0.000144635	1.53525	2.40982e-05	0.697345	0.000306031	4.02493e-05	0.153433	1.26809
XPR1	0.0147541	0.0116952	0.138247	0.00942339	0.0712345	0.024083	2.31887	0.00886805	0.0164333	0.0486633	1.2447	0.994337	0.0790521	0.0140986	0.0353818	0.0348403	0.0101292	0.00306782	2.46145	0.0137772	1.08979	0.195678	0.056578	0.0208989	0.573639	0.074037	0.00961604	0.0584623	0.0149303	0.0252426
HPSE	0.303374	0.0010735	0.000663668	0.353646	0.00393553	0.294959	0.0036912	0.408513	0.00141794	0.0113994	0.00312528	0.00249359	0.364524	0.0160743	0.0035869	0.0849661	0.146136	2.15448	0.00508651	0.00165978	0.0548598	0.00632695	0.391487	0.427819	0.0011032	0.000752717	0.00632136	0.0280566	0.102323	0.429529
MAX	0.0115769	0.0283779	0.00244211	0.0326867	0.00391082	0.0150288	0.0486388	0.175183	0.0510954	0.0463963	0.36716	1.20686	0.347364	0.00196808	0.135662	0.0103226	0.00431265	0.147761	2.9945	0.00792902	0.151569	0.0216115	0.263363	0.190402	0.0516963	0.00552214	0.00424411	0.00655734	0.00684456	0.00651312
HBP1	0.0207331	0.0294333	0.006468	0.00960994	0.00368444	0.00269285	0.0657536	0.00675097	0.0323251	0.00195137	0.00869129	0.00906152	0.0240971	0.0237073	0.00408602	0.982196	0.286884	0.248822	4.1969	0.00853075	0.0535175	0.241528	0.259086	0.0285753	0.00870666	0.0274428	0.035482	0.0525618	0.0139706	0.00689858
LOC644172	0.00110705	0.00139496	0.00133626	0.000879862	0.0021394	0.00154241	0.00377915	0.000827087	0.00140414	0.00250477	0.00199153	0.00172055	0.00313525	0.00742034	0.0039744	0.00461434	0.00113047	0.00102907	0.00193432	0.0187922	0.00089753	0.00506313	0.000866662	0.00157744	0.00113276	0.00101432	0.000589577	0.00151315	0.00158269	0.00119506
PRF1	0.00302168	0.00152913	0.00202975	0.00107282	0.000949481	0.00874589	0.000846337	0.00510549	0.00140647	0.0020875	0.000830614	0.000889474	0.00162161	0.00123932	0.000983845	0.00101462	0.00304296	0.00118397	0.00147749	0.00111958	0.00368624	0.00105026	0.000823222	0.00120435	0.00148396	0.00142424	0.00358482	0.0013634	0.000994299	0.0126221
FYTTD1	0.00710541	0.0441232	0.0321945	0.0564228	0.00967403	0.153124	1.56415	0.258035	0.0522305	0.00405264	0.710171	0.0424403	0.0119709	0.00310379	0.0301016	0.00838809	0.40055	0.0303636	2.70048	0.00624534	0.306407	0.324791	0.815173	0.0575439	0.152704	0.20388	0.0242847	0.15728	0.0590702	0.0245564
TCP10L	0.010096	0.0535695	0.271438	0.0150732	0.0837353	0.00222933	0.136664	0.00682074	0.335645	0.221228	0.0773117	0.772501	1.01381	0.896811	0.00298555	0.194831	0.000608598	0.00552478	0.0580618	0.0770859	0.0298003	0.329671	0.113625	0.0928768	0.0116138	0.416456	0.0248442	0.00741367	0.0999565	0.000845099
CENPO	0.0442485	0.0463254	0.0888888	0.105786	0.253597	0.0438115	0.368717	0.706206	0.0390237	1.00468	0.0962962	0.00988165	0.0847093	0.0557867	0.0162235	0.0236981	0.0286773	0.00244259	2.74951	0.00376393	0.360307	0.780679	0.00942954	0.00247991	0.0834243	0.0253053	0.181387	0.319041	0.0168178	0.133136
IQSEC1	0.00324711	0.00256541	0.0220515	0.012614	0.602785	0.013924	1.49266	0.00795455	0.0289402	2.5567	0.370056	0.00852141	0.365692	0.00630316	0.0723682	0.0218374	0.014012	0.00207397	0.480545	0.00473254	0.880391	0.339535	0.0357192	0.0595315	0.850645	0.336892	0.00136322	0.690509	0.00414397	0.00796961
MPO	0.0165068	0.00123857	0.000770855	0.0033585	0.000546419	0.00972838	0.000971729	0.00134883	0.00386242	0.0127974	0.00141507	0.00186431	0.0115294	0.00102252	0.00133678	0.000892697	0.00140826	0.00210975	0.00304821	0.0651562	0.0166223	0.000825196	0.00100815	0.00105998	0.00146373	0.00154752	0.00114216	0.0010375	0.0168824	0.01191
ETAA1	0.0918892	0.0331421	0.0114684	0.00589252	0.0153743	0.133797	0.136088	0.143606	0.00841455	0.00136429	0.039559	0.00540364	0.0148284	0.00728398	0.00892058	0.259628	0.0101599	0.0782797	3.22107	0.0447139	0.474557	0.596747	0.552142	0.0500677	0.00995514	0.0225937	0.0292358	0.0336297	0.0276338	0.205752
C2orf49	0.0114903	0.0124833	0.00499905	0.0214562	0.00686871	0.00340053	0.476534	0.0040486	0.101813	0.00969797	0.106003	0.0372491	0.0272678	0.00795085	0.0156471	0.0363645	0.0132594	0.0624485	3.49971	0.00339721	0.06683	0.0900279	0.422169	0.0852026	0.00262009	0.0125458	0.00825876	0.0337058	0.01096	0.00621666
SNORA21	0.0796534	0.00537085	0.0113657	0.00443285	1.02014	0.0694435	0.208129	3.48884	0.0109273	0.974518	0.905986	0.0525528	3.03632	0.171693	0.259734	0.0177992	3.84477	1.13481	0.067919	0.00630875	0.0152096	2.33293	0.0785596	0.0867971	0.35547	0.854487	0.0464279	0.00434605	1.66667	1.88653
DAP	0.0521475	0.00416829	0.796806	0.00385101	0.414205	0.0096625	0.630835	0.0107467	0.0166078	0.76593	0.0827959	0.00812691	0.501141	0.163889	0.0446483	0.0172509	0.0214784	0.0214544	3.26894	0.0154574	0.0506464	0.0594117	0.833428	0.0978817	0.321191	0.142716	0.00841432	0.0764189	0.00840094	0.062716
AK7	0.376166	0.0130838	0.519768	0.00189904	0.00381719	0.433124	0.0591886	0.000685742	0.704089	0.0032011	0.115211	0.0214686	0.0208618	0.995476	0.0559426	0.00919166	1.26947	0.0102715	0.00338126	0.470327	0.0019946	1.28534	0.572963	0.00394972	0.000504937	1.06791	0.392201	0.0144497	1.20419	0.106193
C2orf70	0.00289966	0.00103859	0.00224401	0.000938098	0.000730846	0.00284754	0.00196412	0.00195914	0.00211825	0.102449	0.0029745	0.00449515	0.00150283	0.00122662	0.00146717	0.00082876	0.000948467	0.000951824	0.00149332	0.00115297	0.00151148	0.000970826	0.000546838	0.000956247	0.00135126	0.00399464	0.00277727	0.00115751	0.00120921	0.00359105
RBM25	0.0161837	0.0203679	0.010358	0.020343	0.00821851	0.033896	0.233076	0.0469476	0.00503252	0.0202557	0.0436131	0.0395048	0.0091515	0.0101656	0.0165285	0.0112784	0.00434004	0.00865131	4.89482	0.00843067	0.152909	0.018961	0.0335349	0.0138393	0.0121141	0.0110459	0.0142495	0.0119089	0.0298488	0.0145655
DNAH7	0.000397121	0.0022114	0.430891	0.000572255	0.0804352	0.000687683	0.218136	0.000598717	0.00069051	0.0012907	0.0960293	0.0226651	0.000885276	0.00942677	0.0537187	0.00193348	0.000822128	0.000814534	0.000797977	0.00174773	0.000371592	0.0306474	0.00116818	0.00230123	0.00170863	1.15609	0.000274423	0.00130312	0.000452935	0.000455942
UTP23	0.00694251	0.00837145	0.00381916	0.00819848	0.048871	0.121433	0.396118	0.0335045	0.0525283	0.000418102	0.0888559	0.00456981	0.0759497	0.00539282	0.0475772	0.0206699	0.00949843	0.00107607	2.61148	0.0196571	0.506772	0.0375738	0.00669092	0.020038	0.0236581	0.0469266	0.0198509	0.0155981	0.00589333	0.0246375
FAM82B	0.0110162	0.00579148	0.00420623	0.0082421	0.00779034	0.00435292	0.514724	0.0100857	0.0743761	0.00407232	0.142666	0.0331733	0.0191163	0.00450186	0.0175847	0.0621445	0.00565731	0.367624	3.4856	0.0138538	0.101081	0.0608462	0.257807	0.0457156	0.0154959	0.066991	0.0385097	0.0193836	0.0150623	0.00521613
KCNK17	0.0228121	0.00103275	0.000485101	0.00330463	0.000530707	0.336432	0.000417233	0.360843	0.0850356	0.00159634	0.000448064	0.000667975	0.337439	0.000681149	0.000737111	0.0332062	0.000498725	0.000714342	0.000672935	0.208014	0.0704689	0.0014622	0.00076242	0.00319846	0.00124024	0.000942158	0.00657713	0.00157811	0.252358	0.0072825
BLMH	0.0122385	0.0577939	0.0288104	0.0274811	0.00631906	0.0355863	0.0195225	0.031395	0.0196484	0.0990328	0.00271241	0.00217959	0.0524791	0.0064316	0.00421232	0.00675318	0.0167568	0.0994629	5.22985	0.00561314	0.0810968	0.062493	0.214373	0.0610279	0.00483206	0.00910668	0.0465726	0.0481556	0.0243474	0.0269966
IVD	0.0216646	0.00532214	0.0490137	0.00213058	0.193134	0.0448855	0.121617	1.05619	0.0040747	1.09476	0.0273172	0.00755373	0.0454849	0.136122	0.0236489	0.0487259	0.389546	0.0103512	2.49042	0.02363	0.102656	0.15173	0.00334163	0.00206061	0.0264864	0.00831428	0.149263	0.00166295	0.0134241	0.2725
ZNF253	0.0446595	0.0599443	0.00271912	0.0930453	0.00629865	0.0279246	0.591923	0.317228	0.0475875	0.0219515	0.202912	0.10372	0.00398687	0.0178385	0.0558465	1.05496	0.00873955	0.0276325	3.82946	0.00495126	0.398372	0.0330916	0.254643	0.0389302	0.00390152	0.00595388	0.0533088	0.0193032	0.0310494	0.0830249
C4BPA	0.000744234	0.000936432	0.000811981	0.000975555	0.000614133	0.00082764	0.00051003	0.000846387	0.00076537	0.00181523	0.000810555	0.000740484	0.00122456	0.00114934	0.00104653	0.000839283	0.0010954	0.00111519	0.000342164	0.000768838	0.000403131	0.000573273	0.000846255	0.00116709	0.00116945	0.0013302	0.00057101	0.00131044	0.000914266	0.000724964
IKZF2	0.048681	0.00200791	0.181698	0.00432467	0.0451059	0.0258363	0.158166	0.409488	0.00889788	0.00139319	0.779664	0.186119	0.0235584	0.0028412	0.173332	0.150806	0.0266733	0.0593563	0.15768	0.004671	0.0662936	1.87095	2.01713	0.0791598	0.00760271	0.551274	0.13301	0.0371258	0.0176983	0.0759439
TNFSF13	0.00747444	0.0093843	0.00562706	0.00305527	0.00556229	0.00623575	0.00542545	0.0198512	0.00128799	0.00470122	0.00139904	0.0032138	0.0330669	0.00176177	0.00126382	0.0548783	0.00390338	0.046742	0.0321682	0.0198315	0.0970228	0.143768	0.442103	0.00933744	0.00114501	0.00084687	0.0129016	0.0046564	0.00400828	0.0199365
KISS1	0.00471773	0.0011177	0.00249546	0.00136686	0.00107059	0.0223147	0.00194258	0.00979898	0.00231476	0.00191615	0.00239797	0.00184901	0.00856583	0.000983432	0.000988109	0.00117409	0.00150215	0.00123516	0.00463603	0.00340615	0.0192158	0.00143694	0.00142838	0.000847318	0.00905483	0.00720024	0.0113709	0.35127	0.00471842	0.0260288
FLJ43681	0.00138356	0.000769703	0.00285581	0.00425444	0.00181669	0.00228754	0.0355447	0.0026012	0.000865343	0.0115327	0.0393231	0.0188931	0.0154082	0.0063229	0.00351113	0.000655463	0.0297694	0.00204574	0.0386931	0.000445084	0.00491281	0.00190469	0.00682075	0.00893395	0.00893427	0.183257	0.00651006	0.00838914	0.0018139	0.00197033
INSL5	0.000633126	0.0012169	0.000837873	0.000832369	0.000616683	0.000814203	0.000943438	0.000733851	0.000872873	0.00151668	0.0021227	0.0041752	0.000911434	0.00117948	0.00111312	0.000953917	0.00109147	0.00125498	0.000312703	0.000869744	0.000363983	0.000674243	0.00094378	0.00125859	0.00170212	0.00299365	0.000536276	0.00161004	0.000533401	0.000695601
OVCH2	0.00183874	0.145716	0.00072037	0.00138497	0.000713037	0.00264574	0.00137744	0.00123024	0.00179559	0.00287538	0.000479904	0.000788039	0.00623399	0.000857937	0.000891226	0.0165409	0.00163811	0.00702928	0.00313147	0.0162759	0.00208544	0.00720295	0.0208318	0.0713122	0.000976316	0.000886968	0.000582274	0.0017302	0.00260336	0.00178108
GOLM1	0.194201	0.0115917	0.0270495	0.0904085	0.0202913	0.0179424	0.693105	0.069858	0.0150462	0.0288803	0.101704	0.0264374	0.00681124	0.0116732	0.0138174	0.0103273	0.015571	1.24332	5.0888	0.00469725	0.150647	0.0530425	0.100079	0.138001	0.0483945	0.0626414	0.0638717	0.0085323	0.0420098	0.0783266
DSPP	0.000662692	0.0011518	0.00134547	0.000692383	0.00105532	0.000708104	0.00180638	0.000668297	0.000796667	0.00370418	0.0049842	0.00436907	0.00112033	0.00159889	0.00386184	0.00101038	0.000945176	0.00121172	0.000595276	0.000768024	0.000388393	0.000878896	0.000768755	0.00116623	0.0015247	0.00273179	0.000711546	0.00105867	0.000784464	0.000600636
GPRC5B	0.0322671	0.124667	0.574872	0.0125855	0.072842	0.0445392	0.0330367	0.073254	0.403882	0.321342	3.79205	0.0404292	0.167529	0.0540195	0.0315227	0.179533	1.01341	0.000639529	0.00740449	0.00463595	4.32455	4.11856	0.00169621	2.48693	0.457755	0.875099	0.0313634	3.73758	0.00669965	0.128538
DNMBP	0.237377	0.00268003	0.0284829	0.128356	0.0279495	0.00180558	0.161556	0.938901	0.0271282	0.656286	0.0360573	0.00291262	1.61973	0.00876661	0.00840637	0.0168463	0.162248	0.588731	1.43775	0.269219	0.375635	1.85023	2.6475	0.0306511	0.0454421	0.0062273	0.0497399	0.0561796	0.10444	0.00267203
PCYOX1L	0.152001	0.0111098	0.0244361	0.0226563	0.0115691	0.0149251	2.64776	0.11392	0.753522	0.034387	0.580894	0.0105692	0.919089	0.00382831	0.0140039	0.681319	0.0791275	1.23327	0.338697	0.0322522	1.79438	0.751581	0.0318512	0.00755998	0.132748	0.0416213	0.0275189	0.265977	0.475768	0.0148326
RPP30	0.0594829	0.0320741	0.0120561	0.0359375	0.131555	0.0182842	0.0256458	0.0230552	0.0315115	0.00134458	0.00469892	0.00157373	0.0130991	0.0139339	0.0124681	0.0137729	0.00949517	0.00506722	2.9696	0.00712285	0.249192	0.135879	0.00573297	0.00728483	0.00937634	0.00385392	0.00858674	0.00361021	0.021852	0.103919
GPR142	0.014381	0.0225676	0.00123603	0.0215365	0.000503814	0.00860747	0.00165284	0.00195411	0.0579975	0.00384419	0.00106834	0.00109117	0.0127577	0.000990052	0.000956712	0.351955	0.00139542	0.00149589	0.00481523	0.0021285	0.0141166	0.00800757	0.000736826	0.000964162	0.00104623	0.00326992	0.0110314	0.00118593	0.0363398	0.00548242
ZNF616	0.0114098	0.0212012	0.00407408	0.00679328	0.00938508	0.0348376	0.588751	0.147836	0.0215543	0.057105	0.161143	0.197451	0.0258721	0.116817	0.0134129	0.539731	0.0129288	0.289259	2.8078	0.0396759	1.37647	0.374311	0.447818	0.00966651	0.00212072	0.00891692	0.02758	0.0518964	0.0160388	0.0192233
PDIA5	0.0363833	0.00194347	0.822832	0.00282797	0.0277968	0.024441	0.040249	0.0126628	0.686275	0.00475442	0.0122469	0.0101564	1.15873	0.695401	0.00523713	0.0501283	0.389407	0.0911856	1.39864	0.0157678	2.00524	0.0344624	3.23601	0.0408258	0.210435	1.02994	0.0119039	0.0829544	0.0210155	0.171702
ST7-AS1	0.00103792	0.277643	0.0219275	0.197819	0.0070821	0.106567	0.0830165	0.401015	0.00132924	0.0015394	0.774321	0.00301521	0.209418	0.00603696	1.16869	0.441906	0.245569	1.2627	0.048054	0.318247	0.0435098	0.400693	0.526247	0.703423	0.0260893	0.480264	0.00920483	0.560368	0.0492442	0.00725292
PTBP3	0.0399056	0.821158	0.00241264	0.0157781	0.00435905	0.0171482	0.211235	0.314789	0.297345	0.0158652	0.102317	0.0334215	0.217455	0.00286307	0.0129887	0.461176	0.203134	0.0551195	3.62209	0.014913	1.3871	0.0191369	1.00431	0.0439379	0.0164817	0.0739744	0.222778	0.0610724	0.0198336	0.0261182
C22orf39	0.021601	0.0158407	0.00288626	0.00432741	0.00697927	0.00434469	0.838061	0.00942477	0.059034	0.0358301	0.559906	0.224186	0.931004	0.0354466	0.17821	0.511851	0.104423	0.0910198	2.42221	0.0403526	0.222548	0.575588	0.25646	0.0111674	0.00193207	0.0184002	0.137979	0.00712995	0.0134754	0.0272292
RIMBP2	0.00302436	0.00302594	0.426717	0.0160049	0.00272669	0.00092316	0.210728	0.00114468	0.0398901	0.00734517	0.188479	1.90495	0.00108748	0.00100944	0.506966	0.00682432	0.00551515	0.001626	0.00581176	0.000695928	0.00163944	0.0287524	0.00264608	0.00312245	0.496832	0.00597456	0.00123016	0.00347231	0.00125748	0.00169779
C1orf65	0.00153902	0.00135184	0.0015302	0.00117955	0.000979359	0.00329239	0.000963533	0.00223233	0.00138348	0.00219082	0.000709649	0.000860464	0.00174443	0.00182171	0.000908169	0.00161584	0.00181025	0.00244205	0.0011065	0.00129516	0.00147523	0.00120966	0.00196813	0.00380362	0.00125984	0.00123662	0.00207319	0.00173642	0.0013519	0.00345153
MYBPC1	0.00117619	0.00106813	0.000709384	0.000644565	0.000410528	0.00173417	0.0011243	0.00128799	0.000774813	0.160093	0.00545854	0.0595469	0.00110877	0.00106791	0.00256517	0.000887557	0.000913023	0.000980561	0.000510189	0.00163791	0.000734868	0.000476828	0.000651169	0.00112372	0.000908529	0.000924452	0.00073632	0.00140232	0.00110547	0.00157402
DLGAP1	0.30902	0.102278	0.041561	0.011576	0.181446	0.00321008	0.072224	0.0161795	0.349586	0.636314	1.63111	0.43156	0.849024	0.00205088	0.036283	0.834341	0.12795	0.00063947	0.0277575	0.00591595	1.06901	0.952663	0.00681578	0.065097	0.00322674	0.00545424	0.0132621	0.00635723	0.260928	0.0076222
C9orf174	0.000752977	0.00100725	0.000825234	0.00070198	0.000644625	0.000876894	0.000499612	0.000839782	0.00080287	0.00148375	0.000774122	0.000963497	0.00110154	0.00112519	0.00129052	0.000960191	0.000906982	0.00117822	0.000286385	0.000877676	0.000404899	0.000590245	0.000907547	0.00119639	0.00137484	0.00156498	0.000521447	0.00135379	0.000827261	0.000844902
INTS4L2	0.00112302	0.00355119	0.0259791	0.0010464	0.042135	0.00115637	0.022943	0.000911527	0.00167638	0.00228244	0.00440497	0.00167726	0.00137928	0.033031	0.00462361	0.00160225	0.00116095	0.00127658	0.00218904	0.00128808	0.000610165	0.015403	0.000796047	0.00096057	0.00260167	0.004102	0.00172827	0.00139248	0.000974851	0.000916234
FXYD2	0.000683018	0.00355864	0.000918003	0.000749958	0.000889952	0.000818316	0.000535954	0.000725159	0.000841227	0.00200605	0.000593846	0.000863933	0.00102232	0.00108607	0.000821275	0.00178309	0.000936596	0.00110678	0.000289889	0.000719168	0.000347245	0.0010236	0.000755941	0.00105327	0.000939586	0.00103378	0.00069807	0.00148851	0.000602033	0.000626199
POLR2G	0.0207014	0.00629001	0.37352	0.00871466	0.0962968	0.0821146	0.26393	0.30068	0.0231364	0.010709	0.761776	0.0119119	0.104856	0.100805	0.232599	0.0079767	0.218934	0.0106364	5.75862	0.0117238	0.324154	0.0232817	0.00897624	0.00856404	0.129367	0.342479	0.0671331	0.00771638	0.00937844	0.242438
CDKAL1	0.00584525	0.0303168	0.0115721	0.00639685	0.0288995	0.0196284	0.199891	0.0262972	0.0095979	0.0193225	0.0315823	0.010833	0.0477093	0.0315512	0.0127952	0.0465584	0.0146851	0.00287712	3.87563	0.00910722	0.145136	0.176881	0.00886507	0.00254593	0.00540697	0.00608805	0.0241963	0.00572891	0.0100986	0.0118447
EXOSC6	0.0276955	0.0274025	0.00573757	0.0443753	0.00749515	0.00354659	0.240328	0.338295	0.0335048	0.54277	0.0582328	0.0436183	0.056947	0.00321701	0.0369641	0.0936334	0.0410883	0.00374276	3.78207	0.00432514	0.0918324	0.0535152	0.0036661	0.00948042	0.0144511	0.009373	0.177711	0.00389698	0.017454	0.0095013
SNORA69	0.00144407	0.000541326	0.00109455	0.00413084	0.0327749	0.00162398	0.000944015	0.0005996	0.000650388	0.0135606	0.000364719	0.000618265	0.00380774	0.0987907	0.00103103	0.0687149	0.000714494	0.000948189	0.000698821	0.000594737	0.00183241	0.023535	0.000593145	0.000933409	0.000706759	0.00058849	0.00105224	0.00128836	0.101374	0.00057801
ZRANB2-AS2	0.00967684	0.00254315	0.000992871	0.00634332	0.00208411	0.00377065	0.0218669	0.00605627	0.000867435	0.000395466	0.0257857	0.0186711	0.00781727	0.00104945	0.567303	0.281592	0.00677649	0.0252899	0.0745897	0.00974202	0.0855401	0.00508147	0.164112	0.00333366	0.32559	0.800157	0.000834908	0.033963	0.0450106	0.00332238
LOC646214	0.00246283	0.162514	0.00717633	0.0183981	0.00480109	0.00718702	0.00635562	0.0101853	0.000888832	0.00215538	0.00548856	0.03199	0.00643931	0.000991516	0.000520526	0.00100477	0.0118836	0.000942657	0.0101208	0.000806203	0.00927419	0.00417964	0.0011536	0.00272636	0.322208	0.00140733	0.0141953	0.00108252	0.00227612	0.00414501
RLF	0.201704	0.00826342	0.00650009	0.0862479	0.0116237	0.00780714	0.842809	0.00570852	0.35232	0.0045586	0.173455	0.117125	0.047531	0.0143207	0.00950964	0.0673379	0.0333776	0.0266847	3.4634	0.0753538	0.10438	0.23704	0.0690563	0.00887586	0.00433468	0.0121243	0.0660365	0.01712	0.253355	0.0140611
KLHDC7B	0.000872237	0.00137535	0.000859787	0.000711186	0.000823535	0.00117038	0.00056459	0.000845427	0.000972052	0.00181122	0.000607133	0.000814671	0.00130898	0.00105506	0.00106841	0.00109532	0.000946463	0.00168451	0.000446241	0.00126266	0.000536357	0.0007037	0.000887707	0.00119826	0.00118241	0.0010372	0.000653541	0.00156945	0.000824777	0.000949012
ASCL4	0.00062628	0.00111312	0.000782933	0.00095654	0.000579037	0.000829368	0.000410095	0.000669721	0.000820243	0.00134954	0.000652615	0.000767526	0.000862379	0.00114969	0.00105501	0.000847068	0.00103963	0.331778	0.000243687	0.00056599	0.000430783	0.000565326	0.00205048	0.000671688	0.00118748	0.00108735	0.00056433	0.00176523	0.000649987	0.000664356
ARMC4	0.304203	0.123324	0.00296042	0.0199264	0.0420265	0.0610508	0.00178625	0.717648	0.676998	0.000175577	0.496641	0.00358167	0.000573211	0.0157678	0.0124197	0.498301	0.613891	0.00024766	0.000526846	0.200751	0.156331	1.67004	6.7972e-05	0.000193898	0.00428729	0.925159	0.000481957	0.000570236	0.834407	0.352898
LOC399753	0.00118169	5.22292e-05	0.00011774	5.38528e-05	0.00055658	0.0141265	0.00026902	0.00134855	0.000153585	0.656212	0.155671	0.0121709	0.000623383	0.812349	0.094466	0.523538	0.000419716	0.108269	0.000176755	0.0845295	0.00127001	9.73744e-05	0.109935	0.00147211	0.00103802	0.000525875	0.320306	0.270226	0.00112829	0.00299503
PLXNA1	0.0165731	0.00846171	0.00993394	0.012398	0.0415509	0.0770368	1.88951	0.0709303	0.0166132	1.60812	0.31658	0.132413	0.016759	0.0157912	0.0102229	0.0591508	0.00836665	0.00379494	2.63134	0.00354577	0.28557	0.171735	0.0288659	0.0428201	0.0191058	0.00906148	0.132681	0.0135188	0.0129143	0.0962212
CIITA	0.00115687	0.00138892	0.00161404	0.0014477	0.00120004	0.00110831	0.00102116	0.00107604	0.0011588	0.0020421	0.000900536	0.000777165	0.00160504	0.00181151	0.00174848	0.00100209	0.00117256	0.00125431	0.000769673	0.00159818	0.000699654	0.0012272	0.00133406	0.0024696	0.00141523	0.00126067	0.000819602	0.00187696	0.00129213	0.00124214
BAI2	0.0122612	0.0143719	0.929191	0.0209888	0.205485	0.0106668	0.0566679	0.157511	0.00620514	1.70978	3.23625	0.423729	0.124595	0.0274961	0.0296554	0.0731796	0.58999	0.000820304	0.0180092	0.235352	0.877044	1.9541	0.00267645	0.688708	0.00556862	0.476091	0.0693976	1.2366	0.00971472	0.665573
LSMD1	0.87332	0.00224012	0.247255	0.0217932	0.114995	0.00523057	1.74884	0.0223452	0.0862937	0.0270061	0.469326	0.0121788	0.0510261	0.195242	0.0524373	0.0099087	1.2454	0.0287625	2.94838	0.156325	0.104776	0.158164	0.470849	0.27484	0.122731	0.141114	0.00412475	0.0217706	0.0364166	0.0171606
CHPF	0.0459416	0.00832621	0.0749792	0.0039965	0.00549899	0.0874563	0.262265	0.0457756	0.00919824	2.10885	0.357173	0.67335	0.292824	0.00163239	0.702195	0.113036	0.758975	0.0219325	1.11974	0.0101869	1.98214	0.377795	2.51466	0.0251294	1.34106	1.0976	0.0633245	0.0867746	0.0105445	0.37777
LOC729178	0.00100177	0.00473948	0.000654776	0.000461258	0.00294081	0.00186728	0.0362133	0.0016373	0.000861792	0.00517245	0.54014	1.19848	0.0035288	0.0163109	0.0120363	0.0502945	0.00304063	0.0234984	0.00371307	0.00240008	0.0013956	0.016321	0.179163	0.00346614	0.000232112	0.00449816	0.0126422	0.0279937	0.00125125	0.00177133
FAM153B	0.00903686	0.0019341	0.00116862	0.0166225	0.000825894	0.000839409	0.00189527	0.000944543	0.00244382	0.00794022	0.00205522	0.00425076	0.0578409	0.00124357	0.00147935	0.00131084	0.0319643	0.00126184	0.00320852	0.00121814	0.00431823	0.00131492	0.000888921	0.00158934	0.00116072	0.0024845	0.00181886	0.00119618	0.0104474	0.0013245
SIPA1	0.0476848	0.0935146	0.812822	0.171359	0.0902971	0.155295	0.192403	0.0236905	0.00217269	0.766683	0.0628867	0.00923951	0.364547	0.38147	0.00466316	0.156279	0.642363	0.0209521	0.402568	0.00539181	1.77581	1.24634	1.90882	0.0107611	0.00525875	0.0265132	0.0691127	0.423914	0.0532214	0.440639
ABCB5	0.000971751	0.00335531	0.00128964	0.000931222	0.00141176	0.000945896	0.000769087	0.000957619	0.000937457	0.00212434	0.000801093	0.000824155	0.00121664	0.00134726	0.00103293	0.00169087	0.00129614	0.00121666	0.000417906	0.000869876	0.000502595	0.00130439	0.000753436	0.00136894	0.00194473	0.00133839	0.000820994	0.00127143	0.000850851	0.000872878
CDH6	7.79975e-05	0.612726	3.50771	0.411922	0.19606	0.00485073	0.00409508	0.268152	0.249425	0.00218231	0.0467355	1.43839	0.0514883	0.00076797	2.13861	0.600487	0.325726	0.180931	0.00979976	0.478183	0.00477801	0.0273956	0.00650322	0.0155552	2.56128	1.80676	0.000668542	0.000344945	0.000553954	0.000159017
TNNI3	0.110992	1.21468	0.211639	0.0533609	0.00751168	0.250386	0.00593462	0.0338652	1.29132	0.192709	1.12932	0.926323	2.10452	0.78395	0.0104667	2.54669	0.80488	2.59099	0.00381821	0.0470652	2.39573	1.30023	0.000968713	0.0196138	0.00772869	0.889424	0.466442	0.000116211	1.30307	0.0566402
TSGA10	0.0356133	0.0103193	0.00266848	0.133566	0.0163708	0.00658208	0.11364	0.310571	0.23818	0.0642047	0.032365	0.275469	0.334491	0.000730712	0.00780743	0.105605	0.00472827	0.00847311	0.190133	0.152007	0.119093	0.263672	0.595038	0.141834	0.00167931	0.019829	0.00188906	0.00962903	0.2075	0.0355216
CD8B	0.0826765	0.00116749	0.000533177	0.000976655	0.000582799	0.112827	0.000420272	0.00190725	0.00241205	0.00132118	0.000447633	0.000571213	0.0139196	0.000990148	0.000795111	0.00684549	0.000508057	0.328742	0.0011543	0.00215139	0.00988364	0.000965675	0.0111977	0.00222898	0.000774281	0.000828491	0.0649278	0.00233918	0.0432057	0.173866
LIN7C	0.00687918	0.013422	0.00967146	0.00541994	0.0345593	0.0972988	0.409998	0.0960233	0.00750247	0.00454373	0.843099	0.142718	0.0732651	0.0176802	0.0317015	0.0183968	0.0862397	0.0165196	3.96848	0.020725	0.797887	0.0782819	0.0391558	0.00646354	0.0124722	0.0161449	0.0436204	0.0114585	0.00868854	0.0334611
PAX8	6.45362e-05	0.339301	0.0302396	0.600069	0.0129725	0.00027776	0.000549282	0.000112572	0.00181079	0.00110826	0.000319039	0.000539312	0.000393436	0.0130381	0.000275049	0.250918	0.000437567	0.000574824	7.928e-05	0.000138381	4.62708e-05	0.18882	0.00324947	0.0330044	0.0189448	0.663293	0.000115804	0.00204905	0.000174565	0.000163666
C12orf53	0.0239749	0.432962	0.478699	0.0011829	0.459363	0.00713084	0.00412568	0.088613	0.000614241	1.82152	1.11652	0.0272257	0.0039855	0.562565	0.011785	0.426069	0.00794407	0.00314347	0.00337936	0.0305289	0.052688	0.0289735	0.000415172	0.000576855	0.0305654	0.000877273	0.0175708	0.000300599	0.0048678	0.0323335
SPOP	0.0657135	0.0105103	0.0480409	0.0570269	0.00652781	0.0284949	1.75109	0.130005	0.267071	0.00940463	0.536453	0.0770938	0.00471101	0.0173329	0.00626408	0.00804228	0.00476013	0.0168322	2.2193	0.00667994	0.649558	0.506801	0.505621	0.043269	0.0104099	0.0147625	0.0166661	0.0343605	0.0327993	0.0597612
ING1	0.00640713	0.14012	0.0137873	0.00358765	0.0595752	0.235298	0.574214	0.0413569	0.00273525	0.104699	0.162058	0.0836702	0.0551997	0.0104863	0.393754	0.0954646	0.252745	0.00689241	2.14316	0.0231319	0.349622	0.415365	0.0153136	0.00560449	0.00377004	0.00488472	0.294133	0.0034829	0.011835	0.0513869
CRIP2	0.259323	0.944246	2.95421	1.02183	0.0049455	0.0680737	0.231616	0.0273898	0.0945756	1.34836	5.64985	0.0433738	0.212693	1.81597	0.265651	0.0106546	0.532775	0.614692	0.134995	0.306809	0.0722032	0.138712	0.00566145	0.0014005	0.116148	0.397045	0.2267	3.06091	0.0107749	0.400299
FAM82A2	0.0160095	0.0111198	0.00367779	0.0242394	0.00256793	0.00774091	0.0319319	0.036562	0.00364919	0.0208299	0.718385	0.0286056	0.00596051	0.00231659	0.0127498	0.00765167	0.0236919	0.436293	3.39543	0.00255768	0.0344929	0.00670317	0.0216748	0.0105538	0.0617921	0.0328329	0.0300719	0.00335422	0.0117029	0.0209344
SRCIN1	0.0172889	0.0893209	0.00174373	0.104747	0.0434121	0.000307533	0.0170275	0.000404942	0.0577315	0.898689	2.52635	0.896969	0.015031	0.00376268	0.0842229	0.373923	0.583867	0.238385	0.00243237	0.116297	0.00145992	1.30613	0.00539988	0.0078946	0.00568787	0.00452168	0.000608705	0.000633439	0.0227511	0.000675786
DNLZ	0.0775471	0.00868599	0.444043	0.0134563	0.0200539	0.0111269	0.142669	0.55461	0.150372	1.36848	1.43859	0.0102715	0.0326819	0.00235767	0.0243604	0.00577866	0.193669	0.00590583	1.92001	0.0044245	0.673401	0.0128172	0.354578	0.18421	0.0387868	0.165207	0.341773	0.0490238	0.0138564	0.0684615
HNRNPAB	0.0627762	0.0246368	0.0214933	0.0433209	0.0301138	0.0823473	0.398708	0.0466146	0.0200194	0.0645865	0.0302741	0.0219351	0.0362809	0.0339155	0.0334968	0.0207555	0.0108352	0.0112096	6.96009	0.0566822	0.634285	0.0653685	0.0275719	0.0179719	0.0126199	0.00846316	0.0146655	0.0168088	0.129173	0.0813373
HSCB	0.0217422	0.00382147	0.0445808	0.00599723	0.0316673	0.006658	0.0353908	0.103752	0.0124602	0.00392271	0.00573444	0.00125054	0.168399	0.00574553	0.00780906	0.00654359	0.0727534	0.00287506	2.69047	0.00484734	0.325503	0.0285984	0.00192935	0.00217069	0.145094	0.118732	0.0879535	0.00188088	0.00939461	0.0346476
TMEM138	0.0018607	0.0109825	0.0210329	0.0280072	0.090701	0.021324	0.423739	0.45133	0.0176973	0.0892535	0.0994938	0.0452053	0.120723	0.0752723	0.0108404	0.0336236	0.00253659	0.0035715	1.86258	0.00612267	0.120884	0.549484	0.0181438	0.00528755	0.0113515	0.00372866	0.00347334	0.00463401	0.00697312	0.00286479
CEP164	0.00796979	0.0076186	0.104146	0.0812637	0.0089834	0.127091	1.66111	0.00615711	0.0200233	0.933419	0.381272	0.0147958	0.0175938	0.0050076	0.00412492	0.0519153	0.00110676	0.0397679	0.643017	0.0124708	0.844725	0.890162	1.24776	0.14066	0.0837875	0.0472403	0.00302313	0.0119654	0.0833303	0.0176169
C1orf110	0.000595059	0.00109276	0.00079174	0.000748604	0.000618983	0.000952839	0.000537823	0.000825523	0.00084074	0.00165665	0.000822228	0.00106717	0.00118063	0.00102001	0.000993101	0.000913312	0.00107431	0.000972677	0.00031807	0.000747326	0.000476986	0.000566872	0.000782826	0.0010197	0.00109851	0.00257673	0.000665635	0.001435	0.000786881	0.000662437
TFDP2	0.0229717	0.0107744	0.0307858	0.0210324	0.514539	0.114575	1.86281	0.466117	0.0971774	0.0425884	0.396089	0.00519418	0.00738033	0.244991	0.745003	0.0369641	0.00161796	0.0344472	1.06418	0.090909	1.6079	1.68009	0.530314	0.0069193	0.285594	0.235555	0.0103701	0.0111387	0.057211	0.0492449
SOLH	0.0121277	0.0677522	0.0591329	0.0178866	0.127104	0.0230009	0.0330359	0.268438	0.00626637	1.79028	0.00935458	0.00324744	0.0436374	0.00176726	0.0420806	0.148534	0.117896	0.549116	1.98867	0.00129922	0.821504	0.61768	0.244415	0.034468	0.0111757	0.00859813	0.104434	0.0136391	0.0117599	0.117123
LOC100507032	0.00828288	0.00749264	0.0683562	0.235665	0.0164561	0.0212743	0.190957	0.00158849	0.490785	0.000643282	0.596325	0.0096782	0.00553105	0.376616	0.00153701	0.0375967	0.056474	0.0105178	0.0625182	0.471398	0.00852659	0.989374	0.0501343	0.00919537	0.0408982	0.00359705	0.199885	0.00360335	0.00681486	0.15347
UBE2G1	0.0174862	0.00501393	0.0176334	0.00564135	0.0151285	0.0516411	0.268993	0.0888804	0.00620195	0.0340537	0.0535448	0.064682	0.348427	0.00708704	0.0201711	0.00445255	0.135356	0.234664	4.51505	0.0262355	0.882361	0.0111446	0.1795	0.0252085	0.0184781	0.0072082	0.0769599	0.0226461	0.0205375	0.0504487
PTH2	3.78774e-05	0.00140159	0.000248567	5.1984e-05	0.000441939	5.39378e-05	0.000533674	7.59705e-05	0.205012	0.00159292	0.00391908	0.631112	0.553235	0.0268918	0.000900286	0.0085686	0.0100225	0.00156141	9.25696e-05	0.000236923	5.59676e-05	0.00138476	0.000666722	0.000977406	0.61925	1.15336	0.00866613	0.000887309	4.9431e-05	8.79948e-05
MT1JP	0.000699509	0.000356757	0.000320096	0.212429	0.000211412	0.0127599	6.76143e-05	0.000213965	4.16336e-05	0.000298493	0.000284986	0.000458343	7.69025e-05	0.000622226	0.000714069	0.000221101	0.826534	0.00063697	3.02144e-05	3.97548e-05	0.000166093	7.74558e-05	0.000375153	0.000553926	0.000574422	0.000398118	7.90302e-05	0.00120944	0.00325561	0.666709
TET1	0.0108299	0.0324489	0.00221625	0.01377	0.0121	0.0179552	0.864425	0.053675	0.0196874	0.112793	0.360628	0.113231	0.0305044	0.0460984	0.081602	0.410855	0.103966	0.0405976	2.86667	0.00476314	0.993889	0.593248	0.280277	0.00698643	0.00119142	0.00766288	0.0102831	0.00651492	0.0108413	0.00647836
CBX1	0.0393287	0.0359869	0.0119576	0.023468	0.0121687	0.0158222	0.386173	0.0162812	0.0338772	0.0371872	0.112638	0.214576	0.0221488	0.022281	0.0183448	0.0601038	0.0224489	0.0111544	6.64247	0.0104707	0.0981071	0.0994762	0.0162174	0.0128771	0.00879682	0.0362239	0.0365003	0.0142604	0.0280819	0.0272347
SLC6A18	0.00060062	0.00087113	0.000796462	0.000529597	0.000557968	0.000752977	0.000363425	0.000693419	0.000772428	0.00133554	0.000670452	0.00075415	0.00102726	0.000983046	0.00100134	0.000873394	0.000937438	0.000884075	0.000230487	0.000785974	0.000329692	0.000486598	0.000736599	0.00123345	0.00107175	0.00111197	0.000513496	0.00136905	0.000680836	0.000628605
GABRA3	0.593287	0.0032175	0.980013	0.575331	0.0359295	0.0216737	0.0177081	0.689719	0.00225022	0.616303	1.85853	2.45738	0.00398541	1.33742	1.41501	2.00298	0.004375	0.000455119	0.00780738	0.576576	0.0986545	0.0312678	0.00112134	0.0011499	0.187552	0.00905102	0.00525179	0.0189954	0.0294644	0.884433
MLLT6	0.00165296	0.00317721	0.0180866	0.0563057	0.0151339	3.52882e-05	3.21556	0.584899	0.154743	1.23664	0.0825654	0.00548807	0.00439186	0.0114301	0.0246265	0.00221666	0.71494	0.0138265	0.00107459	0.000737065	0.000527222	0.0269783	1.21887	0.0121506	0.222857	0.0177773	0.00196154	0.00734235	0.00329212	9.69713e-05
OR13H1	0.000716672	0.00259588	0.000174731	0.00068642	0.179726	0.000780496	0.00093968	0.000679855	0.000928675	0.0025811	0.000632153	0.000784801	0.00108073	0.0200943	0.00123178	0.0110969	0.000989293	0.00109905	0.000347598	0.000937008	0.00044282	0.00185309	0.00180766	0.00216935	0.000641238	0.000461774	0.000911843	0.00479906	0.000847815	0.000647344
CASC2	0.0020378	0.0275303	0.00599725	0.000558901	0.246799	0.000841111	0.605896	0.00050595	0.001512	0.00114862	0.00321105	0.000734664	0.000613614	0.00936071	0.00185795	0.00433344	0.000695185	0.00541563	0.00147054	0.0111743	0.000426181	0.0290387	0.00508972	0.00380154	0.00364542	0.19928	0.000418566	0.00290782	0.000896514	0.00146633
LOC340508	0.00381897	0.00107409	0.00139656	0.00145137	0.000800796	0.0438372	0.000656702	0.00568646	0.000480713	0.00234867	0.000723338	0.000860528	0.140233	0.00129826	0.00119956	0.000982879	0.0015045	0.0199218	0.00158598	0.00609387	0.0498203	0.000821129	0.0186165	0.392459	0.00117466	0.00130568	0.00529419	0.000884259	0.0395307	0.00513187
SCNN1B	0.000264927	0.00139815	0.000726806	0.00096759	0.0004149	0.0160537	0.000406415	0.119185	0.00131769	0.00255903	0.000486329	0.000623591	0.0684504	0.00106901	0.000865393	0.00125111	2.01312	0.0536167	0.00098006	0.000870432	0.00337143	0.000913937	0.00559826	0.00185077	0.000995313	0.000898794	0.0176012	0.00121315	0.00115488	0.000404552
SLC22A5	0.25393	0.000298167	0.523698	0.12391	0.00435374	0.00215355	0.0107411	0.142661	0.0562094	0.0850364	0.705499	0.546493	0.422104	0.676517	0.0328626	0.598217	0.0103333	0.0403407	0.0155912	0.00840559	0.654555	0.00671016	1.8898	1.32754	0.104486	0.0167166	0.00545676	0.0386701	0.0887174	0.00294908
NICN1	0.021547	0.00692819	0.0238921	0.00734018	0.00465129	0.012534	2.58238	0.350597	0.00240957	0.0866386	0.161588	0.0726796	0.00855095	0.0023725	0.00828703	0.0105754	0.0303524	0.112433	0.517061	0.0104919	0.677197	0.0453688	1.34964	0.0427813	0.0755267	0.0185653	0.124543	0.00533209	0.0158331	0.0154694
PIAS2	0.00927173	0.00326957	0.00864288	0.00633337	0.0219213	0.00907833	0.933806	0.0230992	0.00283362	0.00793847	0.195922	0.0466474	0.0340649	0.0123523	0.0152383	0.00476094	0.200867	0.0489505	1.71947	0.0072302	1.18609	0.0285058	0.0235981	0.00431446	0.0069168	0.00347067	0.00827657	0.00358835	0.0140069	0.00483278
PSENEN	0.0136701	0.00517427	0.0106459	0.0217582	0.00264948	0.0115774	0.0465755	0.00558107	0.0078025	0.0407043	0.0345082	0.0383818	0.0739611	0.00953598	0.0066545	0.00531981	0.0220672	0.134792	5.64122	0.0165153	0.0333857	0.0057599	0.158804	0.103716	0.0198847	0.134039	0.00514198	0.0265741	0.0381183	0.0103462
POM121L4P	0.000587064	0.000995185	0.000972908	0.000649104	0.000558021	0.000679505	0.000396744	0.00070428	0.000800647	0.00157901	0.000695412	0.000611373	0.00108401	0.000993414	0.00102746	0.000926432	0.000932519	0.00112292	0.000247646	0.000706987	0.000415162	0.000586104	0.000734121	0.00121979	0.00114533	0.000989637	0.000565333	0.00159219	0.00067527	0.000646157
FOXR1	0.00140414	0.00208527	0.000801318	0.000802105	0.000692911	0.00251973	0.000874653	0.00136877	0.00126909	0.00179963	0.000863777	0.000877831	0.00194294	0.00106679	0.00197995	0.00232742	0.00315475	0.00120885	0.000872226	0.0019944	0.00140698	0.00137372	0.000875344	0.00119402	0.00137385	0.00127564	0.0016138	0.00136082	0.00101113	0.00252481
DLG5	0.101077	0.0110908	0.0460115	0.021263	0.0478226	0.0868518	2.79119	0.239422	0.00680595	1.14603	0.345206	0.0867772	0.0305748	0.00721201	0.0194762	0.0180309	0.00909446	0.139895	1.83822	0.00378714	1.33329	0.0495588	1.9888	0.0142411	0.126548	0.0189019	0.024367	0.0528411	0.0287804	0.41637
DPPA4	0.0437997	0.00854674	0.0351022	0.0626392	0.021104	0.0227726	0.0326503	0.97268	0.284175	0.000444228	0.0193905	0.0168468	0.221208	0.220787	0.00406316	0.218456	2.88445	0.417936	0.0846206	1.74753	6.54074	5.23491	4.03459	0.204559	1.47604	0.0176962	0.0394	0.289363	0.122236	0.0180078
TRIM35	0.00813903	0.00733775	0.0124612	0.00546476	0.0437142	0.0514537	0.602183	0.694918	0.00686731	0.36784	0.454038	0.0349606	0.464898	0.0120666	0.0259758	0.0129346	0.0312505	0.00482149	2.40291	0.00602727	0.137599	0.100318	0.0139838	0.00825463	0.0261972	0.0235691	0.011783	0.00386203	0.00633875	0.0863476
TAS2R3	0.000306859	0.824594	0.00082042	0.000513993	0.385855	0.000576763	0.0197289	0.233132	0.0025108	0.0965708	0.00382087	0.252001	0.516067	0.00320008	0.00120892	0.0344452	0.00720153	0.00239687	0.0024309	0.0011632	0.00077398	0.00775601	0.0302978	0.00908907	0.00518327	0.00130406	0.000671226	0.18939	0.000295133	0.000708358
RYR3	0.00096372	0.979095	0.490941	0.000692806	0.150784	0.00526047	0.0303017	0.0381279	0.000231599	0.00184292	0.0275705	0.837252	0.00155561	0.00189194	0.000793175	0.228924	0.00536508	0.2508	0.00334686	0.00253293	0.00313786	0.0134443	0.107093	0.00572508	0.00119189	0.0329375	0.0655243	1.6607	0.000970367	0.00184306
TPST2	0.0618948	1.0785	1.23349	0.0746041	0.00431143	0.0155646	0.322594	0.00976844	0.153485	0.505104	0.0459476	0.0811189	1.06081	0.00536273	0.00499174	1.77879	0.114259	0.0202466	1.37253	0.0269954	2.65284	0.245492	1.51432	0.0593913	0.0547106	0.0313072	0.00170434	0.0370874	0.0439443	0.0519618
RPL10L	0.000883534	0.000916696	0.000848015	0.000730249	0.000747499	0.00142812	0.000558447	0.00157595	0.000763459	0.00189496	0.000896829	0.000892841	0.00224618	0.00126507	0.0017468	0.000930115	0.00661264	0.00112023	0.000552572	0.000777921	0.000985405	0.000580129	0.000843301	0.00131582	0.00115312	0.00115337	0.00128862	0.00115241	0.000672355	0.00158038
PPP1R3E	0.00362689	0.0561491	0.000647873	0.0221548	0.00290037	0.00458689	0.90968	0.0021271	0.0207432	0.362694	0.0570516	0.73354	0.367514	0.46078	0.0153281	0.63958	0.000778019	0.019603	0.0178741	0.00258122	0.00605003	0.0554148	0.0100513	0.00110189	0.00278159	0.0537933	0.00247898	0.0395974	0.021957	0.0035896
MATN2	0.207096	1.51765	2.00449	0.0010917	0.00409148	0.132378	0.00795149	0.321849	0.603677	0.0576306	0.0505075	0.356208	0.338158	0.000436049	0.181669	0.577993	0.0423747	0.0115808	0.00949879	0.00677673	1.72067	0.003125	4.06831	0.0125248	0.901107	0.592801	0.0340596	0.311172	0.00441063	0.678028
ILDR2	0.00906278	2.43046	3.72498	0.00614588	0.00907333	0.1111	0.00187535	0.0215499	1.13403	0.00261707	0.785662	0.163212	0.459821	1.66761	3.30509	1.9185	0.00181989	0.000314552	0.0012025	0.0527757	0.0383068	0.322468	0.000128894	0.000251877	0.461276	3.33421	0.00180846	0.000747425	0.0050512	0.173884
POU3F3	0.00038227	0.263541	2.26929	0.000419362	0.00146003	0.000405287	0.000623366	0.000336455	0.000397501	0.00498228	3.61727	0.017388	0.00055531	2.79975	2.12393	0.000511227	0.00103363	0.00183785	0.000172317	0.000362208	0.000178438	0.000789124	0.00101771	0.00100404	0.023937	1.07065	0.000521101	0.000958311	0.000401918	0.00041883
TGM4	0.00129749	0.0148766	0.0163286	0.00226846	0.0981522	0.00169357	0.0171508	0.00153479	0.00129483	0.00635839	0.00204151	0.00126912	0.0014575	0.000978146	0.00280605	0.00146832	0.00137818	0.00167752	0.0025737	0.00116145	0.000941632	0.0077621	0.00388797	0.00321114	0.0342243	0.00543714	0.000972907	0.0150759	0.00160417	0.00160231
SCN7A	0.00804945	0.0118891	0.00334452	0.0350335	0.0385965	0.0048847	0.00542745	0.00556339	0.175723	0.00198454	0.00149419	0.000934152	0.00193364	0.00179289	0.652017	0.395606	0.00183766	0.0287698	0.00822937	0.00100631	0.00419683	0.175924	0.0032956	0.00194717	0.000408277	0.00200907	0.00352789	0.000951898	0.00548471	0.00375434
ATG16L1	0.015949	0.0722832	0.00265136	0.0471774	0.0106992	0.00509616	0.119702	0.00392755	0.121237	0.234203	0.0976145	0.437052	0.192552	0.0025255	0.0416487	0.0612729	0.00583509	0.00397776	3.27578	0.0428023	0.052496	0.0339205	0.0166267	0.0367816	0.00638061	0.00274631	0.00384125	0.00896014	0.0327039	0.00463431
PGBD4	0.0754116	0.00162379	0.116529	0.0170122	0.00140317	0.00116917	0.675782	0.470483	0.039961	0.0191237	0.87551	0.0394661	0.572564	0.220149	0.00709451	0.00321726	0.0247534	0.437565	0.149991	0.121185	0.0431941	0.0465574	0.63193	0.0240082	0.00358957	0.0338407	0.0015098	0.0455513	0.024692	0.00246424
AANAT	0.00479523	0.00111779	0.00121426	0.000990786	0.0128207	0.00470356	0.050803	0.00319555	0.00150259	0.0081819	0.0117528	0.00409295	0.00248902	0.00851416	0.00377239	0.00868131	0.00378887	0.00122486	0.0197356	0.00510757	0.00546462	0.00663484	0.000650418	0.000801369	0.0015494	0.0148558	0.00302133	0.000921365	0.00232734	0.00797172
SCML4	0.00043291	0.000631339	0.00603535	0.00041181	0.000949751	0.000512491	0.000343945	0.000523057	0.000565498	0.0249154	0.00224637	0.983135	0.000769518	0.00173682	1.23775	0.000635582	0.00086301	0.439267	0.000103246	0.000725563	0.000267359	0.000357153	0.00115543	0.645468	0.305784	0.000149471	0.000308999	0.000500945	0.0003727	0.000420436
REP15	0.0160179	0.497368	0.0473793	0.00308193	0.0214935	0.000884396	0.0240888	0.423476	0.0584413	0.00262297	0.00511093	0.115705	0.000511115	0.560341	0.00069802	0.0051951	0.000631257	0.0168025	0.00274002	0.000418021	0.000950429	0.0426935	0.035958	1.25485	0.000925908	0.00249883	0.0132013	0.779188	0.000666942	0.218114
CHMP3	0.531507	0.0180794	0.899572	0.0026626	0.00289837	0.00544305	0.524537	0.176203	0.0205166	0.000301131	1.00995	0.00952192	0.00574793	0.206986	0.142782	0.00234133	0.0195172	0.0161197	0.646588	0.196328	0.24465	0.194137	1.09481	0.247147	0.00424163	0.393251	0.00383009	0.0375646	0.0024923	0.0150955
EMILIN2	0.181192	1.0949	1.68444	0.00106517	0.000938463	0.047491	0.000409275	0.731371	0.577607	0.00265644	0.000525973	0.000424186	1.00754	0.000322937	0.00101426	0.704491	0.86774	0.29587	0.00101506	0.00932952	0.279237	0.00107984	4.21633	0.436693	1.21083	0.871505	0.0234633	0.0407293	0.0134716	0.262794
TARBP2	0.128294	0.0447941	0.00521661	0.0320653	0.00735439	0.00760417	0.0216732	0.00267914	0.0538193	0.131176	0.00487219	0.00442596	0.0357297	0.00592752	0.0097975	0.0523364	0.0171033	0.0243219	4.48294	0.049824	0.0259319	0.0407237	0.00673612	0.0120891	0.00849849	0.00221794	0.00690839	0.00262739	0.0436192	0.0220956
FEZ1	0.0551331	0.139158	0.0342407	0.265571	0.0326665	0.00359561	1.3128	1.97818	1.72538	0.0377025	3.62914	0.0529466	1.70547	0.00603833	0.0399151	0.38052	0.510414	4.88524	1.66595	0.924026	0.436832	2.18887	0.0588339	0.37651	0.0231284	0.0325606	0.160461	0.006618	0.13518	0.00600745
CCDC87	0.0231052	0.14646	0.000864338	0.00341739	0.0105796	0.00551441	0.224966	0.00248926	0.0111566	0.567574	0.0837602	0.0474879	0.0184309	0.155775	0.00771274	0.00209827	0.00132734	0.399928	0.119031	0.0511025	0.124115	0.0314822	0.00438389	0.001471	0.000439579	0.0187977	0.00102188	0.00321781	0.010686	0.01396
RINL	0.0112951	0.0167176	0.00191101	0.0616027	0.00263152	0.445268	0.0127211	0.153812	0.592097	0.547405	0.0119063	0.014605	0.0621296	0.003097	0.00219446	0.498148	0.582077	0.04641	0.032428	0.582509	1.17629	0.350554	0.786172	0.0247518	0.00713458	0.00234519	0.243779	0.000663477	0.291236	0.0145243
RAB17	1.64566	0.000135992	0.000231768	0.0365941	0.000258414	2.54601	0.000235714	0.00181763	0.361976	0.00105501	0.00352053	0.0288053	2.05629	0.00197386	0.00132984	0.000536708	0.00266065	0.981564	0.00013691	0.00706618	0.959453	0.000109853	0.000318709	3.47372	0.00028391	0.000498743	0.000400281	5.86291e-05	1.51113	0.585318
PNPLA4	0.398823	0.0326164	0.0296553	0.339685	0.00239697	0.00193388	0.0783298	0.0110333	0.206903	0.00744208	0.0140537	0.0447691	0.34549	0.00353041	0.0019992	0.952478	0.21884	0.0483737	1.818	0.61716	0.0388254	0.0697841	0.962261	0.0870067	0.0344408	0.806154	0.0798604	0.00395941	0.104663	0.00433587
YOD1	0.0660067	0.00472616	0.0839198	0.0155761	0.265708	0.0255223	1.15256	0.280732	0.0498406	0.00270561	0.239612	0.00730742	0.797271	0.0477558	0.0215709	0.00821181	0.0501994	0.0022261	1.89831	0.00540553	0.653551	0.225893	0.00870316	0.00296912	0.0319384	0.152847	0.0455351	0.0183645	0.00999712	0.0759191
ZNF280A	0.00109746	0.635975	0.000104161	0.396461	0.000610666	0.0710603	8.29302e-05	0.00100017	0.634708	0.00191145	0.000125229	0.000212486	0.0306606	0.000651001	0.000586098	0.516807	0.00209354	0.00034958	0.000153941	0.488198	0.00571019	0.000362239	0.000190763	0.000283808	0.000442481	8.30889e-05	0.00015951	0.000905995	0.0114656	0.00567983
TPD52	0.0990913	0.00628623	0.00305033	0.0217786	0.014717	0.264866	0.199377	0.0852169	0.020714	0.0191769	0.112278	0.799765	0.273697	0.494028	0.0632857	0.102106	1.55437	2.64861	0.173726	0.365204	2.4798	1.59061	1.89858	0.0247418	1.20942	1.00029	0.396135	0.176907	0.0605692	0.15022
PARP12	0.807608	0.00106695	0.00766627	0.00104644	0.00210928	0.1356	0.0343956	0.373738	0.82591	0.0130756	0.111167	0.00358245	0.517865	0.00252262	0.0475964	0.260613	0.468377	0.0198431	0.0375859	0.0535712	0.718517	0.00422019	0.549603	0.00531011	0.0167939	0.221168	0.0875757	0.0189591	0.0741085	0.24463
IFT88	0.475417	0.0480632	0.327805	0.00375399	0.352686	0.0183578	0.865391	0.862495	0.00453218	0.000728252	1.38399	0.0240328	0.00181203	0.0417449	0.0145106	0.00431053	0.00890967	0.057987	0.489712	0.0113143	0.522972	1.61972	1.94401	0.0551434	0.0277922	0.263343	0.0057511	0.0324213	0.0182921	0.0364894
OR1L8	0.00083067	0.00106309	0.00114049	0.000784282	0.00114952	0.000881928	0.00174246	0.000729818	0.00154022	0.0017918	0.00364092	0.00164262	0.00130096	0.00171202	0.00273345	0.00123688	0.000925848	0.00118114	0.000652114	0.00122455	0.0005167	0.000966045	0.000848518	0.00122466	0.00144801	0.00537578	0.000803422	0.00137658	0.00085083	0.000862444
TCTE1	0.00127201	0.0018719	0.00108878	0.0136252	0.005707	0.000657958	0.0239202	0.000403225	0.0059669	0.402797	0.278888	0.00182746	0.0736054	0.00208673	0.0624289	0.0834379	0.0033161	0.00204969	0.00250145	0.00146244	0.000930416	0.0189211	0.0013006	0.0013689	0.0033534	0.216135	0.00101518	0.00147455	0.00365559	0.000551144
ZBTB16	0.000317512	3.16877	3.1789	0.000423884	0.676737	0.000241024	0.00164074	0.000216807	0.000421863	0.392083	0.514943	0.272397	0.000314814	2.52849	0.636423	1.11156	0.0011719	0.000861661	0.000118136	0.00033473	0.000103032	0.00643083	0.000392671	0.000601092	0.0384299	2.36581	0.000211177	0.000592794	0.000308443	0.000315302
MCCD1	0.000691188	0.00241869	0.00308297	0.000896845	0.00855008	0.000803146	0.00245321	0.000782717	0.000875784	0.0024614	0.00172852	0.000838257	0.00118987	0.00601109	0.00312885	0.00156857	0.000972198	0.00204141	0.000694291	0.00085143	0.000401007	0.00269454	0.00152488	0.00147253	0.00300354	0.00160649	0.00113997	0.00174189	0.00063968	0.000645146
KLF8	0.00120238	0.320097	0.00165806	0.010735	0.00444286	0.00396788	0.240019	0.0672492	0.00521862	0.00454116	0.852418	0.255879	0.0361784	0.353184	0.0316583	0.98682	0.0334483	0.169676	0.0690296	0.262415	1.2096	0.683106	2.26275	0.0665431	0.171693	0.0161579	0.0153061	0.0599378	0.0138025	0.000958231
LOC100498859	0.000834463	0.00208581	0.00138143	0.000948121	0.00108807	0.00130687	0.00146064	0.00100571	0.000945274	0.0017663	0.00140057	0.00129127	0.00109438	0.00429697	0.000936326	0.00121914	0.00111003	0.0010381	0.000588412	0.00106501	0.000585236	0.00137852	0.000665927	0.001232	0.00126379	0.0062859	0.00066378	0.00149629	0.000785134	0.0010447
ZBTB48	0.00312537	0.0307917	0.00457366	0.00832753	0.00714317	0.00564765	1.04686	0.0180166	0.00637319	0.741192	0.0956174	0.026319	0.716548	0.022543	0.00683732	0.0664322	0.008315	0.0840337	2.18852	0.00420563	0.129722	0.178077	0.22371	0.051629	0.00304706	0.00313348	0.00403615	0.00583927	0.00394017	0.00509316
SIGIRR	0.101629	0.017743	0.741445	0.0153563	0.00177039	0.00725625	0.0357609	0.555855	0.00283763	0.133922	0.019527	0.535809	0.912226	1.84779	0.00136433	0.029078	0.452486	2.24293	0.582163	0.00954004	1.87205	0.0147063	0.747034	1.37234	0.00239469	0.00236209	0.147929	0.217386	0.0857897	0.0136729
ZBTB17	0.00494346	0.0113115	0.0137307	0.00343036	0.0285886	0.158657	2.48737	0.0632427	0.00273675	0.698743	0.359458	0.0904416	0.129311	0.017848	0.0703711	0.0311658	0.741976	0.0632544	1.51038	0.00469333	0.506915	0.109247	1.23409	0.0775694	0.00533284	0.00855919	0.147806	0.0179435	0.0152085	0.094943
FLJ22447	0.00372876	0.00213583	0.000818224	0.00192272	0.00066439	0.00425906	0.000959411	0.00198949	0.00214896	0.0181152	0.000906869	0.00142116	0.0294452	0.0010943	0.00135755	0.00121021	0.0203461	0.000975031	0.00320844	0.00340161	0.00745947	0.00117814	0.684343	0.0047292	0.000841901	0.000962412	0.00345917	0.0270635	0.0030609	0.0036667
SMC1A	0.0251805	0.0201154	0.0249406	0.070306	0.0180904	0.010311	0.642981	0.016915	0.0115878	0.216148	0.114455	0.036325	0.0105227	0.0236837	0.0117432	0.049643	0.00385244	0.0199662	3.73344	0.0147747	0.363867	0.610235	0.334568	0.0316398	0.00825393	0.0181386	0.00497441	0.0356832	0.0617409	0.00699397
WASF3	0.149751	0.0769673	0.732563	0.119515	0.0127416	0.0038793	0.132569	0.0110637	0.176553	0.28182	2.28539	0.0344949	0.094169	0.00401333	0.0382781	0.194484	0.054833	0.0556861	1.80811	0.0254334	1.5351	3.01896	0.0359737	0.0212576	0.112664	0.166128	0.0365741	0.00087602	0.132658	0.00781459
SPPL2B	0.0167075	0.00499771	0.00392282	0.193902	0.0192211	0.00283101	1.68366	0.0794611	0.00425167	1.7095	0.0416127	0.00626212	0.0576863	0.0138128	0.011831	0.0267661	0.00542853	0.781102	1.67114	0.00706146	0.0986608	0.0603296	0.0881281	0.0682355	0.00406705	0.0202321	0.239883	0.00667548	0.0212849	0.00246456
ZNHIT1	0.0229156	0.019091	0.0126509	0.020717	0.0119351	0.00733822	0.497878	0.00347804	0.0168088	0.11904	0.613688	0.0960982	0.0306309	0.0054476	0.0305812	0.0374907	0.0338406	0.0502369	4.97044	0.00644813	0.0434963	0.0502967	0.136849	0.115244	0.03836	0.0425442	0.00717622	0.0216364	0.0152164	0.0171485
ARID4A	0.00602327	0.0444599	0.00275462	0.00192775	0.00909429	0.01443	2.25841	0.600407	0.0035607	0.00349632	0.109221	0.420444	0.0857996	0.0177811	0.0138142	0.0141967	0.0779904	0.0444034	1.10478	0.00326709	0.189851	0.0466808	0.483117	0.0153773	0.00213852	0.00907601	0.0764846	0.040425	0.00220173	0.0866909
MCM3AP	0.00594541	0.0103427	0.0308204	0.0037442	0.0508487	0.0361381	0.0682264	0.0409285	0.00335693	0.701257	0.00976621	0.00695201	0.00376825	0.0404524	0.0169977	0.0128587	0.00310567	0.0126748	4.30489	0.00878746	0.0198929	0.0428887	0.0157072	0.0261482	0.00949418	0.00332211	0.0115099	0.00990332	0.00534959	0.03565
FRMPD1	0.060129	0.00134599	0.00133333	0.00581481	0.000953619	0.0067509	0.00262731	0.00695475	0.00124161	0.0542026	0.134258	0.242571	0.00239943	0.00203009	0.53261	0.000755697	0.00129019	0.00114077	0.00308204	0.00098387	0.0150408	0.000991398	0.000911897	0.00179812	0.489585	0.00788963	0.00321356	0.00137536	0.0890546	0.0107348
SUSD3	0.792014	0.000305549	0.468032	0.00020257	0.000661328	0.322589	0.000584564	0.0228784	0.581265	0.00250374	0.000888508	0.303284	2.4097	0.483848	0.0108484	0.805418	0.989369	0.294522	0.000502581	0.0243721	0.0726092	0.00216201	0.00202735	0.403038	0.000219741	0.000235029	0.0558506	0.000447957	0.00615983	1.39993
ITGA2B	0.0172863	0.002045	0.00781469	0.0129015	0.000513613	0.171183	0.0108582	0.0094446	0.072498	0.495035	0.00848813	0.199075	0.728197	0.881237	0.00364374	0.444518	0.414494	0.899874	0.0353824	0.173188	0.283493	0.984444	0.269995	0.0341561	0.000335867	0.0384339	0.0893711	0.0119805	0.807373	0.0322707
NUMA1	0.0255224	0.0343158	0.0108945	0.0248465	0.0196071	0.00601386	1.66105	0.0109711	0.00958166	1.20346	0.140118	0.0312537	0.0256129	0.0210702	0.0133189	0.111788	0.0179916	0.177441	4.27524	0.00489457	0.161026	0.281157	0.401243	0.0411877	0.00809225	0.00954301	0.0364691	0.0341121	0.0262203	0.00917319
MFAP2	0.0635335	0.0778273	0.0126659	0.170356	0.0103935	0.0267154	0.32568	0.0150041	0.182123	0.064253	0.247262	0.022208	0.0989067	0.0304338	0.0403928	0.584588	0.0119352	0.0542866	4.85925	0.353041	0.759418	1.53425	1.40925	0.104393	0.00347473	0.0166829	0.00866582	0.0786671	0.18962	0.0248024
SNPH	0.0450886	0.0125946	0.00876535	0.0687331	0.00252796	0.0180357	0.0665484	0.0505952	0.0056308	0.618133	1.23887	1.46975	1.11821	0.00083686	0.718674	0.0385618	0.000633101	0.124558	0.169869	0.00354187	0.112858	0.162582	0.0109935	0.291144	0.643172	0.0630893	0.00348884	0.000453202	0.241336	0.712261
POU4F1	0.000251038	0.745589	0.000515669	0.000156434	9.2394e-05	0.00137011	0.000423837	0.0016918	0.439999	0.401118	0.00106422	0.414385	0.000609648	0.00829288	0.0028738	0.00434067	0.0034954	0.683258	0.000205836	0.000239441	0.000292881	0.0013651	0.000759986	0.00035151	0.00022261	2.17881	0.00386466	0.000840869	0.000170493	0.000452436
NPM3	0.0147926	0.0207	0.0986255	0.00690382	0.0237513	0.0924003	0.0833711	0.0910653	0.0256914	0.0176838	0.0900399	0.00626433	0.0466052	0.29678	0.00475401	0.744061	0.933221	0.0295807	3.60224	0.01831	2.7893	1.70467	1.11494	0.0936268	0.0188097	0.0983774	0.122244	0.0480334	0.0133438	0.125191
CDH7	0.429421	1.27553	1.05757	0.00115085	0.110548	0.000867172	0.0474677	0.186431	0.586995	0.264448	0.00924708	2.15978	0.00041046	0.00235432	0.672497	0.0176029	0.00247672	1.81146	0.00149675	0.00013474	0.00110169	0.788249	1.0409	0.0237467	2.94249	0.255148	0.0102194	0.444292	0.000677765	0.00311532
NAIF1	0.10071	0.0697481	0.00204815	0.0291158	0.00459759	0.00965587	0.320686	0.00441652	0.00527088	0.0863555	0.0632832	0.0975101	0.00355386	0.00709208	0.0279768	0.0507528	0.00516092	0.357684	1.62085	0.0196921	0.124733	0.0913725	0.0230925	0.0236313	0.00127211	0.00146683	0.00222365	0.00318786	0.0695983	0.0147891
SEPHS1	0.672684	0.00815669	0.117283	0.0164126	0.317963	0.146983	1.4021	1.19056	0.00711856	0.0212612	0.208425	0.0212652	0.0913131	0.261321	0.143737	0.00362946	1.48381	0.0429018	4.08278	0.0550065	2.53137	0.0273831	0.48265	0.0576634	0.0256268	0.0170356	0.0263519	0.0188753	0.180781	0.59815
MXD1	0.00397061	0.111268	0.106871	0.00113781	0.00250052	0.000978587	1.56655	0.444993	0.0257654	0.722388	1.21953	0.0447123	0.493698	0.00289226	0.0357203	0.000894677	0.119812	0.0376476	0.0154872	0.00255719	0.00302348	0.0172306	0.108746	0.00914339	0.218266	0.00984315	0.0019572	0.680183	0.000729201	0.00699806
ALOXE3	0.00430598	0.000948173	0.000907975	0.00157721	0.000557162	0.00188638	0.00150965	0.00105154	0.0014856	0.0967455	0.0103551	0.0854586	0.00292689	0.00136841	0.0025346	0.000851162	0.00145781	0.00119528	0.00107654	0.0049402	0.00214056	0.000664473	0.000842913	0.00125792	0.00117497	0.00112424	0.000654335	0.00176819	0.00411136	0.0025154
KSR2	0.0228398	0.00104584	0.000215179	0.00324261	0.00552578	0.00972891	0.000815368	0.337664	0.000895683	1.11262	0.386056	0.0708035	0.00210822	0.00467433	0.0646353	0.221621	0.00135802	0.000467698	0.000688731	0.00570968	0.0211463	0.000567733	0.000306827	0.000722082	0.000917061	0.000873935	0.000427254	0.000660077	0.0331328	0.00642938
SETDB1	0.00968043	0.0111379	0.00375149	0.0212649	0.00541943	0.00276366	0.762261	0.0112737	0.0320003	0.183075	0.106786	0.0388454	0.0813162	0.0156263	0.018895	0.0176737	0.0115233	0.05837	3.90474	0.019241	0.100741	0.0771001	0.119246	0.0595077	0.00566832	0.00536075	0.00960651	0.00825244	0.0208134	0.00267115
FAM158A	0.0237581	0.00981066	0.0161124	0.00945857	0.0105046	0.00699193	0.39454	0.0706752	0.00240523	0.136145	0.0421691	0.0148599	0.0114778	0.0686409	0.00960759	0.0052477	0.016051	0.0887415	3.1452	0.0107552	0.647726	0.0242779	0.00812417	0.00580565	0.00730927	0.0398188	0.00609376	0.00147977	0.0380549	0.0231619
MIXL1	0.000809047	0.000707326	0.0103785	0.163316	0.00213727	0.21877	0.00252377	0.000893254	0.000459383	0.00659049	0.00236006	0.00361355	0.00557386	0.00335066	0.000709314	0.00061159	0.0391613	0.00122747	0.00235275	0.000664977	0.00497926	0.00162457	0.463563	0.010273	0.000868899	0.00766393	0.00382985	0.046787	0.00859411	0.00171323
CERS6	0.0229025	0.098577	0.0146942	0.023566	0.00828666	0.0288711	1.38256	0.390418	0.257292	0.0137459	3.17467	0.0329378	0.00913863	0.00351163	0.0393751	0.516683	0.0110251	0.0103595	0.692228	0.0130703	2.61642	1.70334	2.74369	0.0368493	0.024578	0.0196183	0.00995925	0.0160825	0.01066	0.0320238
DHX36	0.0171966	0.0152268	0.00622285	0.00653222	0.0324308	0.0945857	0.502408	0.661598	0.0103673	0.0345715	0.673986	0.184658	0.0549541	0.0091013	0.0404939	0.0558568	0.0609289	0.00497982	4.11989	0.0136763	0.418437	0.0509528	0.0285331	0.0161059	0.0095741	0.0215528	0.144304	0.029079	0.0137811	0.149024
FLJ43860	0.00159553	0.00107975	0.00089539	0.000807717	0.000523883	0.00194636	0.000548205	0.000944777	0.00133506	0.0017714	0.000587601	0.000925907	0.0025313	0.00120013	0.000924843	0.00111797	0.00122496	0.00132707	0.000543393	0.00348146	0.00117524	0.000586375	0.000980513	0.00117361	0.00115273	0.00109567	0.000675757	0.00148629	0.00180175	0.0015018
SLC25A24	0.0847322	0.101347	0.793342	0.0200057	0.0691099	0.221116	0.575215	1.45027	0.00449813	0.00289945	0.105702	0.0142798	0.0144113	0.0139916	0.0127863	0.0592544	0.0532281	0.0306547	3.20129	0.00608143	0.435252	0.547639	1.65139	0.0689214	0.115972	0.0557381	0.0187416	0.0760307	0.0657185	0.38163
PTPRO	0.0546911	0.103019	0.0852613	0.0622283	0.522775	0.00325649	0.00214323	0.320238	0.0464194	0.00403502	3.80999	0.67452	0.000339712	0.370204	0.0039267	0.031132	0.00138317	0.000352596	0.000509052	0.000298371	0.00184434	0.621551	0.000174417	0.000379162	0.0306885	0.282879	0.000560499	0.000441381	0.00184874	0.0730309
IPO9	0.0236239	0.0112115	0.0508317	0.0333875	0.0697948	0.0527202	1.51241	0.0349356	0.0116945	0.0390444	0.0604218	0.0124377	0.00772432	0.0243973	0.0303546	0.00736468	0.00150376	0.0180247	3.57427	0.0254945	0.249255	0.0550325	0.0346491	0.0160992	0.0356437	0.00431801	0.00359834	0.00854048	0.0628447	0.0186222
PLAU	0.10132	2.19218	1.83611	0.00501613	0.000450452	0.0683592	0.000350843	0.00399873	1.73268	0.0280384	0.000413834	0.00669904	3.51542	0.508633	0.000720015	1.55902	0.0236866	0.185949	0.000486607	0.0275918	2.79314	0.00328144	0.381265	1.32985	0.000481231	7.14741e-05	0.000506668	3.95865	0.022243	0.123497
RPL38	0.0575439	0.0314509	0.00487679	0.0253527	0.00979547	0.0347044	0.214115	0.101464	0.0854134	0.0602591	0.165941	0.0944358	0.678473	0.00994289	0.0465056	0.135251	0.332607	0.0261635	10.3217	0.0554227	0.423903	0.0350104	0.0228894	0.0236459	0.0221451	0.0674482	0.128168	0.0175384	0.0506423	0.0948414
HOXC4	0.000523843	0.00150227	0.000746116	0.000728451	0.000596583	0.000748276	0.000565454	0.00059612	0.000918275	0.00211971	0.000556937	0.000719611	0.00223492	0.00106835	0.000898736	0.00133155	0.00257328	0.00217103	0.000495857	0.000956013	0.000459466	0.000739698	0.0192862	0.0138136	0.0008211	0.00102768	0.000728011	0.314611	0.000728409	0.000720041
ADAD2	0.00567663	0.00139552	0.000908313	0.000598079	0.000695322	0.0522178	0.000646629	0.0440202	0.000710592	0.00186535	0.000547973	0.000667896	0.0211914	0.00103394	0.00104722	0.00126482	0.0064661	0.0247754	0.00201011	0.0117255	0.0802827	0.000649389	0.0070089	0.00203723	0.00120928	0.000886315	0.00753876	0.002647	0.0033224	0.198671
TRAF2	0.0233208	0.0205208	0.0105974	0.0260418	0.00862325	0.0318693	0.219491	0.00731005	0.00666027	1.20077	0.116647	0.0205528	0.0266812	0.0152637	0.00618045	0.0285931	0.0204076	0.11677	2.70652	0.00684997	1.20641	1.23157	0.998084	0.0308531	0.00543101	0.00619018	0.00760886	0.0243553	0.0313462	0.0322716
THAP7	0.0121306	0.00913957	0.010098	0.179819	0.0466575	0.00333923	0.98995	0.00485497	0.135093	0.298163	0.027187	0.00350634	0.419946	0.024407	0.0773919	0.0111221	0.0054961	0.216214	2.82379	0.0145014	0.0432601	0.0830196	0.0278875	0.0227722	0.00573121	0.0091824	0.00300309	0.00311476	0.0223914	0.0064646
METTL3	0.0158629	0.01455	0.167898	0.00691721	0.0473286	0.756201	1.02193	0.0576964	0.00259643	0.0367036	0.0838537	0.0318769	0.67894	0.181786	0.0241299	0.00719078	0.094914	0.00830011	4.09925	0.00976603	0.17828	0.0363733	0.0234862	0.0314245	0.00855609	0.0113089	0.0554536	0.0107258	0.0232826	0.109007
ICAM3	0.172739	0.133327	0.551987	0.00763487	0.523743	0.889444	0.0273363	1.12378	0.00629554	0.00239147	0.0149376	0.00154311	0.0129116	0.646793	0.0231026	0.030285	1.26186	0.047552	0.101736	0.491506	0.400149	0.220382	1.94274	0.00927141	0.451885	0.0727864	0.0698396	0.0468342	1.29047	0.48173
SAMD1	0.325087	0.070518	0.014117	0.0994258	0.0329771	0.0353072	0.829064	0.0036404	0.0777249	0.740467	0.313498	0.484946	1.0802	0.00349724	0.085596	0.0198957	0.27041	0.16224	2.51003	0.118951	0.218463	0.340846	0.657555	0.0108942	0.00698808	0.00678039	0.024552	0.15917	0.211709	0.0968216
NBPF16	0.0151954	0.000480087	0.00254743	0.00324729	0.00304582	0.000429204	0.00230941	0.426285	0.235489	0.0121345	0.0052274	0.00166691	0.0518432	0.0252326	0.00388345	0.000545875	0.0550503	0.000927512	0.00503362	0.000983709	0.025115	0.000951436	0.00140567	0.0013854	0.0020977	0.0029836	0.0580601	0.00522111	0.00579064	0.00114323
LOC100129361	0.172374	0.00423605	0.00627381	0.0110977	0.112583	0.0178361	0.936341	0.633226	0.00517879	0.00684377	0.104577	0.0430296	0.00848326	0.0469279	0.114559	0.0185263	0.00856612	0.0767006	3.24607	0.0268023	0.0905184	0.024377	0.0697396	0.038417	0.00738974	0.00552413	0.00534578	0.00585271	0.0130906	0.180245
KRT23	0.000308681	0.285325	0.66384	0.000506066	0.000125439	0.000287294	0.000199601	0.000345767	0.000454757	0.000852636	0.000421355	0.0712129	0.000543925	0.000163436	0.000378829	0.000582013	0.000649103	0.0938264	8.62233e-05	0.00055269	0.000152921	0.000244431	0.198893	0.568439	5.29633e-05	0.000695582	0.0001691	2.40233	0.00031427	0.000210395
SAP18	0.0520583	0.00563803	0.00547989	0.020484	0.0076074	0.00971834	0.0768231	0.0453086	0.00550862	0.00964192	0.111009	0.0314198	1.11221	0.00617204	0.0452159	0.00504094	0.929246	0.0203855	5.65025	0.0124936	0.0776692	0.00501644	0.0132964	0.0124381	0.0233934	0.0371918	0.0260836	0.0100507	0.0597056	0.0199169
TCERG1L	0.0100109	0.331847	0.000386273	0.00512046	0.000534425	0.37538	0.000402497	0.547234	0.353062	7.84399e-05	0.00169547	0.531323	0.00144548	0.000104274	0.00301321	0.000202158	0.190091	0.375643	0.000573887	0.760854	0.0225244	0.000224819	0.0974002	0.923154	0.513493	0.000819709	0.140427	0.00639421	0.00131675	0.149408
FXC1	0.0031644	0.0195263	0.0252946	0.00435493	0.0611182	0.00606698	0.024286	0.0128948	0.0175357	0.00571773	0.00383766	0.00165283	0.00817554	0.0296168	0.0127102	0.00649039	0.0324184	0.00878614	3.99943	0.00203829	0.0062838	0.0297192	0.0123784	0.0210314	0.0151039	0.00437165	0.0225732	0.0123546	0.00152045	0.0111947
PTPN13	0.358396	0.0601767	0.0210371	0.0924191	0.0264618	0.10265	0.816166	0.508267	0.109821	0.011196	0.41612	0.00791478	0.00702065	0.00363888	0.0782942	0.0947954	0.00945032	0.029538	1.98739	0.0123326	1.00361	3.41672	2.44302	0.0265354	0.0855174	0.385651	0.0349584	0.0423511	0.13626	1.17452
NT5C3L	0.124522	0.00737542	0.0315479	0.0356227	0.0146661	0.0114858	1.5065	0.00864292	0.0865766	0.0518932	0.335673	0.097227	0.0139061	0.018677	0.0823799	0.00638879	0.00580214	0.0336729	4.27687	0.0551949	0.286451	0.0955201	0.115927	0.138552	0.0138116	0.0124724	0.00404051	0.00794278	0.0583462	0.0397233
IGLL3P	0.00725232	0.000283016	0.000266688	0.0157593	0.00242598	0.00113916	0.0010736	0.000829206	0.000606855	0.000348411	0.0519186	0.0334591	0.00218723	0.611547	0.0248583	0.196353	0.00188334	0.000915182	0.000550588	0.157772	0.00315889	0.000258473	0.000483926	0.00103535	0.000546256	0.000416491	0.000213427	0.00121298	0.0173432	0.0022299
HNRNPUL2-BSCL2	0.000806486	0.00477528	0.0084128	0.00110009	0.00756128	0.0010065	0.0942676	0.000955283	0.000763258	0.000942619	0.0144619	0.00350164	0.000899859	0.00764057	0.00314272	0.000824641	0.000960344	0.00103659	0.00148395	0.00108382	0.00042184	0.00721022	0.000805932	0.00157445	0.00870816	0.000940346	0.000461601	0.0011758	0.000591177	0.00067461
GPBP1	0.0139492	0.075627	0.00660166	0.010177	0.00926053	0.0278414	0.423388	0.00966796	0.0280842	0.0153013	0.104648	0.118374	0.0680539	0.00821046	0.024201	0.274886	0.00979962	0.0207171	5.105	0.0340886	0.0563373	0.101582	0.0289589	0.0166084	0.00443511	0.0157177	0.021339	0.013832	0.0158803	0.0125892
SLC30A4	0.000309638	0.0522489	0.695029	0.00241513	0.0212869	0.000418914	0.0284253	0.000495972	0.00317325	0.00163612	0.811652	0.962859	0.000853573	0.0342566	0.188101	0.00400611	0.000759392	0.000557692	0.000454953	0.000430172	0.000268663	0.0375121	0.00213258	0.469456	0.472745	0.0702293	0.000355837	0.42243	0.000423488	0.000364626
ZDHHC15	0.00607197	0.0151192	0.00791555	0.0612982	0.118988	0.00256176	0.0741347	0.929857	0.013079	0.00292083	1.96851	0.0120529	0.00783424	0.00144387	0.0891197	0.229676	0.0713912	0.733414	0.120436	0.424183	0.206181	1.23198	0.00896066	0.53382	0.0795256	0.00594687	0.0242372	0.00204208	0.0231711	0.00196544
HIST1H3G	0.214528	0.0769487	0.019989	0.0927902	0.0749499	0.0365091	1.47287	0.0496524	0.0510425	0.0981247	0.392532	0.0216262	0.00804831	0.0217406	0.148377	0.175699	0.0135798	0.0258746	7.84089	0.0176107	0.303525	0.469255	0.0594514	0.0166202	0.0278129	0.037932	0.0260083	0.0189915	0.0544449	0.135487
CPLX3	0.0266912	0.010599	2.78779e-05	0.00098187	0.000131247	0.071801	0.000255532	0.000715614	0.000979895	0.0699144	0.441597	0.0776482	0.176218	0.000306226	0.154726	0.00114674	0.00271943	0.00121202	0.000367768	0.0756106	0.0173889	0.000219512	0.000633808	0.000825273	0.000671857	1.33109	0.00165392	0.00122699	0.12013	0.0657191
C17orf66	0.000680367	0.00137705	0.00150765	0.000849707	0.00172705	0.000826707	0.00102472	0.000687756	0.000847346	0.00166543	0.00105995	0.000891436	0.000979243	0.00172568	0.00280216	0.00102779	0.00103383	0.00108687	0.000426733	0.000782642	0.000350083	0.0010379	0.000974755	0.001438	0.00177627	0.00141215	0.000608072	0.00163026	0.000623541	0.00067069
IGF1	0.000384213	0.00134823	0.000838573	0.000277042	0.000507238	0.000280388	0.000652678	0.000327231	0.000703736	0.00233111	0.00583045	0.1904	0.000681312	0.0012869	0.00113748	0.00145504	0.000755045	1.08223	0.000171317	0.000776086	0.000167043	0.000590474	0.0303799	0.0108325	0.000724559	0.002278	0.000408985	1.91141	0.000375057	0.000339288
WWTR1-AS1	0.00345445	0.0269911	0.0113893	0.011047	0.00203332	0.00504998	0.00807124	0.00491363	0.00086797	0.00543515	0.00177333	0.000649854	0.00118621	0.0038048	0.000966155	0.000790479	0.000860307	0.0152725	0.14098	0.002365	0.015637	0.0127799	0.0507837	0.100895	0.00209329	0.00489919	0.000569397	0.00143393	0.00485467	0.00482159
TBL2	0.184972	0.0101689	0.0333014	0.141253	0.0369409	0.00486918	0.890403	0.0194043	0.696036	0.0279866	0.307933	0.0108337	1.46969	0.00884435	0.0130012	0.0919816	0.00967712	0.684936	2.51253	0.00871519	0.0611865	0.563492	0.550405	0.0322892	0.0340628	0.0280174	0.0179375	0.0736421	0.490188	0.0154586
CSMD1	0.00452658	0.000630217	0.000736691	0.00404443	0.000557196	0.0088888	0.00111981	0.00172454	0.160272	0.033443	0.0196937	0.68278	0.197078	0.000660106	0.357063	0.00101833	0.0138728	0.00098568	0.00228927	0.00332468	0.0107343	0.000639003	0.002853	0.432197	0.00356741	0.0024513	0.00213024	0.00318782	0.00867244	0.00877467
FAM75A3	0.000998341	0.0014232	0.000919251	0.000919323	0.000703293	0.000894142	0.000552157	0.0006837	0.00152174	0.00178428	0.000640684	0.000836925	0.00118184	0.00111818	0.000872493	0.00110349	0.000977421	0.00108318	0.000363632	0.000916032	0.000463124	0.000689965	0.000801693	0.0012323	0.00106413	0.00108697	0.000551482	0.0013154	0.000818625	0.000772031
ALDOC	0.524898	0.00164527	0.0334521	0.00980192	0.00559693	0.313732	0.457657	0.043938	0.817399	0.522169	0.605998	0.0538337	0.417852	0.410548	0.20788	0.539469	2.23703	1.07836	2.46014	0.430489	1.42134	0.193841	0.500885	0.0155212	0.00539592	1.62644	0.21326	0.278607	1.48515	0.248281
NPPC	0.000801429	0.00238105	0.432318	0.000897081	0.00316298	0.022005	0.000419643	0.24868	0.000171316	1.03372	0.00318543	0.127886	0.866858	0.0220522	0.20297	0.000130773	0.287762	0.000343055	0.000187374	0.00121564	0.0045436	0.000354573	0.000227624	0.000706816	8.89537e-05	0.843836	4.59156e-05	0.000469095	0.00123416	0.328062
KCND3	0.00494602	0.00270704	0.00061678	0.0219846	0.000196571	0.0232875	0.000568327	0.0214258	0.00382594	0.00852535	1.05272	1.24596	0.00156775	4.08582e-05	1.11285	0.00102065	0.00133771	0.135736	0.00139435	0.000621554	0.0316633	0.000258691	0.00613332	0.00176252	0.116894	0.0850706	0.00235877	0.00144265	0.00463523	0.0405443
LOC407835	0.00448078	0.00167972	0.000893685	0.00591586	0.000628722	0.00192818	0.000863435	0.00137399	0.00860707	0.00306342	0.000686119	0.000973172	0.00752534	0.00115421	0.00104824	0.00156416	0.00124544	0.00197283	0.00138148	0.00218364	0.00267017	0.00140064	0.00134072	0.00190651	0.00125051	0.00122036	0.00137498	0.00135231	0.00546543	0.00204561
VMO1	0.0278535	0.000370847	0.000139499	0.000505659	0.000142322	0.000112113	0.000147878	3.76895e-05	0.146671	0.0157078	0.00143032	0.24496	0.367864	0.406393	0.279147	0.372801	0.974558	0.0048322	7.29881e-05	0.00023089	0.000116265	0.000194762	0.0146841	0.00794612	0.000151909	0.000260723	0.540347	0.462311	0.00173733	0.000363632
SLC38A10	0.861951	0.0415461	0.260829	0.00398169	0.259555	0.43251	2.33927	1.06307	0.00380937	0.791412	0.0843783	0.0116551	0.0212301	0.00915108	0.0142171	0.017377	0.608287	1.15278	0.948992	0.0448958	0.207522	0.225327	2.06095	0.0987809	0.667484	0.101553	0.0173428	0.108787	0.0491253	0.192495
HNRNPK	0.0592636	0.0150469	0.0183946	0.0287119	0.0246045	0.0278518	0.556135	0.0782895	0.0199656	0.0383435	0.147057	0.0614514	0.0146641	0.0264493	0.0948612	0.0158783	0.0163209	0.0225042	8.15264	0.0161157	0.330675	0.0317344	0.0221932	0.0238472	0.0220683	0.0194174	0.0271403	0.0122804	0.0429805	0.0530034
CSPP1	0.0151632	0.0252286	0.615755	0.00718501	0.0983252	0.0250228	1.51769	0.602544	0.00159135	0.00141233	0.0389469	0.00242767	0.0127024	0.00291182	0.0178952	0.00968227	0.0140203	0.0188307	1.33457	0.00219209	0.09046	0.0402516	0.63088	0.0349627	0.0361679	0.0324842	0.00789467	0.00787619	0.0147344	0.460474
RAP2A	0.0608109	0.0113112	0.0078125	0.0118383	0.0139868	0.0959118	1.69745	0.133947	0.0237442	0.00463311	0.267179	0.0248195	0.00852153	0.0114329	0.0208094	0.0149255	0.00913283	0.00455208	3.48781	0.00867948	0.481766	0.140368	0.0213671	0.024478	0.0229344	0.0135028	0.0202008	0.0378629	0.0167836	0.293928
ZNF595	0.0051634	0.0369839	0.0019077	0.00614979	0.00336808	0.0819216	0.072841	0.0394739	0.0185867	0.00494892	0.0102119	0.0109495	0.219174	0.00599986	0.00853898	0.192869	0.00350029	0.00491069	3.33823	0.041082	0.126733	0.0364039	0.0122245	0.00543427	0.00171905	0.00354729	0.0176172	0.00510642	0.0131334	0.0158057
STK11IP	0.0157194	0.0181926	0.499794	0.00426063	0.0104312	0.0212578	2.58705	0.0679275	0.00135827	0.199619	0.0341666	0.00967748	0.00223593	0.0355219	0.00204247	0.0339295	0.00964447	0.796554	0.37263	0.00756458	1.89855	0.0685019	1.10788	0.0538612	0.00641148	0.0683433	0.00332975	0.0576534	0.0201424	0.114317
BHMT2	0.000477577	0.00148846	0.00100395	0.000126029	0.000721275	0.175718	0.000562064	0.00129356	0.10698	0.003456	0.000532998	0.000653228	0.0377645	0.00189317	0.000751452	0.00716085	0.00168911	0.001629	0.000601149	0.0466212	0.00114552	0.00157106	0.000708761	0.000988331	0.00120727	0.00117394	0.0198166	0.00130853	0.000278061	0.680254
MIDN	0.00726391	0.0189213	0.0104488	0.0102715	0.0856763	0.0238119	1.89888	0.0255015	0.00868249	2.44305	0.113918	0.00530674	0.039839	0.00772394	0.0750824	0.0163937	0.00549983	0.00743315	2.72705	0.0254576	1.13027	0.0777057	0.0127204	0.00823891	0.0509191	0.0161653	0.00612725	0.0105192	0.0198293	0.01316
BRS3	0.000628251	0.000835228	0.000589507	0.000515898	0.000469235	0.000690412	0.000375745	0.000661313	0.000725223	0.00145758	0.00107842	0.258335	0.000826745	0.000897012	0.0015411	0.000784433	0.000779382	0.00113441	0.000220769	0.000849219	0.000371241	0.000401756	0.000720744	0.000996488	0.000874261	0.000422337	0.000323389	0.00124149	0.000545822	0.000598897
RAB10	0.00908081	0.0126446	0.00898348	0.00983277	0.00778329	0.0219181	0.156512	0.0345015	0.0112064	0.0316905	0.0845083	0.149173	0.0232915	0.00619623	0.0141621	0.0091427	0.0212876	0.00664664	5.4505	0.0092255	0.0939318	0.0162941	0.00950968	0.012533	0.0158939	0.0222419	0.0310875	0.0123008	0.0151852	0.0174243
GAD2	0.00019971	0.000106644	0.000146015	0.000401596	0.00395974	0.000136106	0.000258173	0.000686348	0.000548131	0.00119141	0.0145003	2.19418	0.00056972	0.162354	4.66382	0.254135	1.39052	0.000512574	0.000100833	0.000273065	0.000213873	0.000356201	0.000261252	0.000508207	2.01298	0.00180628	0.000204877	0.000512837	0.000257524	0.000132202
ATP6V1B2	0.0178419	0.00793757	0.0702768	0.0088296	0.0615618	0.0174855	0.17377	0.00919186	0.0024749	0.0417875	1.26988	0.066907	0.0133369	0.0467594	0.0541543	0.00501548	0.0200219	0.100147	4.68799	0.00362838	0.0658757	0.0145735	0.166155	0.0617044	0.0264251	0.010777	0.0141544	0.0218995	0.0138658	0.0315946
ST6GALNAC4	0.00736001	0.0519949	1.30446	0.00238958	0.000979628	0.0241385	0.0922221	0.0197515	0.49385	0.762757	1.33295	0.116297	0.251001	0.906865	0.674348	0.680993	0.497981	1.82053	0.028877	0.00841363	2.9377	0.566069	0.00393797	0.00168399	0.0749792	1.44321	0.0383192	2.3927	0.013051	0.044895
SURF2	0.0587235	0.017669	0.0537673	0.0293291	0.0197066	0.00880398	0.234628	0.155999	0.0143818	0.0733526	0.843973	0.0315283	0.0301582	0.00777743	0.16429	0.00446078	0.039187	0.0085784	3.74443	0.00336992	0.78391	0.0225868	0.00994723	0.0319424	0.0187828	0.0187296	0.0216589	0.00262376	0.0120791	0.0580736
LIMS2	0.000519643	0.0010931	0.55523	0.00474506	0.0103525	0.382981	0.00411334	0.372566	0.020348	0.133984	0.00155737	0.000857089	0.173635	0.0110092	0.00448079	0.0413039	0.000502051	0.00417447	0.00619072	0.00397323	0.00518675	0.101491	0.205105	0.0434343	0.0646187	0.00034624	0.000709552	0.00897867	0.00250273	0.000846803
CYP4F12	0.000779446	0.00117946	0.000872738	0.000702624	0.00052279	0.000838883	0.000529202	0.000856183	0.000915333	0.00144813	0.000872589	0.00123268	0.000960726	0.00109812	0.000983437	0.00106462	0.00095238	0.00125279	0.000288396	0.000658003	0.000429266	0.000582446	0.00078864	0.00119715	0.00127782	0.00138344	0.000660574	0.00158277	0.000629025	0.000854235
CTSA	0.0118103	0.179262	0.0188279	0.0697669	0.00974933	0.0130262	0.0756332	0.0109936	0.00542103	0.235486	0.0210472	3.00022	0.0399376	0.00608624	0.00354356	0.0962368	0.00559362	0.370496	2.60714	0.0236595	0.910709	0.341059	1.2156	0.0759303	1.02827	0.0689667	0.00247708	0.0212382	0.0481385	0.00442037
ATP1B3	0.0337906	0.00625932	0.0129503	0.0190258	0.00715174	0.0679529	0.0521964	0.0238232	0.0221569	0.00855324	0.0133608	0.0172082	0.355862	0.0126794	0.00531704	0.01052	0.0965994	0.611917	5.68693	0.0235157	1.00271	0.0178616	0.201577	0.32237	0.00949902	0.416614	0.0346917	0.00863703	0.025631	0.16227
CLK1	0.0159586	0.0970623	0.00316687	0.00329663	0.00801115	0.010168	3.5222	0.940965	0.00312865	0.00405875	0.0981007	0.100523	0.362292	0.00488885	0.0106929	0.145926	0.0856697	0.0050062	1.36231	0.0174107	0.0915764	0.0338725	0.194551	0.20626	0.00829126	0.0105964	0.0166658	0.505601	0.00442547	0.0474051
TBC1D25	0.00806423	0.0160555	0.00133399	0.0123147	0.00223194	0.00302992	0.133801	0.18531	0.00789202	1.36534	1.26356	0.078822	0.425304	0.0159816	0.0364828	0.228108	0.0132507	0.011846	0.642556	0.00100936	0.188757	0.302845	0.61585	0.00707749	0.00361199	0.000719368	0.00579409	0.175717	0.00539664	0.00221931
HDGFRP2	0.0176089	0.0434975	0.00861057	0.0174071	0.00827066	0.00602254	0.121746	0.00600659	0.0139709	1.2688	0.0233834	0.0395502	0.0238569	0.0109337	0.0201216	0.0727587	0.0176315	0.0828586	5.3631	0.00885576	0.0361168	0.0911497	0.0412719	0.0276834	0.00401939	0.0176309	0.0202538	0.00732302	0.0193337	0.0140593
PTPRVP	0.000765304	0.00160877	0.00131866	0.00102598	0.00102248	0.000867859	0.00188029	0.00083698	0.00121959	0.00461747	0.00224449	0.00336431	0.00179657	0.00139893	0.00138442	0.00166791	0.00130051	0.00150647	0.000780173	0.00119985	0.000638202	0.00148583	0.000986775	0.0014727	0.00195493	0.00308696	0.00117991	0.00156587	0.00105348	0.000936492
MCART6	0.046248	0.000754476	0.00661536	0.0376937	0.492425	0.0297545	0.0204987	0.473058	0.291152	0.222592	0.598001	0.209959	0.00120288	0.0734238	0.00212913	0.0155977	0.0044842	0.000710387	0.00491762	0.0499948	0.0339833	0.671052	0.00103087	0.0014528	0.0362053	0.00781904	0.000980416	0.00559817	0.393314	0.166612
SEMA6D	0.740401	0.00323963	0.031711	0.000155897	0.748102	0.0655679	0.0310858	0.000483313	0.585176	0.0434137	1.3636	2.15912	0.0720009	0.141047	0.215236	0.981195	0.0343369	2.82839	0.287881	0.0188373	0.0327295	0.349574	0.265038	0.0262202	0.0357164	0.136191	0.117214	0.496087	0.00243727	0.0164736
FAM84A	0.00539754	0.956004	0.0717167	0.0946785	0.429353	0.0407827	0.0504767	0.529665	0.241849	1.43443	1.54127	1.03279	0.0487668	0.171408	0.225807	0.191658	0.00507444	0.488872	0.0425283	0.00284871	0.181931	0.169312	0.00731759	0.00113004	0.00100366	0.205077	0.00260527	0.494094	0.0271424	0.0966737
ZNF259	0.0136441	0.0204738	0.00345048	0.0134283	0.00373083	0.0242342	0.0958258	0.011594	0.0240803	0.0909449	0.387779	0.317688	0.0788252	0.0029036	0.0237592	0.013512	0.0223324	0.0651245	4.48468	0.0136604	0.728912	0.030569	0.183154	0.0898994	0.0242679	0.0403784	0.00447464	0.0176241	0.015385	0.0424213
C20orf7	0.00339901	0.00353865	0.254027	0.00312346	0.0160116	0.0459074	0.0667864	0.00804799	0.00096059	0.00156148	1.37823	0.00846611	0.0815379	0.0154865	0.0297399	0.00369593	0.0599787	0.00372945	1.91603	0.00530909	0.51298	0.00492685	0.0293281	0.0116711	0.0082777	0.00924249	0.00390402	0.291334	0.0105444	0.0821917
ABHD16B	0.000383529	0.000329351	0.00142195	0.000285124	1.60454	0.000390451	0.000411378	0.000425508	0.000748991	0.000985581	0.00047533	0.000538978	0.000719525	0.0125489	0.0766513	0.00787933	0.000766402	0.894665	0.000123953	0.000738804	0.000182544	0.000809582	0.479871	0.18088	0.000113878	0.000384065	0.00047002	0.0218123	0.00037744	0.000383105
SLC29A2	0.0140883	0.00977797	0.648141	0.0177078	0.0168769	0.00270139	0.0266079	0.0445671	0.0029173	1.08484	0.0161304	0.454642	0.0349257	1.1804	0.00643229	0.069574	0.0847185	0.251632	0.0743661	0.014174	2.60802	2.10542	1.64733	0.0813436	0.00101127	0.161708	0.00231827	0.0225034	0.0387786	0.00277637
AIPL1	0.193455	0.0566812	0.000546683	0.000718452	0.000214692	0.00982571	0.000273482	0.0063504	0.00261318	0.00150254	0.000258429	0.000457342	0.122638	0.000457649	0.000639578	0.393814	0.000764063	0.680475	0.000364274	0.230171	0.0234689	0.000791272	0.0011129	0.000823591	0.000809633	0.000836499	0.0676249	0.00101666	0.0818677	0.01136
LOC100288432	0.00220897	0.00233092	0.000348791	0.000855213	0.250217	0.00584776	0.00158852	0.0030268	0.000755157	0.00158181	0.00354162	0.000687298	0.0026997	0.000323903	0.0607424	0.0026345	0.00603561	0.0115281	0.00158091	0.00363044	0.00286614	0.000727626	0.00233149	0.00202623	0.00959778	0.00180204	0.00374084	0.000953566	0.00156589	0.00697213
SETD1B	0.00390762	0.414141	0.00442208	0.00102603	0.553241	0.0080295	0.233396	0.621715	0.00242848	2.82202	0.379338	0.0127946	0.0234858	0.00825249	0.437258	0.228546	0.00359285	0.00781324	0.357619	0.0393428	0.0746107	0.0168122	0.29432	0.0295496	0.341708	0.0404433	0.00221355	0.133854	0.00118717	0.00429485
THAP5	0.01367	0.0038215	0.00758873	0.00621208	0.0143468	0.039653	0.648569	0.0296282	0.115448	0.0021953	0.443803	0.0296074	0.0343578	0.0189862	0.0212696	0.0305762	0.0117096	0.00555131	3.20858	0.0970207	0.146629	0.134986	0.00634843	0.00358622	0.00803209	0.0554104	0.107232	0.0188336	0.00516345	0.0345609
SNRPB2	0.0106895	0.00492166	0.00674964	0.00533731	0.00498163	0.0515133	0.121712	0.04404	0.00684693	0.00646236	0.150071	0.0475602	0.020178	0.00564463	0.0545508	0.00386268	0.0368274	0.0528387	5.61217	0.00939843	0.113942	0.00689874	0.0579955	0.036901	0.0150578	0.0277982	0.0249589	0.0109383	0.0080435	0.0727177
ASCC2	0.0125445	0.00842954	0.0095318	0.00872867	0.0126056	0.0106039	0.601791	0.00510701	0.00371045	0.848385	0.254296	0.0149018	0.0324689	0.00431837	0.0316871	0.00939113	0.00740413	0.117778	3.06561	0.0122047	0.241331	0.0372496	0.820114	0.0524471	0.0646068	0.0180421	0.00252723	0.0172255	0.0169002	0.0112802
USF1	0.0092031	0.0335059	0.015451	0.00481852	0.0287497	0.0256227	0.764652	0.0645024	0.00430427	0.0582166	0.951067	0.103648	0.00662959	0.0309573	0.0952255	0.0231967	0.0682086	0.3576	4.56113	0.00319346	0.1077	0.067531	0.313045	0.0617982	0.0121993	0.00770762	0.0309087	0.019881	0.00399908	0.132206
GPR126	0.12595	0.00035911	1.26624	0.0163504	0.00361502	0.495366	0.00163883	0.709898	0.228786	0.00422826	0.00190832	0.00192435	0.000384875	0.00333127	0.00158431	0.00562566	0.691077	4.16754	0.00136861	0.00160874	0.00869409	0.00271548	0.993532	1.30398	1.40799	0.246067	0.000517953	4.1171	0.0324774	0.055136
TNFRSF19	5.64462e-05	3.05796	2.61937	0.000207862	0.240521	0.000274408	0.00372085	0.000431313	2.8666	0.00709621	0.745831	1.73353	0.00386359	0.0186824	0.39533	0.0716224	0.00042006	0.290235	0.000229665	0.00492412	0.000187459	0.00472359	2.38515	2.5884	2.47168	2.94767	0.000365664	1.94116	0.000177826	3.61248e-05
CTSD	0.0508698	0.0181757	0.0100186	0.0395146	0.010454	0.0116808	0.0518036	0.0528318	0.0226224	0.84093	0.00723707	0.00523821	0.0952155	0.00516891	0.00769866	0.0291383	0.0521522	0.784409	5.31764	0.0108054	0.570846	0.0317622	0.196827	0.0729221	0.0301163	0.0122284	0.0183705	0.0130397	0.0417137	0.0304736
POT1	0.0277838	0.0319061	0.00472401	0.00929855	0.00358844	0.00460177	0.0231785	0.00293795	0.0490455	0.000836573	0.0136929	0.00781972	0.720263	0.00439155	0.00317491	0.158611	0.0342479	0.0733616	3.13477	0.0318418	0.0187169	0.527551	0.178607	0.0530827	0.00496282	0.077103	0.0058325	0.0232202	0.0138287	0.0155879
GIP	0.338458	0.00156669	0.00185013	0.00391037	0.000891157	0.00498345	0.00499683	0.00240677	0.170835	0.0234696	0.00400723	0.00677759	0.00109723	0.000781017	0.0014247	0.00475893	0.00176408	0.000806641	0.00295725	0.408956	0.00233707	0.00290456	0.00154822	0.00597317	0.0380248	0.00479185	0.000956996	0.575821	0.00175675	0.00540227
HIST1H2BO	0.180373	0.0646283	0.0193901	0.0852586	0.14628	0.0553404	0.736446	0.126311	0.041943	0.0361447	0.140327	0.0157815	0.0045253	0.0360362	0.64947	0.0775795	0.0082976	0.0461245	8.39864	0.0151138	0.310461	0.345581	0.0938467	0.0322914	0.021743	0.0249116	0.0404967	0.0223551	0.0695728	0.304512
SLC9A10	0.00992694	0.00353671	0.000788429	0.00198189	0.00117396	0.00199479	0.00159641	0.016111	0.00820969	0.00279796	0.000500406	0.000627175	0.00321552	0.00125348	0.000803287	0.0236998	0.359667	0.00116048	0.010041	0.00535091	0.0132922	0.010694	0.00132894	0.0018381	0.00112645	0.000963705	0.00827755	0.00294629	0.00363591	0.00734041
MICAL2	0.542596	0.00124872	0.0221137	0.0145098	0.00578222	0.00144193	0.00727198	0.0130574	0.426849	0.00237021	0.00218509	0.00882725	0.00159799	0.0226886	0.000396251	0.0136725	7.19543e-05	0.000383021	0.00213212	0.000631414	0.00157006	0.025317	0.00153721	0.335681	1.78408	0.0899045	0.22258	1.72795	0.0164391	0.000645053
TBPL1	0.0262916	0.0436465	0.00345997	0.0140454	0.0166798	0.0422532	0.697774	0.0285835	0.117128	0.00515428	0.161781	0.112346	0.0306774	0.0370869	0.0387924	0.259417	0.0117357	0.0103933	3.83821	0.0452165	0.433793	0.270475	0.028768	0.01335	0.0035526	0.00790171	0.0135137	0.00604912	0.0131393	0.0725709
TBC1D10A	0.0574334	0.00740281	0.0216551	0.0016385	0.0153709	0.00543689	1.26585	0.00615632	0.00176672	0.0464374	0.0426616	0.767098	0.753815	0.00230248	0.0106964	0.012073	0.0415925	0.00499832	1.11245	0.00307535	0.0259743	0.0163016	1.52274	0.0342092	0.0138722	0.00535434	0.0049923	0.275204	0.0041513	0.194551
MYL3	0.00179973	0.0223044	0.00150267	0.00753627	0.000275636	0.00214874	0.00140388	0.00314131	0.00578967	0.0205642	0.00183487	0.00255732	0.535664	0.000613458	0.00147127	0.00080984	0.00234899	0.192982	0.00183124	0.00121754	0.00574497	0.00118275	0.36186	1.55542	0.00152043	0.149628	0.187566	0.734565	0.169519	0.000335409
MORN2	0.0756971	0.00502976	0.100058	0.0387731	0.102215	0.038735	1.52951	1.12164	0.0891246	0.00134237	0.618868	0.00680136	0.016251	0.0541294	0.11947	0.011352	0.210018	0.265793	2.20918	0.00184002	0.0762172	0.493414	1.00628	0.018373	0.109735	1.35806	0.972642	0.0825649	0.0124064	0.930157
C4orf19	0.475684	0.000658241	0.00399694	0.0661358	0.00225905	0.00358802	0.00674087	0.32093	0.131661	0.00201135	0.0852309	0.0253956	0.000854579	0.00216881	0.0130306	0.000563135	0.000540372	0.0360023	0.00245947	0.00263762	0.00284993	0.000856187	1.47735	0.00436131	0.492774	0.65169	0.000263727	0.0392082	0.0141717	0.00369896
CPNE9	0.953924	0.00160618	0.000316386	0.00207366	0.000262942	0.740501	0.000527329	0.358855	0.38232	0.00759947	0.00237702	0.127191	1.2252	0.499523	0.000296954	0.00279421	0.69225	0.473489	0.000337698	0.407044	0.0467843	0.000960156	0.000707487	0.000451261	0.00138484	0.214318	0.00214288	0.0013283	0.604097	0.00417433
ABCC9	0.0066492	0.440998	0.298156	0.00439188	0.876786	0.0188721	0.0270645	0.394285	0.0372999	0.368594	0.174028	0.198673	0.349236	0.00050203	0.151182	0.016417	0.00921949	0.0184229	0.0741448	0.0829214	0.0747796	0.00682199	0.221953	0.00352833	1.14075	0.465408	0.00237129	0.060243	0.00227784	0.112835
CCDC27	0.0053373	0.00161142	0.00157299	0.00286798	0.0013973	0.00180748	0.00239	0.00167533	0.00218604	0.0187784	0.00165042	0.0015425	0.00366587	0.00190477	0.00161455	0.00174495	0.00359702	0.00220885	0.00323448	0.00226516	0.00233211	0.0019956	0.00178981	0.00249097	0.00252328	0.00152581	0.00275468	0.00188717	0.00427628	0.00285955
ZNF76	0.682644	0.082045	0.0220774	0.373845	0.341773	0.006515	1.98545	0.26114	0.00751729	0.376102	0.0989026	0.00771269	0.00740649	0.0101942	0.105922	0.0209582	0.0385026	1.01154	1.79466	0.00531678	0.0689395	0.0880007	0.0701537	0.124673	0.0476661	0.00326434	0.205069	0.00272232	0.0111081	0.0286858
MCRS1	0.0267804	0.0298969	0.0343935	0.0212596	0.0432645	0.0177904	0.275232	0.00961541	0.0119137	0.185477	0.0319588	0.0135461	0.00615417	0.0397996	0.0423431	0.0149415	0.0056823	0.0396695	5.37392	0.0148299	0.045621	0.080394	0.0193292	0.023411	0.0128472	0.00769155	0.00821455	0.00550889	0.022418	0.0278183
SNORA51	0.0278622	0.00805762	0.00120686	0.00075205	0.0469102	0.0109081	0.00096277	0.236502	0.0645418	0.00149764	0.000355579	0.000492826	0.290127	0.000962238	0.000686393	0.0140811	0.33639	0.489051	0.0015672	0.101475	0.0371191	0.0171996	0.000736286	0.00063825	0.00133899	0.0035429	0.0369489	0.000856089	0.00141361	0.109379
S100A7	0.000693666	0.00108494	0.000592101	0.000505072	0.000515147	0.00185066	0.000368995	0.00109211	0.000864048	0.00122264	0.000507103	0.000889117	0.00100984	0.00110095	0.000964205	0.000910543	0.00122412	0.000856069	0.000243596	0.000697279	0.000494942	0.000429096	0.001019	0.0012917	0.000840276	0.00114173	0.000547666	0.726997	0.000636243	0.00160868
LOC282997	0.236205	0.0280935	0.00115275	0.00862795	0.0034287	0.0039714	0.14829	0.512198	0.00100178	0.00478859	0.108477	0.0169153	0.00341987	0.0643084	0.4152	0.0533126	0.00570345	0.0185105	0.019861	0.380354	0.0170755	0.724017	0.872984	0.00578377	0.527508	0.00112859	0.00347359	0.0142427	0.0176039	0.00675791
ERCC5	0.0178167	0.000735518	0.0156581	0.00142798	0.0552482	0.0465549	1.03678	0.0513484	0.000378639	0.00520054	0.274717	0.0799316	0.0671574	0.044724	0.0115314	0.00514572	0.391835	0.0242228	0.0565764	0.000518311	0.32714	0.00894939	0.640734	0.00352958	0.0016462	0.0212366	0.0141959	0.00446583	0.0348727	0.0631203
PKI55	0.918559	0.946506	1.9947	0.0120929	0.921357	0.00434982	0.0121217	2.28423	0.429119	0.0297326	0.735002	2.10237	0.00077505	1.05859	1.92894	0.00120576	0.127554	0.00305693	0.0188685	0.177221	0.0381607	0.00472101	1.62537	0.00987599	1.63902	0.00856856	0.000592393	0.0272846	0.00218627	0.0101656
ANKRD13B	0.0603847	0.0127778	1.05715	0.028672	0.461835	0.0057817	0.0102059	0.0042493	0.00626306	2.12196	3.47632	0.126675	0.175331	0.803172	0.015865	0.0488558	0.201802	1.0623e-05	0.00157762	0.00408493	1.22489	1.30416	0.000375476	0.00292261	0.00771144	0.0583188	0.00171215	0.0350091	0.032369	0.961016
ZNF286B	0.0139913	0.389342	0.00901518	0.656844	0.454109	0.0687048	0.765464	0.658122	0.507801	0.0093151	0.0768567	0.395717	0.340612	0.00210631	0.451855	0.0214994	0.0187723	0.00115858	0.518335	0.00254893	0.0805795	0.0576736	0.0240179	0.0359361	0.0166279	0.00530894	0.325484	0.00394507	0.00747201	0.466423
CLIC6	0.0128073	0.000919009	1.01344	0.000875892	0.000437505	0.104095	0.00012332	0.293914	0.189253	0.000646413	0.00019515	0.00031942	0.95719	0.000116825	0.000351823	0.00581053	0.000711885	0.887796	0.000191523	0.30728	0.106754	0.000571726	0.000730513	0.000788329	0.0133847	0.000807834	0.140486	0.000809905	0.0611112	0.00191107
PUS3	0.0487954	0.0181666	0.00182897	0.0990398	0.00431945	0.0165625	0.0276714	0.0300981	0.0773449	0.00120808	0.0048523	0.00344423	0.0368234	0.00361522	0.00396218	0.0396217	0.0128316	0.00893997	3.61813	0.0146739	0.225155	0.0161338	0.0102651	0.0151958	0.0070698	0.00673036	0.0140468	0.00468029	0.0418464	0.0241102
RNF125	0.0504206	0.241218	0.00931325	0.153174	0.00484011	0.823977	0.000328032	1.62923	0.527696	0.00204173	0.000204378	0.000440314	0.987697	0.402668	0.000382793	0.850344	1.62811	0.00257248	0.00151059	0.00230228	0.515783	0.0970091	0.00727557	0.0164772	0.000505214	0.000667298	0.0245822	0.00378135	0.935385	0.0604541
TATDN1	0.132635	0.0279738	0.00548749	0.143152	0.0123023	0.0172035	0.0430931	0.0245139	0.095649	0.000807685	0.00779655	0.00450426	0.220688	0.0106139	0.0042213	0.0449921	0.0419567	0.00669782	4.53939	0.180684	0.360278	0.0886846	0.0042265	0.00581131	0.00537861	0.0781232	0.0493505	0.00303899	0.0983062	0.0200253
RPS15A	0.0219019	0.0253762	0.00593395	0.01756	0.00921925	0.0215741	0.15132	0.0565498	0.0717713	0.0385166	0.056823	0.0471254	0.491641	0.0153266	0.0458584	0.107804	0.215337	0.0234383	10.5591	0.0444815	0.119519	0.0338032	0.0190607	0.021765	0.0147233	0.0287667	0.138801	0.0163755	0.0184812	0.0289254
SFN	0.463233	0.000839319	0.000587327	0.379738	0.0032458	0.0105906	0.00183198	0.0679293	0.000540843	0.0614568	0.0035743	0.0416251	1.02739	0.0223459	0.0065941	0.345865	1.50909	0.00862244	0.00158981	0.352475	0.621177	0.000748838	1.3356	0.00595433	0.000105411	0.000596035	0.000396904	3.56142	0.00307783	0.151541
TRH	0.000295295	0.000563479	1.4307	0.000696249	0.014995	0.000196376	0.00069369	0.000133523	0.000325765	0.0595336	1.24431	1.3387	0.00431568	0.017005	0.00651418	0.000755262	0.501971	0.912244	0.000128243	0.000343343	0.000109994	0.000403541	0.00404016	0.00458757	1.96567	4.44805	0.000198814	0.000904868	0.000289483	0.000123453
NTPCR	0.0282426	0.0135348	0.0401688	0.159753	0.0155386	0.070905	0.0414619	0.0718122	0.522543	0.0446647	0.0957705	0.00333942	0.34272	0.112544	0.00498661	0.052225	1.05718	0.053243	4.29785	0.0296703	0.73997	0.423274	0.659449	0.226535	0.00596628	0.156439	0.217868	0.0289695	0.0505266	0.104444
CSN1S1	0.000680638	0.000961775	0.00076181	0.00062106	0.000648648	0.000730259	0.000389239	0.000670357	0.000737257	0.00142623	0.000634222	0.000678701	0.000967719	0.00107707	0.000886903	0.000872425	0.00100673	0.000922344	0.000264709	0.000743472	0.000374689	0.000567421	0.00081022	0.00128595	0.000992273	0.00115203	0.000503218	0.00124098	0.000644389	0.000605389
TNPO3	0.026194	0.0365773	0.00958412	0.0116228	0.0139445	0.0479371	0.439938	0.0315654	0.0184225	0.0969731	0.0785221	0.0759697	0.0827641	0.0102488	0.0146436	0.047597	0.0395862	0.0198896	5.10615	0.0182124	0.610601	0.0518499	0.00892126	0.00563065	0.0269951	0.00907797	0.0416105	0.00352194	0.0199978	0.0523313
CDH1	1.05033	6.81031e-06	1.77811e-05	6.95973e-05	3.12065e-05	0.00222893	0.000120229	0.00193394	0.736049	0.000470345	0.00466184	0.040297	2.24401	0.000607506	0.00113659	0.738173	0.0818692	2.146	0.000132129	0.0392722	5.96889	3.51685e-05	6.9166	0.0211945	7.43016e-05	0.00147479	0.242791	0.00369323	0.00510037	0.0029358
LOC283440	0.000788715	0.00112705	0.00154918	0.000842911	0.00077358	0.000890922	0.00206463	0.00080235	0.00160305	0.00260371	0.00376015	0.00732612	0.00154058	0.00113453	0.00162034	0.000980739	0.00188682	0.00102548	0.000775549	0.00100157	0.000593977	0.00100201	0.00080118	0.00113845	0.00121714	0.00372942	0.00107157	0.00132652	0.000867449	0.000920952
SCN8A	0.0574697	0.00601216	0.00325409	0.133848	0.0672337	0.00259118	0.893845	0.728978	0.0229398	0.767361	0.992103	0.0312314	0.0590324	0.0404858	0.125881	0.408159	0.518518	0.0018255	0.192911	0.0116722	0.571783	0.264167	0.0168474	0.205963	0.00322615	0.0017879	0.00125131	0.00273466	0.136303	0.00278922
PPIL2	0.0144457	0.00753474	0.0336127	0.00439944	0.0229197	0.0169972	1.97566	0.0433197	0.00196895	0.956234	0.149252	0.0162328	0.018568	0.0123405	0.0134712	0.00533354	0.0174332	0.160492	1.54598	0.00536032	1.29118	0.0180168	0.960776	0.0563312	0.0204879	0.0176322	0.0118361	0.00771262	0.0112594	0.0211871
RNF43	0.190386	0.000973622	0.00432261	0.010617	0.0800017	0.0136884	0.0100883	0.0133618	0.68122	0.0018516	0.00389136	0.000966361	0.704777	0.00923658	0.0147238	0.2703	0.948541	1.69068	0.034617	0.0122785	0.0442703	0.0060191	2.45736	0.0730723	0.0262909	0.549759	0.000786744	0.230876	0.0589673	0.0126848
HK1	0.0196409	0.00504248	0.129063	0.00617295	0.0092108	0.0974372	1.66671	0.105843	0.0458541	0.415523	0.659784	0.459555	0.605781	0.00781308	0.019748	0.0306189	1.16333	0.0393674	2.5461	0.0144596	3.62172	0.160685	2.68325	0.0293495	0.0789231	0.449089	0.0612147	0.0827715	0.0112916	0.118007
RPL8	0.0384501	0.0319012	0.00671212	0.0224922	0.00765427	0.0306159	0.105221	0.075733	0.0755189	0.212929	0.0250566	0.0290151	0.714099	0.0142321	0.037436	0.102895	0.588487	0.0262191	10.1447	0.0529268	0.194063	0.0320883	0.0177709	0.024937	0.00881749	0.0143462	0.12381	0.0153937	0.0391662	0.0446996
ALS2CL	0.186189	0.000941083	0.0822936	0.00114115	0.00553106	0.375301	0.0107515	0.11816	0.00115582	0.00671335	0.00512117	0.00798621	0.566761	0.00189579	0.00136532	0.00484751	0.0389649	0.00073756	0.0122542	0.0675459	0.19439	0.00486515	0.000994544	0.00219602	0.00382171	0.0395528	0.128803	1.19622	0.221155	0.0487143
EBF4	0.00255969	0.959602	1.18116	0.00492967	0.00798083	0.000101688	0.0370369	0.000965555	0.569572	0.731367	1.37259	1.06672	1.11224	1.08002	1.19419	0.0204502	0.000256484	0.0650154	0.000674209	0.00135002	0.000532785	0.519637	0.563863	0.00968104	0.00847266	0.0147613	0.160668	1.52284	0.0111345	0.000143216
ZMIZ2	0.496286	0.00778083	0.0175363	0.287888	0.119675	0.0139576	1.41299	1.31027	0.0354223	3.15904	1.34302	0.00839316	0.0291205	0.0223751	0.0283885	0.00369295	0.00320954	0.0350819	0.375398	0.162025	0.387286	0.036536	0.538536	0.00490489	0.0717616	0.00384594	0.00477488	0.0677154	0.17659	0.00947659
C19orf21	0.0467235	0.00159662	0.0012956	0.00826276	0.000981605	0.048565	0.00430676	0.00186594	0.00078417	0.394895	0.153041	0.0134613	0.0946497	0.00110381	0.015541	0.0021079	0.0851992	0.0168746	0.00719105	0.186011	0.039704	0.00100364	0.00670084	0.00607815	0.00366592	0.23672	0.00306508	0.00128988	0.0291049	0.148373
ZNF16	0.0427326	0.0139282	0.00368465	0.0450373	0.00544869	0.00359464	0.585393	0.376674	0.0455637	0.035691	0.193134	0.0120068	0.661706	0.013024	0.0232556	0.53091	0.0402753	0.0522366	2.34719	0.0118822	0.291261	0.166998	0.0165194	0.00635749	0.00496164	0.0154072	0.0328048	0.00294651	0.0456494	0.0045702
CNTNAP3	0.10661	0.829958	0.00893372	0.00240733	0.0154016	0.206529	0.00602869	0.00235609	1.39084	0.0198948	0.0357191	0.138672	0.810237	1.06602	0.618979	0.744467	0.0983547	0.000339313	0.00200977	0.429031	0.0965339	0.902635	0.000401272	0.00077285	0.000290613	0.871976	0.002113	0.00424767	0.0146	0.508526
OR51B4	0.000989918	0.0108745	0.00226413	0.000736628	0.00625231	0.00864978	0.00479177	0.00333907	0.000807669	0.0168748	0.00233146	0.00188483	0.00535188	0.00221595	0.0020711	0.00347793	0.0136731	0.00111311	0.00456244	0.00077888	0.00195758	0.00489828	0.000946406	0.00106587	0.00165802	0.00409212	0.0145679	0.00181159	0.000648057	0.00638523
CACNA1H	0.0630982	0.0921203	0.157694	0.111123	0.0220055	0.00807705	0.117986	0.917665	0.0826485	3.17371	2.89867	0.115021	0.491193	0.00249566	0.0214925	0.0484428	0.401995	0.178543	0.0945012	0.0114536	1.27226	2.62624	0.00897054	0.0010184	0.146368	0.309352	0.686894	0.00933792	0.0303213	0.0304795
LOC100129148	0.00849864	0.000792078	0.000808135	0.0243758	0.00352415	0.00119554	0.0033923	0.0935469	0.160112	0.00503448	0.00112216	0.000608114	0.473959	0.00917378	0.0160229	0.0658427	0.000501513	0.0247459	0.0135275	0.00503761	0.0171451	0.014928	0.00837964	0.0129043	0.000794151	0.000655843	0.00871559	0.000987759	0.0256904	0.00204611
CCDC57	0.0205741	0.179564	0.0549038	0.00189705	0.438331	0.00104989	2.29344	0.00476862	0.000858816	1.06807	0.0293682	0.341071	0.00940325	0.158057	0.0661513	0.00668354	0.0186611	0.0578472	0.0769844	0.1757	0.0167046	0.0223442	0.752533	0.0508574	0.00345379	0.00212352	0.161438	0.00776247	0.00346396	0.00237125
SLC12A9	0.118219	0.0234504	0.0146302	0.0102154	0.119367	0.0994563	0.159974	0.950851	0.0039112	0.539108	0.0258091	0.00406934	0.00341728	0.00945673	0.180546	0.0126171	0.00420801	0.0994574	2.38391	0.0885556	0.254159	0.0700498	0.354644	0.401344	0.0983804	0.00120693	0.003966	0.00573349	0.0730793	0.193752
MRPL15	0.0315291	0.00291127	0.0167662	0.00887626	0.0165307	0.0256154	0.137959	0.514805	0.0314712	0.00651894	0.198503	0.0142249	0.19031	0.0448216	0.0564507	0.00238069	0.398207	0.0241031	4.15019	0.0137983	0.706165	0.0129141	0.0279935	0.0115847	0.0359611	0.0360898	0.0517262	0.0079026	0.0134205	0.142922
LOC100129196	0.000404583	0.0153821	0.00263606	0.000346359	0.00833732	0.000289215	0.0812172	0.000515097	0.00108735	0.050854	0.00693486	0.00201403	0.220115	0.00739618	0.00565554	0.00501846	0.034756	0.0147903	0.0012953	0.000546302	0.000245305	0.0287769	0.29866	0.0110179	0.00461532	0.192514	0.00164475	0.0015932	0.000284524	0.000476159
LOC100271836	0.00197403	0.059163	0.00298341	0.00567339	0.375552	0.0602064	0.335554	0.711854	0.00635259	0.731847	0.0758113	0.0199984	0.443351	0.034559	0.000836515	0.0205755	0.0131698	0.00377244	0.0430399	0.00062886	0.00990862	0.192105	0.0114897	0.00647477	0.00195945	0.00227379	0.334262	0.602476	0.000935367	0.131615
LOC100506713	0.0036524	0.473138	0.00944879	0.00340502	0.243231	0.00806036	0.13803	0.00204554	0.233299	0.00212183	0.456706	0.00899931	0.0219364	0.225628	0.179302	0.0606484	0.0224299	0.210424	0.0449448	0.0175273	0.00964538	0.051327	0.101176	0.00132149	0.000838433	0.480451	0.000476065	0.21206	0.0015052	0.00421629
C7orf49	0.0586046	0.0566415	0.00893528	0.106972	0.022203	0.200065	0.442994	0.628763	0.110081	0.61659	0.205744	0.00383971	0.0295934	0.00676921	0.0226425	0.0222936	0.0016871	0.100893	2.19825	0.110638	0.935373	1.20207	1.62691	0.0523517	0.0215843	0.0113124	0.00942832	0.016649	0.134113	0.0926295
MCHR1	0.32763	0.178936	0.00114354	0.593571	0.25547	0.00112206	0.00278003	0.422809	0.000353404	0.238651	0.204954	1.34373	0.0185373	0.00142841	0.0754497	0.00432724	0.00583191	0.244785	0.00548859	0.00933407	0.0177269	0.000742131	1.39974	2.67962	0.912485	0.0857749	0.000431644	1.06563	0.0226258	0.00186758
ZNF676	0.0282157	0.575875	1.42815e-05	0.770189	0.000156293	0.012932	0.000177636	1.23506	0.702889	0.000115945	0.00392069	0.0534907	0.000222856	0.0150921	0.00039338	0.000822622	6.65647	0.803664	0.000126091	0.000626922	0.00190112	0.000101791	0.00104143	0.000309504	0.000416957	0.000277673	0.697886	4.57326	0.00137968	0.571422
MEA1	0.112745	0.0104292	0.00635738	0.0444549	0.00398094	0.0234591	0.0903292	0.0249358	0.0913918	0.0112006	0.0628559	0.0260408	0.0435953	0.00437172	0.0113668	0.00775589	0.0291763	0.0170151	5.89351	0.0196667	0.506457	0.0192742	0.0276015	0.0272475	0.0279501	0.0336353	0.0127238	0.00868499	0.044495	0.0672686
SIK1	0.00205743	0.0463061	0.962988	0.378099	0.00107623	0.34229	0.0130277	0.346728	0.851924	1.06234	1.42807	0.126286	0.35629	0.000357509	0.0699439	0.679698	0.475192	0.0154242	0.027817	0.266995	1.19149	0.00776578	0.126167	0.440506	0.494982	0.891363	0.154507	2.31322	0.0459256	0.0140984
GUCA1B	0.000209158	0.00602787	0.00170318	3.56267e-05	0.00528716	0.0010592	0.128677	0.000257323	7.78272e-05	0.268797	0.433649	0.0182983	0.694454	0.0132613	0.0168811	0.0210555	0.00126885	0.0106585	0.000375181	0.247794	0.000191491	0.352246	0.0229967	0.00323328	0.000323602	0.00452602	0.280922	0.245594	0.000474515	0.000279749
PROK1	0.00088938	0.00168895	0.00365284	0.00106887	0.00317653	0.00165257	0.025715	0.000951623	0.00107393	0.00767638	0.0176325	0.00329435	0.00327664	0.00135226	0.00990411	0.00108507	0.00170367	0.00451644	0.0045473	0.00182547	0.000910252	0.00242916	0.00689046	0.00550728	0.00355487	0.0215472	0.00146021	0.00759804	0.00132544	0.00104617
RHBDL1	0.00379636	0.00103282	0.0272735	0.013548	0.00521233	0.941723	0.152542	0.00052256	0.00854115	0.807226	0.0432116	1.15723	0.0638539	0.00166519	0.706264	0.0952457	0.413706	0.266536	0.00452238	0.329894	0.00143742	0.4594	0.182487	0.00678881	0.0550384	0.586683	0.504967	0.016538	0.437752	0.0474976
PPIC	0.390152	8.44214e-06	0.37938	9.08162e-05	0.000385174	0.768259	8.70212e-05	1.48935	0.000171051	0.000216602	0.00180548	0.000228343	3.1329	0.00558876	0.170952	1.75075e-05	1.60047	0.216154	0.000126832	0.041665	0.0504929	2.88853e-05	5.11403	0.0112981	1.75911	1.56232	0.000641255	0.0316169	0.0359544	1.953
PRKRIP1	0.00195601	0.138693	0.00158755	0.0340171	0.00272913	0.000604731	0.0576109	0.00864832	0.11327	0.296872	0.335307	0.153537	0.0103234	0.00059824	0.0706419	0.0449423	0.0088754	0.27433	1.11807	0.000641636	0.0105532	0.0135747	0.212092	0.157093	0.014117	0.00887665	0.0238388	0.00237862	0.00201038	0.00171124
SOX1	0.00189649	3.0811	3.31204	0.00595462	0.00244322	0.000225701	0.00174477	0.000370456	1.63671	0.0401966	1.98092	0.0430177	0.0404615	3.33062	2.71559	0.556905	0.0940609	0.000466423	0.000458657	0.000208916	0.000419981	0.0546904	0.000188409	0.000403998	0.213123	2.36078	0.0060332	0.000479042	0.00217279	0.000375683
TBXAS1	0.00287054	0.0195027	0.149538	0.133264	0.0104045	0.01641	0.0715683	0.0106382	0.00346276	0.0639801	0.0219511	0.00961457	0.00492713	0.655266	0.00241835	0.0137028	0.00395831	0.000573863	0.0144658	0.0015673	0.0120349	0.0970661	0.000432996	0.000748375	0.00460204	0.0292211	0.00700609	0.00100666	0.00817848	0.00813911
NPC1	0.0421134	0.0327655	1.00834	0.00495375	0.0042612	0.0897176	0.188795	0.0392098	0.0120298	0.416491	0.0171389	0.00865807	0.0415522	0.0220945	0.00215431	0.0361877	0.174713	0.478527	2.7647	0.00495948	0.362714	0.333322	0.838768	0.194481	0.00308055	0.0384513	0.017705	0.0102577	0.00763514	0.345975
SF3A3	0.0914198	0.01736	0.0118989	0.0346471	0.0161582	0.0279583	0.401066	0.0324099	0.0480421	0.0243974	0.0714487	0.017725	0.0365059	0.0116569	0.0261302	0.0144957	0.0323408	0.0137241	5.7184	0.0137471	0.711403	0.0384092	0.0121449	0.00860262	0.0251467	0.0340823	0.0143505	0.00446716	0.0368979	0.0843571
CRB2	0.959396	2.46112	3.10741	0.00488163	0.410691	0.385685	0.679182	0.00559463	2.44349	0.180681	0.968655	0.0334644	0.0031924	1.85612	2.00268	1.74924	0.0002126	0.0462244	0.00713937	0.411332	0.00353506	1.46462	0.110444	1.19914	0.243022	2.70544	0.223591	2.41153	0.0447675	0.136919
MUTED-TXNDC5	0.0012582	0.00185074	0.00264267	0.00160728	0.00517363	0.00122562	0.0117923	0.000985894	0.0014588	0.00610649	0.00830759	0.00200047	0.00160037	0.0034908	0.00792091	0.00246914	0.00150175	0.00224086	0.00276823	0.00168185	0.000737475	0.00436426	0.00123122	0.00143034	0.00236451	0.00587677	0.00129775	0.00136087	0.00142378	0.00109534
PGM2L1	0.211131	0.008206	0.0631881	0.184133	0.103715	1.19533	1.34034	1.53472	0.0591636	0.00764123	2.25027	1.33281	0.0130633	0.00506207	0.0304648	0.020161	0.968855	0.00725676	0.901943	0.028484	0.772306	0.47704	0.483708	0.0752337	0.0985134	0.0412924	0.00958921	0.725989	0.335643	0.10596
C1orf189	0.00176071	0.0010854	0.00154827	0.000920103	0.00291544	0.00109945	0.00364151	0.000893691	0.00102821	0.00199479	0.010632	0.00177638	0.00133691	0.00248214	0.0240628	0.000921821	0.00114091	0.00113244	0.000985014	0.00214714	0.000718603	0.000945648	0.000809862	0.00125914	0.00134434	0.400337	0.00123555	0.00153796	0.00130645	0.00141834
FAM151A	0.010075	0.00155203	0.00108925	0.00289622	0.000942272	0.00467571	0.00154402	0.00290603	0.00188711	0.00342432	0.000747554	0.000844354	0.00198899	0.00152286	0.00110993	0.00206263	0.00150691	0.0374398	0.00405835	0.00272343	0.00484809	0.00184105	0.0145781	0.0019501	0.00194649	0.00127264	0.00337335	0.00835486	0.00575638	0.0106921
MDC1	0.0131572	0.00583149	0.00732643	0.0190284	0.272708	0.0121463	0.101467	0.497528	0.00217259	1.21156	0.0376831	0.0110827	0.00184336	0.0507802	0.00123392	0.0210167	0.00281976	0.00144829	0.214066	0.0195225	0.146394	0.805111	0.453625	0.00288871	0.00721478	0.00396902	0.00137347	0.0183146	0.382712	0.0139982
KRT86	0.00214789	0.00119329	0.00157657	0.00101194	0.00109175	0.00433083	0.00113959	0.00233032	0.00121182	0.00213512	0.00111135	0.00102198	0.00204119	0.00152848	0.00110958	0.00119682	0.00139288	0.00142921	0.00132646	0.00227865	0.0019902	0.000986298	0.00319465	0.00135534	0.00202144	0.0019895	0.00184467	0.157343	0.00199842	0.00446971
OPN5	0.000713513	0.00171203	0.00123131	0.000915817	0.00092819	0.000952415	0.00132867	0.000774059	0.00100704	0.00183641	0.00199476	0.00313889	0.00104038	0.00173	0.00180972	0.00108616	0.000938756	0.0011942	0.000520575	0.000843425	0.000345122	0.000891645	0.00133097	0.00207627	0.00143479	0.0020678	0.000653615	0.00199182	0.000729205	0.000850915
C7orf41	0.182308	0.0262898	0.00381401	0.344869	0.00602788	0.0043631	2.33901	0.169841	0.0187992	0.0293506	2.16879	0.546837	0.410332	0.00552749	0.0342212	0.0483595	0.0319001	0.0309583	0.40625	0.524468	0.168974	0.194471	0.0729982	0.00220028	0.152669	0.939223	0.63136	0.315018	0.0720023	0.00482456
DLG3	0.0379912	0.0213407	0.0130117	0.00559951	0.0180717	0.148001	0.812173	0.087284	0.0104484	0.070125	1.13227	0.232541	0.00830069	0.0400448	0.105329	0.0888294	0.0192179	0.0650833	1.99005	0.0232474	1.3233	1.50407	1.1254	0.0234449	0.00605012	0.00310393	0.0548942	0.0072867	0.0175178	0.192844
MST4	0.0288268	0.00344308	0.0350379	0.00962892	0.313068	0.021729	0.126864	0.0150212	0.215092	0.00722869	0.108183	0.00626462	0.0902134	0.221437	0.695539	0.0251339	0.2838	0.0236217	2.63304	0.0256356	3.2363	2.65559	2.78364	0.048074	0.00963883	0.0768295	0.0120836	0.047249	0.0184312	0.0383341
CDK18	0.499366	0.901308	0.0245432	0.178021	0.00519631	0.018372	0.0451254	0.0117376	0.15969	1.13501	0.0398615	0.403795	1.63246	1.05038	0.00154094	2.6495	0.0119639	0.011769	0.0370718	0.34732	2.29489	0.340862	2.69283	0.0335232	0.0164542	0.272141	0.213426	0.228192	0.0839979	0.0153309
INTS1	0.0172258	0.0155745	0.0106451	0.0394469	0.0920568	0.0109287	0.456778	0.244882	0.00223435	2.19509	0.0305911	0.022151	0.00541331	0.026486	0.0189771	0.020335	0.0180599	0.0343155	3.50751	0.0017956	0.0937692	0.0298092	0.070049	0.0234378	0.00773009	0.00835929	0.0841238	0.0187259	0.0276508	0.0185021
ZNF443	0.001772	0.0418013	0.00230931	0.00215184	0.0135871	0.0174353	0.630625	0.0996546	0.00776202	0.0116494	0.18612	0.0820069	0.0788897	0.0453688	0.0123635	0.153233	0.075913	0.0357094	2.31554	0.00624331	0.14921	0.303537	0.314029	0.0157448	0.00101939	0.00729855	0.028639	0.0496023	0.00155827	0.00679423
RPS6KA3	0.0469634	0.0153516	0.957266	0.0182	0.0286207	0.00446762	0.790857	0.07234	0.105508	0.00713326	0.460915	0.0692372	0.796703	0.0213727	0.0131044	0.0272862	0.00580117	0.0325857	1.84757	0.00234875	0.11503	0.670196	0.415779	0.205268	0.00472834	0.00576864	0.0221299	1.0062	0.0141836	0.00704495
RDX	0.0928578	0.0120526	0.0647344	0.0245195	0.0503459	0.00634789	0.47741	0.114181	0.0329059	0.00670591	0.0680971	0.0128738	0.0168978	0.0145923	0.00772844	0.0285745	0.00801027	0.104796	5.00057	0.0067951	0.101525	0.155018	0.737569	0.0591116	0.0672885	0.124889	0.0437145	0.390285	0.0239229	0.0148489
TBC1D12	0.0378991	0.0478563	0.665763	0.002758	0.00105433	0.0395137	0.394187	0.171511	0.00336933	0.00149567	2.00945	0.229326	0.0117901	0.00264988	0.045959	0.0076562	0.0128852	0.0147653	0.322307	0.00267779	0.353805	0.816235	1.35564	0.00512515	0.0352298	0.289831	0.0313943	0.0114113	0.0220622	0.261325
C17orf78	0.000848018	0.00465728	0.00345729	0.000609965	0.11218	0.000873015	0.00152568	0.000822158	0.000882887	0.00309292	0.000420775	0.000777108	0.00104068	0.0117312	0.000588499	0.00432211	0.000979451	0.00229451	0.00040978	0.000729412	0.000390476	0.0105396	0.00149577	0.00137232	0.00063374	0.000781126	0.00181616	0.0020897	0.00078089	0.00076347
UNC13C	0.000284712	0.000363294	0.290857	8.13937e-05	0.000507795	0.00164944	0.000454678	0.00153159	0.000316517	0.105866	0.00316046	0.879328	0.000391399	0.316475	0.849731	0.000207026	0.000466601	2.34714	0.000135302	0.000411062	0.000174591	0.000332877	0.801124	0.00867566	0.670297	0.00107694	0.0753258	0.0548916	0.000305781	0.00121747
C17orf108	0.00126987	1.3428	0.0243266	0.556576	0.00370737	0.145605	0.176839	0.0858822	0.00929874	0.00160843	2.13051	0.143566	0.0229769	0.00994098	0.335462	0.0455502	0.728213	0.0810732	0.121673	0.925653	0.100067	1.17714	1.70577	0.096695	0.085784	1.26614	1.03499	0.0695487	1.12681	0.00659678
OMD	0.000703121	0.129849	0.000595539	0.000754491	0.126475	0.000762334	0.00138352	0.000806597	0.000507224	0.00194513	0.000995272	0.0049492	0.000935685	0.00195939	0.000704192	0.00373797	0.000976801	0.0015216	0.000351909	0.000759176	0.000331621	0.00335005	0.00182749	0.00159412	0.000713617	0.00116708	0.000810272	0.00394397	0.000626618	0.000599593
FGA	0.000743812	0.001216	0.000915509	0.0007313	0.000559544	0.000879994	0.000463338	0.000738922	0.000812757	0.00143897	0.000658781	0.000806344	0.000996394	0.00113785	0.000989429	0.000852971	0.00103073	0.00117123	0.000249296	0.000898586	0.00039703	0.000540289	0.000743021	0.00134131	0.00134762	0.00120815	0.000473842	0.0014037	0.000638319	0.000756143
NAV2-AS4	0.00064331	0.00119831	0.000873046	0.000659042	0.000640631	0.000829821	0.000431744	0.000665811	0.000841614	0.00154316	0.000916922	0.00135073	0.00106196	0.00114016	0.000945516	0.00098037	0.0010684	0.00127826	0.000273142	0.000869608	0.000380976	0.000638597	0.000863312	0.00144196	0.00123795	0.0014579	0.000510935	0.0014602	0.000643122	0.000679083
GRM6	0.000559737	0.00403675	0.000642892	0.00064517	0.155666	0.000798577	0.00160951	0.000758183	0.000906887	0.00314794	0.000777528	0.00102263	0.00108226	0.0028111	0.00151122	0.00313289	0.00102286	0.00455	0.000486213	0.000912918	0.000426448	0.00226098	0.00415303	0.0027544	0.000786149	0.0008086	0.00120822	0.00463289	0.000714329	0.000724382
ANKRD22	0.414121	0.00125578	0.000990363	0.000467219	0.000673531	0.000113403	0.000646768	0.000973037	0.00389771	0.0020887	0.00164818	0.0030395	0.000369044	0.00117395	0.00175514	0.00113169	0.000256763	0.00116849	0.00018275	0.000283759	0.000169746	0.000471738	0.00158564	0.0017736	0.00120169	0.00104959	0.000739111	0.00493382	0.000280888	0.000371783
SCN10A	0.000634353	0.00104507	0.000822286	0.000695888	0.000580489	0.000818383	0.000474073	0.000679486	0.000928006	0.00142274	0.000661786	0.000680058	0.000966119	0.0010604	0.000937621	0.000869776	0.00105657	0.00120957	0.000246583	0.000782119	0.000341688	0.000534913	0.000806269	0.00116464	0.00123784	0.0012238	0.000507281	0.00130904	0.000732011	0.000608441
MRPS23	0.0185451	0.00650617	0.0210667	0.0124826	0.015816	0.0473747	0.169612	0.0368783	0.0122052	0.00680674	0.115456	0.0192815	0.182392	0.0134963	0.0249669	0.00464435	0.0934408	0.00764781	4.85019	0.0126537	0.561472	0.00877075	0.0147851	0.0147701	0.0520965	0.0571481	0.0142624	0.00794115	0.0120417	0.166358
LOC595101	0.000800086	0.0155278	0.000360066	0.000518524	0.0306922	0.00214436	0.164449	0.00463233	0.00105964	0.417411	0.00776991	0.0357036	0.00135577	0.00406799	0.0108815	0.0178685	0.00387261	0.00253581	0.00410779	0.000755845	0.00168187	0.020857	0.0020762	0.00263616	0.000397879	0.000729033	0.00684659	0.00143316	0.000776816	0.00228471
DHRS4L2	0.168529	0.0306762	0.0221131	0.964371	0.0195574	0.0189355	0.551509	0.00811201	0.00376794	0.357348	0.0169007	0.00407705	0.00484931	0.00574933	0.00837742	0.00645633	0.00556019	0.0235272	1.03634	1.1313	0.0424294	0.0502403	0.549801	0.571058	0.134273	0.00160325	0.00333081	0.0683389	0.0099093	0.302298
GIGYF1	0.0243355	0.0981172	0.00775031	0.0118208	0.0248426	0.0225701	0.922588	0.562654	0.00318957	1.74663	0.426758	0.0832162	0.0863249	0.0604081	0.0358187	0.178516	0.065013	0.219797	2.18434	0.0587069	1.07369	1.05536	0.403828	0.0462197	0.00405781	0.00245031	0.106267	0.00411467	0.0413449	0.0329611
LINC00473	0.000626209	0.000944761	0.0456592	0.000716049	0.00237612	0.000892991	0.00746854	0.000794525	0.000817097	0.00504374	0.0163687	0.0100783	0.00101131	0.00153108	0.00152104	0.000854194	0.00100669	0.00114946	0.000804286	0.000665768	0.00033888	0.00175496	0.000777069	0.00109064	0.0129128	0.0391509	0.00172511	0.00167943	0.0006637	0.000600455
TAS2R20	0.0125861	0.663094	0.00161983	0.0245256	0.175113	0.0114494	0.00734507	0.0913372	0.146136	0.000954929	0.5077	0.0409441	0.0471446	0.275927	0.00176803	0.304016	0.179594	0.11958	0.0746567	0.0015832	0.102775	0.00769029	0.0517024	0.00204727	0.000897655	0.00413922	0.0732783	0.458147	0.00656934	0.143848
ZSCAN5A	0.175433	0.0145098	0.868741	0.0730823	0.15144	0.0399464	0.188256	0.305011	0.106782	0.0059545	0.0222178	0.00193779	0.00746929	0.0127543	0.602219	0.0479434	0.000515586	0.00855322	0.883464	0.0308939	0.235571	0.228538	0.636016	0.0128845	0.0606621	0.0163436	0.00308645	0.00817227	0.151566	0.0730983
AGTRAP	0.0216084	0.0121123	0.65863	0.0394679	0.0555912	0.00743875	0.103727	0.0625635	0.0228113	0.0219054	0.0212116	0.00282141	0.497423	0.106411	0.00797941	0.0206441	0.269885	0.829819	2.48442	0.00652427	2.43237	1.90519	1.8356	0.0826542	0.296608	0.0819134	0.0240553	0.0598317	0.0372677	0.00846647
NEUROD6	0.000567874	0.00094191	0.000104686	0.000369963	0.00012434	0.000684997	0.000176518	0.000574597	0.000484213	0.000120793	0.000304912	0.940122	0.000957491	0.000915059	0.000311535	0.00114744	0.00105937	0.00110874	0.000143333	0.000862844	0.000402723	0.000262354	0.000814431	0.0011041	9.91829e-05	0.515533	0.000511589	0.00121655	0.000729941	0.000620927
LOC100506394	0.817799	0.195517	0.10017	0.000707884	0.000656099	0.054615	0.0230864	0.0337931	0.389565	0.00270398	0.00531088	0.0335288	0.00674686	0.00296936	0.00298031	0.0217417	0.000428682	0.00417349	0.0178155	0.0274957	0.00312493	0.139367	0.0166911	0.0540724	0.000975257	0.38399	0.0211543	0.0031602	0.00184989	0.1104
GBP3	0.000759985	0.00147349	0.00205934	0.000558821	0.00250208	0.000844655	0.00122879	0.000700813	0.000832226	0.00247385	0.00353471	0.000951866	0.00103368	0.00210094	0.00395138	0.0010309	0.00112612	0.000603495	0.000310573	0.00105879	0.000366512	0.000915514	0.000348013	0.000323596	0.0884069	0.00177577	0.000690667	1.38344	0.000812403	0.000828304
SEC14L6	0.148495	0.204608	0.00107736	0.0138844	0.0007809	0.000760913	0.0104796	0.141102	0.19071	0.00832491	0.00410973	0.0010156	0.130866	0.00157788	0.053507	0.07152	0.0112085	0.394477	0.0097242	0.324026	0.0327791	0.421622	0.00552537	0.0806912	0.338544	0.538769	0.00941755	0.000505635	0.115966	0.000746656
C19orf6	0.00542964	0.0122215	0.0152513	0.00351748	0.0140782	0.059821	1.67478	0.45232	0.00544711	1.67923	0.172721	0.0693879	0.854954	0.0106761	0.0192178	0.0246814	0.0958634	0.166467	3.13428	0.0067497	0.0679551	0.0884703	0.34051	0.0943971	0.00834382	0.0365902	0.281738	0.011905	0.00352024	0.0704105
TUBGCP6	0.00221084	0.0139147	0.00850665	0.00280336	0.0176938	0.0388953	2.23908	0.0756911	0.00179397	1.63696	0.157358	0.0898066	0.296532	0.0681842	0.0125877	0.042904	0.016831	0.0557404	1.23347	0.00407299	0.474238	0.119596	0.773995	0.103727	0.00393287	0.00552832	0.165263	0.00584085	0.00822471	0.00758809
ORMDL1	0.0136781	0.0183785	0.0165477	0.0360472	0.0216903	0.0107007	0.608741	0.0454968	0.0321714	0.00483166	0.0721068	0.0191249	0.0170247	0.00920083	0.00971121	0.0148919	0.0110205	0.00599238	4.04301	0.00412383	0.0354204	0.0572517	0.00755557	0.00982145	0.0298736	0.0318312	0.133164	0.0132447	0.0104411	0.014241
TRANK1	0.00912381	0.663681	0.361877	0.522738	0.0143665	0.0161695	0.0155154	0.0225724	0.351905	0.695316	0.0215444	0.947483	0.885382	0.000578911	0.0371558	2.31576	0.0557997	0.0113498	0.197281	0.653708	0.720022	0.0119398	0.0467402	0.908299	0.00487465	0.609773	0.207345	1.19908	0.0294004	0.0218521
PCNXL3	0.199546	0.0214136	0.0279782	0.0753765	0.473377	0.0154565	0.942131	0.676204	0.00653677	2.15688	0.108418	0.0109014	0.00695123	0.00476966	0.00928862	0.0188137	0.00608798	0.0234756	1.55279	0.0452935	0.356813	0.140842	1.26704	0.0469184	0.202987	0.0289074	0.00200598	0.0250808	0.164531	0.0403616
ADAM29	0.00141326	0.00112302	0.000892859	0.00172388	0.00154575	0.0011243	0.00348405	0.00122346	0.00143066	0.000928518	0.12571	0.0431785	0.00141906	0.0011515	0.0154585	0.00109224	0.00123125	0.0156748	0.00129346	0.00147992	0.000850358	0.00083155	0.00480866	0.00331677	0.00111839	0.00147735	0.000997755	0.00180604	0.00144302	0.00142009
MAEL	0.000367658	0.267807	0.326975	0.000295762	0.00174272	0.196313	0.00272083	0.000366277	0.223434	0.0176747	0.0150666	0.00993554	0.000753614	0.00100689	0.417113	0.308267	0.478447	0.000942407	0.000254918	0.000594952	0.000264925	0.00831108	0.000631838	0.00119941	0.0050243	0.396931	0.00124329	0.00170871	0.000244866	0.0345416
CERCAM	0.000347307	0.542357	1.02477	0.00790127	0.000306094	0.233467	0.0135501	0.271476	1.20453	1.08391	0.0748679	0.132646	0.0998364	0.444482	2.23463	0.000833468	1.75567	0.798156	0.00308897	0.309795	0.0348992	0.0050029	3.92912	0.642385	0.839483	1.6419	0.00179897	0.785979	0.892517	0.000381196
TTC35	0.0170062	0.167055	0.0260652	0.00988394	0.0104125	0.0151039	0.151696	0.018644	0.0126746	0.010228	0.0723972	0.721747	0.077479	0.00523653	0.0164315	0.23305	0.220896	0.0535039	3.48127	0.00821135	1.40983	1.03837	1.44457	0.0469204	0.0140513	1.35812	0.0571193	0.0158455	0.016288	0.0323286
SLC4A1AP	0.00496968	0.0147064	0.00304651	0.00808246	0.00520963	0.00538432	0.114554	0.00515674	0.00353689	0.0162154	0.16373	0.318506	0.0178112	0.00617953	0.0185891	0.0131021	0.007445	0.0721293	3.72422	0.00447192	0.0238504	0.0130388	0.0845326	0.0466965	0.00789208	0.00997105	0.00827964	0.0143203	0.0124441	0.00621945
SRY	0.000392776	0.000866685	0.000138574	0.000340284	0.20841	0.00522109	2.67979e-05	0.000307337	2.62684e-05	3.69414e-05	3.92838e-05	1.73365e-05	0.06598	1.91607	0.000775411	0.391451	1.122	0.261066	5.72953e-05	1.52567	0.000426643	0.000133775	0.00732606	0.0181082	0.00336708	2.9799e-05	1.50663	0.000388599	0.149177	0.000429469
LOC150197	0.00409523	0.00209566	0.00109162	0.00449529	0.000988205	0.00244739	0.00392569	0.00104758	0.00982094	0.0054526	0.00224216	0.00716554	0.0171526	0.00118559	0.00170353	0.00459239	0.00125109	0.00229053	0.00650482	0.0209138	0.00364753	0.00315241	0.00232612	0.00229937	0.00114109	0.00113185	0.000887047	0.00338794	0.00721679	0.00166967
C10orf2	0.0114011	0.0384348	0.0589097	0.0258078	0.164424	0.0410968	0.31546	0.505004	0.035431	0.615115	0.0651906	0.0112002	0.235571	0.10412	0.0102224	0.0106971	0.28914	0.00117007	1.78085	0.00773738	1.58563	0.447635	0.0107119	0.0104927	0.0475295	0.0186907	0.0177624	0.0148812	0.0105644	0.0955953
OVCH1	0.00138183	0.0030515	0.00269457	0.00154364	0.00153107	0.00111532	0.00687796	0.00158098	0.00134969	0.0143951	0.0140227	0.133807	0.00138417	0.00182205	0.00109749	0.00212952	0.00144117	0.00444179	0.00213613	0.00163117	0.00103569	0.00264824	0.00447198	0.00557382	0.00160075	0.00288702	0.00166377	0.00242301	0.00129702	0.00156134
OLFML3	0.0844632	1.88346	0.934378	0.00376347	0.000698987	0.031783	0.00173263	0.00643221	2.08703	0.00910776	0.0727226	0.114418	3.19279	9.77372e-05	0.00180734	3.07764	0.599476	2.04657	0.00158671	0.0919949	4.83965	0.00041516	5.15369	0.905792	0.759702	0.0226496	0.19245	0.992317	0.0170437	0.0408656
MAP3K10	0.0496515	0.0466752	0.0042673	0.0952446	0.0050724	0.00292348	2.01846	0.184054	0.00418343	1.13358	0.0689408	1.12478	0.517928	0.00723335	0.443073	0.013304	0.0143119	1.07642	0.492774	0.00538727	0.432966	0.052334	0.0256247	0.240829	0.00359922	0.0063053	0.166062	0.00265519	0.0793342	0.0121822
GOLGA8DP	0.000637232	0.00102225	0.000991353	0.000720552	0.000639579	0.00093759	0.000457375	0.000780284	0.000886848	0.00161362	0.000624808	0.000783326	0.00109283	0.000955522	0.000996786	0.000914251	0.000968231	0.00105706	0.000273942	0.000796059	0.000406845	0.000514642	0.000761912	0.00126804	0.00117422	0.00116901	0.000513867	0.00130428	0.000662426	0.000739741
SCN1B	0.0188185	0.242825	0.594509	0.00238931	0.00313755	0.00784893	0.00320726	0.0165293	0.334816	0.00398073	0.00150863	0.278036	1.20733	0.115891	0.00377113	0.636267	0.451489	0.00102139	0.00489622	0.00352325	0.0928295	0.154027	0.0017843	0.00293344	0.000443171	0.000278654	0.00868881	0.0022099	0.00526289	0.632038
C10orf116	0.00760372	0.0422942	0.00219691	0.0742784	0.218728	0.109265	0.000595668	0.315545	0.140841	0.00131083	0.000413527	0.000375243	0.114707	0.000351333	0.000796172	0.0372677	0.000300195	1.09413	0.000760953	0.409966	0.0195482	0.00407084	0.000718382	0.0003207	0.0140582	0.0126654	0.00296327	0.0023549	0.0657517	0.0169576
ZNF397	0.0341515	0.0981922	0.00184916	0.0201439	0.0119634	0.0283219	0.471067	0.321898	0.0176829	0.108591	0.373553	0.886662	1.02323	0.231198	0.1172	1.50903	0.0168418	0.0268863	2.55881	0.00859896	0.531263	0.174814	0.2685	0.0104622	0.00376894	0.00591141	0.123306	0.0112828	0.0353651	0.0429698
REPS2	0.0125344	0.0085407	0.00151834	0.284078	0.00175318	0.186847	0.00844359	0.502893	0.135082	0.00360248	0.217217	1.2002	0.126274	0.00250486	0.692182	0.696658	0.205294	0.985872	0.00677188	0.44199	0.391526	0.00554784	0.00303106	0.00142567	0.0824003	0.00686592	0.00610639	1.25201	0.237644	0.00375739
PFKFB2	0.0167623	0.0161405	0.0130042	0.00877382	0.00778264	0.179398	0.37693	0.0235987	0.29941	0.00170383	0.0493326	0.21612	0.811324	0.000970015	0.00435042	0.349191	0.522483	0.586355	0.847899	0.00323722	1.26031	0.0181526	0.855304	0.0412138	0.275294	0.328614	0.0245449	0.128836	0.0175614	0.0587581
HBXIP	0.0499523	0.0041813	0.0676357	0.0393424	0.00820211	0.0530885	0.197063	0.14967	0.0583795	0.011491	0.456388	0.0263253	0.235117	0.00564249	0.0876877	0.00210588	1.10036	0.0227185	4.75822	0.00516134	0.28359	0.019565	0.18151	0.0870774	0.119178	0.313281	0.0553375	0.0396514	0.021348	0.0804792
STK10	0.117305	0.0115613	0.296118	0.00428313	0.0480755	0.0195915	0.18455	0.137643	0.00220834	0.555393	0.0149492	0.00152143	0.616442	0.027703	0.026808	0.000937033	0.0966267	0.144665	1.13816	0.00224196	0.180625	0.0194031	1.49054	0.0152989	0.755968	0.00942718	0.0449794	0.240019	0.0177294	1.02836
ZNF441	0.528462	0.576472	0.00929803	0.140563	0.00410481	0.000659728	0.835329	0.28779	0.139308	0.00206867	3.20213	0.0244685	0.574097	0.0037664	0.0494011	0.780033	0.559024	0.051135	0.0165016	0.141807	0.00781772	0.345809	0.600597	0.0104939	0.0137769	1.40078	0.0455577	0.810674	0.00413816	0.00148993
FAM114A2	0.0337807	0.0109959	0.00455005	0.0507566	0.0080354	0.00208959	1.00743	0.0277209	0.357959	0.00503428	0.238029	0.00900835	0.014777	0.00276631	0.0403615	0.0152724	0.00591107	0.109114	2.39615	0.00728738	0.138116	0.104489	0.666996	0.0613207	0.174549	0.150298	0.010848	0.0145048	0.0370557	0.00340229
IL1R1	0.0126047	0.0022749	0.00157737	0.00911994	0.00134916	0.0035079	0.00252821	0.0102553	0.0247087	0.00336591	0.00125149	0.000852251	0.00803733	0.00136029	0.000793599	0.00561406	0.000643035	0.155048	0.0118031	0.00451067	0.0823192	0.00589163	0.692521	1.45884	0.00491481	0.221902	0.0136229	1.6013	0.0444503	0.00204619
LOC284100	0.000831419	0.00109869	0.000958399	0.000727578	0.000584002	0.00162022	0.000466626	0.0019152	0.000984712	0.00164459	0.00062102	0.000870273	0.00127278	0.00116188	0.00119653	0.000880191	0.00147791	0.00115495	0.000383082	0.000831859	0.000779416	0.00060524	0.00089567	0.00123959	0.00127222	0.00122676	0.000944663	0.00158737	0.000909751	0.00139292
MESP1	0.010299	0.000178388	0.0521119	0.00283743	0.174356	0.000566004	0.00538076	0.00114083	0.223269	0.0381072	0.0817712	1.55838	0.00787317	0.566146	0.158044	0.211658	0.272585	0.0811967	0.00363257	0.00217885	0.00259221	0.00172218	0.0748496	0.444618	0.00211692	0.00153175	0.0398058	0.000745043	0.00568576	0.000564575
PRPF38B	0.0120336	0.0373688	0.0187611	0.0177415	0.00659235	0.0328366	0.286385	0.178851	0.0062166	0.0149969	0.0376693	0.0643838	0.096813	0.0183575	0.00357323	0.00975778	0.0972374	0.00208078	3.28005	0.00360179	0.67156	0.0765746	0.0346423	0.0235436	0.00372437	0.0121338	0.0730451	0.0287995	0.0133694	0.0344054
ST7L	0.0117449	0.0119253	0.142567	0.0561522	0.0199749	0.00810273	1.5015	0.0622918	0.00411459	0.00188435	0.0329532	0.00349419	0.00188482	0.00538251	0.00628608	0.00266806	0.000870907	0.0747698	1.01852	0.0105759	0.208872	0.0488556	0.160922	0.0187574	0.0209461	0.0979628	0.00303669	0.00387654	0.0441915	0.00587788
PGM2	0.0685805	0.0271086	0.993989	0.00936569	0.0223721	0.0119574	0.776096	0.0569387	0.00758871	0.0208784	0.269481	0.0130085	0.00550234	0.0081878	0.0322967	0.010845	0.0588115	0.053039	2.16913	0.0057697	1.79733	0.197604	2.03605	0.0191105	0.175819	0.685911	0.0262732	0.0144358	0.0196101	0.0320638
CFL2	0.0167301	0.00374306	0.7997	0.00743984	0.0630239	0.00825349	0.39174	0.167553	0.014885	0.0020044	1.90639	0.0167464	0.0222072	0.39996	0.0449224	0.0965213	0.238006	0.00122711	2.38617	0.00290431	0.155402	0.251021	0.0243001	0.0220768	0.0472098	0.359162	0.182514	0.439761	0.0113391	0.03922
ZC3H12B	0.00138543	0.00101328	0.491547	0.0307124	0.34775	0.0127191	0.0972328	0.0796031	0.0996285	0.0855622	0.283821	0.24089	0.202231	0.228474	0.255205	0.074196	0.00039428	0.0934038	0.0444994	0.165098	0.0732392	0.780552	0.425939	0.0531817	0.00158016	0.00653772	0.0078245	0.00770566	0.0763125	0.00150568
ANG	0.31126	0.00098136	0.311409	0.150748	0.0311981	0.170291	0.0177621	0.00510825	0.0725546	0.00463727	0.314132	0.027599	0.0498289	1.39985	0.348256	0.0124276	1.17267	0.00560783	0.0490374	0.0383505	0.0406804	0.00820853	0.752279	0.0351279	0.32873	0.731319	0.00580193	0.0235421	0.587008	0.123134
ANO1	1.21374	0.000638466	0.000408437	0.0553663	0.000153787	0.000117339	0.000307073	0.877539	0.0520273	0.00165656	0.00194881	0.00916175	0.822657	0.442717	0.000282966	0.000418335	6.0668e-05	0.000748426	0.000192187	0.235959	0.000984138	0.000252146	0.00116386	0.00175869	0.284767	0.140235	0.000653738	0.525002	0.0150203	0.000145496
C15orf32	0.000624257	0.00400466	0.00506583	0.0010739	0.0236192	0.000954765	0.019433	0.000936689	0.00076949	0.0146454	0.110381	0.0106221	0.00110251	0.0286736	0.0351714	0.00112181	0.00114272	0.00114385	0.00090141	0.0007028	0.000464765	0.00428228	0.000669995	0.000951064	0.00307282	0.00159877	0.000849404	0.0012491	0.00073214	0.000812974
C10orf125	0.048656	0.0446634	1.48218	0.0386811	0.0117441	0.0284177	0.0407614	0.008504	0.9792	0.782364	0.0328738	0.00262328	0.780345	0.99717	0.00418272	1.11032	0.0388454	1.35203	1.54155	0.0422016	1.80127	0.0638983	1.71184	0.219749	0.0550669	0.010787	0.0195995	0.164354	0.184082	0.0145405
RPL22	0.0498569	0.0286049	0.00329425	0.0288003	0.00405903	0.0293333	0.0823643	0.0778797	0.0882123	0.0332928	0.0498707	0.052868	0.682915	0.00758183	0.021602	0.111978	0.210712	0.0304492	8.21968	0.0486102	0.369049	0.0333533	0.031929	0.0216492	0.00776082	0.0193854	0.103865	0.0123228	0.0424574	0.0447545
STX3	0.01983	1.17757	0.767695	0.0493527	0.016156	0.0197417	0.0830898	0.0320024	0.283687	0.00169383	0.0196045	1.2509	2.14325	0.00324056	0.024574	1.53333	0.225829	0.00700109	0.415894	0.00546147	2.98264	0.679861	3.30248	0.452793	1.05718	0.0673336	0.00176438	0.0384492	0.0105362	0.139589
SCAMP2	0.0407103	0.0225594	0.0782859	0.0526723	0.0117377	0.0209538	0.0544838	0.00991197	0.00421077	0.236534	0.0148818	0.00269541	0.725362	0.00841981	0.00421337	0.031109	0.128258	0.182353	3.29756	0.00540395	0.117637	0.629697	1.33702	0.0691152	0.0229975	0.04016	0.00672091	0.0124127	0.0568412	0.0703569
SLC25A12	0.265447	0.00148761	1.74651	0.00103718	0.0309764	0.00343425	0.0614013	0.60371	0.0119335	0.0114536	3.29534	0.0139352	0.0715188	1.68098	0.280909	0.00496665	0.0156066	0.180148	0.187717	0.00854266	1.55552	0.0186469	1.13192	0.0507956	0.0141906	0.0744303	0.0147484	0.655877	0.00175285	0.0398894
CHGA	3.9347	0.000276125	0.00248723	0.0036569	0.136199	0.0227624	0.00128312	2.8375	1.91327	0.0124424	4.49221	0.519008	0.478213	0.766967	0.0736485	0.000416902	0.00321579	0.907784	0.00112233	0.0124726	1.14502	0.000600968	0.00824552	0.00944138	0.00943173	0.00460927	0.00322729	0.00213708	1.91068	0.00939146
ANKRD6	0.258763	2.30335	1.1843	0.204996	0.0319179	0.110106	1.81174	0.107158	1.22815	0.00296707	0.172792	0.029329	0.025808	1.7876	1.83424	0.346148	0.00134423	0.287233	0.239353	0.216324	0.208308	0.208551	0.469208	1.03244	0.616569	1.69265	0.00957297	1.50991	0.328077	0.255498
KNG1	0.000988322	0.00131877	0.000928385	0.00070686	0.000605412	0.00131722	0.000539249	0.000919908	0.000847946	0.0018139	0.000769619	0.000946156	0.00119492	0.00119476	0.000913424	0.000993206	0.00119555	0.277575	0.000330771	0.00107969	0.000634381	0.000610742	0.00281753	0.000659323	0.0016057	0.00133499	0.000820804	0.00106871	0.000866655	0.00106004
MORN1	0.138353	0.044945	0.00556198	0.0976662	0.00815111	0.0010795	1.62873	0.651518	0.0101576	1.15874	0.185295	0.033398	0.573562	0.154514	0.0419822	0.00432698	0.177634	0.867436	0.100571	0.18276	0.0487607	0.892835	0.486787	0.125377	0.000970396	0.770137	0.0305973	0.0109591	0.417902	0.00301626
CP	0.0232517	0.000627669	0.792019	0.00120722	0.000239063	0.01434	0.000571774	0.648707	0.000407971	0.00141924	0.00209643	0.0339202	0.000868875	0.00024245	0.00053197	0.000982328	0.00178377	0.00227453	0.000729117	0.00892485	0.00336948	0.000393495	0.00833767	0.0137563	0.875463	0.313286	0.00143175	0.00804451	0.354885	0.178486
MIR1307	0.000814035	0.00129941	0.000933	0.000727046	0.000592658	0.00158765	0.000555651	0.00141642	0.00197052	0.0018889	0.000619579	0.000881212	0.00349989	0.00107429	0.000916547	0.00140893	0.00105384	0.000994611	0.000495469	0.000875957	0.000691104	0.00067804	0.000758657	0.00110994	0.00102805	0.00106148	0.00213851	0.00140982	0.000881716	0.000855958
APIP	0.0148102	0.0032546	0.290259	0.0188652	0.0157655	0.0244786	0.191549	0.0434958	0.00961604	0.00230123	0.141625	0.0284686	0.107208	0.680337	0.0190657	0.00278516	0.576438	0.0608975	3.42844	0.00451864	1.13497	0.0362666	0.100774	0.0226884	0.0122942	0.279877	0.0235307	0.0059985	0.0150087	0.0206869
LOC254100	0.0092833	0.372108	0.000941136	0.00923545	0.000807189	0.0027042	0.34802	0.0122485	0.00177645	0.884955	0.140882	0.0363813	0.335178	0.512181	0.00357184	0.0399284	0.013625	0.00250552	0.0755695	0.000504916	0.0131042	0.0648853	0.0752596	0.0247126	0.000528048	0.0569498	0.0159058	0.0204293	0.00236693	0.0102763
CDSN	0.000744858	0.00135826	0.000963689	0.000698337	0.000685469	0.00077585	0.000531267	0.000707525	0.000827402	0.00134412	0.000656385	0.000916469	0.00110283	0.00114254	0.00110305	0.000997837	0.000980502	0.00119252	0.000271533	0.000805603	0.000390279	0.000577021	0.00078278	0.00137015	0.00114678	0.00134427	0.000502815	0.00175395	0.000627762	0.000710734
CLEC4M	0.000776527	0.00135482	0.000938861	0.000694425	0.000645089	0.000861623	0.000464393	0.000766624	0.000878286	0.00165009	0.000652066	0.000820665	0.000919881	0.00105566	0.000988312	0.000956887	0.000918539	0.00102532	0.000266126	0.00079247	0.00041048	0.000542608	0.000813087	0.0013728	0.0012724	0.00114735	0.000594532	0.00128689	0.000660204	0.000733236
GNB5	0.0943633	0.0232288	0.0113119	0.0171759	0.0131023	0.0595168	0.833607	0.0510341	0.0277638	0.0854274	1.28363	0.382155	0.876851	0.0152831	0.0884966	0.392262	0.336236	0.0372183	1.30888	0.00757365	1.7899	1.20897	0.674982	0.33449	0.0177862	0.00796741	0.0799236	0.0513673	0.0421315	0.129055
IL10RA	0.00138746	0.000729239	0.0196522	0.000713613	0.00312679	0.00283441	0.00666859	0.00108784	0.00139721	0.291849	0.192771	0.433375	0.00594614	0.00216725	0.00997904	0.000746776	0.00432212	0.0015325	0.00191771	0.00266886	0.00141427	0.00162831	0.00106183	0.00128095	0.0211875	0.00344802	0.0022293	0.00155374	0.00118383	0.00247744
MS4A6E	0.000720115	0.00108554	0.00182291	0.00085892	0.0011495	0.000771512	0.000633042	0.000815663	0.000966482	0.00152744	0.000871287	0.000851355	0.00110582	0.00117595	0.00101285	0.000890798	0.00115914	0.00163272	0.000350323	0.000866822	0.000413609	0.000767968	0.00104363	0.00133245	0.0021378	0.00364606	0.000524242	0.00136996	0.000730215	0.000738515
ITPRIPL1	0.0257424	0.0610645	0.0341147	0.0145835	0.332977	0.325547	0.000255132	0.267202	0.861577	0.385699	0.000159948	0.000133669	0.00176206	0.636099	0.00122731	0.00615641	0.00353703	0.00837762	0.000539417	0.0347238	1.67684	1.01352	1.36675	0.013327	0.17418	3.45576e-05	0.000428107	0.0300267	0.783688	0.0983066
SPTSSA	0.134122	0.0376118	0.0468856	0.0928598	0.501648	0.236986	0.159055	0.0813269	0.0496989	0.000624004	0.0791022	0.00423192	0.1307	0.0278642	0.0544892	0.0110634	0.864175	0.150142	2.72164	0.150792	1.12863	0.598483	1.31241	0.0413428	0.41096	1.16555	0.10669	0.0194195	0.0259615	0.333869
ZNF462	0.0474125	0.0395004	0.1587	0.0494468	0.157968	0.15885	3.61763	0.289837	0.188997	0.652961	0.0860575	0.00679109	0.0110439	0.00655524	0.053812	0.0282509	0.00342723	0.0115864	1.49556	0.0395185	2.00893	0.527354	1.09264	0.155291	0.0613326	0.0370315	0.0154475	0.218715	0.0857635	0.10883
SNORA78	0.00691074	0.0590218	0.000610248	0.064251	0.333963	0.00721906	0.000133027	0.10994	0.279967	0.695615	6.85794e-05	4.47817e-05	0.388358	0.000140085	0.00256718	0.2732	0.549857	0.404402	0.000181137	0.000351457	0.0337668	0.00088427	0.000698973	9.13278e-05	4.40977e-05	0.28482	0.0359786	0.00386412	0.436498	0.355353
CYP46A1	0.00173942	0.00208188	0.770265	0.00242767	0.0397356	0.00265486	0.0397916	0.00150432	0.115182	0.29605	0.113995	1.08604	0.000996178	0.159712	0.438023	0.00176515	0.00104917	0.00291978	0.004163	0.0016015	0.00119793	0.00595595	0.00879895	0.0188322	0.00640408	0.0728176	0.000794031	0.00499289	0.00108224	0.00327217
LOC285847	0.000813773	0.00191067	0.00618532	0.000748366	0.0861054	0.00110349	0.0211775	0.000830188	0.00111936	0.00356067	0.00507965	0.0226149	0.00130163	0.0106206	0.00105153	0.00427043	0.00125305	0.00111151	0.000890721	0.0010238	0.000496344	0.0138493	0.000583571	0.00101263	0.000737692	0.00556808	0.00152514	0.00107319	0.000750003	0.000780387
APOO	0.188291	0.00420191	0.637299	0.0474788	0.00974049	0.0102316	0.512856	0.00883578	0.0522478	0.00229137	0.256022	0.0554185	0.0376326	0.191091	0.013336	0.00423513	0.0285845	0.00893007	3.46855	0.0286488	0.82512	0.0269402	0.02276	0.00854135	0.0162998	0.13176	0.00468138	0.0294108	0.072227	0.0207996
LOC100505681	0.00163138	0.000723779	0.373292	0.573454	0.00538658	0.00317245	0.0543824	0.00311246	0.327324	0.499488	0.775598	0.00287296	0.316928	0.204234	0.0749261	0.771454	0.0365444	0.0054814	0.0265292	0.732909	0.0185703	0.0275614	1.09376	0.00523571	0.00103872	0.720282	0.294109	0.00374544	0.0086589	0.0077634
LOC100288346	0.000822337	0.00103772	0.00268602	0.000833977	0.0142157	0.00111902	0.00431656	0.000889073	0.00086644	0.00154301	0.00425046	0.000643856	0.00126897	0.00882145	0.0865061	0.000901071	0.00114485	0.00153392	0.000934617	0.00131552	0.000516755	0.00140284	0.00201223	0.00487091	0.00595742	0.00124535	0.000793376	0.00176429	0.000700598	0.000959087
LPA	0.0011359	0.00142545	0.00213986	0.00105561	0.00187334	0.00166971	0.00412297	0.00140938	0.00132992	0.0044544	0.00365339	0.00241886	0.00178781	0.00323941	0.00457515	0.0016581	0.00157708	0.00166709	0.00178623	0.00155513	0.00090646	0.0018525	0.00124526	0.00192406	0.00236519	0.00200719	0.00153261	0.00181097	0.0010762	0.00142665
PLSCR3	0.00200205	0.00385179	0.00501383	0.0539563	0.00447833	0.00440524	0.127512	0.00228901	0.00183398	0.00254443	0.0313218	0.0180903	0.0279207	0.00718583	0.000459369	0.0157718	0.00253892	0.00395609	0.133744	0.0151516	0.0327294	0.0594898	0.397063	0.0060536	0.075441	0.0187872	0.00384614	0.00339298	0.0776389	0.00122369
GPR123	0.00347868	0.000659545	0.000732491	0.000857349	0.000565784	0.0019208	0.00100734	0.00196558	0.00113229	0.0329823	2.67928	0.009049	0.00266358	0.401449	0.00511694	0.000656002	0.132643	0.00101144	0.000584816	0.000938513	0.00257891	0.000531105	0.000518035	0.000821631	0.690839	0.00364872	0.0476855	0.000907284	0.00176913	0.00335119
BCAR4	0.000775753	0.00121279	0.000709261	0.00055572	0.000981574	0.000640676	0.000600145	0.000646613	0.000780295	0.00173668	0.000817337	0.000856261	0.000999894	0.00182571	0.00313419	0.00114253	0.000870348	0.0129948	0.00031894	0.00125499	0.000370777	0.000624795	0.354536	0.0173445	0.00093579	0.00119932	0.000541217	1.09756	0.000955799	0.000717506
AGER	0.00161925	0.0460716	0.0213262	0.0036659	0.00088584	0.00136431	0.44221	0.000639559	0.00094523	0.537615	0.0086004	0.0180545	0.00142671	0.000613775	0.000905145	0.000554585	0.00123517	0.00676025	0.00181265	0.00117247	0.000626539	0.00355896	0.0080414	0.0177538	0.00450206	0.0690635	0.00048129	0.00152072	0.00201774	0.00133406
PROSC	0.0788713	0.0100669	0.344909	0.292852	0.0585601	0.00676749	0.899316	0.0062981	0.0207907	0.0231974	0.0685862	0.0295424	0.0497474	0.0298043	0.0179859	0.00423275	0.013966	0.00516493	3.3894	0.0289102	0.0580514	0.0309265	0.0263565	0.0871104	0.012504	0.0461351	0.00287441	0.0117229	0.0698242	0.0228127
FPR3	0.000594808	0.0030955	0.00537632	0.000960386	0.0216299	0.000885309	0.00466879	0.000799595	0.000792549	0.00258419	0.00105943	0.000784908	0.00102659	0.00338284	0.00153395	0.00337616	0.00107117	0.00373504	0.00137455	0.000819958	0.000373518	0.00606092	0.00403711	0.00226185	0.00539803	0.00206561	0.00143413	0.00463563	0.000741224	0.000774957
C9orf4	0.00648942	0.00158934	0.0489223	0.00213775	0.619305	0.00420496	0.0285936	0.0103636	0.43667	0.0073344	0.643311	2.62725	0.0667856	0.0172816	0.0267292	0.292639	0.00638323	0.0741841	0.0134993	0.00277232	0.185557	0.242729	0.00116462	0.000615602	0.0279922	0.00886538	0.00839074	0.000505095	0.00278032	0.0438798
KDELC1	0.117296	0.00742729	0.910495	0.0912961	0.0139454	0.0231857	0.637613	0.0245546	0.727195	0.012639	0.189912	0.00836944	0.0201348	0.115561	0.01576	0.064369	0.930179	0.0278183	1.71955	0.00866289	1.3124	1.34528	1.75704	0.012805	0.146407	0.180727	0.00835833	0.0433376	0.110316	0.11615
ZBP1	0.000766792	0.00112723	0.000867333	0.000649787	0.000673722	0.000856643	0.000497253	0.00063927	0.000898038	0.00167946	0.000623416	0.00089395	0.0010524	0.00111134	0.0010739	0.000911907	0.00103802	0.0012512	0.000304981	0.000898705	0.000407653	0.000590132	0.000800236	0.00125343	0.00111779	0.00117443	0.000464996	0.00165735	0.000647907	0.000676244
ALPK3	0.626606	0.00149698	0.0236649	0.00937081	0.00333433	1.57217	0.0130511	0.959398	0.579763	0.516778	0.0118806	0.0415102	0.931334	0.00748838	0.000984564	0.809336	0.0021515	1.66833	0.0183911	0.0519252	0.307937	0.504786	0.668544	0.519061	0.00904321	0.00323991	0.00560912	1.85987	0.225324	0.189138
LAMP5	0.368095	0.693855	1.39034	9.28868e-05	2.18462e-05	5.25103e-05	0.000293497	0.355462	0.531078	0.00198899	0.00107319	0.338744	0.000586338	3.4526e-05	2.05696	1.22009	0.0038859	0.0339619	0.000173788	0.258908	0.000331681	0.000924906	0.00251471	0.300792	1.98041	0.241782	0.318679	0.000120963	0.000364371	0.000250349
ZNF876P	0.0198831	0.0299114	0.00394816	0.0117288	0.0561628	0.00971619	0.0427169	0.0209918	0.0881052	0.00119459	0.0118846	0.00175015	1.71646	0.0104477	0.01405	0.425943	0.0162654	0.325623	2.2624	0.0455211	0.117344	0.344124	0.0409738	0.00429101	0.00310327	0.00470192	0.0110571	0.00596528	0.00952097	1.22035
PRB2	0.00075933	0.00085137	0.00110753	0.000710615	0.000722748	0.000825242	0.000633801	0.000771414	0.000774818	0.00190856	0.000804309	0.000809943	0.000946073	0.00200636	0.00114224	0.00104877	0.00102356	0.00351251	0.000367072	0.000826463	0.000448094	0.000615638	0.00151551	0.00150128	0.00112736	0.00115363	0.000600717	0.00140014	0.000635203	0.000749166
LOC550113	0.000785755	0.00165036	0.00096919	0.000755526	0.000636236	0.00081886	0.000474045	0.000735583	0.000865595	0.00219207	0.000690847	0.00105279	0.00104943	0.0010682	0.00101406	0.000992389	0.000946928	0.00108387	0.000301814	0.000781846	0.000387197	0.000601966	0.000916181	0.0013292	0.00113976	0.00101684	0.000476125	0.00130356	0.000739065	0.000705797
MGEA5	0.0366451	0.116385	0.0105575	0.0151474	0.0214772	0.0417084	0.807743	0.0289678	0.0132895	0.0452153	0.663341	0.470385	0.04929	0.00877487	0.0288754	0.858722	0.0332219	0.0206065	4.95061	0.0156089	0.649852	0.158564	0.0880083	0.0194832	0.0206486	0.0420218	0.0386844	0.0137685	0.0503979	0.0548116
LOC284950	0.000775186	0.00123152	0.00301387	0.00099568	0.00424966	0.000787402	0.00486448	0.000795537	0.00127043	0.00543058	0.00479579	0.00148931	0.00105518	0.00607914	0.00508795	0.0012012	0.0011146	0.00134979	0.001135	0.000905435	0.00044669	0.00228079	0.00173073	0.00177583	0.00468712	0.00226062	0.00114305	0.00494337	0.000757657	0.000738485
ARNT	0.0582358	0.0210529	0.00843264	0.0925902	0.00505488	0.0136257	0.612716	0.00796596	0.0288354	0.114478	0.328084	0.0489298	0.844976	0.0140602	0.00715493	0.2159	0.020294	0.043981	2.60612	0.00943543	0.34971	0.697403	1.15419	0.0287313	0.00557383	0.0224821	0.00404754	0.0410497	0.0597625	0.0164316
MVK	0.677437	0.0212719	0.552417	0.0122706	0.552864	0.0250386	1.67923	0.0564925	0.0116244	0.362078	0.125888	0.00487939	0.00335109	0.354107	0.33858	0.00523371	1.22093	0.0609489	1.51587	0.0254343	0.765121	0.106289	1.43757	0.0542449	0.0352882	0.00773181	0.00163533	0.00652969	0.0143743	0.0245929
FANCE	0.116485	0.00410607	0.0693391	0.00552985	0.014732	0.0444121	0.891089	0.00957847	0.00636492	0.0238055	0.190483	0.0125412	0.00854671	0.0266021	0.0175842	0.00867166	0.0108921	0.101599	1.87973	0.0486882	1.04588	0.876199	1.12365	0.0253328	0.00411716	0.0093542	0.00512385	0.00756282	0.0263809	0.178478
RCC2	0.0309442	0.0305243	0.0269055	0.0238658	0.0523745	0.0323136	0.189292	0.136005	0.0161205	0.328911	0.0320946	0.00522036	0.0717213	0.0521024	0.0209479	0.058665	0.0363672	0.0493918	5.10316	0.00990691	2.32603	1.11237	0.489104	0.0905101	0.0196795	0.00562252	0.0577273	0.0490382	0.0219062	0.0310706
PALB2	0.00959213	0.0771303	0.00318228	0.0197755	0.00843737	0.01194	0.0279729	0.0268463	0.0296678	0.00568569	0.0180484	0.00292044	0.0319148	0.00416222	0.00610433	0.0999241	0.00632614	0.0128424	3.24802	0.0291093	0.515305	0.146292	0.0768922	0.0521226	0.00296839	0.00249173	0.00675414	0.0127029	0.0232073	0.00997831
TGFB2	0.00371554	0.00535581	2.03172	0.00302049	0.0083064	0.0686083	0.0846749	0.000998594	1.40742	0.00802749	0.0375293	0.41031	0.00230059	0.157692	0.0639261	0.51888	0.00379455	0.159308	0.0506617	0.00235953	0.0582886	0.186091	2.02412	0.428657	4.0585	1.16164	0.254446	1.02963	0.0803884	0.00876559
LRP2	5.29801e-05	0.813837	2.5359	0.000201023	0.0391617	0.276748	0.00179969	0.00452827	0.796648	0.00722074	0.00278022	0.00120561	0.197761	1.85936	2.50139	1.76444	6.78698e-05	2.11717	0.000262079	0.0025605	0.000249326	2.62422	0.753798	2.59457	2.12165	1.8946	0.131367	0.912689	0.000635123	6.51772e-05
SMC6	0.0212615	0.22419	0.013115	0.00877284	0.00962494	0.078041	0.122346	0.0851438	0.00803646	0.00473451	0.0380907	0.0113193	0.0139733	0.00579509	0.00391198	0.0936218	0.0129373	0.0292036	3.44576	0.0166806	0.939692	0.4646	0.233521	0.0304955	0.00569581	0.00470809	0.0482261	0.0156738	0.0105226	0.112933
EPN2	0.0124664	0.0123105	0.00475795	0.0240142	0.0102448	0.0122712	0.558816	0.00505783	0.00857962	0.587074	0.106497	0.188026	0.105866	0.00411624	0.0134436	0.0513742	0.0126686	0.00362698	3.03353	0.0470522	0.159996	0.105146	0.045463	0.0109727	0.00820847	0.00937905	0.0061505	0.0627156	0.0634661	0.00737186
MAB21L2	2.53551e-05	1.81852	1.12347	0.000365246	0.000880813	0.000227851	0.00194938	9.69722e-05	0.282366	0.000526685	0.0287075	2.61101	0.00044563	0.848926	0.970342	2.32962	0.000490401	0.002951	0.000110455	0.000403108	5.82633e-05	0.00401894	0.0250306	0.0169238	1.3759	2.57929	0.000124055	0.0372786	9.09087e-05	7.41471e-05
PANX1	0.0564329	0.0089551	0.058315	0.0747445	0.303865	0.0244488	1.08373	0.168847	0.373723	0.036042	1.68034	0.0332059	0.0209838	0.0114217	0.0453948	0.00963246	0.00262393	0.00816228	2.69639	0.0201926	1.06888	0.149313	0.315254	0.0284063	0.130739	0.023001	0.014095	0.0372864	0.201052	0.0201609
[truncated: 18,880 more rows]

## Sheet: GWCoGAPS-I genes
Supplemental Table S2-2. Genes ranked by their contribution to the line- and donor-specific patterns
[truncated: 19,917 more rows]

[truncated: 7 more sheets: GWCoGAPS-I GO bio proc enrich, GWCoGAPS-I GO mol func enrich, GWCoGAPS-I GO cell comp enrich, GWCoGAPS-II genes, GWCoGAPS-II GO bio proc enrich, GWCoGAPS-II GO mol func enrich, GWCoGAPS-II GO cell comp enrich]
