# Supplementary material for: Individual variation in the emergence of anterior-to-posterior neural fates from human pluripotent stem cells
Source: Stem Cell Reports. 2024 Aug 15;19(9):1336–50. doi: 10.1016/j.stemcr.2024.07.004 (PMC11411333; doi:10.1016/j.stemcr.2024.07.004)
Supplement: Table S3. Normalized H3K9me3 levels in 2053-2 and 2053-6 lines in self-renewal, related to Figure 5 — In particular, GBX2 and other hindbrain fate genes IRX1/2/4, ZIC1, and OLIG3 were highly represented in the 2053-6 line-specific signature and showed higher H3K9me3 levels in 2053-2. Although HOX genes were not expressed in SR condition, 28 HOX genes were among the top 100 with increased H3K9me3 levels in line 2053-2. [file mmc4.xlsx]

## Sheet: Table S3
Supplemental Table S3. Normalized H3K9me3 levels in 2053-2 and 2053-6 lines in self renewal
X	Chr	Start	End	Strand	Length	gencodeID	ensemblID	gene_type	Symbol	EntrezID	Class	meanExprs	NumTx	gencodeTx	2053-6.6d.SR.norm	2053-6.4d.SR.norm	2053-6.2d.SR.norm	2053-2.6d.SR.norm	2053-2.4d.SR.norm	2053-2.2d.SR.norm	2053-6.6d.SR.norm.log	2053-6.4d.SR.norm.log	2053-6.2d.SR.norm.log	2053-2.6d.SR.norm.log	2053-2.4d.SR.norm.log	2053-2.2d.SR.norm.log	h3k9me3.TSS3kb.norm.log.ratios	h3k9me3.TSS3kb.norm.ratios	h3k9me3.TSS3kb.norm.log.ratios.2d	h3k9me3.TSS3kb.norm.ratios.2d	h3k9me3.TSS3kb.norm.log.ratios.4d	h3k9me3.TSS3kb.norm.ratios.4d	h3k9me3.TSS3kb.norm.log.ratios.6d	h3k9me3.TSS3kb.norm.ratios.6d	expression.246d.log2.ratios	expression.246d.log2.ratios.2d	expression.246d.log2.ratios.4d	expression.246d.log2.ratios.6d
ENSG00000185985.8	chrX	145817832	145825842	+	7867	ENSG00000185985.8	ENSG00000185985	protein_coding	SLITRK2	84631	InGen	0.015284	2	ENST00000335565.4;ENST00000370490.1	8	7.82024	12.11	92.7671	85.6222	109.726	3.16993	3.14082	3.7126	6.55101	6.43666	6.79085	3.25173	10.3155	3.07825	9.06076	3.29585	10.9488	3.38109	11.5959	-0.0340761	-0.052177	-0.024801	-0.0252505
ENSG00000182742.5	chr17	48575513	48580111	-	3757	ENSG00000182742.5	ENSG00000182742	protein_coding	HOXB4	3214	InGen	0.114104	1	ENST00000332503.5	10	18.7686	12.9174	165.477	228.62	27.6131	3.45943	4.30514	3.79881	7.37918	7.8431	4.83861	2.8325	10.1164	1.03979	2.13768	3.53797	12.181	3.91974	16.5477	-0.00549877	0	0	-0.0164963
ENSG00000170577.7	chr2	45005161	45009430	-	2205	ENSG00000170577.7	ENSG00000170577	protein_coding	SIX2	10736	InGen	0.102311	1	ENST00000303077.6	14	14.8585	10.4953	168.611	163.3	31.9731	3.90689	3.98718	3.52298	7.40608	7.36019	5.04322	2.79748	9.24647	1.52024	3.04641	3.37301	10.9904	3.49919	12.0436	-0.0874374	-0.101595	-0.0206607	-0.140057
ENSG00000172789.3	chr12	54032853	54035358	+	1805	ENSG00000172789.3	ENSG00000172789	protein_coding	HOXC5	3222	InGen	0.0163652	1	ENST00000312492.2	15	32.063	12.11	223.769	344.254	26.8865	4	5.04715	3.7126	7.8123	8.43151	4.80149	2.76186	10.0537	1.0889	2.22019	3.38437	10.7368	3.8123	14.918	-0.00502311	-0.0150693	0	0
ENSG00000260027.4	chr17	48607227	48633572	-	1528	ENSG00000260027.4	ENSG00000260027	protein_coding	HOXB7	3217	InGen	0.312955	3	ENST00000239165.8;ENST00000567101.2;ENST00000467314.1	18	22.6787	16.1467	203.712	285.996	36.3331	4.24793	4.56552	4.09986	7.67745	8.16489	5.22238	2.71714	9.25714	1.12252	2.25019	3.59937	12.6108	3.42952	11.3173	0	0	0	0
ENSG00000102878.16	chr16	67164681	67169945	+	3377	ENSG00000102878.16	ENSG00000102878	protein_coding	HSF4	3299	InGen	0.0311118	25	ENST00000522870.5;ENST00000522295.5;ENST00000434833.6;ENST00000522023.1;ENST00000521314.5;ENST00000521624.5;ENST00000523562.5;ENST00000517685.5;ENST00000521374.5;ENST00000584272.5;ENST00000523077.1;ENST00000517729.5;ENST00000519224.5;ENST00000517750.5;ENST00000517680.5;ENST00000522027.5;ENST00000522459.5;ENST00000519105.5;ENST00000517867.1;ENST00000519601.5;ENST00000520833.5;ENST00000520528.1;ENS…	18	38.3192	22.6054	216.248	429.876	45.7797	4.24793	5.29716	4.56104	7.7632	8.75113	5.54781	2.652	8.76665	0.986767	2.02517	3.45397	11.2183	3.51527	12.0138	-0.0054509	0.0117819	0	-0.0281346
ENSG00000253293.4	chr7	27170591	27180261	-	3707	ENSG00000253293.4	ENSG00000253293	protein_coding	HOXA10	3206	InGen	0.385999	6	ENST00000283921.4;ENST00000613671.1;ENST00000396344.4;ENST00000524368.1;ENST00000521421.1;ENST00000519593.1	25	24.2427	11.3027	211.86	291.292	30.5198	4.70044	4.6578	3.6209	7.73376	8.19127	4.97819	2.64136	8.8144	1.35729	2.70023	3.53347	12.0156	3.03332	8.4744	-0.00364101	0	-0.010923	0
ENSG00000123364.4	chr12	53938765	53946544	+	2423	ENSG00000123364.4	ENSG00000123364	protein_coding	HOXC13	3229	InGen	0.29108	1	ENST00000243056.4	13	25.0248	16.1467	156.074	252.453	36.3331	3.80735	4.70181	4.09986	7.2953	7.98557	5.22238	2.63141	8.21208	1.12252	2.25019	3.28376	10.0881	3.48795	12.0057	0.00806308	-0.0136409	0.0274372	0.010393
ENSG00000106031.7	chr7	27193503	27200106	-	5086	ENSG00000106031.7	ENSG00000106031	protein_coding	HOXA13	3209	InGen	0.625996	2	ENST00000518136.3;ENST00000222753.5	13	17.2045	22.6054	171.745	257.749	29.7931	3.80735	4.18623	4.56104	7.4325	8.01541	4.94454	2.61261	8.69698	0.383494	1.31797	3.82918	14.9815	3.62514	13.2111	-0.00880807	-0.0130692	0	-0.0133551
ENSG00000205922.4	chr19	1752373	1780988	+	8318	ENSG00000205922.4	ENSG00000205922	protein_coding	ONECUT3	390874	InGen	0.0017545	1	ENST00000382349.4	12	30.4989	22.6054	191.802	370.735	29.7931	3.70044	4.97723	4.56104	7.59098	8.53813	4.94454	2.61164	9.09818	0.383494	1.31797	3.5609	12.1557	3.89054	15.9835	0	0	0	0
ENSG00000089225.19	chr12	114353931	114408442	-	4363	ENSG00000089225.19	ENSG00000089225	protein_coding	TBX5	6910	InGen	0.00816734	5	ENST00000349716.9;ENST00000310346.8;ENST00000405440.6;ENST00000526441.1;ENST00000552726.1	16	17.9866	6.45868	126.615	152.708	26.1598	4.08746	4.24691	2.89892	6.99565	7.26404	4.7634	2.5966	7.55298	1.86448	4.05034	3.01714	8.49009	2.90819	7.91341	-0.00291167	-0.0150693	-0.000430462	0.00676478
ENSG00000254369.6	chr7	27129977	27155928	+	5967	ENSG00000254369.6	ENSG00000254369	antisense	HOXA-AS3	100133311	InGen	0.00209017	5	ENST00000518848.5;ENST00000521197.5;ENST00000518947.6;ENST00000521231.1;ENST00000524304.1	5	18.7686	14.532	109.691	153.59	21.7999	2.58496	4.30514	3.95717	6.79039	7.27231	4.51095	2.57546	7.44325	0.553779	1.50013	2.96717	8.18337	4.20543	21.9382	0	0	0	0
ENSG00000069011.15	chr5	135027735	135034813	-	3511	ENSG00000069011.15	ENSG00000069011	protein_coding	PITX1	5307	InGen	0.352694	6	ENST00000265340.11;ENST00000506438.5;ENST00000503586.1;ENST00000504936.1;ENST00000507253.5;ENST00000502676.1	18	25.8068	16.954	178.639	305.415	31.9731	4.24793	4.74453	4.16624	7.48896	8.25934	5.04322	2.54428	8.49277	0.876983	1.88587	3.51482	11.8347	3.24103	9.92441	-0.00540456	-0.0137838	-0.0146409	0.0122111
ENSG00000138136.6	chr10	101226195	101229794	-	2900	ENSG00000138136.6	ENSG00000138136	protein_coding	LBX1	10660	InGen	0.00256514	1	ENST00000370193.3	19	38.3192	20.9907	236.306	393.685	34.1531	4.32193	5.29716	4.45882	7.8906	8.62456	5.13558	2.52428	8.48097	0.676759	1.62706	3.3274	10.2738	3.56867	12.4371	0	0	0	0
ENSG00000052850.5	chr11	44260444	44310166	-	5750	ENSG00000052850.5	ENSG00000052850	protein_coding	ALX4	60529	InGen	0.0126821	1	ENST00000329255.3	17	28.9349	22.6054	183.654	312.477	39.9664	4.16993	4.90376	4.56104	7.52868	8.29221	5.35637	2.51418	7.82164	0.795326	1.768	3.38846	10.7993	3.35875	10.8032	-0.00201554	-0.00604663	0	0
ENSG00000125813.13	chr20	21705659	21718486	+	5855	ENSG00000125813.13	ENSG00000125813	protein_coding	PAX1	5075	InGen	0.00101356	5	ENST00000398485.6;ENST00000613128.4;ENST00000460221.1;ENST00000444366.2;ENST00000485038.1	19	39.1012	14.532	186.161	323.069	37.0597	4.32193	5.32557	3.95717	7.54814	8.34016	5.25019	2.51127	7.52121	1.29302	2.55021	3.01458	8.26238	3.22621	9.79795	0	0	0	0
ENSG00000187634.11	chr1	923928	944581	+	4166	ENSG00000187634.11	ENSG00000187634	protein_coding	SAMD11	148398	InGen	1.00867	17	ENST00000420190.6;ENST00000437963.5;ENST00000342066.7;ENST00000616016.4;ENST00000616125.4;ENST00000617307.4;ENST00000618181.4;ENST00000618323.4;ENST00000618779.4;ENST00000620200.4;ENST00000622503.4;ENST00000341065.8;ENST00000455979.1;ENST00000478729.1;ENST00000474461.1;ENST00000466827.1;ENST00000464948.1	17	34.4091	25.8347	175.505	324.835	53.0463	4.16993	5.14605	4.74603	7.46357	8.348	5.75612	2.5019	7.16415	1.0101	2.0533	3.20195	9.44038	3.29364	10.3238	-0.160733	-0.0276519	-0.257874	-0.196673
ENSG00000233101.10	chr17	48549630	48606414	+	1913	ENSG00000233101.10	ENSG00000233101	antisense	HOXB-AS3	404266	InGen	0.0963536	15	ENST00000465846.6;ENST00000476204.5;ENST00000474040.5;ENST00000467155.6;ENST00000480872.5;ENST00000429755.8;ENST00000492897.3;ENST00000487849.7;ENST00000481995.5;ENST00000460041.5;ENST00000474324.1;ENST00000477144.1;ENST00000466037.6;ENST00000491264.5;ENST00000494420.1	10	17.2045	11.3027	103.423	184.485	21.7999	3.45943	4.18623	3.6209	6.70629	7.53516	4.51095	2.49528	8.04284	0.890051	1.92873	3.34893	10.723	3.24686	10.3423	0	0	0	0
ENSG00000197757.7	chr12	53990624	54030823	+	3540	ENSG00000197757.7	ENSG00000197757	protein_coding	HOXC6	3223	InGen	0.0217655	4	ENST00000504315.1;ENST00000509328.1;ENST00000394331.3;ENST00000243108.4	20	26.5888	20.1834	268.273	295.705	26.1598	4.39232	4.78601	4.40486	8.07292	8.21289	4.7634	2.48867	8.83808	0.358542	1.29611	3.42688	11.1214	3.68061	13.4136	0	0	0	0
ENSG00000233429.9	chr7	27095647	27100265	+	1496	ENSG00000233429.9	ENSG00000233429	antisense	HOTAIRM1	NA	InGen	0.0338179	6	ENST00000495032.1;ENST00000434063.3;ENST00000429611.7;ENST00000425358.2;ENST00000428939.3;ENST00000593300.1	19	24.2427	15.3394	167.357	238.33	33.4264	4.32193	4.6578	4.03028	7.39538	7.90286	5.10544	2.46456	7.49569	1.07517	2.17913	3.24506	9.83097	3.07345	8.80826	-0.0223002	0.0292762	-0.0330882	-0.0630887
ENSG00000112584.13	chr6	170290703	170407065	+	6029	ENSG00000112584.13	ENSG00000112584	protein_coding	FAM120B	84498	InGen	3.22545	5	ENST00000630384.2;ENST00000537664.5;ENST00000476287.3;ENST00000625626.1;ENST00000496635.1	2	27.3708	20.9907	97.1548	100.628	30.5198	1.58496	4.82634	4.45882	6.61699	6.66716	4.97819	2.46407	4.53327	0.519365	1.45397	1.84082	3.67647	5.03202	48.5774	-0.00694935	0.102376	-0.176917	0.0536924
ENSG00000135925.8	chr2	218880363	218899581	+	3412	ENSG00000135925.8	ENSG00000135925	protein_coding	WNT10A	80326	InGen	0.0151826	4	ENST00000258411.7;ENST00000458582.1;ENST00000483911.1;ENST00000489887.1	25	62.5619	23.4127	285.823	385.741	59.5863	4.70044	5.99009	4.60956	8.16402	8.59522	5.92092	2.46002	6.58845	1.31136	2.54504	2.60513	6.16575	3.46358	11.4329	-0.00468986	0	0	-0.0140696
ENSG00000108511.9	chr17	48595751	48604992	-	2604	ENSG00000108511.9	ENSG00000108511	protein_coding	HOXB6	3216	InGen	0.731388	4	ENST00000484302.3;ENST00000225648.3;ENST00000470193.3;ENST00000490419.1	21	33.627	15.3394	188.042	278.051	36.3331	4.45943	5.11383	4.03028	7.56256	8.12439	5.22238	2.43526	7.18096	1.1921	2.36862	3.01056	8.26868	3.10313	8.95436	0	0	0	0
ENSG00000005073.5	chr7	27181510	27185223	-	2307	ENSG00000005073.5	ENSG00000005073	protein_coding	HOXA11	3207	InGen	0.512386	2	ENST00000517402.1;ENST00000006015.3	21	45.3574	10.4953	195.563	312.477	29.0665	4.45943	5.53473	3.52298	7.61885	8.29221	4.91008	2.43467	6.98877	1.38711	2.76946	2.75749	6.88921	3.15942	9.31253	0	0	0	0
ENSG00000243766.7	chr7	27198575	27207259	+	5016	ENSG00000243766.7	ENSG00000243766	antisense	HOTTIP	NA	InGen	0.0207599	5	ENST00000421733.1;ENST00000614457.1;ENST00000605136.5;ENST00000472494.1;ENST00000521028.3	13	13.2944	16.954	122.854	188.016	23.2532	3.80735	3.83738	4.16624	6.95249	7.56236	4.6001	2.43466	7.72566	0.433866	1.37154	3.72498	14.1425	3.14514	9.45029	0	0	0	0
ENSG00000163081.2	chr2	222298147	222305217	+	1932	ENSG00000163081.2	ENSG00000163081	protein_coding	CCDC140	151278	InGen	0.0046489	2	ENST00000295226.1;ENST00000440903.1	16	19.5506	17.7614	158.582	195.077	31.9731	4.08746	4.36111	4.22969	7.31815	7.61528	5.04322	2.43279	7.2335	0.813526	1.80015	3.25417	9.97807	3.23069	9.91135	0	0	0	0
ENSG00000105991.7	chr7	27092993	27095996	-	2539	ENSG00000105991.7	ENSG00000105991	protein_coding	HOXA1	3198	InGen	0.0127467	2	ENST00000343060.4;ENST00000355633.5	21	24.2427	16.1467	177.386	240.095	33.4264	4.45943	4.6578	4.09986	7.47886	7.91346	5.10544	2.42689	7.34503	1.00559	2.07017	3.25566	9.90379	3.01943	8.44694	0	0	0	0
ENSG00000138083.4	chr2	44941898	44946077	+	2523	ENSG00000138083.4	ENSG00000138083	protein_coding	SIX3	6496	InGen	0.166579	1	ENST00000260653.4	10	21.1147	12.9174	154.194	94.4492	34.1531	3.45943	4.46693	3.79881	7.27793	6.57666	5.13558	2.42167	6.42252	1.33677	2.64397	2.10973	4.47316	3.8185	15.4194	-0.237647	-0.124374	-0.193449	-0.395119
ENSG00000170689.9	chr17	48621159	48626356	-	2581	ENSG00000170689.9	ENSG00000170689	protein_coding	HOXB9	3219	InGen	0.170328	1	ENST00000311177.6	13	27.3708	22.6054	204.338	244.509	26.8865	3.80735	4.82634	4.56104	7.68186	7.93963	4.80149	2.40942	7.55418	0.240451	1.18939	3.11329	8.93318	3.87451	15.7183	-0.00430872	0	-0.0129262	0
ENSG00000120093.11	chr17	48548870	48604912	-	7456	ENSG00000120093.11	ENSG00000120093	protein_coding	HOXB3	3213	InGen	0.125803	13	ENST00000470495.1;ENST00000472863.5;ENST00000311626.8;ENST00000498678.5;ENST00000490677.1;ENST00000460160.5;ENST00000489475.5;ENST00000476342.1;ENST00000471459.1;ENST00000465120.3;ENST00000478644.1;ENST00000464266.1;ENST00000552000.2	22	33.627	15.3394	188.042	280.699	34.8798	4.52356	5.11383	4.03028	7.56256	8.13801	5.1651	2.39933	7.09661	1.13482	2.27387	3.02419	8.34743	3.039	8.54734	-0.00635726	-0.0296173	0.0206716	-0.0101261
ENSG00000121068.13	chr17	61399896	61409466	+	6029	ENSG00000121068.13	ENSG00000121068	protein_coding	TBX2	6909	InGen	0.106435	4	ENST00000240328.3;ENST00000419047.5;ENST00000477081.1;ENST00000586986.1	22	29.7169	16.954	163.596	322.186	32.6998	4.52356	4.94096	4.16624	7.36279	8.33622	5.07467	2.38097	7.55024	0.908432	1.92873	3.39526	10.8419	2.83922	7.43619	0	0	0	0
ENSG00000143355.15	chr1	197911902	197935478	+	10442	ENSG00000143355.15	ENSG00000143355	protein_coding	LHX9	56956	InGen	0.00390164	8	ENST00000606127.2;ENST00000615520.1;ENST00000475727.1;ENST00000367391.5;ENST00000367390.7;ENST00000561173.5;ENST00000367388.4;ENST00000367387.5	11	27.3708	16.954	156.074	161.535	31.2465	3.58496	4.82634	4.16624	7.2953	7.3446	5.01107	2.35781	6.30558	0.844833	1.84301	2.51827	5.9017	3.71034	14.1886	0.00753879	0	0	0.0226164
ENSG00000105696.8	chr19	18607430	18621039	+	2626	ENSG00000105696.8	ENSG00000105696	protein_coding	TMEM59L	25789	InGen	0.892869	5	ENST00000600490.5;ENST00000262817.7;ENST00000594859.5;ENST00000598660.1;ENST00000594709.1	15	32.063	27.4494	132.883	329.248	43.5997	4	5.04715	4.83032	7.06483	8.36741	5.47896	2.34457	6.7872	0.648637	1.58837	3.32026	10.2688	3.06483	8.85884	-0.0816789	0.0916965	0.05001	-0.386743
ENSG00000215612.7	chr4	8846076	8871817	-	2144	ENSG00000215612.7	ENSG00000215612	protein_coding	HMX1	3166	InGen	0.49096	2	ENST00000506970.2;ENST00000400677.4	36	34.4091	23.4127	216.248	455.475	40.6931	5.20945	5.14605	4.60956	7.7632	8.83439	5.38174	2.33809	7.59328	0.772175	1.73808	3.68834	13.2371	2.55374	6.00688	-0.689077	-0.557138	-0.591174	-0.91892
ENSG00000131668.13	chr9	93951622	93955372	-	1777	ENSG00000131668.13	ENSG00000131668	protein_coding	BARX1	56033	InGen	0.325551	2	ENST00000253968.10;ENST00000401724.1	20	34.4091	26.642	196.817	330.131	39.2397	4.39232	5.14605	4.78879	7.62802	8.37126	5.33055	2.33422	6.98556	0.541757	1.47285	3.22521	9.5943	3.2357	9.84084	-0.0975511	0.0484491	-0.134328	-0.206774
ENSG00000168875.2	chr3	137764284	137766338	+	2055	ENSG00000168875.2	ENSG00000168875	protein_coding	SOX14	8403	InGen	0.0345404	1	ENST00000306087.2	18	29.7169	20.1834	155.448	218.91	45.053	4.24793	4.94096	4.40486	7.28954	7.78077	5.52522	2.33393	6.17687	1.12036	2.23219	2.83981	7.36652	3.04161	8.63598	-0.0591359	-0.0342049	-0.0673964	-0.0758063
ENSG00000109132.6	chr4	41744082	41748970	-	3092	ENSG00000109132.6	ENSG00000109132	protein_coding	PHOX2B	8929	InGen	0.00352237	2	ENST00000226382.3;ENST00000510424.2	12	24.2427	9.68801	97.1548	161.535	26.8865	3.70044	4.6578	3.41792	6.61699	7.3446	4.80149	2.32897	6.21753	1.38357	2.77523	2.68681	6.66321	2.91655	8.09623	0	0	0	0
ENSG00000164778.4	chr7	155458129	155464831	+	3395	ENSG00000164778.4	ENSG00000164778	protein_coding	EN2	2020	InGen	0.0134186	1	ENST00000297375.4	17	38.3192	21.798	167.984	359.26	31.9731	4.16993	5.29716	4.51084	7.40074	8.49289	5.04322	2.31964	7.25152	0.532381	1.46679	3.19573	9.37546	3.23082	9.8814	0.00238016	0.00843057	0	-0.0012901
ENSG00000180053.7	chr8	23702451	23706598	-	906	ENSG00000180053.7	ENSG00000180053	protein_coding	NKX2-6	137814	InGen	0.22268	1	ENST00000325017.3	12	27.3708	12.9174	136.017	195.077	22.5265	3.70044	4.82634	3.79881	7.09821	7.61528	4.55622	2.3147	6.76291	0.757403	1.7439	2.78894	7.12719	3.39777	11.3347	-0.00415135	0.0307723	-0.0753273	0.0321008
ENSG00000075891.21	chr10	100735603	100829941	+	6243	ENSG00000075891.21	ENSG00000075891	protein_coding	PAX2	5076	InGen	0.00350579	9	ENST00000553492.5;ENST00000355243.7;ENST00000370296.6;ENST00000428433.5;ENST00000554363.2;ENST00000361791.7;ENST00000427256.5;ENST00000483202.2;ENST00000554172.2	33	37.5372	16.954	208.726	322.186	41.4197	5.08746	5.26818	4.16624	7.71236	8.33622	5.40666	2.31112	6.5416	1.24043	2.44306	3.06804	8.58313	2.6249	6.32503	-0.00530856	0	0	-0.0159257
ENSG00000164107.8	chr4	173524969	173530229	-	3601	ENSG00000164107.8	ENSG00000164107	protein_coding	HAND2	9464	InGen	1.48338	4	ENST00000503024.1;ENST00000359562.4;ENST00000621866.1;ENST00000505300.1	12	30.4989	15.3394	166.103	186.25	24.7065	3.70044	4.97723	4.03028	7.3846	7.54882	4.68406	2.30318	6.51921	0.653782	1.61066	2.57159	6.10678	3.68416	13.8419	0.00374611	0.0258793	-0.0146409	0
ENSG00000179348.11	chr3	128479427	128493185	-	4459	ENSG00000179348.11	ENSG00000179348	protein_coding	GATA2	2624	InGen	1.63433	6	ENST00000341105.6;ENST00000489987.1;ENST00000430265.6;ENST00000487848.5;ENST00000492608.1;ENST00000498200.1	16	33.627	22.6054	149.806	307.181	34.8798	4.08746	5.11383	4.56104	7.23655	8.26763	5.1651	2.30232	6.8095	0.604056	1.54299	3.1538	9.13493	3.14909	9.3629	-0.269633	-0.0773234	-0.403088	-0.328486
ENSG00000105997.22	chr7	27106184	27152581	-	4306	ENSG00000105997.22	ENSG00000105997	protein_coding	HOXA3	3200	InGen	0.00234005	7	ENST00000396352.8;ENST00000612286.4;ENST00000317201.6;ENST00000522788.5;ENST00000522456.1;ENST00000521401.1;ENST00000518451.1	30	45.3574	33.908	285.196	455.475	45.053	4.9542	5.53473	5.12549	8.16086	8.83439	5.52522	2.30202	7.19096	0.399736	1.32868	3.29966	10.0419	3.20666	9.50654	0	0	0	0
ENSG00000103241.6	chr16	86510527	86515418	+	3516	ENSG00000103241.6	ENSG00000103241	protein_coding	FOXF1	2294	InGen	0.0407241	1	ENST00000262426.5	17	46.9215	16.954	143.538	356.612	34.8798	4.16993	5.5826	4.16624	7.17531	8.48225	5.1651	2.3013	6.61548	0.998863	2.05731	2.89965	7.60019	3.00538	8.44343	-0.010073	0.0119249	-0.0274753	-0.0146685
ENSG00000135903.18	chr2	222199888	222298996	-	4633	ENSG00000135903.18	ENSG00000135903	protein_coding	PAX3	5077	InGen	0.0221458	10	ENST00000392069.6;ENST00000344493.8;ENST00000350526.8;ENST00000336840.10;ENST00000392070.6;ENST00000409551.7;ENST00000464706.5;ENST00000555548.1;ENST00000409828.7;ENST00000258387.5	21	20.3326	16.1467	161.089	179.189	31.9731	4.45943	4.41499	4.09986	7.34064	7.49336	5.04322	2.30098	6.47625	0.94336	1.98017	3.07837	8.81286	2.88121	7.6709	4.78244e-05	-0.00791308	0.00805655	0
ENSG00000174279.4	chr2	176077472	176083913	-	4203	ENSG00000174279.4	ENSG00000174279	protein_coding	EVX2	344191	InGen	0.0288745	1	ENST00000308618.4	17	29.7169	19.376	161.716	199.491	39.9664	4.16993	4.94096	4.3488	7.34621	7.64739	5.35637	2.29676	6.06983	1.00757	2.06267	2.70643	6.71304	3.17628	9.51269	0	0	0	0
ENSG00000141905.17	chr19	3359563	3469217	+	9347	ENSG00000141905.17	ENSG00000141905	protein_coding	NFIC	4782	InGen	0.0379162	10	ENST00000589123.5;ENST00000395111.7;ENST00000586919.5;ENST00000341919.7;ENST00000590282.5;ENST00000443272.2;ENST00000588839.1;ENST00000589537.1;ENST00000589164.1;ENST00000589969.1	21	35.9731	25.0274	182.4	344.254	38.5131	4.45943	5.2084	4.70196	7.51885	8.43151	5.30426	2.29494	6.89224	0.6023	1.53884	3.22311	9.56976	3.05942	8.68573	0.0269664	-0.0256387	-0.00292001	0.109458
ENSG00000171540.7	chr5	77628712	77639688	-	4451	ENSG00000171540.7	ENSG00000171540	protein_coding	OTP	23440	InGen	0.0018999	2	ENST00000306422.4;ENST00000515716.1	12	17.9866	18.5687	96.528	171.244	32.6998	3.70044	4.24691	4.29048	6.60774	7.42831	5.07467	2.29097	6.18825	0.784192	1.76102	3.18141	9.52068	2.9073	8.044	0.00364101	0	0	0.010923
ENSG00000153266.12	chr3	62369681	62374324	-	2193	ENSG00000153266.12	ENSG00000153266	protein_coding	FEZF2	55079	InGen	0.0725243	3	ENST00000486811.5;ENST00000283268.7;ENST00000475839.1	11	23.4607	12.9174	112.825	181.837	21.7999	3.58496	4.6124	3.79881	6.83067	7.51441	4.51095	2.28662	6.67949	0.71214	1.68764	2.90202	7.75069	3.24571	10.2568	0.00210873	-0.0156403	-0.0332292	0.0551957
ENSG00000170166.5	chr2	176151222	176153226	+	1464	ENSG00000170166.5	ENSG00000170166	protein_coding	HOXD4	3233	InGen	0.00067136	1	ENST00000306324.3	18	28.1529	18.5687	194.31	255.984	23.9798	4.24793	4.86557	4.29048	7.60962	8.00553	4.64269	2.28463	7.3279	0.352217	1.29141	3.13997	9.09263	3.36169	10.795	0	0	0	0
ENSG00000143867.6	chr2	19351485	19358653	-	5309	ENSG00000143867.6	ENSG00000143867	protein_coding	OSR1	130497	InGen	0.0266361	3	ENST00000272223.2;ENST00000487581.1;ENST00000498844.1	16	28.1529	17.7614	148.553	198.608	34.8798	4.08746	4.86557	4.22969	7.22451	7.64103	5.1651	2.28264	6.17048	0.935406	1.9638	2.77546	7.05463	3.13705	9.28455	-0.024676	-0.0361037	0.0161482	-0.0540724
ENSG00000180818.4	chr12	53985065	53990279	+	2331	ENSG00000180818.4	ENSG00000180818	protein_coding	HOXC10	3226	InGen	0.0184534	5	ENST00000515593.1;ENST00000303460.4;ENST00000511575.1;ENST00000514415.1;ENST00000513413.2	29	36.7551	26.642	225.023	354.846	43.5997	4.90689	5.2386	4.78879	7.82033	8.47511	5.47896	2.28004	6.74771	0.69017	1.6365	3.23651	9.65434	2.91344	7.75941	0	0	0	0
ENSG00000128917.6	chr15	40929340	40939072	+	4753	ENSG00000128917.6	ENSG00000128917	protein_coding	DLL4	54567	InGen	0.0465619	3	ENST00000557876.1;ENST00000249749.6;ENST00000559440.1	18	26.5888	20.1834	166.73	175.658	41.4197	4.24793	4.78601	4.40486	7.39	7.46481	5.40666	2.27423	5.9255	1.0018	2.05217	2.6788	6.60645	3.14207	9.26279	0.0184068	0.0363297	0.0459193	-0.0270286
ENSG00000122592.7	chr7	27153716	27157936	-	2411	ENSG00000122592.7	ENSG00000122592	protein_coding	HOXA7	3204	InGen	0.00757501	3	ENST00000242159.4;ENST00000523796.2;ENST00000519842.1	32	40.6653	31.486	239.44	443.117	45.7797	5.04439	5.38077	5.02175	7.90953	8.7948	5.54781	2.26841	6.99306	0.526062	1.45397	3.41402	10.8967	2.86514	7.48249	-0.000713605	0	0	-0.00214082
ENSG00000183072.9	chr5	173232109	173235357	-	2094	ENSG00000183072.9	ENSG00000183072	protein_coding	NKX2-5	1482	InGen	0.148742	4	ENST00000329198.4;ENST00000424406.2;ENST00000521848.1;ENST00000517440.1	21	31.281	23.4127	143.538	304.532	42.873	4.45943	5.01261	4.60956	7.17531	8.25518	5.45526	2.26805	6.48593	0.845703	1.83119	3.24257	9.73539	2.71588	6.83516	-0.0190226	-0.0350548	-0.0177794	-0.00423368
ENSG00000178401.14	chr12	49346917	49357546	+	5006	ENSG00000178401.14	ENSG00000178401	protein_coding	DNAJC22	79962	InGen	0.0686408	4	ENST00000549441.6;ENST00000395069.3;ENST00000551153.1;ENST00000552651.2	19	16.4225	23.4127	132.256	189.781	36.3331	4.32193	4.12288	4.60956	7.05806	7.57577	5.22238	2.26728	6.09108	0.612823	1.55185	3.45289	11.5562	2.73613	6.96083	-0.0329641	-0.0204818	-0.110229	0.0318186
ENSG00000259974.2	chr20	22547671	22578642	-	5552	ENSG00000259974.2	ENSG00000259974	lincRNA	LINC00261	140828	InGen	0.0180259	3	ENST00000420070.1;ENST00000564492.1;ENST00000609300.1	15	22.6787	13.7247	120.973	189.781	25.4332	4	4.56552	3.88016	6.93042	7.57577	4.72428	2.2616	6.54018	0.844112	1.8531	3.01026	8.36825	2.93042	8.06489	-0.00230278	-0.00662118	-0.000287161	0
ENSG00000181291.6	chr17	34580749	34639318	+	4853	ENSG00000181291.6	ENSG00000181291	protein_coding	TMEM132E	124842	InGen	0.37187	3	ENST00000321639.6;ENST00000631683.1;ENST00000577271.1	17	35.9731	23.4127	152.314	301.884	37.0597	4.16993	5.2084	4.60956	7.26034	8.24262	5.25019	2.25509	6.43127	0.640634	1.58289	3.03422	8.39194	3.09042	8.95963	-0.0175849	0.0395211	-0.070689	-0.0215869
ENSG00000130711.3	chr9	130664594	130682981	+	2476	ENSG00000130711.3	ENSG00000130711	protein_coding	PRDM12	59335	InGen	0.0100725	1	ENST00000253008.2	24	41.4473	27.4494	214.994	350.433	42.1464	4.64386	5.4076	4.83032	7.75485	8.45711	5.43117	2.25378	6.54032	0.600843	1.53542	3.04951	8.45491	3.11099	8.95809	0.008534	-0.0261627	-0.0278618	0.0796264
ENSG00000119919.10	chr10	99532933	99536524	+	2097	ENSG00000119919.10	ENSG00000119919	protein_coding	NKX2-3	159296	InGen	0.0632935	2	ENST00000344586.8;ENST00000622383.1	23	35.9731	28.2567	209.353	368.087	34.8798	4.58496	5.2084	4.8707	7.71667	8.52782	5.1651	2.24851	7.01961	0.294403	1.23439	3.31941	10.2323	3.13171	9.1023	0.005261	0	0.015783	0
ENSG00000154134.14	chr11	124865386	124881470	+	7026	ENSG00000154134.14	ENSG00000154134	protein_coding	ROBO3	64221	InGen	0.384093	21	ENST00000397801.5;ENST00000538940.5;ENST00000527196.5;ENST00000527245.5;ENST00000529658.5;ENST00000531545.5;ENST00000525448.5;ENST00000528144.5;ENST00000531888.1;ENST00000528068.5;ENST00000532472.1;ENST00000531119.1;ENST00000530647.5;ENST00000526551.5;ENST00000528820.5;ENST00000525482.5;ENST00000534598.5;ENST00000531075.5;ENST00000543966.5;ENST00000525304.5;ENST00000524971.1	18	25.8068	18.5687	182.4	201.256	27.6131	4.24793	4.74453	4.29048	7.51885	7.66004	4.83861	2.24486	6.59345	0.548131	1.48708	2.91551	7.79857	3.27092	10.1333	0.042246	0.0896049	0.0747688	-0.0376357
ENSG00000163132.6	chr4	4859666	4863936	+	2120	ENSG00000163132.6	ENSG00000163132	protein_coding	MSX1	4487	InGen	3.41476	2	ENST00000382723.4;ENST00000468421.1	11	28.1529	15.3394	140.404	192.429	21.0732	3.58496	4.86557	4.03028	7.14368	7.59566	4.46422	2.24092	6.49463	0.433944	1.3738	2.7301	6.83515	3.55872	12.764	-0.00993658	-0.0504784	0.0310479	-0.0103791
ENSG00000164438.5	chr5	171309284	171312134	+	1493	ENSG00000164438.5	ENSG00000164438	protein_coding	TLX3	30012	InGen	0.021105	1	ENST00000296921.5	23	27.3708	20.1834	163.596	266.576	33.4264	4.58496	4.82634	4.40486	7.36279	8.06381	5.10544	2.23863	6.57082	0.700585	1.65614	3.23747	9.73942	2.77782	7.11287	-0.0100517	0.0408223	-0.0461418	-0.0248357
ENSG00000102871.15	chr16	67154180	67160298	-	2567	ENSG00000102871.15	ENSG00000102871	protein_coding	TRADD	8717	InGen	0.188745	5	ENST00000345057.8;ENST00000486556.1;ENST00000566247.1;ENST00000563348.1;ENST00000566104.1	18	27.3708	25.0274	179.266	236.564	33.4264	4.24793	4.82634	4.70196	7.49399	7.89217	5.10544	2.23846	6.38165	0.403487	1.3356	3.06584	8.64293	3.24606	9.95924	-0.019053	0.129445	0.0221902	-0.208794
ENSG00000081087.14	chr6	108041409	108165854	-	5325	ENSG00000081087.14	ENSG00000081087	protein_coding	OSTM1	28962	InGen	4.07652	7	ENST00000193322.7;ENST00000492130.1;ENST00000472669.5;ENST00000477774.1;ENST00000440575.6;ENST00000467960.1;ENST00000492070.1	21	25.8068	16.1467	139.151	228.62	31.9731	4.45943	4.74453	4.09986	7.13084	7.8431	5.04322	2.23778	6.34983	0.94336	1.98017	3.09858	8.85891	2.6714	6.62622	-0.0839618	-0.0248386	-0.0498291	-0.177218
ENSG00000105996.6	chr7	27100354	27102811	-	2458	ENSG00000105996.6	ENSG00000105996	protein_coding	HOXA2	3199	InGen	0.00211422	2	ENST00000222718.6;ENST00000612779.1	19	16.4225	12.9174	135.39	162.417	21.7999	4.32193	4.12288	3.79881	7.09159	7.35242	4.51095	2.23711	6.61167	0.71214	1.68764	3.22954	9.88992	2.76966	7.12578	0	0	0	0
ENSG00000112333.11	chr6	108166058	108188809	+	3733	ENSG00000112333.11	ENSG00000112333	protein_coding	NR2E1	7101	InGen	0.00473608	4	ENST00000368986.8;ENST00000368983.3;ENST00000426403.1;ENST00000484978.1	21	26.5888	16.954	146.046	232.151	31.9731	4.45943	4.78601	4.16624	7.20012	7.86512	5.04322	2.23226	6.355	0.876983	1.88587	3.07911	8.73114	2.74069	6.95455	0.00297236	0	0	0.00891709
ENSG00000135722.8	chr16	67159931	67164570	+	3130	ENSG00000135722.8	ENSG00000135722	protein_coding	FBXL8	55336	InGen	0.0369168	9	ENST00000258200.7;ENST00000518148.1;ENST00000519945.5;ENST00000519917.5;ENST00000517382.5;ENST00000521920.5;ENST00000523893.1;ENST00000519378.1;ENST00000518603.1	18	27.3708	23.4127	178.013	222.441	32.6998	4.24793	4.82634	4.60956	7.48392	7.80375	5.07467	2.22617	6.29734	0.465107	1.39667	2.97741	8.12693	3.23599	9.88959	0.00574805	0.0381552	0	-0.0209111
ENSG00000163499.11	chr2	218990189	218993421	-	1454	ENSG00000163499.11	ENSG00000163499	protein_coding	CRYBA2	1412	InGen	0.0103012	6	ENST00000392096.6;ENST00000496566.5;ENST00000487181.1;ENST00000295728.6;ENST00000453769.1;ENST00000490678.1	35	42.2293	25.8347	272.033	387.506	39.2397	5.16993	5.43394	4.74603	8.09293	8.60179	5.33055	2.22513	6.78005	0.584521	1.51888	3.16786	9.17624	2.92301	7.77238	-0.0129993	0	-0.038998	0
ENSG00000184058.12	chr22	19756703	19783593	+	3496	ENSG00000184058.12	ENSG00000184058	protein_coding	TBX1	6899	InGen	0.0604712	6	ENST00000332710.8;ENST00000329705.11;ENST00000621939.1;ENST00000359500.7;ENST00000475303.1;ENST00000484336.1	34	48.4855	27.4494	193.056	551.689	45.7797	5.12928	5.62893	4.83032	7.60033	9.11032	5.54781	2.22331	7.19085	0.717485	1.66779	3.48139	11.3784	2.47105	5.67812	-0.564688	-0.450699	-0.716574	-0.526789
ENSG00000136944.17	chr9	126614443	126701032	+	5830	ENSG00000136944.17	ENSG00000136944	protein_coding	LMX1B	4010	InGen	0.0490399	4	ENST00000526117.5;ENST00000355497.9;ENST00000373474.8;ENST00000561065.1	13	32.845	15.3394	117.213	231.268	27.6131	3.80735	5.08087	4.03028	6.88524	7.85965	4.83861	2.22166	6.14689	0.808327	1.80015	2.77878	7.04119	3.07788	9.01635	-0.669862	-0.551693	-0.840536	-0.617356
ENSG00000163497.2	chr2	218981087	218985657	-	2049	ENSG00000163497.2	ENSG00000163497	protein_coding	FEV	54738	InGen	0.0151072	2	ENST00000295727.1;ENST00000470119.1	25	46.1394	23.4127	226.277	339.841	37.7864	4.70044	5.55886	4.60956	7.82831	8.41295	5.27748	2.21663	6.38699	0.667919	1.61393	2.85409	7.36551	3.12787	9.05106	-0.0119479	-0.0173518	-0.0184917	0
ENSG00000183242.11	chr11	32435518	32458769	+	5561	ENSG00000183242.11	ENSG00000183242	antisense	WT1-AS	NA	InGen	0.0291311	8	ENST00000494911.5;ENST00000395900.1;ENST00000459866.1;ENST00000525436.1;ENST00000612620.1;ENST00000615677.1;ENST00000478367.5;ENST00000442957.1	17	24.2427	22.6054	131.002	246.274	31.9731	4.16993	4.6578	4.56104	7.04442	7.94997	5.04322	2.21628	6.40973	0.482175	1.4144	3.29217	10.1587	2.87449	7.70601	-0.0188273	-0.0421265	0	-0.0143553
ENSG00000159184.7	chr17	48724763	48729178	-	3467	ENSG00000159184.7	ENSG00000159184	protein_coding	HOXB13	10481	InGen	0.011496	1	ENST00000290295.7	21	29.7169	24.22	197.444	292.175	28.3398	4.45943	4.94096	4.6565	7.63259	8.19562	4.87479	2.21537	6.91192	0.218289	1.1701	3.25465	9.83193	3.17315	9.40208	-0.218554	-0.0738202	-0.300768	-0.281075
ENSG00000140279.12	chr15	45092650	45114344	-	9834	ENSG00000140279.12	ENSG00000140279	protein_coding	DUOX2	50506	InGen	0.00359259	5	ENST00000389039.10;ENST00000603300.1;ENST00000558383.1;ENST00000560797.1;ENST00000558416.1	36	53.1776	23.4127	220.635	406.926	53.0463	5.20945	5.75963	4.60956	7.79204	8.67216	5.75612	2.2139	6.04499	1.14656	2.26571	2.91254	7.6522	2.58259	6.12876	0.00470022	0.00489684	0	0.00920383
ENSG00000164853.8	chr7	1232907	1237318	+	2048	ENSG00000164853.8	ENSG00000164853	protein_coding	UNCX	340260	InGen	0.0135884	1	ENST00000316333.8	16	27.3708	16.1467	125.361	239.212	26.1598	4.08746	4.82634	4.09986	6.98141	7.90817	4.7634	2.21311	6.56501	0.663544	1.62014	3.08183	8.73968	2.89394	7.83506	-0.0140828	-0.0204844	-0.021764	0
ENSG00000140274.13	chr15	45114321	45118421	+	2554	ENSG00000140274.13	ENSG00000140274	protein_coding	DUOXA2	405753	InGen	0.00078466	3	ENST00000323030.5;ENST00000350243.10;ENST00000491993.2	36	53.1776	23.4127	219.382	406.926	53.0463	5.20945	5.75963	4.60956	7.78386	8.67216	5.75612	2.21117	6.03386	1.14656	2.26571	2.91254	7.6522	2.57441	6.09394	0	0	0	0
ENSG00000128652.11	chr2	176136612	176173102	+	3548	ENSG00000128652.11	ENSG00000128652	protein_coding	HOXD3	3232	InGen	0.00299357	4	ENST00000459979.2;ENST00000432796.2;ENST00000410016.5;ENST00000249440.4	7	26.5888	14.532	119.093	127.109	21.0732	3	4.78601	3.95717	6.90801	7.00123	4.46422	2.21009	5.55425	0.50705	1.45012	2.21522	4.78055	3.90801	17.0133	0.00426106	0	0	0.0127832
ENSG00000125820.5	chr20	21511010	21514026	-	2092	ENSG00000125820.5	ENSG00000125820	protein_coding	NKX2-2	4821	InGen	0.00846123	1	ENST00000377142.4	10	25.8068	16.1467	98.4084	162.417	29.7931	3.45943	4.74453	4.09986	6.6353	7.35242	4.94454	2.20948	5.59383	0.844678	1.84515	2.60789	6.29359	3.17586	9.84084	-0.0366885	-0.0467006	0	-0.0633649
ENSG00000234965.2	chr22	41909554	41914667	-	1405	ENSG00000234965.2	ENSG00000234965	protein_coding	SHISA8	440829	InGen	0.041903	2	ENST00000621082.1;ENST00000457093.1	26	34.4091	21.798	195.563	341.606	30.5198	4.75489	5.14605	4.51084	7.61885	8.42041	4.97819	2.20189	6.90559	0.467349	1.40012	3.27436	9.92779	2.86396	7.52166	-0.14078	-0.00668783	-0.0499756	-0.365676
ENSG00000198807.12	chr14	36657568	36679715	+	6035	ENSG00000198807.12	ENSG00000198807	protein_coding	PAX9	5083	InGen	0.00608518	6	ENST00000553267.4;ENST00000402703.6;ENST00000555639.1;ENST00000361487.6;ENST00000554201.1;ENST00000557107.1	27	42.2293	20.1834	200.578	316.89	37.7864	4.80735	5.43394	4.40486	7.65519	8.31238	5.27748	2.19963	6.21002	0.87262	1.87216	2.87845	7.50404	2.84784	7.4288	-0.00392746	-0.00057301	-0.0112094	0
ENSG00000173917.10	chr17	48540894	48544989	-	2336	ENSG00000173917.10	ENSG00000173917	protein_coding	HOXB2	3212	InGen	0.67556	3	ENST00000504772.3;ENST00000330070.5;ENST00000571287.1	11	14.0764	13.7247	90.8867	114.751	23.2532	3.58496	3.91422	3.88016	6.52178	6.85489	4.6001	2.19914	5.89909	0.719937	1.69426	2.94066	8.15202	2.93682	8.26243	-0.133896	-0.0990932	-0.124867	-0.177726
ENSG00000184937.12	chr11	32387775	32435630	-	4113	ENSG00000184937.12	ENSG00000184937	protein_coding	WT1	7490	InGen	0.112749	9	ENST00000379079.6;ENST00000379077.7;ENST00000332351.7;ENST00000530998.5;ENST00000452863.7;ENST00000448076.7;ENST00000527882.5;ENST00000526685.1;ENST00000527775.1	18	25.0248	22.6054	132.256	249.805	31.9731	4.24793	4.70181	4.56104	7.05806	7.97042	5.04322	2.18697	6.30859	0.482175	1.4144	3.26861	9.9823	2.81013	7.34755	0.0231408	0.0343615	0	0.0350608
ENSG00000105464.3	chr19	48394875	48444931	+	5093	ENSG00000105464.3	ENSG00000105464	protein_coding	GRIN2D	2906	InGen	0.206728	1	ENST00000263269.3	10	32.063	23.4127	132.883	154.473	39.2397	3.45943	5.04715	4.60956	7.06483	7.28052	5.33055	2.18659	4.98804	0.720989	1.676	2.23337	4.8178	3.60539	13.2883	0.280255	0.319433	0.312363	0.208969
ENSG00000120094.6	chr17	48528526	48530997	-	2472	ENSG00000120094.6	ENSG00000120094	protein_coding	HOXB1	3211	InGen	0.0395998	2	ENST00000239174.6;ENST00000577092.1	18	17.2045	23.4127	136.017	189.781	29.0665	4.24793	4.18623	4.60956	7.09821	7.57577	4.91008	2.18012	6.05392	0.300524	1.24148	3.38955	11.0309	2.85028	7.55648	-0.0855627	-0.153546	-0.131853	0.0287106
ENSG00000006016.10	chr19	18572220	18607741	-	3018	ENSG00000006016.10	ENSG00000006016	protein_coding	CRLF1	9244	InGen	1.84783	5	ENST00000594325.1;ENST00000596360.1;ENST00000392386.7;ENST00000597131.1;ENST00000593286.1	19	35.1911	29.064	132.883	343.371	42.873	4.32193	5.17756	4.90997	7.06483	8.42782	5.45526	2.17948	6.23538	0.545296	1.47512	3.25026	9.75734	2.7429	6.99382	-1.29245	-0.636468	-1.29716	-1.94372
ENSG00000236311.6	chr10	101089321	101131126	-	1891	ENSG00000236311.6	ENSG00000236311	processed_transcript	TLX1NB	100038246	InGen	0.00111817	2	ENST00000445873.5;ENST00000425505.1	24	33.627	22.6054	211.233	337.192	25.4332	4.64386	5.11383	4.56104	7.72951	8.4017	4.72428	2.17892	7.15246	0.163234	1.12509	3.28787	10.0274	3.08565	8.80139	-0.00592647	0	0	-0.0177794
ENSG00000176165.10	chr14	28760330	28770277	+	5358	ENSG00000176165.10	ENSG00000176165	protein_coding	FOXG1	2290	InGen	0.0117417	8	ENST00000636604.1;ENST00000637220.1;ENST00000636893.1;ENST00000637351.1;ENST00000637817.1;ENST00000636346.1;ENST00000636353.1;ENST00000313071.6	12	10.1663	8.88068	88.3795	82.974	16.7132	3.70044	3.48108	3.30461	6.48187	6.39187	4.14675	2.17812	6.05749	0.842144	1.88198	2.91079	8.16166	2.78143	7.36496	0.0222328	0.0224854	0.0183625	0.0258506
ENSG00000169840.4	chr13	27792643	27794768	+	1663	ENSG00000169840.4	ENSG00000169840	protein_coding	GSX1	219409	InGen	0.00743488	1	ENST00000302945.2	27	60.9979	20.9907	198.697	416.636	41.4197	4.80735	5.95415	4.45882	7.64167	8.7061	5.40666	2.17804	6.02588	0.947842	1.97324	2.75195	6.83033	2.83432	7.35916	0	0	0	0
ENSG00000128714.5	chr2	176092891	176095938	+	2240	ENSG00000128714.5	ENSG00000128714	protein_coding	HOXD13	3239	InGen	0.456354	1	ENST00000392539.3	19	14.8585	12.9174	107.81	147.411	23.9798	4.32193	3.98718	3.79881	6.76567	7.21346	4.64269	2.1713	5.96893	0.843879	1.85641	3.22628	9.92104	2.44375	5.67424	-0.0341039	-0.0559895	-0.0444641	-0.00185813
ENSG00000128713.12	chr2	176104216	176109754	+	2110	ENSG00000128713.12	ENSG00000128713	protein_coding	HOXD11	3237	InGen	0.147324	3	ENST00000498438.1;ENST00000249504.6;ENST00000619244.1	19	42.2293	20.1834	176.132	272.755	32.6998	4.32193	5.43394	4.40486	7.46868	8.09674	5.07467	2.15979	5.91538	0.669807	1.62014	2.6628	6.45891	3.14675	9.27012	0	0	0	0
ENSG00000206172.8	chr16	176680	177522	+	835	ENSG00000206172.8	ENSG00000206172	protein_coding	HBA1	3039	InGen	0.0832561	4	ENST00000320868.9;ENST00000472694.1;ENST00000397797.1;ENST00000487791.1	10	18.7686	18.5687	116.586	144.763	21.0732	3.45943	4.30514	4.29048	6.87757	7.18748	4.46422	2.15808	5.96617	0.173748	1.13488	2.88235	7.71306	3.41814	11.6586	0.0942581	0.293955	0.0511368	-0.0623176
ENSG00000229415.9	chr14	36473288	36513829	-	3108	ENSG00000229415.9	ENSG00000229415	protein_coding	SFTA3	253970	InGen	0.00356151	9	ENST00000519052.5;ENST00000518529.6;ENST00000518002.5;ENST00000521114.5;ENST00000518987.5;ENST00000524122.5;ENST00000518446.1;ENST00000418548.3;ENST00000521380.1	17	18.7686	12.9174	115.332	173.892	20.3465	4.16993	4.30514	3.79881	6.86211	7.45032	4.41593	2.15149	6.35853	0.617117	1.57513	3.14519	9.26508	2.69218	6.78424	-0.00749145	0	0	-0.0224743
ENSG00000178919.8	chr9	97853254	97856715	+	3462	ENSG00000178919.8	ENSG00000178919	protein_coding	FOXE1	2304	InGen	0.0215213	1	ENST00000375123.4	17	25.0248	19.376	125.361	206.552	30.5198	4.16993	4.70181	4.3488	6.98141	7.69733	4.97819	2.14546	5.90274	0.629385	1.57513	2.99552	8.25392	2.81148	7.37418	-0.00773593	0.00828891	-0.0303498	-0.00114693
ENSG00000170178.6	chr2	176099730	176101193	+	1346	ENSG00000170178.6	ENSG00000170178	protein_coding	HOXD12	3238	InGen	0.0775124	2	ENST00000406506.3;ENST00000404162.2	26	34.4091	19.376	161.716	285.113	34.8798	4.75489	5.14605	4.3488	7.34621	8.16044	5.1651	2.14067	6.03757	0.816298	1.80015	3.01439	8.28598	2.59132	6.21983	0	0	0	0
ENSG00000106004.4	chr7	27141052	27143668	-	1707	ENSG00000106004.4	ENSG00000106004	protein_coding	HOXA5	3202	InGen	0.0126997	2	ENST00000222726.3;ENST00000520854.1	28	35.1911	31.486	244.454	309.829	37.0597	4.85798	5.17756	5.02175	7.93931	8.27998	5.25019	2.1374	6.24588	0.228446	1.17702	3.10241	8.80418	3.08133	8.7305	0	0	0	0
ENSG00000133937.4	chr14	94768216	94770230	-	1264	ENSG00000133937.4	ENSG00000133937	protein_coding	GSC	145258	InGen	0.031535	1	ENST00000238558.4	13	28.9349	20.1834	115.959	178.306	34.8798	3.80735	4.90376	4.40486	6.86986	7.48628	5.1651	2.13509	5.29868	0.760239	1.72814	2.58252	6.16231	3.0625	8.91992	-0.544473	-0.0589391	-0.500587	-1.07389
ENSG00000116035.2	chr2	70900590	70933446	+	1147	ENSG00000116035.2	ENSG00000116035	protein_coding	VAX2	25806	InGen	0.00368558	1	ENST00000234392.2	22	34.4091	25.8347	186.161	263.928	35.6064	4.52356	5.14605	4.74603	7.54814	8.04946	5.19402	2.12533	5.90556	0.447997	1.37824	2.90341	7.67031	3.02457	8.46187	-0.0097116	0	0	-0.0291348
ENSG00000204612.1	chr9	77019655	77020953	+	1299	ENSG00000204612.1	ENSG00000204612	protein_coding	FOXB2	442425	InGen	0.209891	1	ENST00000376708.1	17	25.0248	29.064	122.227	217.145	42.1464	4.16993	4.70181	4.90997	6.94517	7.76914	5.43117	2.12126	5.36678	0.521201	1.45012	3.06733	8.67719	2.77525	7.18982	-0.0374279	-0.0741354	-0.0786721	0.0405239
ENSG00000106006.6	chr7	27145396	27150603	-	1285	ENSG00000106006.6	ENSG00000106006	protein_coding	HOXA6	3203	InGen	0.0129256	2	ENST00000222728.3;ENST00000521478.1	31	43.7934	36.33	268.273	415.753	37.7864	5	5.48521	5.22227	8.07292	8.70305	5.27748	2.11532	6.49559	0.0552137	1.04009	3.21784	9.49352	3.07292	8.65395	0	0	0	0
ENSG00000130675.14	chr7	156994051	157010651	-	4202	ENSG00000130675.14	ENSG00000130675	protein_coding	MNX1	3110	InGen	0.0185502	8	ENST00000469500.5;ENST00000479817.1;ENST00000543409.5;ENST00000252971.10;ENST00000425745.1;ENST00000428439.1;ENST00000474448.1;ENST00000605400.1	17	30.4989	23.4127	157.328	279.817	23.9798	4.16993	4.97723	4.60956	7.30677	8.13349	4.64269	2.10874	6.50281	0.0331322	1.02422	3.15625	9.17464	3.13685	9.25459	-0.0113484	-0.00141872	-0.0278414	-0.00478506
ENSG00000125798.14	chr20	22581005	22585455	-	2603	ENSG00000125798.14	ENSG00000125798	protein_coding	FOXA2	3170	InGen	0.0974377	2	ENST00000419308.6;ENST00000377115.4	26	25.0248	16.954	135.39	223.324	31.9731	4.75489	4.70181	4.16624	7.09159	7.80944	5.04322	2.1071	5.74719	0.876983	1.88587	3.10762	8.92411	2.33671	5.2073	-0.0369714	0.00524984	-0.0905683	-0.0255958
ENSG00000009709.11	chr1	18631006	18748866	+	6313	ENSG00000009709.11	ENSG00000009709	protein_coding	PAX7	5081	InGen	0.00706681	3	ENST00000375375.7;ENST00000420770.6;ENST00000400661.3	22	25.8068	16.1467	137.897	175.658	33.4264	4.52356	4.74453	4.09986	7.11787	7.46481	5.10544	2.10673	5.42553	1.00559	2.07017	2.72029	6.80665	2.59431	6.26805	-0.0386003	-0.00665262	-0.0331311	-0.0760174
ENSG00000182379.9	chr12	57216795	57226449	+	2150	ENSG00000182379.9	ENSG00000182379	protein_coding	NXPH4	11247	InGen	0.076228	3	ENST00000349394.5;ENST00000556415.1;ENST00000555154.1	23	50.0495	29.064	222.516	319.538	39.9664	4.58496	5.67383	4.90997	7.80423	8.32435	5.35637	2.1054	5.69974	0.446402	1.37511	2.65053	6.38444	3.21927	9.6746	-0.212061	0.00585631	-0.279834	-0.362204
ENSG00000084072.16	chr1	39692182	39763914	+	8071	ENSG00000084072.16	ENSG00000084072	protein_coding	PPIE	10450	InGen	2.87891	15	ENST00000470018.5;ENST00000485507.5;ENST00000324379.9;ENST00000356511.6;ENST00000456578.6;ENST00000495526.5;ENST00000482751.5;ENST00000497370.5;ENST00000470213.5;ENST00000372835.9;ENST00000372830.5;ENST00000474804.5;ENST00000475350.5;ENST00000480169.1;ENST00000467741.2	29	29.7169	20.9907	205.592	215.379	34.8798	4.90689	4.94096	4.45882	7.69064	7.75742	5.1651	2.10216	5.71904	0.706277	1.66168	2.81646	7.2477	2.78375	7.08938	0.0157277	0.165231	-0.00198121	-0.116067
ENSG00000115297.10	chr2	74513463	74517147	+	2775	ENSG00000115297.10	ENSG00000115297	protein_coding	TLX2	3196	InGen	0.0231153	4	ENST00000497238.1;ENST00000621092.1;ENST00000464417.1;ENST00000233638.7	25	26.5888	24.22	144.165	262.163	36.3331	4.70044	4.78601	4.6565	7.18155	8.03981	5.22238	2.10027	5.83917	0.565885	1.50013	3.2538	9.85988	2.48111	5.76661	0.01416	0.0132156	-0.0322419	0.0615064
ENSG00000169856.8	chr15	52756989	52791078	-	3850	ENSG00000169856.8	ENSG00000169856	protein_coding	ONECUT1	3175	InGen	0.178044	4	ENST00000305901.6;ENST00000561401.3;ENST00000560699.2;ENST00000570208.2	24	33.627	15.3394	146.672	209.201	34.8798	4.64386	5.11383	4.03028	7.20626	7.71562	5.1651	2.09967	5.35524	1.13482	2.27387	2.6018	6.2212	2.5624	6.11135	-0.329339	-0.162532	-0.302387	-0.523096
ENSG00000136352.17	chr14	36516392	36521149	-	3165	ENSG00000136352.17	ENSG00000136352	protein_coding	NKX2-1	7080	InGen	0.00479182	5	ENST00000498187.6;ENST00000354822.6;ENST00000518149.5;ENST00000522719.2;ENST00000546983.1	21	33.627	17.7614	158.582	297.471	22.5265	4.45943	5.11383	4.22969	7.31815	8.22145	4.55622	2.09762	6.61127	0.326523	1.26829	3.10762	8.84618	2.85872	7.55151	-0.00435638	-0.0130692	0	0
ENSG00000136327.6	chr14	36580579	36582607	-	1261	ENSG00000136327.6	ENSG00000136327	protein_coding	NKX2-8	26257	InGen	0.000267576	1	ENST00000258829.5	19	33.627	27.4494	143.538	295.705	34.8798	4.32193	5.11383	4.83032	7.17531	8.21289	5.1651	2.09574	5.92089	0.334774	1.27069	3.09906	8.79368	2.85338	7.55465	0.00568891	0.0170667	0	0
ENSG00000143869.6	chr2	20666664	20679245	+	9749	ENSG00000143869.6	ENSG00000143869	protein_coding	GDF7	151449	InGen	0.105673	1	ENST00000272224.4	21	43.0113	33.1007	163.596	323.069	47.233	4.45943	5.4598	5.09173	7.36279	8.34016	5.59195	2.09464	5.49776	0.500219	1.42695	2.88035	7.51126	2.90335	7.79029	-0.0219647	-0.0325241	0	-0.0333701
ENSG00000177374.12	chr17	2054154	2063241	+	8108	ENSG00000177374.12	ENSG00000177374	protein_coding	HIC1	3090	InGen	0.0289636	7	ENST00000574370.1;ENST00000571875.2;ENST00000571990.1;ENST00000399849.4;ENST00000619757.4;ENST00000576444.1;ENST00000322941.3	28	41.4473	14.532	141.031	287.761	34.8798	4.85798	5.4076	3.95717	7.15006	8.17373	5.1651	2.08871	5.52126	1.20792	2.4002	2.76613	6.94282	2.29208	5.03683	-0.02254	-0.070478	-0.022976	0.0258341
ENSG00000122859.4	chr10	69571698	69573238	-	1376	ENSG00000122859.4	ENSG00000122859	protein_coding	NEUROG3	50674	InGen	0.0161828	1	ENST00000242462.4	13	32.845	20.9907	154.194	139.467	35.6064	3.80735	5.08087	4.45882	7.27793	7.13409	5.19402	2.08633	4.92652	0.735204	1.6963	2.05322	4.24622	3.47057	11.8611	-0.278966	-0.1237	-0.246437	-0.466762
ENSG00000162992.3	chr2	181673088	181680876	-	3312	ENSG00000162992.3	ENSG00000162992	protein_coding	NEUROD1	4760	InGen	0.00256875	2	ENST00000496876.1;ENST00000295108.3	11	28.1529	18.5687	139.778	138.584	25.4332	3.58496	4.86557	4.29048	7.13727	7.12499	4.72428	2.08185	5.26311	0.433801	1.36968	2.25943	4.92256	3.55231	12.707	0.00661378	0.0104934	-0.000572498	0.00992041
ENSG00000196767.6	chrX	83508250	83512127	+	3878	ENSG00000196767.6	ENSG00000196767	protein_coding	POU3F4	5456	InGen	0.273739	1	ENST00000373200.4	5	5.47417	10.4953	28.2062	36.1908	29.7931	2.58496	2.6947	3.52298	4.8682	5.21687	4.94454	2.07566	4.49177	1.42156	2.8387	2.52218	6.6112	2.28324	5.64125	-0.122326	0.0349383	-0.181788	-0.220127
ENSG00000163064.6	chr2	118842171	118847678	-	2886	ENSG00000163064.6	ENSG00000163064	protein_coding	EN1	2019	InGen	0.206875	2	ENST00000295206.6;ENST00000546667.1	14	23.4607	19.376	119.093	173.892	25.4332	3.90689	4.6124	4.3488	6.90801	7.45032	4.72428	2.07151	5.60234	0.375476	1.31261	2.83793	7.41206	3.00112	8.50664	0	0	0	0
ENSG00000231764.8	chr7	96955141	97014065	-	16633	ENSG00000231764.8	ENSG00000231764	antisense	DLX6-AS1	NA	InGen	0.0935147	8	ENST00000430027.3;ENST00000452769.3;ENST00000431497.6;ENST00000605417.5;ENST00000437331.3;ENST00000430404.6;ENST00000458352.2;ENST00000437541.1	10	13.2944	7.26601	72.0826	73.2643	16.7132	3.45943	3.83738	3.04719	6.19146	6.2146	4.14675	2.0696	5.30294	1.09956	2.30019	2.37722	5.51091	2.73202	7.20826	0.00511828	0.0153548	0	0
ENSG00000183773.15	chr22	20965108	20981360	+	5401	ENSG00000183773.15	ENSG00000183773	protein_coding	AIFM3	150209	InGen	0.0984153	18	ENST00000399167.6;ENST00000399163.6;ENST00000417515.5;ENST00000467926.5;ENST00000441376.6;ENST00000479523.5;ENST00000472575.5;ENST00000495869.1;ENST00000434714.5;ENST00000426113.5;ENST00000468124.5;ENST00000484206.5;ENST00000405089.5;ENST00000496097.1;ENST00000440238.3;ENST00000465606.5;ENST00000483107.5;ENST00000486003.1	13	42.2293	16.1467	161.089	152.708	29.7931	3.80735	5.43394	4.09986	7.34064	7.26404	4.94454	2.06936	4.8138	0.844678	1.84515	1.83011	3.61615	3.53329	12.3915	-0.0245931	0.00303578	0.0188157	-0.0956307
ENSG00000137273.3	chr6	1389834	1395597	+	2187	ENSG00000137273.3	ENSG00000137273	protein_coding	FOXF2	2295	InGen	0.25648	1	ENST00000259806.1	15	29.7169	13.7247	102.796	191.546	25.4332	4	4.94096	3.88016	6.69761	7.58906	4.72428	2.06327	5.47171	0.844112	1.8531	2.6481	6.4457	2.69761	6.85307	-0.0068149	0	-0.0316775	0.0112328
ENSG00000188452.13	chr2	181536676	181680665	-	4765	ENSG00000188452.13	ENSG00000188452	protein_coding	CERKL	375298	InGen	0.0143637	14	ENST00000410087.7;ENST00000409440.7;ENST00000374969.6;ENST00000339098.9;ENST00000374967.6;ENST00000374970.6;ENST00000452174.5;ENST00000494398.5;ENST00000421817.5;ENST00000479558.5;ENST00000466715.5;ENST00000460319.5;ENST00000476070.1;ENST00000497337.1	12	27.3708	18.5687	141.658	138.584	25.4332	3.70044	4.82634	4.29048	7.15642	7.12499	4.72428	2.06281	5.27577	0.433801	1.36968	2.29866	5.06321	3.45598	11.8048	0.0178089	0.0262264	0.00942102	0.0177794
ENSG00000169884.13	chr12	48965340	48971763	-	2629	ENSG00000169884.13	ENSG00000169884	protein_coding	WNT10B	7480	InGen	0.190028	6	ENST00000301061.8;ENST00000407467.5;ENST00000403957.5;ENST00000413630.1;ENST00000475740.1;ENST00000420388.1	22	40.6653	23.4127	184.907	183.602	48.6863	4.52356	5.38077	4.60956	7.53844	7.52828	5.63478	2.06253	4.84672	1.02522	2.07948	2.1475	4.51496	3.01488	8.40489	-0.0595298	-0.081005	-0.072184	-0.0254004
ENSG00000161921.14	chr17	4733526	4739922	-	2794	ENSG00000161921.14	ENSG00000161921	protein_coding	CXCL16	58191	InGen	0.0933524	5	ENST00000293778.10;ENST00000576153.5;ENST00000574412.5;ENST00000575168.1;ENST00000573123.1	14	39.1012	24.22	134.763	180.954	43.5997	3.90689	5.32557	4.6565	7.08495	7.50743	5.47896	2.06079	4.64706	0.822464	1.80015	2.18186	4.62784	3.17806	9.62593	-0.0107375	-0.0699865	-0.123233	0.161006
ENSG00000187372.11	chr5	141213919	141218979	+	5061	ENSG00000187372.11	ENSG00000187372	protein_coding	PCDHB13	56123	InGen	0.203362	1	ENST00000341948.6	2	5.47417	4.84401	19.431	30.8946	11.6266	1.58496	2.6947	2.54696	4.35268	4.99524	3.65839	2.0599	5.02933	1.11143	2.4002	2.30054	5.6437	2.76772	9.71548	0.202094	0.11108	0.0980646	0.397136
ENSG00000064195.7	chr17	49990005	49995224	-	2715	ENSG00000064195.7	ENSG00000064195	protein_coding	DLX3	1747	InGen	0.150627	2	ENST00000434704.2;ENST00000512495.2	20	25.0248	22.6054	149.806	150.059	39.9664	4.39232	4.70181	4.56104	7.23655	7.23897	5.35637	2.05891	5.02486	0.795326	1.768	2.53716	5.99644	2.84424	7.49032	-0.0484633	-0.0509102	-0.0412109	-0.0532688
ENSG00000107807.12	chr10	101130505	101137789	+	3421	ENSG00000107807.12	ENSG00000107807	protein_coding	TLX1	3195	InGen	0.00372952	5	ENST00000370196.10;ENST00000467928.2;ENST00000463716.3;ENST00000533319.1;ENST00000525019.1	20	29.7169	20.9907	168.611	261.28	21.7999	4.39232	4.94096	4.45882	7.40608	8.03496	4.51095	2.0533	6.38814	0.0521311	1.03855	3.094	8.7923	3.01376	8.43053	-0.295321	-0.146525	-0.282736	-0.456701
ENSG00000163623.9	chr4	84491987	84498450	-	3086	ENSG00000163623.9	ENSG00000163623	protein_coding	NKX6-1	4825	InGen	0.0107162	2	ENST00000515820.6;ENST00000295886.4	17	26.5888	16.954	131.629	170.362	26.8865	4.16993	4.78601	4.16624	7.05125	7.4209	4.80149	2.05049	5.43214	0.635259	1.58585	2.63489	6.40726	2.88133	7.74289	-0.00201183	-0.00346952	0.0272756	-0.0298416
ENSG00000141570.10	chr17	79792132	79801683	-	4164	ENSG00000141570.10	ENSG00000141570	protein_coding	CBX8	57332	InGen	0.339863	4	ENST00000269385.8;ENST00000413392.5;ENST00000427800.2;ENST00000485449.1	27	35.1911	33.1007	199.324	295.705	39.9664	4.80735	5.17756	5.09173	7.64619	8.21289	5.35637	2.04627	5.61429	0.264639	1.20742	3.03532	8.40285	2.83884	7.38237	-0.254578	-0.0162116	-0.348111	-0.399411
ENSG00000141497.13	chr17	4740015	4746119	+	3303	ENSG00000141497.13	ENSG00000141497	protein_coding	ZMYND15	84225	InGen	0.0272304	6	ENST00000269289.10;ENST00000433935.5;ENST00000574829.5;ENST00000592813.5;ENST00000573751.2;ENST00000571782.1	14	40.6653	25.0274	137.27	180.954	44.3264	3.90689	5.38077	4.70196	7.11135	7.50743	5.50228	2.04381	4.54936	0.800321	1.77112	2.12666	4.44984	3.20446	9.80502	0.00517269	-0.0544686	0.0801119	-0.0101252
ENSG00000184302.6	chr14	60508951	60512850	+	2787	ENSG00000184302.6	ENSG00000184302	protein_coding	SIX6	4990	InGen	0.0175696	1	ENST00000327720.5	16	23.4607	21.798	120.973	156.238	33.4264	4.08746	4.6124	4.51084	6.93042	7.29681	5.10544	2.04066	5.07092	0.594608	1.53346	2.68441	6.65957	2.84296	7.56084	-0.174138	-0.146525	-0.0702746	-0.305613
ENSG00000245526.9	chr5	88507546	88691041	-	6174	ENSG00000245526.9	ENSG00000245526	lincRNA	LINC00461	407047	InGen	0.121093	17	ENST00000506978.5;ENST00000506664.5;ENST00000506014.5;ENST00000502301.5;ENST00000508885.5;ENST00000509405.5;ENST00000513805.5;ENST00000505030.5;ENST00000500197.6;ENST00000511014.6;ENST00000504246.5;ENST00000384838.1;ENST00000509783.5;ENST00000515885.5;ENST00000513026.5;ENST00000513893.5;ENST00000509265.1	11	15.6405	16.954	87.1259	99.7454	26.8865	3.58496	4.05663	4.16624	6.46149	6.65457	4.80149	2.03658	4.90332	0.635259	1.58585	2.59794	6.37739	2.87653	7.92054	-0.0713309	-0.00655073	-0.0888343	-0.118608
ENSG00000112238.11	chr6	99606730	99615578	+	3276	ENSG00000112238.11	ENSG00000112238	protein_coding	PRDM13	59336	InGen	0.0186409	2	ENST00000369215.4;ENST00000369214.2	27	30.4989	18.5687	169.237	220.676	30.5198	4.80735	4.97723	4.29048	7.4114	7.79231	4.97819	2.03561	5.52709	0.687711	1.64362	2.81507	7.23552	2.60405	6.26805	0.00893174	0.0203284	0.0275996	-0.0211328
ENSG00000205927.4	chr21	33025845	33029196	+	3352	ENSG00000205927.4	ENSG00000205927	protein_coding	OLIG2	10215	InGen	0.0571029	3	ENST00000382357.3;ENST00000430860.1;ENST00000333337.3	19	27.3708	25.0274	142.285	247.157	27.6131	4.32193	4.82634	4.70196	7.16274	7.95511	4.83861	2.03541	5.84125	0.136649	1.10332	3.12877	9.02993	2.84081	7.48867	-0.0303687	0.00709747	0.00741331	-0.105617
ENSG00000185633.10	chr12	57234903	57240715	-	2806	ENSG00000185633.10	ENSG00000185633	protein_coding	NDUFA4L2	56901	InGen	0.134079	7	ENST00000554503.5;ENST00000393825.5;ENST00000555173.1;ENST00000556732.1;ENST00000554688.1;ENST00000556234.1;ENST00000557276.1	25	35.1911	25.8347	163.596	260.397	39.2397	4.70044	5.17756	4.74603	7.36279	8.0301	5.33055	2.03314	5.38482	0.584521	1.51888	2.85254	7.39952	2.66235	6.54384	-0.0495542	-0.0555923	-0.00305244	-0.0900178
ENSG00000019144.17	chr11	118606440	118658038	+	21722	ENSG00000019144.17	ENSG00000019144	protein_coding	PHLDB1	23187	InGen	1.68662	30	ENST00000361417.6;ENST00000530708.4;ENST00000600882.5;ENST00000530994.5;ENST00000528594.5;ENST00000621027.4;ENST00000356063.9;ENST00000532639.3;ENST00000525427.1;ENST00000527259.5;ENST00000526374.5;ENST00000617208.1;ENST00000532517.5;ENST00000614369.4;ENST00000601898.5;ENST00000527898.5;ENST00000534140.2;ENST00000612681.4;ENST00000526699.5;ENST00000527500.5;ENST00000528875.5;ENST00000392852.7;ENS…	25	30.4989	26.642	157.955	239.212	39.2397	4.70044	4.97723	4.78879	7.31247	7.90817	5.33055	2.02824	5.3129	0.541757	1.47285	2.93094	7.8433	2.61203	6.31819	0.11663	0.065764	0.00323519	0.28089
ENSG00000109705.7	chr4	13540830	13545050	-	2801	ENSG00000109705.7	ENSG00000109705	protein_coding	NKX3-2	579	InGen	0.0539952	1	ENST00000382438.5	19	32.063	21.798	124.734	203.022	38.5131	4.32193	5.04715	4.51084	6.97423	7.67258	5.30426	2.02372	5.02695	0.793421	1.76681	2.62543	6.33196	2.65231	6.56496	0.00770425	0.0394434	-0.0163307	0
ENSG00000237380.6	chr2	176121611	176137098	-	1429	ENSG00000237380.6	ENSG00000237380	antisense	HOXD-AS2	NA	InGen	0.00339191	2	ENST00000440016.6;ENST00000426965.1	11	26.5888	15.3394	116.586	129.757	22.5265	3.58496	4.78601	4.03028	6.87757	7.03075	4.55622	2.02109	5.07989	0.525936	1.46854	2.24474	4.88014	3.29261	10.5987	0	0	0	0
ENSG00000221818.8	chr8	25841730	26045397	-	7077	ENSG00000221818.8	ENSG00000221818	protein_coding	EBF2	64641	InGen	0.0802072	4	ENST00000520164.5;ENST00000408929.7;ENST00000535548.1;ENST00000517825.1	18	28.9349	27.4494	125.988	249.805	32.6998	4.24793	4.90376	4.83032	6.98855	7.97042	5.07467	2.01721	5.49165	0.244342	1.19128	3.06667	8.63334	2.74062	6.99932	-0.232134	-0.0144512	-0.198633	-0.483317
ENSG00000105419.17	chr19	47403124	47419523	-	5122	ENSG00000105419.17	ENSG00000105419	protein_coding	MEIS3	56917	InGen	1.6166	14	ENST00000561204.5;ENST00000441740.6;ENST00000331559.9;ENST00000560245.5;ENST00000561096.5;ENST00000561293.5;ENST00000560253.1;ENST00000558555.5;ENST00000559524.5;ENST00000607695.1;ENST00000559338.1;ENST00000557833.1;ENST00000607330.1;ENST00000561040.1	15	29.7169	25.0274	127.868	146.529	43.5997	4	4.94096	4.70196	7.00975	7.20485	5.47896	2.01688	4.55946	0.777005	1.74208	2.26389	4.93082	3.00975	8.52455	0.157685	0.279035	0.239116	-0.0450958
ENSG00000148704.12	chr10	117128521	117138301	-	5788	ENSG00000148704.12	ENSG00000148704	protein_coding	VAX1	11023	InGen	0.00676264	2	ENST00000277905.6;ENST00000369206.5	19	32.845	17.7614	115.332	243.626	28.3398	4.32193	5.08087	4.22969	6.86211	7.93443	4.87479	2.01294	5.56411	0.645095	1.59559	2.85356	7.41744	2.54018	6.07011	-0.00200813	-0.00602439	0	0
ENSG00000115844.10	chr2	172099439	172102900	-	2970	ENSG00000115844.10	ENSG00000115844	protein_coding	DLX2	1746	InGen	0.53719	2	ENST00000234198.8;ENST00000466293.2	16	28.9349	15.3394	110.318	173.892	26.8865	4.08746	4.90376	4.03028	6.79854	7.45032	4.80149	2.00962	5.16135	0.771215	1.75278	2.54657	6.00978	2.71108	6.89486	0.0202455	-0.0161898	0.0413755	0.0355508
ENSG00000135519.6	chr12	49539157	49558308	+	4265	ENSG00000135519.6	ENSG00000135519	protein_coding	KCNH3	23416	InGen	0.0264501	4	ENST00000257981.6;ENST00000550434.1;ENST00000551415.1;ENST00000548675.1	23	35.9731	22.6054	153.567	234.799	36.3331	4.58496	5.2084	4.56104	7.27209	7.88141	5.22238	2.00716	5.20602	0.66134	1.60728	2.67301	6.52707	2.68713	6.67684	0.00434821	0.0290223	-0.0042386	-0.0117391
ENSG00000188816.3	chr10	123148122	123150672	+	1628	ENSG00000188816.3	ENSG00000188816	protein_coding	HMX2	3167	InGen	0.231689	1	ENST00000339992.3	12	28.1529	15.3394	119.093	132.405	23.9798	3.70044	4.86557	4.03028	6.90801	7.05967	4.64269	2.0047	4.96427	0.612413	1.56329	2.19411	4.70309	3.20757	9.92441	0.283545	0.252502	0.408261	0.189873
ENSG00000142700.11	chr1	50417550	50423500	-	3225	ENSG00000142700.11	ENSG00000142700	protein_coding	DMRTA2	63950	InGen	0.112844	2	ENST00000418121.5;ENST00000404795.3	26	35.9731	20.1834	158.582	263.928	31.2465	4.75489	5.2084	4.40486	7.31815	8.04946	5.01107	2.00351	5.52307	0.606209	1.54813	2.84105	7.33682	2.56326	6.0993	-0.0145566	-0.0211954	-0.0224743	0
ENSG00000128709.12	chr2	176122720	176124937	+	1870	ENSG00000128709.12	ENSG00000128709	protein_coding	HOXD9	3235	InGen	0.0982654	1	ENST00000249499.7	28	37.5372	29.8714	206.846	308.063	33.4264	4.85798	5.26818	4.9482	7.69937	8.27176	5.10544	2.00074	5.74724	0.157247	1.11901	3.00358	8.20689	2.84139	7.38735	0	0	0	0
ENSG00000159263.15	chr21	36699133	36749917	+	7652	ENSG00000159263.15	ENSG00000159263	protein_coding	SIM2	6493	InGen	0.00809864	5	ENST00000460783.1;ENST00000481185.1;ENST00000290399.10;ENST00000431229.1;ENST00000483178.2	22	40.6653	27.4494	186.788	341.606	26.1598	4.52356	5.38077	4.83032	7.55296	8.42041	4.7634	2.0007	6.15387	-0.0669228	0.953021	3.03963	8.40044	3.0294	8.49036	0.00973855	0.00573295	0.00584579	0.0176369
ENSG00000008441.16	chr19	12995608	13098796	+	6302	ENSG00000008441.16	ENSG00000008441	protein_coding	NFIX	4784	InGen	0.0172995	14	ENST00000397661.6;ENST00000592199.5;ENST00000590027.1;ENST00000585382.5;ENST00000587760.5;ENST00000585575.5;ENST00000358552.7;ENST00000360105.8;ENST00000588228.5;ENST00000586797.5;ENST00000591028.1;ENST00000586873.1;ENST00000587260.1;ENST00000588680.1	24	41.4473	34.7154	199.324	323.069	36.3331	4.64386	5.4076	5.15847	7.64619	8.34016	5.22238	1.9996	5.57819	0.0639092	1.0466	2.93256	7.7947	3.00234	8.30517	-0.225491	-0.069516	-0.297901	-0.309056
ENSG00000273706.4	chr17	36936785	36944612	+	4882	ENSG00000273706.4	ENSG00000273706	protein_coding	LHX1	3975	InGen	0.0908691	5	ENST00000619297.1;ENST00000614239.1;ENST00000619939.4;ENST00000616237.1;ENST00000621767.1	22	32.845	25.8347	151.06	243.626	34.8798	4.52356	5.08087	4.74603	7.2485	7.93443	5.1651	1.99919	5.32433	0.41907	1.35011	2.85356	7.41744	2.72494	6.86636	0.025352	0.0125488	0.00548815	0.0580191
ENSG00000108813.10	chr17	49968970	49974959	+	3644	ENSG00000108813.10	ENSG00000108813	protein_coding	DLX4	1748	InGen	0.0592442	6	ENST00000503410.1;ENST00000240306.4;ENST00000505318.2;ENST00000503276.2;ENST00000411890.3;ENST00000611342.1	21	28.1529	26.642	183.654	224.206	26.1598	4.45943	4.86557	4.78879	7.52868	7.8151	4.7634	1.9978	5.72624	-0.02539	0.9819	2.94954	7.96389	3.06925	8.74542	-0.00794549	0.0253496	-0.0456461	-0.00354001
ENSG00000092607.13	chr1	118883046	118989556	-	3806	ENSG00000092607.13	ENSG00000092607	protein_coding	TBX15	6913	InGen	0.0284601	3	ENST00000207157.7;ENST00000449873.5;ENST00000369429.3	19	19.5506	14.532	120.347	120.048	26.1598	4.32193	4.36111	3.95717	6.92299	6.91943	4.7634	1.98854	5.02149	0.806228	1.80015	2.55832	6.14035	2.60106	6.33403	0.0360246	0.0576933	0.0267852	0.0235953
ENSG00000165970.11	chr11	20599400	20659285	+	7114	ENSG00000165970.11	ENSG00000165970	protein_coding	SLC6A5	9152	InGen	0.0108508	3	ENST00000525748.5;ENST00000298923.11;ENST00000528440.1	12	28.1529	16.954	115.959	162.417	21.0732	3.70044	4.86557	4.16624	6.86986	7.35242	4.46422	1.98475	5.24366	0.297988	1.24296	2.48685	5.76912	3.16942	9.66324	0	0	0	0
ENSG00000186897.4	chr12	49332411	49337188	-	2071	ENSG00000186897.4	ENSG00000186897	protein_coding	C1QL4	338761	InGen	0.0196419	1	ENST00000334221.4	26	33.627	40.3667	218.755	276.286	37.7864	4.75489	5.11383	5.3704	7.77975	8.11523	5.27748	1.97778	5.32861	-0.0929195	0.936078	3.0014	8.21618	3.02486	8.41365	-0.0378951	-0.015783	-0.0341232	-0.063779
ENSG00000261678.2	chr8	144330565	144336281	-	3779	ENSG00000261678.2	ENSG00000261678	protein_coding	SCRT1	83482	InGen	0.0151971	1	ENST00000569446.2	22	39.1012	27.4494	149.806	349.55	29.0665	4.52356	5.32557	4.83032	7.23655	8.45348	4.91008	1.97355	5.96747	0.0797586	1.05891	3.1279	8.93963	2.71299	6.80938	0.00924619	-0.00114002	-0.00113901	0.0300176
ENSG00000165556.9	chr13	27962137	27971139	-	4122	ENSG00000165556.9	ENSG00000165556	protein_coding	CDX2	1045	InGen	0.425557	2	ENST00000381020.7;ENST00000548877.1	42	47.7035	20.1834	193.056	408.691	32.6998	5.42626	5.60595	4.40486	7.60033	8.67839	5.07467	1.9721	5.77364	0.669807	1.62014	3.07244	8.56733	2.17406	4.59657	-0.0164568	0.0249308	-0.072586	-0.00171528
ENSG00000128710.5	chr2	176108790	176119942	+	2692	ENSG00000128710.5	ENSG00000128710	protein_coding	HOXD10	3236	InGen	0.310429	3	ENST00000490088.2;ENST00000549469.1;ENST00000249501.4	13	32.845	15.3394	119.72	216.262	16.7132	3.80735	5.08087	4.03028	6.91552	7.76329	4.14675	1.96902	5.76446	0.116475	1.08956	2.68242	6.58432	3.10816	9.20921	0	0	0	0
ENSG00000125533.5	chr20	63005927	63007035	-	1109	ENSG00000125533.5	ENSG00000125533	protein_coding	BHLHE23	128408	InGen	0.0584202	2	ENST00000612929.1;ENST00000370346.2	27	25.0248	22.6054	116.586	262.163	31.9731	4.80735	4.70181	4.56104	6.87757	8.03981	5.04322	1.96346	5.50343	0.482175	1.4144	3.338	10.4761	2.07021	4.31799	-0.0556501	0.0543275	-0.153703	-0.0675751
ENSG00000174963.17	chr3	147386046	147406860	-	8568	ENSG00000174963.17	ENSG00000174963	protein_coding	ZIC4	84107	InGen	0.0160807	17	ENST00000383075.7;ENST00000472749.6;ENST00000525172.6;ENST00000425731.7;ENST00000494569.5;ENST00000493664.5;ENST00000484399.5;ENST00000473123.5;ENST00000463850.5;ENST00000480015.1;ENST00000464502.5;ENST00000491672.5;ENST00000475502.1;ENST00000462748.6;ENST00000484586.5;ENST00000463250.1;ENST00000464144.1	8	23.4607	15.3394	106.557	97.98	18.8932	3.16993	4.6124	4.03028	6.74896	6.62906	4.3142	1.95988	4.77414	0.283925	1.23168	2.01667	4.17634	3.57903	13.3196	-0.0369763	-0.0253511	-0.0268952	-0.0586826
ENSG00000182771.18	chr10	85599555	86366493	-	5927	ENSG00000182771.18	ENSG00000182771	protein_coding	GRID1	2894	InGen	0.0280091	3	ENST00000327946.11;ENST00000552278.2;ENST00000464741.2	39	42.2293	36.33	196.817	314.242	59.5863	5.32193	5.43394	5.22227	7.62802	8.30032	5.92092	1.95704	4.8541	0.698653	1.64014	2.86638	7.44133	2.30609	5.04658	-0.0143217	0.0145933	-0.0478239	-0.00973454
ENSG00000187553.8	chr10	93060808	93069536	+	4364	ENSG00000187553.8	ENSG00000187553	protein_coding	CYP26C1	340665	InGen	0.0841508	2	ENST00000624358.3;ENST00000285949.5	21	25.0248	25.8347	125.361	204.787	33.4264	4.45943	4.70181	4.74603	6.98141	7.68501	5.10544	1.95486	5.05952	0.359417	1.29386	2.98319	8.18337	2.52198	5.96957	0.00865631	-0.00128044	-0.0654344	0.0926838
ENSG00000116983.12	chr1	39678648	39691689	-	4962	ENSG00000116983.12	ENSG00000116983	protein_coding	HPCAL4	51440	InGen	0.12881	3	ENST00000612703.3;ENST00000617690.2;ENST00000372844.7	30	32.845	24.22	202.458	213.614	34.1531	4.9542	5.08087	4.6565	7.66859	7.7456	5.13558	1.95273	5.17114	0.479082	1.41012	2.66473	6.5037	2.71439	6.7486	0.162366	0.231847	0.153933	0.101318
ENSG00000089116.3	chr12	113462034	113472280	-	3125	ENSG00000089116.3	ENSG00000089116	protein_coding	LHX5	64211	InGen	0.86667	2	ENST00000261731.3;ENST00000557836.1	33	40.6653	16.1467	170.491	175.658	45.053	5.08746	5.38077	4.09986	7.42199	7.46481	5.52522	1.94798	4.35579	1.42537	2.79023	2.08404	4.3196	2.33453	5.16639	-0.686666	-0.554315	-0.974263	-0.53142
ENSG00000091010.4	chr5	146339024	146340520	+	1182	ENSG00000091010.4	ENSG00000091010	protein_coding	POU4F3	5459	InGen	0.0151872	1	ENST00000230732.4	25	37.5372	32.2934	211.86	290.409	29.7931	4.70044	5.26818	5.05716	7.73376	8.1869	4.94454	1.94647	5.61067	-0.112627	0.922577	2.91872	7.73658	3.03332	8.4744	-0.057185	0.0258793	-0.0862403	-0.111194
ENSG00000175879.8	chr2	176129694	176132695	+	2629	ENSG00000175879.8	ENSG00000175879	protein_coding	HOXD8	3234	InGen	0.0103181	4	ENST00000429017.2;ENST00000313173.5;ENST00000544999.2;ENST00000450510.2	14	14.0764	12.11	63.9341	116.517	21.0732	3.90689	3.91422	3.7126	6.0209	6.87672	4.46422	1.94271	5.01473	0.751626	1.74015	2.9625	8.27743	2.11401	4.56672	0	0	0	0
ENSG00000019102.11	chr11	124747472	124752238	-	1432	ENSG00000019102.11	ENSG00000019102	protein_coding	VSIG2	23584	InGen	0.0281715	2	ENST00000326621.9;ENST00000403470.1	31	29.7169	20.9907	182.4	165.948	38.5131	5	4.94096	4.45882	7.51885	7.38326	5.30426	1.93553	4.7347	0.845437	1.83477	2.44229	5.5843	2.51885	5.88388	-0.00111041	-0.00333122	0	0
ENSG00000164532.10	chr7	35202430	35254147	-	1875	ENSG00000164532.10	ENSG00000164532	protein_coding	TBX20	57057	InGen	1.18685	2	ENST00000408931.3;ENST00000492961.1	3	16.4225	12.9174	45.7568	64.4373	16.7132	2	4.12288	3.79881	5.5471	6.03204	4.14675	1.93474	3.92418	0.347942	1.29386	1.90916	3.92372	3.5471	15.2523	0.0133699	-0.00320212	0.0501365	-0.00682456
ENSG00000168505.6	chr2	236165236	236168369	-	2315	ENSG00000168505.6	ENSG00000168505	protein_coding	GBX2	2637	InGen	0.227902	3	ENST00000306318.4;ENST00000551105.1;ENST00000465889.1	21	20.3326	20.9907	107.184	199.491	25.4332	4.45943	4.41499	4.45882	6.75734	7.64739	4.72428	1.93192	5.32879	0.265456	1.21164	3.2324	9.81136	2.29791	5.10398	-1.6592	-1.52417	-1.92105	-1.53239
ENSG00000128645.13	chr2	176188579	176190907	+	1975	ENSG00000128645.13	ENSG00000128645	protein_coding	HOXD1	3231	InGen	0.0246137	2	ENST00000331462.5;ENST00000610524.1	11	26.5888	20.1834	102.169	144.763	24.7065	3.58496	4.78601	4.40486	6.68887	7.18748	4.68406	1.92819	4.7019	0.279202	1.2241	2.40147	5.44451	3.10391	9.28811	-0.00066557	-0.000998751	-0.000997961	0
ENSG00000186564.5	chr1	47436017	47440691	+	4675	ENSG00000186564.5	ENSG00000186564	protein_coding	FOXD2	2306	InGen	0.00715548	1	ENST00000334793.5	23	28.1529	23.4127	127.868	202.139	34.8798	4.58496	4.86557	4.60956	7.00975	7.66632	5.1651	1.92703	4.8935	0.555538	1.48978	2.80076	7.18005	2.42479	5.55949	0.00863191	0.00570405	0.0210533	-0.000861568
ENSG00000160808.9	chr3	46857872	46882169	-	1360	ENSG00000160808.9	ENSG00000160808	protein_coding	MYL3	4634	InGen	0.1078	3	ENST00000395869.5;ENST00000292327.4;ENST00000431168.1	13	30.4989	32.2934	134.763	179.189	31.9731	3.80735	4.97723	5.05716	7.08495	7.49336	5.04322	1.92659	4.56411	-0.0139451	0.990083	2.51613	5.87524	3.27759	10.3664	-0.202402	-0.0427215	-0.14045	-0.424035
ENSG00000137203.10	chr6	10393186	10419659	-	8245	ENSG00000137203.10	ENSG00000137203	protein_coding	TFAP2A	7020	InGen	0.709875	19	ENST00000461628.5;ENST00000379613.7;ENST00000489805.5;ENST00000319516.8;ENST00000379608.7;ENST00000488193.5;ENST00000482890.5;ENST00000466073.5;ENST00000497266.5;ENST00000475264.5;ENST00000478375.5;ENST00000498450.1;ENST00000490875.5;ENST00000473652.1;ENST00000474952.5;ENST00000462727.1;ENST00000464323.1;ENST00000465858.1;ENST00000486038.1	22	25.0248	30.6787	124.734	227.737	34.8798	4.52356	4.70181	4.98544	6.97423	7.83755	5.1651	1.92202	4.98499	0.179657	1.13694	3.13573	9.10047	2.45067	5.66974	0.0117779	0	0.00683069	0.0285031
ENSG00000187714.6	chr10	49610301	49612720	+	2420	ENSG00000187714.6	ENSG00000187714	protein_coding	SLC18A3	6572	InGen	0.0264122	1	ENST00000374115.4	28	53.9597	32.2934	178.639	331.896	47.233	4.85798	5.7803	5.05716	7.48896	8.37893	5.59195	1.92146	4.88187	0.534786	1.46262	2.59863	6.15082	2.63098	6.37998	-0.0105247	-0.000857811	-0.0427844	0.012068
ENSG00000169218.13	chr1	37611350	37634923	-	3089	ENSG00000169218.13	ENSG00000169218	protein_coding	RSPO1	284654	InGen	0.0526754	4	ENST00000612451.4;ENST00000615459.4;ENST00000356545.6;ENST00000401068.1	21	28.9349	26.642	144.792	188.016	34.8798	4.45943	4.90376	4.78879	7.18777	7.56236	5.1651	1.92108	4.80154	0.376306	1.3092	2.65861	6.49789	2.72834	6.89486	-0.0122546	0.00712927	-0.0118377	-0.0320552
ENSG00000170370.11	chr10	117542444	117549546	+	3262	ENSG00000170370.11	ENSG00000170370	protein_coding	EMX2	2018	InGen	0.0103523	4	ENST00000553456.4;ENST00000442245.5;ENST00000616794.1;ENST00000546446.2	23	27.3708	18.5687	124.734	189.781	29.0665	4.58496	4.82634	4.29048	6.97423	7.57577	4.91008	1.91944	4.98381	0.619608	1.56535	2.74944	6.93369	2.38927	5.42323	0	0	0	0
ENSG00000129514.5	chr14	37589984	37596059	-	3982	ENSG00000129514.5	ENSG00000129514	protein_coding	FOXA1	3169	InGen	0.0112205	5	ENST00000250448.2;ENST00000545425.2;ENST00000553751.1;ENST00000554607.1;ENST00000557418.1	11	18.7686	13.7247	90.8867	95.3319	20.3465	3.58496	4.30514	3.88016	6.52178	6.58994	4.41593	1.91913	4.74936	0.535765	1.48248	2.2848	5.07933	2.93682	8.26243	-0.00505974	-0.0104934	-0.0112094	0.00652355
ENSG00000116819.6	chr1	35573370	35595328	+	2189	ENSG00000116819.6	ENSG00000116819	protein_coding	TFAP2E	339488	InGen	0.144237	1	ENST00000373235.3	26	32.063	18.5687	140.404	213.614	29.7931	4.75489	5.04715	4.29048	7.14368	7.7456	4.94454	1.91377	5.00852	0.654061	1.60448	2.69846	6.66232	2.38879	5.40017	-0.0543497	-0.00680801	-0.0489187	-0.107322
ENSG00000182853.11	chr17	4785285	4786433	-	803	ENSG00000182853.11	ENSG00000182853	protein_coding	VMO1	284013	InGen	0.359982	4	ENST00000441199.2;ENST00000416307.6;ENST00000328739.5;ENST00000354194.4	18	31.281	16.1467	121.6	188.016	23.2532	4.24793	5.01261	4.09986	6.93782	7.56236	4.6001	1.91329	5.08759	0.500244	1.44012	2.54975	6.01054	2.68989	6.75557	0.0385683	0.224183	0.108899	-0.217377
ENSG00000164236.11	chr5	10564330	10657816	+	9783	ENSG00000164236.11	ENSG00000164236	protein_coding	ANKRD33B	651746	InGen	2.39457	2	ENST00000504806.5;ENST00000296657.6	13	27.3708	22.6054	95.9012	107.69	46.5063	3.80735	4.82634	4.56104	6.59844	6.76407	5.57005	1.91261	3.9713	1.00901	2.05731	1.93773	3.93447	2.79109	7.37701	0.120603	-0.452015	0.0831976	0.730627
ENSG00000120149.8	chr5	174724533	174730893	+	2270	ENSG00000120149.8	ENSG00000120149	protein_coding	MSX2	4488	InGen	11.6628	2	ENST00000239243.6;ENST00000507785.2	6	10.9483	22.6054	58.2929	82.0913	20.3465	2.80735	3.57874	4.56104	5.88979	6.37663	4.41593	1.91174	4.06361	-0.145113	0.900075	2.79789	7.49806	3.08243	9.71548	-0.0661568	-0.00826235	-0.104783	-0.0854254
ENSG00000276380.2	chrX	143884071	143885255	+	1185	ENSG00000276380.2	ENSG00000276380	polymorphic_pseudogene	UBE2NL	389898	InGen	0	1	ENST00000618570.1	12	12.5124	6.45868	28.2062	42.3697	53.773	3.70044	3.75621	2.89892	4.8682	5.43862	5.77539	1.90888	4.015	2.87647	8.3257	1.68241	3.38622	1.16776	2.35052	-0.0107033	-0.0274372	-0.0292762	0.0246034
ENSG00000168267.5	chr10	23192327	23194252	+	1537	ENSG00000168267.5	ENSG00000168267	protein_coding	PTF1A	256297	InGen	0.00540239	1	ENST00000376504.3	25	23.4607	11.3027	114.079	179.189	18.8932	4.70044	4.6124	3.6209	6.84647	7.49336	4.3142	1.90677	5.22327	0.693303	1.67157	2.88097	7.63781	2.14604	4.56314	0.00516083	0.0455828	-0.0269776	-0.00312272
ENSG00000125084.11	chr12	48978453	48981676	+	1347	ENSG00000125084.11	ENSG00000125084	protein_coding	WNT1	7471	InGen	0.0043565	2	ENST00000613114.4;ENST00000293549.3	20	35.9731	29.064	186.788	244.509	25.4332	4.39232	5.2084	4.90997	7.55296	7.93963	4.72428	1.90206	5.37094	-0.18569	0.875073	2.73123	6.79698	3.16064	9.3394	-0.0047851	-0.0143553	0	0
ENSG00000115596.3	chr2	218859821	218874233	+	1703	ENSG00000115596.3	ENSG00000115596	protein_coding	WNT6	7475	InGen	0.464352	2	ENST00000233948.3;ENST00000486233.1	25	28.9349	23.4127	172.371	227.737	23.9798	4.70044	4.90376	4.60956	7.43772	7.83755	4.64269	1.9014	5.48289	0.0331322	1.02422	2.93379	7.87068	2.73728	6.89486	-0.0129448	-0.0192037	0	-0.0196308
ENSG00000168283.13	chr10	22321211	22331484	+	4283	ENSG00000168283.13	ENSG00000168283	protein_coding	BMI1	648	InGen	1.15928	10	ENST00000376663.7;ENST00000602523.1;ENST00000456675.2;ENST00000442508.5;ENST00000416820.5;ENST00000602358.5;ENST00000602524.1;ENST00000443519.1;ENST00000496174.5;ENST00000490311.1	9	3.91012	4.03667	33.8475	23.833	13.8066	3.32193	2.29576	2.33247	5.12298	4.63418	3.88817	1.89839	4.21832	1.55569	3.42029	2.33843	6.0952	1.80105	3.76083	0.00434376	0.0497811	-0.0542774	0.0175276
ENSG00000157240.3	chr7	91264364	91271326	+	6963	ENSG00000157240.3	ENSG00000157240	protein_coding	FZD1	8321	InGen	0.629619	1	ENST00000287934.3	9	21.8967	25.0274	77.097	142.998	26.1598	3.32193	4.51707	4.70196	6.2872	7.1699	4.7634	1.89318	4.40338	0.0614445	1.04525	2.65284	6.53057	2.96527	8.56634	0.0161728	-0.0173754	0.0146735	0.0512205
ENSG00000185924.6	chr17	1934677	2025345	-	3625	ENSG00000185924.6	ENSG00000185924	protein_coding	RTN4RL1	146760	InGen	0.0622993	1	ENST00000331238.6	21	38.3192	27.4494	148.553	233.916	34.8798	4.45943	5.29716	4.83032	7.22451	7.876	5.1651	1.8929	4.80991	0.334774	1.27069	2.57884	6.10441	2.76508	7.07394	-0.0572787	-0.0515927	-0.0436245	-0.0766189
ENSG00000111981.4	chr6	149964007	149973710	+	3142	ENSG00000111981.4	ENSG00000111981	protein_coding	ULBP1	80329	InGen	0.157072	1	ENST00000229708.3	12	35.1911	21.798	102.796	158.886	31.9731	3.70044	5.17756	4.51084	6.69761	7.3209	5.04322	1.89096	4.25655	0.532381	1.46679	2.14334	4.51496	2.99717	8.56634	-0.0676123	-0.0983871	0.041805	-0.146255
ENSG00000184486.9	chr6	98834592	98839470	+	4879	ENSG00000184486.9	ENSG00000184486	protein_coding	POU3F2	5454	InGen	0.114653	1	ENST00000328345.7	8	25.0248	19.376	91.5135	108.572	22.5265	3.16993	4.70181	4.3488	6.53159	6.77574	4.55622	1.881	4.24826	0.207415	1.1626	2.07393	4.3386	3.36167	11.4392	-0.00581864	-0.0931822	0.0572401	0.0184862
ENSG00000171246.5	chr17	80467148	80477843	-	6703	ENSG00000171246.5	ENSG00000171246	protein_coding	NPTX1	4884	InGen	3.7494	4	ENST00000535681.1;ENST00000306773.4;ENST00000571100.1;ENST00000575212.1	19	42.2293	19.376	105.93	258.632	30.5198	4.32193	5.43394	4.3488	6.74052	8.02032	4.97819	1.87812	4.90143	0.629385	1.57513	2.58639	6.12446	2.4186	5.57527	0.875969	1.35879	0.317528	0.951595
ENSG00000255986.6	chr16	56635739	56637086	+	1001	ENSG00000255986.6	ENSG00000255986	transcribed_unprocessed_pseudogene	MT1JP	4498	InGen	0.254324	3	ENST00000563395.4;ENST00000564564.1;ENST00000444023.4	21	35.1911	16.954	142.285	215.379	21.7999	4.45943	5.17756	4.16624	7.16274	7.75742	4.51095	1.87596	5.18782	0.344717	1.28582	2.57986	6.12028	2.70331	6.77546	-0.66159	-0.863034	-0.71558	-0.406156
ENSG00000109851.6	chr11	20156155	20160613	-	1380	ENSG00000109851.6	ENSG00000109851	protein_coding	DBX1	120237	InGen	0.0411087	1	ENST00000524983.2	19	14.0764	8.88068	72.7094	103.276	18.1665	4.32193	3.91422	3.30461	6.20378	6.70427	4.26052	1.87593	4.62739	0.955908	2.04563	2.79004	7.33682	1.88185	3.82681	0	0	0	0
ENSG00000144355.14	chr2	172084740	172089677	+	3656	ENSG00000144355.14	ENSG00000144355	protein_coding	DLX1	1745	InGen	0.512194	7	ENST00000361609.4;ENST00000469444.6;ENST00000361725.4;ENST00000341900.6;ENST00000409492.1;ENST00000475989.2;ENST00000550686.1	23	32.063	15.3394	129.749	184.485	25.4332	4.58496	5.04715	4.03028	7.03065	7.53516	4.72428	1.8759	4.82465	0.693998	1.65803	2.48801	5.75383	2.44569	5.64125	-0.00152114	0.0129262	-0.0297007	0.0122111
ENSG00000100181.22	chr22	16601887	16698742	+	9653	ENSG00000100181.22	ENSG00000100181	transcribed_unprocessed_pseudogene	TPTEP1	387590	InGen	0.0183578	8	ENST00000558085.6;ENST00000400593.6;ENST00000426585.5;ENST00000383140.7;ENST00000585784.1;ENST00000636884.1;ENST00000588424.1;ENST00000415121.1	5	8.60227	7.26601	18.1773	38.8389	29.7931	2.58496	3.26337	3.04719	4.26133	5.31611	4.94454	1.87548	4.15987	1.89735	4.10034	2.05273	4.51496	1.67637	3.63547	-0.0612446	-0.053662	0.0327653	-0.162837
ENSG00000198353.7	chr12	54016931	54056030	+	2725	ENSG00000198353.7	ENSG00000198353	protein_coding	HOXC4	3221	InGen	0.0183944	3	ENST00000303406.4;ENST00000507650.1;ENST00000430889.2	20	26.5888	19.376	147.926	165.065	22.5265	4.39232	4.78601	4.3488	7.21845	7.37561	4.55622	1.87438	5.08631	0.207415	1.1626	2.5896	6.20807	2.82613	7.3963	-0.0094759	0	0	-0.0284277
ENSG00000151615.3	chr4	146638893	146642474	+	3144	ENSG00000151615.3	ENSG00000151615	protein_coding	POU4F2	5458	InGen	0.00977912	1	ENST00000281321.3	20	24.2427	17.7614	112.198	139.467	29.7931	4.39232	4.6578	4.22969	6.82271	7.13409	4.94454	1.87384	4.53935	0.714844	1.67741	2.47629	5.75294	2.43039	5.60991	-0.00259936	-0.00197804	0.00984486	-0.0156649
ENSG00000106038.12	chr7	27242700	27250493	+	3353	ENSG00000106038.12	ENSG00000106038	protein_coding	EVX1	2128	InGen	0.189566	4	ENST00000222761.7;ENST00000496902.6;ENST00000580535.1;ENST00000518886.1	31	35.9731	33.1007	171.745	338.075	32.6998	5	5.2084	5.09173	7.4325	8.40546	5.07467	1.87083	5.42119	-0.0170629	0.987887	3.19706	9.39799	2.4325	5.54015	0	0	0	0
ENSG00000143032.7	chr1	90711539	90717237	-	1979	ENSG00000143032.7	ENSG00000143032	protein_coding	BARHL2	343472	InGen	0.0107186	1	ENST00000370445.4	12	25.8068	21.798	97.1548	161.535	23.2532	3.70044	4.74453	4.51084	6.61699	7.3446	4.6001	1.86863	4.7302	0.0892644	1.06676	2.60008	6.25938	2.91655	8.09623	-0.00772812	0	-0.0231844	0
ENSG00000008197.4	chr6	50713828	50772988	+	1856	ENSG00000008197.4	ENSG00000008197	protein_coding	TFAP2D	83741	InGen	0.00107693	2	ENST00000008391.3;ENST00000492804.1	7	11.7304	12.11	65.8145	64.4373	13.8066	3	3.6702	3.7126	6.06209	6.03204	3.88817	1.8665	4.6711	0.175568	1.1401	2.36184	5.49321	3.06209	9.40208	0	0	0	0
ENSG00000136535.14	chr2	161416094	161425870	+	9600	ENSG00000136535.14	ENSG00000136535	protein_coding	TBR1	10716	InGen	0.002841	6	ENST00000389554.7;ENST00000463544.1;ENST00000411412.5;ENST00000410035.1;ENST00000477804.5;ENST00000489530.1	12	30.4989	12.9174	100.916	138.584	18.1665	3.70044	4.97723	3.79881	6.67123	7.12499	4.26052	1.86009	4.64965	0.461705	1.40637	2.14776	4.54391	2.97079	8.40963	0.00345006	0	0.0103502	0
ENSG00000169184.5	chr22	27748277	27801498	-	7693	ENSG00000169184.5	ENSG00000169184	protein_coding	MN1	4330	InGen	0.259378	3	ENST00000302326.4;ENST00000424656.1;ENST00000497225.1	11	34.4091	25.0274	95.9012	150.942	34.8798	3.58496	5.14605	4.70196	6.59844	7.24738	5.1651	1.85932	3.99968	0.463141	1.39366	2.10133	4.3867	3.01348	8.71829	-0.251061	-0.455713	-0.397276	0.0998073
ENSG00000112837.16	chr6	84687351	84764519	-	8469	ENSG00000112837.16	ENSG00000112837	protein_coding	TBX18	9096	InGen	0.0181355	7	ENST00000330469.4;ENST00000606784.5;ENST00000369663.9;ENST00000607343.1;ENST00000606521.1;ENST00000606325.5;ENST00000606621.1	19	26.5888	12.9174	95.9012	130.64	27.6131	4.32193	4.78601	3.79881	6.59844	7.04045	4.83861	1.85692	4.34406	1.03979	2.13768	2.25444	4.91334	2.27651	5.04743	-0.0117755	-0.0160684	-0.00901017	-0.0102481
ENSG00000105664.10	chr19	18782773	18791314	-	3101	ENSG00000105664.10	ENSG00000105664	protein_coding	COMP	1311	InGen	0.0430354	4	ENST00000542601.6;ENST00000222271.6;ENST00000425807.1;ENST00000612179.1	28	48.4855	25.8347	194.31	352.198	25.4332	4.85798	5.62893	4.74603	7.60962	8.46433	4.72428	1.8551	5.58972	-0.021751	0.984457	2.8354	7.26399	2.75164	6.93963	-0.0224202	0.0208519	-0.0177836	-0.070329
ENSG00000204335.3	chr2	170715351	170718078	+	2060	ENSG00000204335.3	ENSG00000204335	protein_coding	SP5	389058	InGen	0.247709	2	ENST00000375281.3;ENST00000487037.1	14	31.281	30.6787	119.093	186.25	31.2465	3.90689	5.01261	4.98544	6.90801	7.54882	5.01107	1.85432	4.43116	0.0256269	1.01851	2.53621	5.95411	3.00112	8.50664	-0.0466666	0.0313952	-0.0535392	-0.117856
ENSG00000164690.7	chr7	155799986	155812273	-	5038	ENSG00000164690.7	ENSG00000164690	protein_coding	SHH	6469	InGen	0.0102678	5	ENST00000297261.6;ENST00000441114.5;ENST00000430104.5;ENST00000435425.1;ENST00000472308.1	39	38.3192	24.22	154.194	261.28	45.053	5.32193	5.29716	4.6565	7.27793	8.03496	5.52522	1.85418	4.53546	0.868726	1.86016	2.7378	6.81852	1.956	3.95369	0.00649614	0.0194884	0	0
ENSG00000182450.12	chr11	64291302	64300031	+	2632	ENSG00000182450.12	ENSG00000182450	protein_coding	KCNK4	50801	InGen	0.00541079	10	ENST00000538846.1;ENST00000538767.1;ENST00000422670.6;ENST00000453423.5;ENST00000539651.1;ENST00000541349.5;ENST00000545838.1;ENST00000394525.6;ENST00000539216.1;ENST00000536690.1	22	43.0113	29.064	127.868	264.811	40.6931	4.52356	5.4598	4.90997	7.00975	8.05426	5.38174	1.8508	4.60665	0.471768	1.40012	2.59445	6.15677	2.48619	5.81219	-0.0495245	-0.0710817	-0.0935602	0.0160684
ENSG00000148677.6	chr10	90912096	90921276	-	1979	ENSG00000148677.6	ENSG00000148677	protein_coding	ANKRD1	27063	InGen	17.8909	1	ENST00000371697.3	6	13.2944	8.07334	53.2784	49.4313	14.5332	2.80735	3.83738	3.18163	5.76231	5.65625	3.95729	1.84982	4.28398	0.775652	1.80015	1.81887	3.71821	2.95495	8.87974	0.200627	0.391065	0.155267	0.0555493
ENSG00000154342.5	chr1	228007051	228061260	+	2932	ENSG00000154342.5	ENSG00000154342	protein_coding	WNT3A	89780	InGen	0.0558367	1	ENST00000284523.1	29	53.9597	29.064	179.266	296.588	42.1464	4.90689	5.7803	4.90997	7.49399	8.21717	5.43117	1.84839	4.62403	0.521201	1.45012	2.43687	5.49648	2.58709	6.18159	-0.00786338	-0.0229978	-0.00183182	0.00123949
ENSG00000173253.15	chr9	1049858	1057552	+	3560	ENSG00000173253.15	ENSG00000173253	protein_coding	DMRT2	10655	InGen	0.00922549	9	ENST00000635183.1;ENST00000382255.7;ENST00000382251.7;ENST00000412350.6;ENST00000302441.7;ENST00000259622.10;ENST00000358146.6;ENST00000634526.1;ENST00000634824.1	18	29.7169	11.3027	107.184	112.986	26.1598	4.24793	4.94096	3.6209	6.75734	6.83271	4.7634	1.84789	4.17369	1.1425	2.31448	1.89175	3.80207	2.50941	5.95465	0.00345009	0.0104934	0.0112094	-0.0113525
ENSG00000138675.16	chr4	80266599	80336680	+	5998	ENSG00000138675.16	ENSG00000138675	protein_coding	FGF5	2250	InGen	0.00222148	5	ENST00000312465.11;ENST00000456523.3;ENST00000380628.3;ENST00000507780.1;ENST00000503413.1	27	24.2427	19.376	137.897	154.473	29.7931	4.80735	4.6578	4.3488	7.11787	7.28052	4.94454	1.84299	4.562	0.595736	1.53763	2.62272	6.37192	2.31052	5.1073	-0.000802962	-0.00685435	-0.00647756	0.010923
ENSG00000162367.11	chr1	47216290	47232220	-	5700	ENSG00000162367.11	ENSG00000162367	protein_coding	TAL1	6886	InGen	0.0382506	6	ENST00000371884.6;ENST00000294339.3;ENST00000459729.1;ENST00000464796.5;ENST00000481091.1;ENST00000465912.1	16	17.9866	20.9907	112.198	94.4492	29.0665	4.08746	4.24691	4.45882	6.82271	6.57666	4.91008	1.83875	4.28748	0.451262	1.38473	2.32975	5.2511	2.73524	7.01238	-0.0108459	-0.00806254	-0.00833399	-0.0161411
ENSG00000181965.5	chr5	135534282	135535949	-	1668	ENSG00000181965.5	ENSG00000181965	protein_coding	NEUROG1	4762	InGen	0.00845039	1	ENST00000314744.5	33	30.4989	22.6054	186.788	173.892	34.1531	5.08746	4.97723	4.56104	7.55296	7.45032	5.13558	1.83771	4.58552	0.574537	1.51084	2.47309	5.70159	2.4655	5.66024	-0.0652535	-0.0196308	-0.0413832	-0.134747
ENSG00000151702.16	chr11	128686535	128813267	+	8172	ENSG00000151702.16	ENSG00000151702	protein_coding	FLI1	2313	InGen	0.175867	9	ENST00000608303.5;ENST00000344954.10;ENST00000527767.7;ENST00000527786.6;ENST00000281428.12;ENST00000429175.7;ENST00000534087.3;ENST00000608055.1;ENST00000528790.1	20	32.063	19.376	110.944	159.769	34.8798	4.39232	5.04715	4.3488	6.80664	7.32885	5.1651	1.83744	4.27768	0.816298	1.80015	2.2817	4.98298	2.41432	5.54722	-0.0164542	-0.0945142	0.0462996	-0.00114796
ENSG00000121075.9	chr17	61452404	61485110	+	3996	ENSG00000121075.9	ENSG00000121075	protein_coding	TBX4	9496	InGen	0.568827	7	ENST00000589003.5;ENST00000393853.8;ENST00000240335.1;ENST00000593249.5;ENST00000590174.5;ENST00000589449.5;ENST00000586874.2	31	25.8068	25.0274	144.165	232.151	29.0665	5	4.74453	4.70196	7.18155	7.86512	4.91008	1.83676	4.95371	0.208126	1.16139	3.12059	8.99572	2.18155	4.65049	-0.00449933	0	0	-0.013498
ENSG00000179388.8	chr8	22687659	22693302	-	4855	ENSG00000179388.8	ENSG00000179388	protein_coding	EGR3	1960	InGen	0.0526486	5	ENST00000317216.2;ENST00000522910.1;ENST00000519492.1;ENST00000524088.1;ENST00000518773.1	23	31.281	35.5227	134.763	225.972	40.6931	4.58496	5.01261	5.19072	7.08495	7.82637	5.38174	1.83492	4.47006	0.191013	1.14555	2.81376	7.22394	2.49998	5.85926	0.108816	-0.029846	-0.00892435	0.365217
ENSG00000167244.18	chr11	2129112	2141238	-	6259	ENSG00000167244.18	ENSG00000167244	protein_coding	IGF2	3481	InGen	0.723621	7	ENST00000381395.5;ENST00000381406.8;ENST00000416167.6;ENST00000434045.6;ENST00000381392.5;ENST00000381389.5;ENST00000418738.2	18	22.6787	13.7247	83.3651	158.886	21.0732	4.24793	4.56552	3.88016	6.39857	7.3209	4.46422	1.83003	4.84023	0.584058	1.53542	2.75539	7.00598	2.15065	4.63139	-0.00201566	-0.00518438	-0.00547185	0.00460925
ENSG00000139219.17	chr12	47972965	48004486	-	6596	ENSG00000139219.17	ENSG00000139219	protein_coding	COL2A1	1280	InGen	1.41385	9	ENST00000380518.7;ENST00000493991.5;ENST00000337299.6;ENST00000546974.1;ENST00000483376.1;ENST00000474996.6;ENST00000466884.1;ENST00000490609.1;ENST00000465743.2	16	39.1012	18.5687	119.72	164.183	29.0665	4.08746	5.32557	4.29048	6.91552	7.36792	4.91008	1.83	4.24826	0.619608	1.56535	2.04234	4.19892	2.82806	7.48249	-0.138084	0.0539413	-0.100281	-0.367912
ENSG00000108963.17	chr17	2030110	2043430	+	5757	ENSG00000108963.17	ENSG00000108963	protein_coding	DPH1	1801	InGen	0.868497	17	ENST00000263083.10;ENST00000571418.5;ENST00000575667.5;ENST00000572819.6;ENST00000576129.5;ENST00000570477.5;ENST00000570833.5;ENST00000576891.2;ENST00000572214.5;ENST00000570867.5;ENST00000575998.1;ENST00000571710.5;ENST00000572684.1;ENST00000607788.1;ENST00000572248.1;ENST00000575162.1;ENST00000263084.6	20	29.7169	24.22	125.988	139.467	39.9664	4.39232	4.94096	4.6565	6.98855	7.13409	5.35637	1.82974	4.13083	0.699871	1.65014	2.19313	4.69319	2.59623	6.29939	-0.150577	-0.24495	-0.169409	-0.0373714
ENSG00000164330.16	chr5	158695916	159099761	-	6178	ENSG00000164330.16	ENSG00000164330	protein_coding	EBF1	1879	InGen	0.0190219	11	ENST00000622875.4;ENST00000519890.5;ENST00000519739.5;ENST00000518836.5;ENST00000313708.10;ENST00000518323.1;ENST00000380654.8;ENST00000517373.1;ENST00000522192.5;ENST00000523464.1;ENST00000523315.1	18	27.3708	21.798	124.107	141.232	29.7931	4.24793	4.82634	4.51084	6.96702	7.15211	4.94454	1.82619	4.39389	0.433699	1.36678	2.32577	5.15996	2.7191	6.89486	-0.00105766	-0.0223025	0.000537417	0.0185921
ENSG00000136630.12	chr1	220879400	220885059	+	5660	ENSG00000136630.12	ENSG00000136630	protein_coding	HLX	3142	InGen	0.0191097	3	ENST00000366903.7;ENST00000549319.2;ENST00000427693.1	21	28.9349	14.532	117.213	127.109	29.0665	4.45943	4.90376	3.95717	6.88524	7.00123	4.91008	1.8254	4.24075	0.95291	2.00017	2.09747	4.39294	2.42581	5.58155	-0.0231009	-0.0164626	-0.0608753	0.00803512
ENSG00000116981.3	chr1	39659121	39672038	-	1107	ENSG00000116981.3	ENSG00000116981	protein_coding	NT5C1A	84618	InGen	0.00189287	1	ENST00000235628.1	22	39.1012	33.1007	175.505	185.368	41.4197	4.52356	5.32557	5.09173	7.46357	7.54201	5.40666	1.82379	4.27054	0.314933	1.25132	2.21643	4.74071	2.94001	7.97752	0	0	0	0
ENSG00000054598.6	chr6	1609972	1613897	+	3926	ENSG00000054598.6	ENSG00000054598	protein_coding	FOXC1	2296	InGen	0.0729393	1	ENST00000380874.3	11	14.8585	18.5687	58.9197	127.992	20.3465	3.58496	3.98718	4.29048	5.90496	7.01114	4.41593	1.82314	4.66512	0.125454	1.09574	3.02396	8.61407	2.32	5.35633	-0.694509	-0.423757	-0.622104	-1.03767
ENSG00000182687.3	chr17	76074794	76077541	+	1364	ENSG00000182687.3	ENSG00000182687	protein_coding	GALR2	8811	InGen	0.0561242	1	ENST00000329003.3	27	36.7551	33.908	141.031	279.817	39.9664	4.80735	5.2386	5.12549	7.15006	8.13349	5.35637	1.82282	4.7184	0.230881	1.17867	2.89488	7.613	2.34271	5.22338	-0.189347	-0.14036	-0.189887	-0.237792
ENSG00000117707.15	chr1	213983181	214041502	+	8928	ENSG00000117707.15	ENSG00000117707	protein_coding	PROX1	5629	InGen	0.158198	7	ENST00000471129.1;ENST00000498508.6;ENST00000366958.8;ENST00000607726.1;ENST00000261454.8;ENST00000435016.2;ENST00000607425.1	18	19.5506	8.88068	68.3217	75.0297	31.2465	4.24793	4.36111	3.30461	6.11524	6.24849	5.01107	1.82038	3.76035	1.70646	3.51848	1.88738	3.83772	1.86731	3.79565	-0.116696	-0.272677	-0.09589	0.0184798
ENSG00000167874.6	chr17	7855065	7856099	+	875	ENSG00000167874.6	ENSG00000167874	protein_coding	TMEM88	92162	InGen	0.861274	2	ENST00000301599.6;ENST00000574668.1	18	26.5888	22.6054	109.691	127.992	37.0597	4.24793	4.78601	4.56104	6.79039	7.01114	5.25019	1.81891	4.08878	0.689151	1.63942	2.22512	4.81375	2.54247	6.09394	-0.132309	-0.0460676	-0.109889	-0.240969
ENSG00000125492.9	chr9	132582185	132590266	+	2341	ENSG00000125492.9	ENSG00000125492	protein_coding	BARHL1	56751	InGen	0.0101715	2	ENST00000263610.6;ENST00000542090.1	28	28.1529	22.6054	154.821	185.368	29.0665	4.85798	4.86557	4.56104	7.28374	7.54201	4.91008	1.81708	4.68846	0.349041	1.28582	2.67644	6.58432	2.42576	5.52932	-0.000713182	0	0	-0.00213955
ENSG00000137857.17	chr15	45129933	45165576	+	8784	ENSG00000137857.17	ENSG00000137857	protein_coding	DUOX1	53905	InGen	0.0362729	12	ENST00000321429.8;ENST00000389037.7;ENST00000558322.5;ENST00000561220.6;ENST00000558991.1;ENST00000561166.1;ENST00000559219.1;ENST00000557893.5;ENST00000558446.1;ENST00000559716.6;ENST00000559221.1;ENST00000558744.1	17	22.6787	24.22	114.079	104.159	37.7864	4.16993	4.56552	4.6565	6.84647	6.71643	5.27748	1.81615	4.00671	0.620981	1.56013	2.15091	4.59281	2.67655	6.7105	0.0149006	-0.00373558	0.00971326	0.0387241
ENSG00000140254.12	chr15	45117367	45129938	-	3721	ENSG00000140254.12	ENSG00000140254	protein_coding	DUOXA1	90527	InGen	0.0268687	16	ENST00000613425.4;ENST00000267803.8;ENST00000559014.5;ENST00000558996.5;ENST00000430224.6;ENST00000559013.5;ENST00000558422.5;ENST00000560572.5;ENST00000558326.5;ENST00000559988.5;ENST00000559226.5;ENST00000558377.5;ENST00000559644.5;ENST00000558851.1;ENST00000559407.1;ENST00000558976.1	17	22.6787	24.22	114.079	104.159	37.7864	4.16993	4.56552	4.6565	6.84647	6.71643	5.27748	1.81615	4.00671	0.620981	1.56013	2.15091	4.59281	2.67655	6.7105	0.0103239	0	0	0.0309716
ENSG00000108557.17	chr17	17681473	17811453	+	9693	ENSG00000108557.17	ENSG00000108557	protein_coding	RAI1	10743	InGen	0.346526	6	ENST00000353383.5;ENST00000489697.1;ENST00000471135.2;ENST00000395774.1;ENST00000583166.1;ENST00000582514.1	22	18.7686	20.1834	103.423	123.578	31.2465	4.52356	4.30514	4.40486	6.70629	6.96091	5.01107	1.8149	4.23691	0.606209	1.54813	2.65577	6.58432	2.18273	4.70104	-0.345889	-0.280725	-0.407812	-0.349132
ENSG00000006377.10	chr7	97005548	97011039	+	3449	ENSG00000006377.10	ENSG00000006377	protein_coding	DLX6	1750	InGen	0.184554	3	ENST00000518156.2;ENST00000493273.2;ENST00000555308.1	15	25.8068	20.9907	107.184	116.517	31.2465	4	4.74453	4.45882	6.75734	6.87672	5.01107	1.81393	4.12552	0.552247	1.48859	2.1322	4.51496	2.75734	7.14558	0.0103239	0	0	0.0309716
ENSG00000112541.13	chr6	165327287	165986603	-	12348	ENSG00000112541.13	ENSG00000112541	protein_coding	PDE10A	10846	InGen	0.434586	5	ENST00000366882.5;ENST00000539869.2;ENST00000580695.1;ENST00000616273.1;ENST00000535229.1	24	33.627	15.3394	115.332	145.646	34.8798	4.64386	5.11383	4.03028	6.86211	7.19619	5.1651	1.81181	4.05471	1.13482	2.27387	2.08237	4.33121	2.21825	4.80551	-0.0566149	-0.133235	-0.127578	0.0909686
ENSG00000179528.15	chr2	74497517	74503316	-	2389	ENSG00000179528.15	ENSG00000179528	protein_coding	LBX2	85474	InGen	0.022468	6	ENST00000377566.8;ENST00000460508.3;ENST00000341396.2;ENST00000550249.2;ENST00000479098.1;ENST00000618878.1	24	28.9349	26.642	155.448	175.658	31.2465	4.64386	4.90376	4.78879	7.28954	7.46481	5.01107	1.80967	4.55348	0.222277	1.17283	2.56106	6.0708	2.64568	6.47699	-0.0256394	-0.044604	-0.023894	-0.00842029
ENSG00000185269.11	chr17	81952507	81961840	-	3019	ENSG00000185269.11	ENSG00000185269	protein_coding	NOTUM	147111	InGen	0.60801	4	ENST00000409678.7;ENST00000477214.5;ENST00000425009.1;ENST00000489218.1	22	39.8832	23.4127	122.227	209.201	37.0597	4.52356	5.35344	4.60956	6.94517	7.71562	5.25019	1.80814	4.3201	0.640634	1.58289	2.36219	5.24532	2.42161	5.55577	-0.167025	-0.0468043	-0.0915892	-0.362683
ENSG00000110680.12	chr11	14966668	14972354	-	2128	ENSG00000110680.12	ENSG00000110680	protein_coding	CALCA	796	InGen	0.261109	6	ENST00000486207.5;ENST00000361010.7;ENST00000494746.1;ENST00000469608.5;ENST00000331587.8;ENST00000396372.2	38	23.4607	16.1467	125.988	141.232	37.7864	5.2854	4.6124	4.09986	6.98855	7.15211	5.27748	1.80683	3.93012	1.17762	2.3402	2.53971	6.01995	1.70314	3.31547	-0.0461988	0.0351816	-0.0742155	-0.0995626
ENSG00000205143.2	chr9	34621379	34628107	-	1411	ENSG00000205143.2	ENSG00000205143	protein_coding	ARID3C	138715	InGen	0.0288749	1	ENST00000378909.2	38	31.281	31.486	183.654	189.781	48.6863	5.2854	5.01261	5.02175	7.52868	7.57577	5.63478	1.80649	4.18908	0.613029	1.54628	2.56316	6.06698	2.24328	4.833	0.0292961	0.0489336	0.026446	0.0125086
ENSG00000158815.10	chr8	22042398	22048809	+	3287	ENSG00000158815.10	ENSG00000158815	protein_coding	FGF17	8822	InGen	0.0478491	4	ENST00000518533.5;ENST00000359441.3;ENST00000521709.1;ENST00000524314.1	33	43.7934	33.908	199.951	301.884	36.3331	5.08746	5.48521	5.12549	7.6507	8.24262	5.22238	1.80585	4.86144	0.0968951	1.07152	2.75741	6.89338	2.56324	6.05912	-0.122283	-0.0265876	-0.135468	-0.204793
ENSG00000064218.4	chr9	976964	991731	+	2387	ENSG00000064218.4	ENSG00000064218	protein_coding	DMRT3	58524	InGen	0.0262771	2	ENST00000190165.2;ENST00000417254.1	14	23.4607	19.376	108.437	119.165	23.2532	3.90689	4.6124	4.3488	6.77396	6.90887	4.6001	1.80495	4.41361	0.251301	1.2001	2.29648	5.07933	2.86707	7.74552	0.00468986	0.0140696	0	0
ENSG00000143632.14	chr1	229431245	229434098	-	1495	ENSG00000143632.14	ENSG00000143632	protein_coding	ACTA1	58	InGen	6.23075	2	ENST00000366684.7;ENST00000366683.3	30	35.9731	25.8347	118.466	270.107	39.2397	4.9542	5.2084	4.74603	6.90046	8.08272	5.33055	1.8017	4.65987	0.584521	1.51888	2.87431	7.50858	1.94626	3.94887	-0.239215	-0.578532	0.171977	-0.311088
ENSG00000163501.6	chr2	219054420	219060467	-	2023	ENSG00000163501.6	ENSG00000163501	protein_coding	IHH	3549	InGen	0.0463846	1	ENST00000295731.6	19	41.4473	29.064	122.854	267.459	31.2465	4.32193	5.4076	4.90997	6.95249	8.06856	5.01107	1.79754	4.70956	0.101102	1.07509	2.66096	6.45299	2.63057	6.46599	0.0043637	0.0147838	-0.00169264	0
ENSG00000197322.3	chr17	34574123	34579369	-	3997	ENSG00000197322.3	ENSG00000197322	lincRNA	C17orf102	NA	InGen	0.0201511	1	ENST00000623254.1	24	35.9731	29.064	122.854	220.676	41.4197	4.64386	5.2084	4.90997	6.95249	7.79231	5.40666	1.79641	4.32347	0.496696	1.42512	2.5839	6.13446	2.30864	5.11891	0.00775383	0.00776959	0.0164963	-0.00100441
ENSG00000087494.15	chr12	27958084	27972705	-	3377	ENSG00000087494.15	ENSG00000087494	protein_coding	PTHLH	5744	InGen	1.01047	9	ENST00000395872.5;ENST00000545234.5;ENST00000539239.5;ENST00000538310.1;ENST00000201015.8;ENST00000535992.5;ENST00000395868.7;ENST00000542963.1;ENST00000534890.1	13	13.2944	13.7247	67.0681	78.5605	21.7999	3.80735	3.83738	3.88016	6.08891	6.31398	4.51095	1.79631	4.18372	0.630788	1.58837	2.4766	5.90929	2.28155	5.15909	-0.0290133	-0.0263775	-0.0132121	-0.0474504
ENSG00000101438.3	chr20	38724462	38729372	+	2574	ENSG00000101438.3	ENSG00000101438	protein_coding	SLC32A1	140679	InGen	0.0245259	1	ENST00000217420.1	29	38.3192	20.9907	146.046	226.855	31.2465	4.90689	5.29716	4.45882	7.20012	7.83197	5.01107	1.79343	4.57646	0.552247	1.48859	2.53481	5.92013	2.29323	5.03605	0.00313973	0.0192143	0.0200679	-0.029863
ENSG00000152977.9	chr3	147393422	147510293	+	6806	ENSG00000152977.9	ENSG00000152977	protein_coding	ZIC1	7545	InGen	0.180383	5	ENST00000472523.1;ENST00000488404.5;ENST00000282928.4;ENST00000474034.1;ENST00000481840.1	18	16.4225	17.7614	108.437	102.394	21.7999	4.24793	4.12288	4.22969	6.77396	6.692	4.51095	1.79214	4.4579	0.28126	1.22738	2.56912	6.23495	2.52603	6.02429	-1.39543	-0.928378	-1.41095	-1.84697
ENSG00000140939.14	chr16	67170154	67175735	+	2992	ENSG00000140939.14	ENSG00000140939	protein_coding	NOL3	8996	InGen	0.337266	13	ENST00000565560.5;ENST00000563439.5;ENST00000268605.11;ENST00000568086.1;ENST00000564992.1;ENST00000564053.5;ENST00000565645.1;ENST00000568199.1;ENST00000566871.5;ENST00000568503.1;ENST00000563258.1;ENST00000568146.1;ENST00000564860.1	25	33.627	25.0274	152.94	167.713	36.3331	4.70044	5.11383	4.70196	7.26623	7.39843	5.22238	1.79027	4.2674	0.520425	1.45173	2.2846	4.98746	2.56579	6.11762	0.0819127	0.0929807	0.30306	-0.150303
ENSG00000142538.1	chr19	49422414	49423441	-	459	ENSG00000142538.1	ENSG00000142538	protein_coding	PTH2	113091	InGen	0.0319897	1	ENST00000270631.1	13	30.4989	22.6054	120.347	113.869	29.7931	3.80735	4.97723	4.56104	6.92299	6.84384	4.94454	1.78858	3.99381	0.383494	1.31797	1.86661	3.73353	3.11563	9.25743	-0.0273868	0	0	-0.0821603
ENSG00000164458.9	chr6	166157656	166168700	-	2629	ENSG00000164458.9	ENSG00000164458	protein_coding	T	6862	InGen	0.245442	4	ENST00000296946.6;ENST00000366871.7;ENST00000366876.6;ENST00000461348.2	19	24.2427	24.22	86.4991	176.541	32.6998	4.32193	4.6578	4.6565	6.4512	7.472	5.07467	1.78721	4.38374	0.418169	1.35011	2.81421	7.2822	2.12927	4.55258	-0.0496394	-0.0515679	-0.0552381	-0.0421122
ENSG00000205362.11	chr16	56638666	56640087	+	396	ENSG00000205362.11	ENSG00000205362	protein_coding	MT1A	4489	InGen	0.50394	1	ENST00000290705.12	23	30.4989	16.954	132.883	148.294	26.8865	4.58496	4.97723	4.16624	7.06483	7.22201	4.80149	1.78663	4.37261	0.635259	1.58585	2.24478	4.86227	2.47986	5.77751	-0.622669	-0.458874	-0.573171	-0.835961
ENSG00000049449.8	chr11	31812391	32105755	+	7225	ENSG00000049449.8	ENSG00000049449	protein_coding	RCN1	5954	InGen	13.8064	11	ENST00000530348.5;ENST00000532942.5;ENST00000506388.2;ENST00000530146.1;ENST00000054950.3;ENST00000532721.1;ENST00000533898.5;ENST00000532474.5;ENST00000527337.1;ENST00000531345.1;ENST00000528630.1	20	26.5888	23.4127	103.423	153.59	34.8798	4.39232	4.78601	4.60956	6.70629	7.27231	5.1651	1.78527	4.16981	0.555538	1.48978	2.48629	5.7765	2.31398	5.17114	-0.0366371	0.202083	-0.0786066	-0.233388
ENSG00000088881.20	chr20	2692878	2760108	+	3717	ENSG00000088881.20	ENSG00000088881	protein_coding	EBF4	57593	InGen	0.188107	11	ENST00000449079.7;ENST00000380648.8;ENST00000497450.5;ENST00000342725.9;ENST00000609451.5;ENST00000609967.5;ENST00000469215.1;ENST00000463145.2;ENST00000491472.2;ENST00000481662.2;ENST00000477287.1	19	34.4091	28.2567	164.223	198.608	24.7065	4.32193	5.14605	4.8707	7.36827	7.64103	4.68406	1.7849	4.74541	-0.186634	0.874359	2.49498	5.77197	3.04634	8.64331	0.0955671	0.0693706	0.0681528	0.149178
ENSG00000187821.8	chr4	185018841	185020804	+	1236	ENSG00000187821.8	ENSG00000187821	protein_coding	HELT	391723	InGen	0.00847385	4	ENST00000515777.5;ENST00000513599.1;ENST00000505610.5;ENST00000338875.5	31	34.4091	22.6054	149.18	210.083	33.4264	5	5.14605	4.56104	7.23055	7.72167	5.10544	1.78352	4.46165	0.544402	1.47869	2.57562	6.10546	2.23055	4.81225	-0.0231951	-0.0343249	0.065848	-0.101108
ENSG00000188536.12	chr16	172847	173710	+	856	ENSG00000188536.12	ENSG00000188536	protein_coding	HBA2	3040	InGen	0.195798	4	ENST00000251595.10;ENST00000397806.1;ENST00000482565.1;ENST00000484216.1	11	17.9866	9.68801	83.9919	103.276	10.1733	3.58496	4.24691	3.41792	6.40925	6.70427	3.48198	1.7819	5.1052	0.0640569	1.05009	2.45736	5.74186	2.82429	7.63563	0.156906	0.216412	0.0626242	0.191681
ENSG00000168924.14	chr4	1811479	1856247	-	8184	ENSG00000168924.14	ENSG00000168924	protein_coding	LETM1	3954	InGen	4.05205	7	ENST00000302787.2;ENST00000510940.1;ENST00000511977.1;ENST00000505551.5;ENST00000466175.5;ENST00000512669.1;ENST00000512189.1	19	35.9731	23.4127	107.184	155.356	42.1464	4.32193	5.2084	4.60956	6.75734	7.28869	5.43117	1.7791	3.887	0.821608	1.80015	2.08028	4.31866	2.43541	5.64125	0.0848247	0.15928	0.127833	-0.0326384
ENSG00000188620.9	chr10	123135962	123137741	+	1173	ENSG00000188620.9	ENSG00000188620	protein_coding	HMX3	340784	InGen	0.0188933	1	ENST00000357878.5	13	32.845	21.798	90.8867	145.646	31.2465	3.80735	5.08087	4.51084	6.52178	7.19619	5.01107	1.77666	3.95871	0.500231	1.43345	2.11532	4.43434	2.71443	6.99129	0.00700061	0	-0.00169397	0.0226958
ENSG00000135111.15	chr12	114670254	114684164	-	5950	ENSG00000135111.15	ENSG00000135111	protein_coding	TBX3	6926	InGen	4.33045	4	ENST00000349155.6;ENST00000257566.7;ENST00000548503.1;ENST00000552054.1	12	25.0248	18.5687	81.4847	108.572	28.3398	3.70044	4.70181	4.29048	6.36605	6.77574	4.87479	1.77462	3.92846	0.584312	1.52621	2.07393	4.3386	2.66561	6.79039	-0.700827	-0.606929	-0.818967	-0.676585
ENSG00000110696.9	chr11	16613132	16756881	+	8675	ENSG00000110696.9	ENSG00000110696	protein_coding	C11orf58	10944	InGen	19.3923	10	ENST00000527893.5;ENST00000228136.8;ENST00000524439.5;ENST00000528634.5;ENST00000525684.1;ENST00000525256.1;ENST00000525106.1;ENST00000524461.1;ENST00000531658.1;ENST00000524508.1	16	25.0248	12.9174	93.394	99.7454	24.7065	4.08746	4.70181	3.79881	6.56062	6.65457	4.68406	1.77039	4.03851	0.885248	1.91266	1.95276	3.98587	2.47316	5.83712	-0.00939322	0.033217	-0.0153429	-0.0460537
ENSG00000070748.17	chr10	49609095	49665104	+	2994	ENSG00000070748.17	ENSG00000070748	protein_coding	CHAT	1103	InGen	0.00378382	9	ENST00000339797.5;ENST00000460699.5;ENST00000351556.7;ENST00000395559.6;ENST00000481336.5;ENST00000337653.6;ENST00000395562.2;ENST00000466590.6;ENST00000490270.1	31	47.7035	27.4494	150.433	263.928	42.873	5	5.60595	4.83032	7.24254	8.04946	5.45526	1.77033	4.30732	0.624938	1.5619	2.4435	5.53268	2.24254	4.85268	0	0	0	0
ENSG00000205364.3	chr16	56632233	56633986	+	942	ENSG00000205364.3	ENSG00000205364	protein_coding	MT1M	4499	InGen	1.2181	2	ENST00000379818.3;ENST00000570233.1	17	23.4607	22.6054	107.184	142.998	25.4332	4.16993	4.6124	4.56104	6.75734	7.1699	4.72428	1.76939	4.37025	0.163234	1.12509	2.55751	6.0952	2.58741	6.30492	-1.14963	-1.20742	-1.69059	-0.55087
ENSG00000116729.13	chr1	68098473	68233120	-	4469	ENSG00000116729.13	ENSG00000116729	protein_coding	WLS	79971	InGen	16.7201	14	ENST00000354777.6;ENST00000262348.8;ENST00000370976.7;ENST00000498615.1;ENST00000491811.5;ENST00000497187.5;ENST00000534713.5;ENST00000533537.5;ENST00000530486.5;ENST00000370973.2;ENST00000471243.2;ENST00000491076.1;ENST00000527864.1;ENST00000370971.1	10	13.2944	12.9174	62.6805	58.2584	21.7999	3.45943	3.83738	3.79881	5.99278	5.88895	4.51095	1.76569	3.94178	0.71214	1.68764	2.05157	4.38217	2.53335	6.26805	0.0814964	0.155675	0.107856	-0.0190418
ENSG00000187013.4	chr17	61411751	61413280	+	1530	ENSG00000187013.4	ENSG00000187013	lincRNA	C17orf82	NA	InGen	0.0225881	1	ENST00000623772.1	28	41.4473	23.4127	136.017	215.379	38.5131	4.85798	5.4076	4.60956	7.09821	7.75742	5.30426	1.76158	4.19889	0.694698	1.64496	2.34982	5.19647	2.24023	4.85774	-0.00696148	-0.0423642	0.0214797	0
ENSG00000183034.12	chr17	74924275	74933912	+	2778	ENSG00000183034.12	ENSG00000183034	protein_coding	OTOP2	92736	InGen	0.00472356	3	ENST00000584711.5;ENST00000331427.8;ENST00000580223.1	20	39.1012	28.2567	146.672	179.189	34.8798	4.39232	5.32557	4.8707	7.20626	7.49336	5.1651	1.75871	4.12946	0.294403	1.23439	2.16779	4.58269	2.81394	7.33362	0.00905135	0	0	0.0271541
ENSG00000135406.13	chr12	49293252	49298686	+	4353	ENSG00000135406.13	ENSG00000135406	protein_coding	PRPH	5630	InGen	0.0766667	7	ENST00000551194.1;ENST00000257860.8;ENST00000451891.4;ENST00000533401.1;ENST00000537252.1;ENST00000532332.2;ENST00000530631.1	28	37.5372	19.376	142.285	225.089	26.1598	4.85798	5.26818	4.3488	7.16274	7.82075	4.7634	1.75731	4.63454	0.414601	1.35011	2.55257	5.99644	2.30476	5.0816	-0.131861	-0.130338	-0.107486	-0.157758
ENSG00000112246.9	chr6	100385015	100464929	-	9274	ENSG00000112246.9	ENSG00000112246	protein_coding	SIM1	6492	InGen	0.0309522	4	ENST00000369208.7;ENST00000262901.4;ENST00000505753.1;ENST00000511871.1	11	23.4607	15.3394	79.6042	88.2703	24.7065	3.58496	4.6124	4.03028	6.33278	6.48011	4.68406	1.75644	3.86708	0.653782	1.61066	1.86771	3.76247	2.74782	7.23675	-0.0138549	-0.0116747	-0.00838591	-0.021504
ENSG00000176678.5	chr16	86576368	86582160	+	3742	ENSG00000176678.5	ENSG00000176678	protein_coding	FOXL1	2300	InGen	0.0741478	2	ENST00000593625.1;ENST00000320241.4	25	23.4607	21.798	123.481	163.3	26.1598	4.70044	4.6124	4.51084	6.95978	7.36019	4.7634	1.75323	4.45411	0.252565	1.2001	2.74779	6.96057	2.25934	4.93922	-0.00450831	-0.00426569	-0.0437044	0.0344451
ENSG00000119614.2	chr14	74239472	74262738	+	2995	ENSG00000119614.2	ENSG00000119614	protein_coding	VSX2	338917	InGen	0.182037	1	ENST00000261980.2	26	35.9731	26.642	137.27	198.608	37.0597	4.75489	5.2084	4.78879	7.11135	7.64103	5.25019	1.75016	4.20851	0.461402	1.39103	2.43262	5.52101	2.35646	5.27963	0.0221428	0.146786	-0.0695881	-0.010769
ENSG00000229847.8	chr10	117473215	117545068	-	8824	ENSG00000229847.8	ENSG00000229847	antisense	EMX2OS	196047	InGen	0.0030911	7	ENST00000412075.6;ENST00000450314.6;ENST00000424371.2;ENST00000611404.1;ENST00000440007.5;ENST00000551288.5;ENST00000423419.1	30	31.281	23.4127	125.988	194.195	36.3331	4.9542	5.01261	4.60956	6.98855	7.60877	5.22238	1.74778	4.20947	0.612823	1.55185	2.59616	6.20807	2.03435	4.19959	-0.00172331	0	0	-0.00516993
ENSG00000085741.12	chr11	76186325	76210736	-	2401	ENSG00000085741.12	ENSG00000085741	protein_coding	WNT11	7481	InGen	0.119003	4	ENST00000322563.7;ENST00000621122.1;ENST00000529461.1;ENST00000532150.1	21	35.9731	25.8347	109.064	173.01	42.1464	4.45943	5.2084	4.74603	6.7822	7.44302	5.43117	1.74751	3.91533	0.68514	1.63139	2.23462	4.80942	2.32277	5.19353	0.0258587	0.101531	0.0147008	-0.0386561
ENSG00000182327.7	chr17	4788959	4790390	+	1023	ENSG00000182327.7	ENSG00000182327	protein_coding	GLTPD2	388323	InGen	0.0029625	1	ENST00000331264.7	23	26.5888	18.5687	119.72	161.535	23.9798	4.58496	4.78601	4.29048	6.91552	7.3446	4.64269	1.74712	4.47836	0.352217	1.29141	2.55859	6.07528	2.33056	5.20521	0.00796468	0	0	0.023894
ENSG00000135502.17	chr12	57619527	57626151	+	4276	ENSG00000135502.17	ENSG00000135502	protein_coding	SLC26A10	65012	InGen	0.0538087	10	ENST00000474359.6;ENST00000637859.1;ENST00000320442.8;ENST00000440686.5;ENST00000497297.1;ENST00000463802.1;ENST00000487816.5;ENST00000474791.5;ENST00000490243.5;ENST00000483647.1	35	56.3057	27.4494	206.846	245.391	42.1464	5.16993	5.84061	4.83032	7.69937	7.94481	5.43117	1.74483	4.16305	0.600843	1.53542	2.1042	4.35819	2.52944	5.90988	0.0277777	0.0356619	0.0136409	0.0340304
ENSG00000141448.8	chr18	22169443	22202528	+	3945	ENSG00000141448.8	ENSG00000141448	protein_coding	GATA6	2627	InGen	0.0679962	2	ENST00000269216.7;ENST00000581694.1	22	23.4607	23.4127	92.7671	185.368	28.3398	4.52356	4.6124	4.60956	6.55101	7.54201	4.87479	1.74076	4.44982	0.265228	1.21045	2.92961	7.90119	2.02745	4.21669	0.00451351	-0.0105089	0.0182244	0.00582506
ENSG00000113430.9	chr5	1877413	1887236	-	2815	ENSG00000113430.9	ENSG00000113430	protein_coding	IRX4	50805	InGen	0.086614	8	ENST00000513692.5;ENST00000231357.6;ENST00000613726.4;ENST00000622814.4;ENST00000505790.5;ENST00000508261.5;ENST00000505938.1;ENST00000511126.1	28	50.8316	25.8347	120.973	236.564	50.8663	4.85798	5.69576	4.74603	6.93042	7.89217	5.69673	1.73985	3.90196	0.950698	1.96891	2.19641	4.65389	2.07244	4.32048	-0.739585	-0.543541	-0.836868	-0.838347
ENSG00000204103.3	chr20	40685848	40689240	-	3393	ENSG00000204103.3	ENSG00000204103	protein_coding	MAFB	9935	InGen	1.08816	1	ENST00000373313.2	22	30.4989	30.6787	119.72	192.429	35.6064	4.52356	4.97723	4.98544	6.91552	7.59566	5.19402	1.73966	4.18087	0.208583	1.16062	2.61843	6.30937	2.39196	5.44181	-0.0661504	-0.0191151	-0.027398	-0.151938
ENSG00000113196.2	chr5	154474972	154478264	-	1738	ENSG00000113196.2	ENSG00000113196	protein_coding	HAND1	9421	InGen	16.1371	1	ENST00000231121.2	17	25.8068	29.8714	120.973	180.954	23.9798	4.16993	4.74453	4.9482	6.93042	7.50743	4.64269	1.7393	4.48425	-0.305506	0.80277	2.7629	7.01187	2.7605	7.11608	-0.0130871	0	-0.0200577	-0.0192037
ENSG00000175556.16	chrX	118974614	119018355	+	4041	ENSG00000175556.16	ENSG00000175556	protein_coding	LONRF3	79836	InGen	0.0523712	6	ENST00000304778.11;ENST00000481285.5;ENST00000371628.7;ENST00000439603.5;ENST00000472173.5;ENST00000422289.3	11	14.8585	19.376	87.7527	135.053	10.8999	3.58496	3.98718	4.3488	6.47172	7.08803	3.57288	1.73723	5.16655	-0.77592	0.562547	3.10085	9.08933	2.88676	7.97752	0.00461732	0.0084787	-0.0133551	0.0187283
ENSG00000069812.11	chr1	6412418	6424670	-	5407	ENSG00000069812.11	ENSG00000069812	protein_coding	HES2	54626	InGen	0.113844	6	ENST00000377837.5;ENST00000377836.8;ENST00000471190.1;ENST00000377834.8;ENST00000487437.5;ENST00000489730.1	23	40.6653	19.376	117.213	221.558	27.6131	4.58496	5.38077	4.3488	6.88524	7.79804	4.83861	1.73578	4.41207	0.489805	1.42512	2.41727	5.44835	2.30028	5.0962	-0.397713	-0.217505	-0.405376	-0.570258
ENSG00000163982.5	chr4	4188803	4226889	-	1864	ENSG00000163982.5	ENSG00000163982	protein_coding	OTOP1	133060	InGen	0.00967692	1	ENST00000296358.4	16	16.4225	9.68801	72.7094	100.628	14.5332	4.08746	4.12288	3.41792	6.20378	6.66716	3.95729	1.73332	4.46137	0.539364	1.50013	2.54428	6.12745	2.11631	4.54434	-0.00689235	0.0163537	-0.0370307	0
ENSG00000119547.5	chr18	57435685	57491297	+	16234	ENSG00000119547.5	ENSG00000119547	protein_coding	ONECUT2	9480	InGen	0.125577	2	ENST00000491143.2;ENST00000481727.1	19	22.6787	23.4127	102.796	142.998	26.8865	4.32193	4.56552	4.60956	6.69761	7.1699	4.80149	1.724	4.18919	0.191934	1.14837	2.60439	6.30538	2.37568	5.41032	0.0373596	-0.0907476	0.0389136	0.163913
ENSG00000183770.5	chr3	138944224	138947140	-	2917	ENSG00000183770.5	ENSG00000183770	protein_coding	FOXL2	668	InGen	0.129072	1	ENST00000330315.3	16	38.3192	20.1834	80.8579	152.708	39.2397	4.08746	5.29716	4.40486	6.35505	7.26404	5.33055	1.72005	3.66169	0.925689	1.94416	1.96688	3.98515	2.26759	5.05362	-0.0698304	-0.255737	-0.0459043	0.0921498
ENSG00000276180.1	chr6	27138588	27139881	+	1294	ENSG00000276180.1	ENSG00000276180	protein_coding	HIST1H4I	8294	InGen	91.8708	1	ENST00000615353.1	0	3.1281	8.88068	6.26805	13.2405	13.0799	0	2.04548	3.30461	2.86157	3.83193	3.81557	1.71966	2.71372	0.510956	1.47285	1.78646	4.23278	2.86157	Inf	0.107719	0.197066	0.150827	-0.0247368
ENSG00000159713.10	chr16	67389809	67393535	-	2618	ENSG00000159713.10	ENSG00000159713	protein_coding	TPPP3	51673	InGen	0.0838533	5	ENST00000393957.6;ENST00000564104.5;ENST00000290942.9;ENST00000562206.1;ENST00000561537.1	18	43.7934	16.1467	98.4084	139.467	36.3331	4.24793	5.48521	4.09986	6.6353	7.13409	5.22238	1.71959	3.5182	1.12252	2.25019	1.64887	3.18466	2.38737	5.46713	-0.0105295	-0.0592585	-0.0125109	0.0401809
ENSG00000161652.12	chr19	50152548	50163195	-	1511	ENSG00000161652.12	ENSG00000161652	protein_coding	IZUMO2	126123	InGen	0.57144	4	ENST00000293405.7;ENST00000600293.5;ENST00000486050.1;ENST00000594854.1	17	25.0248	25.0274	60.8001	86.5049	79.2061	4.16993	4.70181	4.70196	5.94954	6.45129	6.32564	1.71759	3.37813	1.62368	3.16478	1.74948	3.45677	1.77961	3.57648	-0.729343	-0.306923	-0.567304	-1.3138
ENSG00000187017.15	chr1	6424788	6461370	+	6943	ENSG00000187017.15	ENSG00000187017	protein_coding	ESPN	83715	InGen	0.445313	17	ENST00000636330.1;ENST00000377828.5;ENST00000633651.1;ENST00000632142.1;ENST00000418286.1;ENST00000632803.1;ENST00000632593.1;ENST00000416731.5;ENST00000461727.5;ENST00000475228.5;ENST00000478323.1;ENST00000633239.1;ENST00000475479.2;ENST00000636644.1;ENST00000434576.1;ENST00000477679.1;ENST00000468561.1	23	40.6653	20.1834	117.213	221.558	27.6131	4.58496	5.38077	4.40486	6.88524	7.79804	4.83861	1.7171	4.36959	0.433747	1.36811	2.41727	5.44835	2.30028	5.0962	0.0474851	0.200251	0.00119107	-0.0589863
ENSG00000223414.2	chr6	165908802	165988048	-	4376	ENSG00000223414.2	ENSG00000223414	lincRNA	LINC00473	90632	InGen	0.000575615	5	ENST00000444465.1;ENST00000455853.1;ENST00000581850.1;ENST00000584179.1;ENST00000584911.1	28	43.7934	23.4127	149.806	172.127	42.1464	4.85798	5.48521	4.60956	7.23655	7.43569	5.43117	1.71688	3.82412	0.821608	1.80015	1.95047	3.93044	2.37857	5.35023	-0.00459461	0	0	-0.0137838
ENSG00000149564.11	chr11	124752583	124762290	-	2920	ENSG00000149564.11	ENSG00000149564	protein_coding	ESAM	90952	InGen	0.135119	6	ENST00000444566.5;ENST00000485116.5;ENST00000417453.5;ENST00000278927.9;ENST00000464067.1;ENST00000435477.1	27	26.5888	15.3394	109.064	152.708	25.4332	4.80735	4.78601	4.03028	6.7822	7.26404	4.72428	1.71563	4.16673	0.693998	1.65803	2.47803	5.7433	1.97484	4.03941	-0.0758292	-0.069614	-0.00384536	-0.154028
ENSG00000146054.17	chr5	181193924	181205293	-	7338	ENSG00000146054.17	ENSG00000146054	protein_coding	TRIM7	81786	InGen	0.00885323	7	ENST00000274773.11;ENST00000393315.5;ENST00000504241.1;ENST00000393319.7;ENST00000422067.2;ENST00000509199.1;ENST00000334421.5	16	28.9349	27.4494	98.4084	134.171	37.0597	4.08746	4.90376	4.83032	6.6353	7.07864	5.25019	1.7142	3.7251	0.419869	1.35011	2.17488	4.63699	2.54783	6.15052	-0.0169839	0.0101987	-0.0026483	-0.0585022
ENSG00000182968.4	chr13	112067647	112070488	+	2842	ENSG00000182968.4	ENSG00000182968	protein_coding	SOX1	6656	InGen	0.114104	1	ENST00000330949.2	13	21.8967	12.11	50.7712	104.159	26.1598	3.80735	4.51707	3.7126	5.69408	6.71643	4.7634	1.7123	3.85243	1.0508	2.16018	2.19936	4.75684	1.88672	3.90548	-0.0257571	-0.00141984	0.0066474	-0.082499
ENSG00000230778.1	chr15	40281444	40282586	-	1143	ENSG00000230778.1	ENSG00000230778	protein_coding	ANKRD63	100131244	InGen	0.0535186	1	ENST00000434396.1	18	25.0248	27.4494	77.097	152.708	39.9664	4.24793	4.70181	4.83032	6.2872	7.26404	5.35637	1.70918	3.82794	0.526044	1.456	2.56223	6.10225	2.03927	4.28317	-0.00535672	0.0529723	-0.00155486	-0.0674876
ENSG00000125618.16	chr2	113215997	113278950	-	7400	ENSG00000125618.16	ENSG00000125618	protein_coding	PAX8	7849	InGen	0.00214448	13	ENST00000263335.11;ENST00000348715.9;ENST00000397647.7;ENST00000263334.9;ENST00000429538.7;ENST00000465084.1;ENST00000480684.1;ENST00000497038.6;ENST00000468980.3;ENST00000485840.1;ENST00000554352.1;ENST00000467778.5;ENST00000554830.2	26	27.3708	24.22	124.734	164.183	31.2465	4.75489	4.82634	4.6565	6.97423	7.36792	5.01107	1.70517	4.1263	0.35457	1.29011	2.54158	5.99845	2.21935	4.79747	0.016515	0.0220676	0.00711039	0.0203671
ENSG00000152192.7	chr13	78598362	78603560	-	4547	ENSG00000152192.7	ENSG00000152192	protein_coding	POU4F1	5457	InGen	0.161646	1	ENST00000377208.6	27	30.4989	22.6054	111.571	202.139	30.5198	4.80735	4.97723	4.56104	6.8147	7.66632	4.97819	1.70452	4.29727	0.417143	1.35011	2.68909	6.62773	2.00734	4.13227	-0.0292664	-0.0276466	-0.0124708	-0.0476819
ENSG00000174891.12	chr3	158105855	158545730	+	5117	ENSG00000174891.12	ENSG00000174891	protein_coding	RSRC1	51319	InGen	4.24945	15	ENST00000480820.5;ENST00000494002.5;ENST00000611884.4;ENST00000295930.7;ENST00000471994.5;ENST00000464171.5;ENST00000312179.10;ENST00000475278.6;ENST00000480119.5;ENST00000468344.5;ENST00000471911.5;ENST00000476899.5;ENST00000477788.5;ENST00000482822.2;ENST00000496268.1	11	16.4225	13.7247	52.6516	74.147	25.4332	3.58496	4.12288	3.88016	5.74555	6.23164	4.72428	1.70449	3.69969	0.844112	1.8531	2.10876	4.51496	2.16059	4.78651	0.0298898	0.163903	-0.0291454	-0.0450882
ENSG00000105880.4	chr7	97020392	97025097	-	1895	ENSG00000105880.4	ENSG00000105880	protein_coding	DLX5	1749	InGen	1.49005	3	ENST00000222598.4;ENST00000493764.1;ENST00000486603.2	12	21.1147	16.1467	86.4991	90.0357	20.3465	3.70044	4.46693	4.09986	6.4512	6.50836	4.41593	1.70275	3.99667	0.316071	1.26011	2.04143	4.26413	2.75076	7.20826	0.00682814	0	0	0.0204844
ENSG00000166450.12	chr15	55611546	55743090	-	14566	ENSG00000166450.12	ENSG00000166450	protein_coding	PRTG	283659	InGen	4.58304	6	ENST00000389286.8;ENST00000561465.1;ENST00000559842.1;ENST00000623053.1;ENST00000561292.1;ENST00000558349.1	11	9.38429	14.532	68.3217	55.6103	15.9866	3.58496	3.37633	3.95717	6.11524	5.82299	4.08632	1.70203	4.00726	0.129148	1.10009	2.44666	5.92589	2.53027	6.21107	0.301705	0.107968	0.246119	0.551026
ENSG00000197406.7	chr14	101561351	101563452	+	2102	ENSG00000197406.7	ENSG00000197406	protein_coding	DIO3	1735	InGen	3.7888	1	ENST00000510508.4	46	60.9979	40.3667	222.516	351.316	51.593	5.55459	5.95415	5.3704	7.80423	8.46072	5.7168	1.70087	4.24406	0.3464	1.27811	2.50658	5.75947	2.24964	4.8373	-0.0360546	-0.0483283	-0.0807654	0.0209301
ENSG00000168481.8	chr8	22146825	22157084	-	4514	ENSG00000168481.8	ENSG00000168481	protein_coding	LGI3	203190	InGen	0.00314125	5	ENST00000306317.6;ENST00000424267.6;ENST00000520124.5;ENST00000517694.1;ENST00000518365.1	26	50.0495	33.1007	181.147	194.195	44.3264	4.75489	5.67383	5.09173	7.50896	7.60877	5.50228	1.69985	3.84486	0.410549	1.33914	1.93494	3.88005	2.75407	6.96718	-0.0574976	-0.0687396	-0.063071	-0.0406821
ENSG00000163508.12	chr3	27715949	27722711	-	3656	ENSG00000163508.12	ENSG00000163508	protein_coding	EOMES	8320	InGen	0.14196	3	ENST00000295743.8;ENST00000449599.3;ENST00000461503.2	12	21.1147	28.2567	93.394	111.221	26.1598	3.70044	4.46693	4.8707	6.56062	6.81019	4.7634	1.69872	3.76029	-0.107293	0.925792	2.34326	5.26746	2.86018	7.78283	-0.0359471	0.0295735	-0.122284	-0.0151306
ENSG00000007372.20	chr11	31784792	31817961	-	14782	ENSG00000007372.20	ENSG00000007372	protein_coding	PAX6	5080	InGen	0.0853907	31	ENST00000606377.5;ENST00000419022.5;ENST00000379129.6;ENST00000379132.7;ENST00000379107.6;ENST00000464174.5;ENST00000241001.12;ENST00000379115.8;ENST00000474783.1;ENST00000379111.6;ENST00000379123.9;ENST00000494377.6;ENST00000470027.6;ENST00000379109.6;ENST00000533333.5;ENST00000532916.5;ENST00000530373.5;ENST00000531910.5;ENST00000471303.5;ENST00000455099.5;ENST00000481563.5;ENST00000534390.1;EN…	25	32.063	24.22	115.959	181.837	33.4264	4.70044	5.04715	4.6565	6.86986	7.51441	5.10544	1.69521	4.07492	0.448947	1.38012	2.46727	5.67123	2.16942	4.63836	-0.208235	-0.0679721	-0.306594	-0.250138
ENSG00000175745.11	chr5	93583337	93594615	+	4201	ENSG00000175745.11	ENSG00000175745	protein_coding	NR2F1	7025	InGen	0.0203445	5	ENST00000327111.7;ENST00000615873.1;ENST00000512697.1;ENST00000502982.1;ENST00000506162.1	12	17.2045	15.3394	65.1877	102.394	18.1665	3.70044	4.18623	4.03028	6.04849	6.692	4.26052	1.69469	4.16999	0.230239	1.18431	2.50578	5.95154	2.34805	5.43231	-0.000334372	-0.0102069	0	0.00920383
ENSG00000172818.9	chr11	65787022	65797219	+	3849	ENSG00000172818.9	ENSG00000172818	protein_coding	OVOL1	5017	InGen	1.3297	3	ENST00000335987.7;ENST00000531907.1;ENST00000532448.1	19	17.9866	16.1467	62.0537	90.9184	37.0597	4.32193	4.24691	4.09986	5.97851	6.52228	5.25019	1.6941	3.57651	1.15034	2.29519	2.27537	5.0548	1.65658	3.26598	-0.591594	-0.48218	-0.726003	-0.566599
ENSG00000131196.17	chr18	79395856	79529325	+	9068	ENSG00000131196.17	ENSG00000131196	protein_coding	NFATC1	4772	InGen	0.16607	18	ENST00000253506.9;ENST00000591814.5;ENST00000397790.6;ENST00000587635.5;ENST00000427363.6;ENST00000542384.5;ENST00000545796.5;ENST00000318065.9;ENST00000590313.5;ENST00000592223.5;ENST00000329101.8;ENST00000586434.1;ENST00000590224.5;ENST00000591065.1;ENST00000591089.1;ENST00000590861.1;ENST00000590172.1;ENST00000586695.1	16	17.9866	14.532	79.6042	97.0973	20.3465	4.08746	4.24691	3.95717	6.33278	6.61614	4.41593	1.6911	4.06129	0.458756	1.40012	2.36923	5.39833	2.24532	4.97527	-0.285376	-0.163352	-0.350425	-0.342352
ENSG00000177508.11	chr16	54283304	54286763	-	2911	ENSG00000177508.11	ENSG00000177508	protein_coding	IRX3	79191	InGen	0.248507	3	ENST00000329734.3;ENST00000558054.1;ENST00000558180.2	8	33.627	29.064	89.6331	106.807	31.2465	3.16993	5.11383	4.90997	6.50197	6.75231	5.01107	1.69054	3.22087	0.101102	1.07509	1.63848	3.17622	3.33204	11.2041	0.194503	0.0692131	0.180841	0.333456
ENSG00000131015.4	chr6	149942000	149949235	+	1349	ENSG00000131015.4	ENSG00000131015	protein_coding	ULBP2	80328	InGen	0.120139	1	ENST00000367351.3	18	28.1529	15.3394	99.662	144.763	19.6199	4.24793	4.86557	4.03028	6.65338	7.18748	4.36596	1.68768	4.29396	0.335684	1.27905	2.32192	5.14204	2.40545	5.53678	-0.0080683	0.0369514	-0.00525769	-0.0558987
ENSG00000111783.12	chr12	106582907	106762803	+	6783	ENSG00000111783.12	ENSG00000111783	protein_coding	RFX4	5992	InGen	0.0186236	12	ENST00000392842.5;ENST00000546882.5;ENST00000549040.5;ENST00000539967.6;ENST00000357881.8;ENST00000536722.5;ENST00000536688.5;ENST00000552773.1;ENST00000551640.5;ENST00000552866.5;ENST00000229387.6;ENST00000552917.1	22	22.6787	17.7614	85.2455	121.813	31.2465	4.52356	4.56552	4.22969	6.43038	6.94032	5.01107	1.68766	3.81654	0.781376	1.75924	2.3748	5.37125	1.90682	3.87479	-0.0307677	-0.0519162	-0.0626744	0.0222874
ENSG00000100288.19	chr22	50578949	50601455	-	3021	ENSG00000100288.19	ENSG00000100288	protein_coding	CHKB	1120	InGen	0.260903	12	ENST00000406938.2;ENST00000492582.5;ENST00000464225.5;ENST00000471515.5;ENST00000484266.5;ENST00000481673.5;ENST00000479003.5;ENST00000468532.5;ENST00000489453.1;ENST00000476289.5;ENST00000463053.1;ENST00000465842.1	23	34.4091	26.642	127.868	168.596	34.8798	4.58496	5.14605	4.78879	7.00975	7.40596	5.1651	1.687	3.94218	0.376306	1.3092	2.25991	4.89976	2.42479	5.55949	-0.00737102	0.149338	0.0821354	-0.253586
ENSG00000115507.9	chr2	63050057	63057836	+	4833	ENSG00000115507.9	ENSG00000115507	protein_coding	OTX1	5013	InGen	0.0432391	6	ENST00000366671.7;ENST00000484066.2;ENST00000282549.6;ENST00000477348.1;ENST00000405984.8;ENST00000476383.1	19	27.3708	19.376	97.1548	114.751	32.6998	4.32193	4.82634	4.3488	6.61699	6.85489	5.07467	1.68316	3.72042	0.725866	1.68764	2.02855	4.19247	2.29506	5.11341	-0.0127144	-0.0764628	0.00773935	0.0305803
ENSG00000123685.8	chr1	212686418	212699985	-	2713	ENSG00000123685.8	ENSG00000123685	protein_coding	BATF3	55509	InGen	0.166677	3	ENST00000471382.5;ENST00000478275.1;ENST00000243440.1	25	12.5124	14.532	66.4413	87.3876	29.0665	4.70044	3.75621	3.95717	6.07556	6.46577	4.91008	1.6792	3.51422	0.95291	2.00017	2.70956	6.98408	1.37512	2.65765	0.0684898	0.0545337	0.194954	-0.0440178
ENSG00000143340.6	chr1	179743163	179816198	+	2909	ENSG00000143340.6	ENSG00000143340	protein_coding	FAM163A	148753	InGen	0.0184414	1	ENST00000341785.4	21	20.3326	33.1007	100.916	134.171	37.0597	4.45943	4.41499	5.09173	6.67123	7.07864	5.25019	1.67797	3.65624	0.158464	1.11961	2.66365	6.59879	2.2118	4.80551	-0.0167672	-0.0347251	-0.00127766	-0.0142989
ENSG00000159556.9	chr15	76336724	76342476	+	2221	ENSG00000159556.9	ENSG00000159556	protein_coding	ISL2	64843	InGen	0.0441628	3	ENST00000290759.8;ENST00000558656.1;ENST00000558437.1	18	24.2427	20.1834	87.7527	144.763	24.7065	4.24793	4.6578	4.40486	6.47172	7.18748	4.68406	1.67756	4.12043	0.279202	1.2241	2.52969	5.9714	2.22379	4.87515	-0.0526506	-0.0890888	0.0134877	-0.0823508
ENSG00000168453.14	chr8	22114415	22133384	-	8784	ENSG00000168453.14	ENSG00000168453	protein_coding	HR	55806	InGen	0.0346239	9	ENST00000381418.8;ENST00000312841.9;ENST00000522016.1;ENST00000522039.1;ENST00000517699.2;ENST00000518461.2;ENST00000519619.1;ENST00000522759.1;ENST00000518377.1	29	52.3956	37.9447	144.792	293.057	46.5063	4.90689	5.73865	5.28336	7.18777	8.19995	5.57005	1.67629	4.05861	0.286693	1.22563	2.4613	5.59316	2.28088	4.99283	-0.140054	-0.125387	-0.18321	-0.111566
ENSG00000004848.7	chrX	25003694	25016420	-	3097	ENSG00000004848.7	ENSG00000004848	protein_coding	ARX	170302	InGen	0.0301994	5	ENST00000379044.4;ENST00000636885.1;ENST00000637993.1;ENST00000636609.1;ENST00000637394.1	10	9.38429	4.03667	31.9671	49.4313	10.1733	3.45943	3.37633	2.33247	5.04295	5.65625	3.48198	1.67098	3.90982	1.14951	2.52021	2.27992	5.26746	1.58352	3.19671	0.00170921	0.0106366	-0.00127741	-0.00423161
ENSG00000112139.14	chr6	37630679	37699306	-	14187	ENSG00000112139.14	ENSG00000112139	protein_coding	MDGA1	266727	InGen	0.0537885	10	ENST00000434837.7;ENST00000373401.2;ENST00000505425.5;ENST00000503419.1;ENST00000418178.2;ENST00000502298.1;ENST00000510077.1;ENST00000478143.2;ENST00000515437.5;ENST00000508399.1	23	28.1529	20.9907	97.1548	142.115	34.1531	4.58496	4.86557	4.45882	6.61699	7.16103	5.13558	1.66808	3.78998	0.676759	1.62706	2.29547	5.04798	2.03202	4.22412	0.0660768	0.078794	0.0479308	0.0715057
ENSG00000276141.4	chr15	22664359	22686213	+	7269	ENSG00000276141.4	ENSG00000276141	transcribed_unprocessed_pseudogene	WHAMMP3	NA	InGen	0.030733	4	ENST00000611636.4;ENST00000621139.4;ENST00000622062.1;ENST00000612263.1	1	0.782024	0	5.64125	4.41351	2.17999	1	0.833517	0	2.73145	2.43657	1.66902	1.66784	6.86564	1.66902	Inf	1.60305	5.6437	1.73145	5.64125	0.0115886	0.0505185	-0.00344796	-0.0123048
ENSG00000162676.11	chr1	92474762	92486876	-	3301	ENSG00000162676.11	ENSG00000162676	protein_coding	GFI1	2672	InGen	0.077348	4	ENST00000370332.5;ENST00000427103.5;ENST00000294702.5;ENST00000483490.1	16	18.7686	29.064	76.4702	134.171	29.7931	4.08746	4.30514	4.90997	6.27557	7.07864	4.94454	1.66539	3.76663	0.0345696	1.02509	2.7735	7.14869	2.18811	4.77939	-0.0236374	-0.0446979	-0.0247824	-0.00143196
ENSG00000120907.17	chr8	26748150	26867273	-	5848	ENSG00000120907.17	ENSG00000120907	protein_coding	ADRA1A	148	InGen	0.083076	11	ENST00000380586.5;ENST00000519096.5;ENST00000380582.7;ENST00000521711.5;ENST00000519229.5;ENST00000354550.4;ENST00000276393.8;ENST00000380573.3;ENST00000518621.1;ENST00000380572.3;ENST00000518810.1	15	17.2045	17.7614	62.6805	99.7454	26.1598	4	4.18623	4.22969	5.99278	6.65457	4.7634	1.66494	3.77429	0.53371	1.47285	2.46834	5.79762	1.99278	4.1787	-0.0328834	-0.00908419	-0.102585	0.0130193
ENSG00000275410.4	chr17	37686432	37745247	-	5962	ENSG00000275410.4	ENSG00000275410	protein_coding	HNF1B	6928	InGen	0.00846452	7	ENST00000617811.4;ENST00000621123.4;ENST00000613727.4;ENST00000614313.4;ENST00000617272.4;ENST00000618894.1;ENST00000620125.1	21	32.845	27.4494	109.064	180.954	32.6998	4.45943	5.08087	4.83032	6.7822	7.50743	5.07467	1.66456	3.96974	0.244342	1.19128	2.42656	5.50933	2.32277	5.19353	-0.0133371	-0.00142053	-0.0253308	-0.01326
ENSG00000204779.2	chr9	65282101	65285209	-	3109	ENSG00000204779.2	ENSG00000204779	protein_coding	FOXD4L5	653427	InGen	0.0017712	1	ENST00000377420.1	0	0	0.807334	3.13403	7.06162	0.726662	0	0	0.853863	2.04755	3.01107	0.787985	1.66425	13.5289	-0.0658781	0.900075	3.01107	Inf	2.04755	Inf	0	0	0	0
ENSG00000180613.10	chr4	54099523	54102505	+	1926	ENSG00000180613.10	ENSG00000180613	protein_coding	GSX2	170825	InGen	0.0279609	5	ENST00000507839.1;ENST00000611459.1;ENST00000326902.6;ENST00000503800.1;ENST00000548609.1	23	21.8967	15.3394	87.7527	139.467	21.7999	4.58496	4.51707	4.03028	6.47172	7.13409	4.51095	1.66148	4.13406	0.480673	1.42117	2.61702	6.36932	1.88676	3.81534	-0.0104411	0.023178	0	-0.0545012
ENSG00000104375.15	chr8	98401403	98942827	-	11906	ENSG00000104375.15	ENSG00000104375	protein_coding	STK3	6788	InGen	1.13772	18	ENST00000517832.1;ENST00000617590.1;ENST00000419617.6;ENST00000523601.5;ENST00000520440.1;ENST00000518582.5;ENST00000523159.5;ENST00000518165.5;ENST00000518627.5;ENST00000522924.1;ENST00000521649.5;ENST00000520053.1;ENST00000521768.5;ENST00000520653.1;ENST00000424861.6;ENST00000523567.1;ENST00000523960.1;ENST00000519420.1	16	25.0248	13.7247	87.1259	108.572	20.3465	4.08746	4.70181	3.88016	6.46149	6.77574	4.41593	1.66124	3.94606	0.535765	1.48248	2.07393	4.3386	2.37403	5.44537	0.0787948	0.164428	0.10875	-0.0367942
ENSG00000203722.7	chr6	149916878	149923121	-	1486	ENSG00000203722.7	ENSG00000203722	protein_coding	RAET1G	353091	InGen	0.03845	3	ENST00000367360.6;ENST00000367361.6;ENST00000479265.1	30	37.5372	34.7154	179.266	188.016	38.5131	4.9542	5.26818	5.15847	7.49399	7.56236	5.30426	1.65992	3.96856	0.145784	1.10939	2.29418	5.00879	2.53979	5.97554	-0.00429412	0.0189369	-0.00169513	-0.0301242
ENSG00000170162.13	chr6	117265558	117273565	+	2231	ENSG00000170162.13	ENSG00000170162	protein_coding	VGLL2	245806	InGen	0.0158692	2	ENST00000352536.7;ENST00000326274.5	20	14.0764	13.7247	81.4847	82.0913	20.3465	4.39232	3.91422	3.88016	6.36605	6.37663	4.41593	1.6573	3.84766	0.535765	1.48248	2.4624	5.83183	1.97374	4.07423	-0.0136387	-0.00741815	-0.0314978	-0.00200017
ENSG00000182040.8	chr17	74916084	74923256	-	3558	ENSG00000182040.8	ENSG00000182040	protein_coding	USH1G	124590	InGen	0.201155	2	ENST00000614341.4;ENST00000579243.1	25	43.0113	28.2567	139.151	181.837	39.9664	4.70044	5.4598	4.8707	7.13084	7.51441	5.35637	1.65689	3.74947	0.485674	1.4144	2.05461	4.22765	2.4304	5.56603	0.22	0.175505	0.177982	0.306513
ENSG00000165462.5	chr11	72239077	72245664	-	1784	ENSG00000165462.5	ENSG00000165462	protein_coding	PHOX2A	401	InGen	0.128131	3	ENST00000546310.1;ENST00000298231.5;ENST00000544057.1	24	27.3708	22.6054	134.136	134.171	27.6131	4.64386	4.82634	4.56104	7.07827	7.07864	4.83861	1.65476	4.00021	0.277563	1.22153	2.2523	4.90196	2.43442	5.58901	-0.000493966	0.0167016	0	-0.0181835
ENSG00000134853.11	chr4	54229097	54298247	+	9732	ENSG00000134853.11	ENSG00000134853	protein_coding	PDGFRA	5156	InGen	0.689954	10	ENST00000257290.9;ENST00000508170.5;ENST00000509092.5;ENST00000512143.1;ENST00000509490.5;ENST00000503856.5;ENST00000504461.5;ENST00000512522.1;ENST00000461294.2;ENST00000507536.1	14	28.1529	20.9907	80.231	160.652	21.7999	3.90689	4.86557	4.45882	6.34396	7.33675	4.51095	1.65346	4.16009	0.0521311	1.03855	2.47118	5.70641	2.43707	5.73079	-0.0950806	-0.188307	-0.0495723	-0.0473621
ENSG00000141582.14	chr17	79833156	79839429	-	2880	ENSG00000141582.14	ENSG00000141582	protein_coding	CBX4	8535	InGen	0.623937	4	ENST00000269397.8;ENST00000448310.1;ENST00000495122.1;ENST00000494546.1	20	32.845	23.4127	107.81	197.725	23.9798	4.39232	5.08087	4.60956	6.76567	7.63463	4.64269	1.65342	4.32108	0.0331322	1.02422	2.55376	6.01995	2.37336	5.39052	-0.0517487	0.0395399	-0.155738	-0.0390479
ENSG00000136938.8	chr9	97983361	98015943	+	1850	ENSG00000136938.8	ENSG00000136938	protein_coding	ANP32B	10541	InGen	7.40619	3	ENST00000339399.4;ENST00000473205.1;ENST00000486769.1	11	19.5506	17.7614	75.8434	89.153	19.6199	3.58496	4.36111	4.22969	6.26385	6.4943	4.36596	1.64945	3.82134	0.136271	1.10464	2.13319	4.56011	2.67889	6.89486	0.233905	0.398932	-0.343077	0.645861
ENSG00000165194.15	chrX	100291644	100410273	-	9756	ENSG00000165194.15	ENSG00000165194	protein_coding	PCDH19	57526	InGen	0.259987	5	ENST00000420881.6;ENST00000373034.8;ENST00000255531.8;ENST00000464981.1;ENST00000636150.1	8	18.7686	12.9174	52.0248	96.2146	13.8066	3.16993	4.30514	3.79881	5.7286	6.6031	3.88817	1.64866	4.08321	0.089353	1.06884	2.29796	5.12636	2.55867	6.5031	0.00466214	-0.0770128	-0.0190172	0.110016
ENSG00000116213.15	chr1	3630767	3652761	-	7604	ENSG00000116213.15	ENSG00000116213	protein_coding	WRAP73	49856	InGen	1.45969	10	ENST00000378322.7;ENST00000270708.11;ENST00000471223.1;ENST00000424367.5;ENST00000497940.5;ENST00000469643.1;ENST00000494884.1;ENST00000465916.5;ENST00000419924.2;ENST00000479331.1	17	31.281	18.5687	78.9774	127.109	32.6998	4.16993	5.01261	4.29048	6.32152	7.00123	5.07467	1.64147	3.57199	0.784192	1.76102	1.98862	4.06347	2.1516	4.64573	-0.0869193	0.0122044	0.0197351	-0.292697
ENSG00000182747.4	chr6	136922264	136925639	+	2359	ENSG00000182747.4	ENSG00000182747	protein_coding	SLC35D3	340146	InGen	0.169275	1	ENST00000331858.4	18	26.5888	27.4494	94.6476	116.517	39.2397	4.24793	4.78601	4.83032	6.57966	6.87672	5.33055	1.64089	3.47599	0.500224	1.42953	2.09071	4.38217	2.33173	5.2582	-0.00422137	-0.0540146	0.0298061	0.0115444
ENSG00000170893.3	chr3	129974305	129977938	+	1978	ENSG00000170893.3	ENSG00000170893	protein_coding	TRH	7200	InGen	0.135499	2	ENST00000302649.3;ENST00000507066.1	28	33.627	40.3667	181.773	217.145	30.5198	4.85798	5.11383	5.3704	7.51391	7.76914	4.97819	1.63968	4.21043	-0.392213	0.756063	2.65532	6.45745	2.65593	6.49191	-0.0758955	0.0097967	-0.0349488	-0.202535
ENSG00000078900.14	chr1	3652520	3736201	+	6763	ENSG00000078900.14	ENSG00000078900	protein_coding	TP73	7161	InGen	0.145842	14	ENST00000378295.8;ENST00000604074.5;ENST00000354437.8;ENST00000346387.8;ENST00000357733.7;ENST00000603362.5;ENST00000604479.5;ENST00000378280.5;ENST00000378285.5;ENST00000378288.8;ENST00000603364.5;ENST00000604194.1;ENST00000378290.4;ENST00000604566.1	17	32.845	21.798	80.8579	128.875	38.5131	4.16993	5.08087	4.51084	6.35505	7.02098	5.30426	1.63955	3.46503	0.793421	1.76681	1.9401	3.92372	2.18512	4.75634	0.147918	0.0309349	0.14049	0.272328
ENSG00000101144.12	chr20	57168748	57266629	-	5418	ENSG00000101144.12	ENSG00000101144	protein_coding	BMP7	655	InGen	3.32554	9	ENST00000395863.7;ENST00000395864.7;ENST00000476877.1;ENST00000460817.5;ENST00000450594.6;ENST00000433911.1;ENST00000463939.1;ENST00000524700.5;ENST00000530870.1	23	29.7169	16.954	92.7671	105.042	39.2397	4.58496	4.94096	4.16624	6.55101	6.72849	5.33055	1.6393	3.4024	1.16431	2.31448	1.78753	3.53474	1.96605	4.03335	-0.506136	-0.260928	-0.748164	-0.509317
ENSG00000156150.6	chr1	110059994	110070700	-	1859	ENSG00000156150.6	ENSG00000156150	protein_coding	ALX3	257	InGen	0.0386995	1	ENST00000369792.4	28	39.1012	22.6054	115.332	200.373	34.1531	4.85798	5.32557	4.56104	6.86211	7.65373	5.13558	1.63561	3.90003	0.574537	1.51084	2.32816	5.12448	2.00412	4.119	0.0169705	0.0207689	-0.047237	0.0773797
ENSG00000159387.7	chr16	55323760	55330760	+	3399	ENSG00000159387.7	ENSG00000159387	protein_coding	IRX6	79190	InGen	0.108138	2	ENST00000290552.7;ENST00000558315.1	10	16.4225	18.5687	75.8434	65.32	21.0732	3.45943	4.12288	4.29048	6.26385	6.05137	4.46422	1.63555	3.60596	0.173748	1.13488	1.92849	3.97747	2.80442	7.58434	-0.0152574	0	-0.0297002	-0.016072
ENSG00000109906.13	chr11	114059593	114250676	+	6372	ENSG00000109906.13	ENSG00000109906	protein_coding	ZBTB16	7704	InGen	0.0190276	9	ENST00000335953.8;ENST00000541602.5;ENST00000544220.1;ENST00000535700.1;ENST00000392996.2;ENST00000539918.5;ENST00000545851.5;ENST00000535379.1;ENST00000535509.1	16	25.0248	29.064	104.05	145.646	24.7065	4.08746	4.70181	4.90997	6.71493	7.19619	4.68406	1.63198	3.91506	-0.225906	0.850071	2.49438	5.82007	2.62746	6.5031	-0.00574899	0.035389	-0.0426443	-0.00999167
ENSG00000013619.13	chrX	150361422	150514178	+	5958	ENSG00000013619.13	ENSG00000013619	protein_coding	MAMLD1	10046	InGen	0.0143937	7	ENST00000468306.1;ENST00000370401.6;ENST00000432680.6;ENST00000358892.7;ENST00000262858.7;ENST00000426613.4;ENST00000464149.1	12	14.0764	16.954	70.829	69.7335	19.6199	3.70044	3.91422	4.16624	6.16649	6.14432	4.36596	1.63196	3.72253	0.199728	1.15724	2.2301	4.95392	2.46605	5.90241	0.004492	-0.00676478	0	0.0202408
ENSG00000163873.9	chr1	36795527	37034129	-	10111	ENSG00000163873.9	ENSG00000163873	protein_coding	GRIK3	2899	InGen	0.412913	4	ENST00000373091.7;ENST00000373093.4;ENST00000462621.1;ENST00000479620.1	19	31.281	20.1834	90.2599	127.992	33.4264	4.32193	5.01261	4.40486	6.51191	7.01114	5.10544	1.6297	3.57171	0.700585	1.65614	1.99852	4.09169	2.18998	4.75052	-0.27713	-0.223901	-0.32987	-0.27762
ENSG00000140455.16	chr15	63504511	63594640	+	7764	ENSG00000140455.16	ENSG00000140455	protein_coding	USP3	9960	InGen	0.792814	21	ENST00000540797.5;ENST00000561442.5;ENST00000560070.5;ENST00000380324.7;ENST00000557884.5;ENST00000558157.5;ENST00000561326.5;ENST00000559873.5;ENST00000559192.5;ENST00000559771.5;ENST00000559276.5;ENST00000268049.11;ENST00000558285.5;ENST00000559257.5;ENST00000538686.6;ENST00000559711.5;ENST00000558925.1;ENST00000558218.5;ENST00000561381.5;ENST00000559718.1;ENST00000560202.1	8	10.9483	20.1834	71.4558	49.4313	17.4399	3.16993	3.57874	4.40486	6.17903	5.65625	4.20476	1.62884	3.53491	-0.200102	0.864072	2.07751	4.51496	3.0091	8.93197	-0.0123466	0.0367823	0.0548322	-0.128654
ENSG00000164736.5	chr8	54457935	54460888	+	2342	ENSG00000164736.5	ENSG00000164736	protein_coding	SOX17	64321	InGen	0.208421	1	ENST00000297316.4	14	25.0248	22.6054	76.4702	143.881	23.2532	3.90689	4.70181	4.56104	6.27557	7.17872	4.6001	1.62821	3.95268	0.0390588	1.02866	2.47691	5.74952	2.36868	5.46216	0.00867407	-0.000857556	0.0268798	0
ENSG00000240498.6	chr9	21994778	22121097	+	4225	ENSG00000240498.6	ENSG00000240498	antisense	CDKN2B-AS1	100048912	InGen	0.0406825	17	ENST00000468603.6;ENST00000580467.5;ENST00000583719.5;ENST00000584351.5;ENST00000585267.5;ENST00000580576.5;ENST00000428597.5;ENST00000582301.5;ENST00000577551.5;ENST00000581051.5;ENST00000582072.5;ENST00000584020.5;ENST00000584637.5;ENST00000584816.5;ENST00000455933.6;ENST00000421632.1;ENST00000422420.1	7	15.6405	16.1467	52.0248	70.6162	16.7132	3	4.05663	4.09986	5.7286	6.16221	4.14675	1.62703	3.59279	0.0468964	1.03509	2.10559	4.51496	2.7286	7.43212	0	0	0	0
ENSG00000122756.14	chr9	34551432	34590140	-	2111	ENSG00000122756.14	ENSG00000122756	protein_coding	CNTFR	1271	InGen	0.421038	4	ENST00000351266.8;ENST00000378980.7;ENST00000610543.4;ENST00000417345.2	28	46.1394	28.2567	152.94	179.189	41.4197	4.85798	5.55886	4.8707	7.26623	7.49336	5.40666	1.62624	3.64808	0.535968	1.46584	1.9345	3.88363	2.40825	5.46216	-0.790747	-0.684936	-0.883807	-0.803498
ENSG00000188483.7	chr9	129175552	129178262	-	2711	ENSG00000188483.7	ENSG00000188483	protein_coding	IER5L	389792	InGen	0.702297	1	ENST00000372491.3	16	25.8068	23.4127	117.839	112.103	23.2532	4.08746	4.74453	4.60956	6.89287	6.8215	4.6001	1.62431	3.88221	-0.00945825	0.993186	2.07697	4.34394	2.80541	7.36496	-0.274494	-0.136376	-0.0682496	-0.618855
ENSG00000251493.4	chr5	73444827	73448527	-	2623	ENSG00000251493.4	ENSG00000251493	protein_coding	FOXD1	2297	InGen	0.166543	2	ENST00000513595.1;ENST00000615637.2	12	9.38429	5.65134	40.1155	69.7335	7.99328	3.70044	3.37633	2.73365	5.36161	6.14432	3.16885	1.62145	4.35878	0.435202	1.4144	2.76799	7.43088	1.66117	3.34296	-0.13652	-0.00266784	-0.160802	-0.246092
ENSG00000125462.16	chr1	156404250	156430701	-	12314	ENSG00000125462.16	ENSG00000125462	protein_coding	C1orf61	10485	InGen	0.336911	27	ENST00000608007.1;ENST00000400991.6;ENST00000368242.7;ENST00000471156.5;ENST00000497824.5;ENST00000488498.2;ENST00000615748.4;ENST00000465270.5;ENST00000462458.5;ENST00000486517.5;ENST00000465570.1;ENST00000310027.9;ENST00000368243.5;ENST00000498346.1;ENST00000497822.5;ENST00000492750.5;ENST00000357975.4;ENST00000464238.5;ENST00000482932.5;ENST00000489918.1;ENST00000484428.5;ENST00000489877.5;ENS…	17	17.9866	25.0274	85.8723	97.98	29.0665	4.16993	4.24691	4.70196	6.44082	6.62906	4.91008	1.62039	3.54782	0.208126	1.16139	2.38216	5.4474	2.2709	5.05131	0.0949069	0.0139139	0.166966	0.10384
ENSG00000113722.16	chr5	150166795	150184558	+	1758	ENSG00000113722.16	ENSG00000113722	protein_coding	CDX1	1044	InGen	0.148143	2	ENST00000231656.12;ENST00000616154.1	30	29.7169	21.798	127.868	153.59	30.5198	4.9542	4.94096	4.51084	7.00975	7.27231	4.97819	1.61808	3.82725	0.467349	1.40012	2.33134	5.16844	2.05556	4.26227	-0.0206571	-0.019257	-0.0196308	-0.0230836
ENSG00000148826.8	chr10	132783179	132786052	-	2675	ENSG00000148826.8	ENSG00000148826	protein_coding	NKX6-2	84504	InGen	0.0548018	2	ENST00000441365.2;ENST00000368592.7	23	33.627	23.4127	80.231	203.904	34.1531	4.58496	5.11383	4.60956	6.34396	7.67881	5.13558	1.61667	3.97663	0.52602	1.45874	2.56498	6.0637	1.759	3.48831	-0.0947855	0.0561819	-0.128062	-0.212476
ENSG00000120328.6	chr5	141208697	141212571	+	3875	ENSG00000120328.6	ENSG00000120328	protein_coding	PCDHB12	56124	InGen	0.449059	3	ENST00000624949.1;ENST00000622978.1;ENST00000239450.4	5	4.69215	8.88068	26.9526	28.2465	10.8999	2.58496	2.50897	3.30461	4.80491	4.87019	3.57288	1.61648	3.55891	0.26827	1.22738	2.36122	6.01995	2.21995	5.39052	0.356909	0.338511	0.375729	0.356489
ENSG00000162040.6	chr16	1911463	1918440	-	1273	ENSG00000162040.6	ENSG00000162040	protein_coding	HS3ST6	64711	InGen	0.0176051	1	ENST00000454677.2	25	39.1012	29.064	115.332	215.379	34.8798	4.70044	5.32557	4.90997	6.86211	7.75742	5.1651	1.61621	3.92412	0.255131	1.2001	2.43185	5.50826	2.16167	4.61329	-0.174343	-0.174662	-0.0955869	-0.25278
ENSG00000082175.14	chr11	101029624	101130524	-	15404	ENSG00000082175.14	ENSG00000082175	protein_coding	PGR	5241	InGen	0.00809065	11	ENST00000325455.9;ENST00000534013.5;ENST00000533207.5;ENST00000263463.9;ENST00000526300.5;ENST00000528960.5;ENST00000534780.5;ENST00000530764.1;ENST00000617858.4;ENST00000619228.2;ENST00000632634.1	18	17.2045	12.9174	53.2784	88.2703	27.6131	4.24793	4.18623	3.79881	5.76231	6.48011	4.83861	1.61602	3.51528	1.03979	2.13768	2.29388	5.13064	1.51438	2.95991	-3.85166e-05	-0.00800388	0.00156575	0.00632258
ENSG00000116014.9	chr19	917287	921015	+	1680	ENSG00000116014.9	ENSG00000116014	protein_coding	KISS1R	84634	InGen	0.0887863	3	ENST00000592648.1;ENST00000234371.9;ENST00000606939.2	15	34.4091	22.6054	80.8579	135.053	33.4264	4	5.14605	4.56104	6.35505	7.08803	5.10544	1.61381	3.46233	0.544402	1.47869	1.94198	3.92494	2.35505	5.39052	0.117731	0.322287	0.065785	-0.0348776
ENSG00000180739.13	chr19	10512742	10517931	-	2806	ENSG00000180739.13	ENSG00000180739	protein_coding	S1PR5	53637	InGen	0.205096	4	ENST00000333430.5;ENST00000617721.1;ENST00000439028.3;ENST00000590601.1	12	31.281	29.064	102.169	107.69	31.2465	3.70044	5.01261	4.90997	6.68887	6.76407	5.01107	1.61366	3.33272	0.101102	1.07509	1.75146	3.44266	2.98843	8.5141	-0.0297104	0.0928903	0.00489654	-0.186918
ENSG00000177098.8	chr11	118133377	118152888	-	5649	ENSG00000177098.8	ENSG00000177098	protein_coding	SCN4B	6330	InGen	0.389732	6	ENST00000415030.6;ENST00000324727.8;ENST00000423160.2;ENST00000531550.1;ENST00000529878.1;ENST00000532138.1	18	24.2427	21.798	109.691	84.7395	31.9731	4.24793	4.6578	4.51084	6.79039	6.42189	5.04322	1.61298	3.5353	0.532381	1.46679	1.76409	3.49546	2.54247	6.09394	0.11553	-0.0920871	0.15811	0.280568
ENSG00000168487.17	chr8	22164736	22212326	+	7471	ENSG00000168487.17	ENSG00000168487	protein_coding	BMP1	649	InGen	0.600291	18	ENST00000306385.9;ENST00000397814.7;ENST00000354870.5;ENST00000520970.5;ENST00000306349.12;ENST00000518913.5;ENST00000520626.5;ENST00000520982.5;ENST00000518656.5;ENST00000471755.5;ENST00000483364.5;ENST00000521385.5;ENST00000521521.5;ENST00000523849.1;ENST00000523457.5;ENST00000523749.5;ENST00000517324.5;ENST00000522332.1	24	42.2293	25.0274	138.524	169.479	32.6998	4.64386	5.43394	4.70196	7.12437	7.41345	5.07467	1.61091	3.73345	0.37271	1.30656	1.97951	4.0133	2.48051	5.77183	-0.088639	-0.041503	-0.112496	-0.111918
ENSG00000198729.4	chr6	150143076	150250357	+	2152	ENSG00000198729.4	ENSG00000198729	protein_coding	PPP1R14C	81706	InGen	0.149198	1	ENST00000361131.4	9	23.4607	15.3394	64.5609	76.7951	21.0732	3.32193	4.6124	4.03028	6.03476	6.28161	4.46422	1.60533	3.3981	0.433944	1.3738	1.66921	3.27335	2.71284	7.17344	-0.0820525	-0.0771173	-0.0900335	-0.0790067
ENSG00000142611.16	chr1	3069168	3438621	+	9767	ENSG00000142611.16	ENSG00000142611	protein_coding	PRDM16	63976	InGen	0.0343912	10	ENST00000511072.5;ENST00000607632.1;ENST00000378391.6;ENST00000514189.5;ENST00000270722.9;ENST00000512462.5;ENST00000463591.1;ENST00000509860.1;ENST00000378389.5;ENST00000606170.1	28	41.4473	22.6054	109.064	221.558	31.9731	4.85798	5.4076	4.56104	6.7822	7.79804	5.04322	1.59894	3.939	0.482175	1.4144	2.39044	5.34555	1.92422	3.89515	-0.0376563	-0.0176067	-0.0523336	-0.0430285
ENSG00000181072.11	chr7	136868669	137020255	+	8322	ENSG00000181072.11	ENSG00000181072	protein_coding	CHRM2	1129	InGen	0.0100257	7	ENST00000445907.6;ENST00000471195.5;ENST00000481598.5;ENST00000480591.5;ENST00000320658.9;ENST00000453373.5;ENST00000401861.1	15	25.0248	18.5687	73.3362	117.399	24.7065	4	4.70181	4.29048	6.21599	6.88752	4.68406	1.59843	3.6769	0.393586	1.33055	2.1857	4.69133	2.21599	4.88908	0.00938763	-0.0121795	0.0110662	0.0292762
ENSG00000141433.12	chr18	904943	912172	+	3805	ENSG00000141433.12	ENSG00000141433	protein_coding	ADCYAP1	116	InGen	0.0258876	4	ENST00000450565.7;ENST00000579794.1;ENST00000269200.5;ENST00000581602.1	24	22.6787	33.1007	100.289	138.584	38.5131	4.64386	4.56552	5.09173	6.66233	7.12499	5.30426	1.59683	3.47691	0.212528	1.16351	2.55947	6.11077	2.01847	4.1787	-0.010942	-0.0100637	0	-0.0227624
ENSG00000166823.5	chr15	89748661	89751310	-	2369	ENSG00000166823.5	ENSG00000166823	protein_coding	MESP1	55897	InGen	0.0320485	2	ENST00000300057.4;ENST00000559894.1	16	21.8967	17.7614	78.9774	120.93	19.6199	4.08746	4.51707	4.22969	6.32152	6.92991	4.36596	1.59439	3.94422	0.136271	1.10464	2.41285	5.52277	2.23406	4.93609	-0.0128952	0.0263043	-0.00318858	-0.0618012
ENSG00000123576.5	chrX	104250038	104254933	-	1495	ENSG00000123576.5	ENSG00000123576	protein_coding	ESX1	80712	InGen	0.00795896	1	ENST00000372588.4	11	10.1663	8.88068	51.398	60.9065	10.1733	3.58496	3.48108	3.30461	5.71144	5.95202	3.48198	1.59159	4.07621	0.177369	1.14555	2.47094	5.99101	2.12648	4.67255	0.0133719	0.0207689	0.0221902	-0.00284331
ENSG00000177989.13	chr22	50529710	50532580	-	2301	ENSG00000177989.13	ENSG00000177989	protein_coding	ODF3B	440836	InGen	0.117613	9	ENST00000468249.1;ENST00000401779.5;ENST00000329363.8;ENST00000403326.5;ENST00000405135.5;ENST00000428989.2;ENST00000463472.1;ENST00000469660.1;ENST00000437588.1	23	25.8068	23.4127	96.528	152.708	27.6131	4.58496	4.74453	4.60956	6.60774	7.26404	4.83861	1.59045	3.83343	0.229046	1.17941	2.51952	5.91734	2.02278	4.19687	-0.0113278	0	0.033793	-0.0677764
ENSG00000106689.10	chr9	124001670	124033301	+	2655	ENSG00000106689.10	ENSG00000106689	protein_coding	LHX2	9355	InGen	0.0257319	4	ENST00000560961.2;ENST00000373615.8;ENST00000446480.5;ENST00000488674.2	12	14.0764	20.9907	80.8579	87.3876	15.2599	3.70044	3.91422	4.45882	6.35505	6.46577	4.02325	1.59019	3.8988	-0.435575	0.726984	2.55155	6.20807	2.65461	6.73815	-0.0107971	-0.027478	-0.0030545	-0.00185868
ENSG00000156466.9	chr8	96142330	96160792	-	3701	ENSG00000156466.9	ENSG00000156466	protein_coding	GDF6	392255	InGen	1.06223	3	ENST00000287020.6;ENST00000621429.1;ENST00000620978.1	24	31.281	25.0274	112.825	193.312	24.7065	4.64386	5.01261	4.70196	6.83067	7.60223	4.68406	1.58618	4.11966	-0.0178964	0.987179	2.58962	6.17986	2.18682	4.70104	-0.0190471	0.0584861	-0.0573262	-0.0583014
ENSG00000188909.4	chr11	122977570	122981720	-	830	ENSG00000188909.4	ENSG00000188909	protein_coding	BSX	390259	InGen	0.00354156	1	ENST00000343035.2	19	27.3708	27.4494	99.662	146.529	28.3398	4.32193	4.82634	4.83032	6.65338	7.20485	4.87479	1.58481	3.71891	0.0444625	1.03244	2.37851	5.35346	2.33145	5.24537	0	0	0	0
ENSG00000163083.5	chr2	120346143	120351808	+	3204	ENSG00000163083.5	ENSG00000163083	protein_coding	INHBB	3625	InGen	0.286767	1	ENST00000295228.3	18	27.3708	22.6054	73.3362	142.115	31.2465	4.24793	4.82634	4.56104	6.21599	7.16103	5.01107	1.58426	3.62918	0.450026	1.38226	2.33469	5.19221	1.96807	4.07423	-0.0750887	-0.143171	-0.10249	0.0203954
ENSG00000151572.16	chr12	100717526	101128641	+	4997	ENSG00000151572.16	ENSG00000151572	protein_coding	ANO4	121601	InGen	0.922939	8	ENST00000549155.5;ENST00000551148.1;ENST00000546991.1;ENST00000392979.7;ENST00000392977.7;ENST00000549234.1;ENST00000548940.1;ENST00000550015.1	18	13.2944	14.532	57.6661	71.4989	25.4332	4.24793	3.83738	3.95717	5.87445	6.17989	4.72428	1.57871	3.37356	0.767103	1.75015	2.34251	5.37812	1.62653	3.20367	-0.0098675	0.0389567	0.025627	-0.0941862
ENSG00000130700.6	chr20	62463497	62475970	-	2595	ENSG00000130700.6	ENSG00000130700	protein_coding	GATA5	140628	InGen	0.34226	1	ENST00000252997.2	15	25.8068	28.2567	73.3362	144.763	29.7931	4	4.74453	4.8707	6.21599	7.18748	4.94454	1.5776	3.58934	0.0738411	1.05437	2.44296	5.6095	2.21599	4.88908	-0.329804	-0.298911	-0.324424	-0.366076
ENSG00000164379.6	chr6	1312440	1314748	+	2309	ENSG00000164379.6	ENSG00000164379	protein_coding	FOXQ1	94234	InGen	0.0378696	1	ENST00000296839.4	20	24.2427	18.5687	80.231	127.109	25.4332	4.39232	4.6578	4.29048	6.34396	7.00123	4.72428	1.57629	3.70591	0.433801	1.36968	2.34343	5.24318	1.95164	4.01155	-0.0259559	0.0242735	-0.0592168	-0.0429244
ENSG00000171759.9	chr12	102836885	102958410	-	7731	ENSG00000171759.9	ENSG00000171759	protein_coding	PAH	5053	InGen	0.265062	18	ENST00000553106.5;ENST00000307000.7;ENST00000551114.2;ENST00000635528.1;ENST00000635477.1;ENST00000549247.6;ENST00000549111.5;ENST00000551988.5;ENST00000550978.6;ENST00000551337.5;ENST00000548928.1;ENST00000546844.1;ENST00000548677.2;ENST00000635500.1;ENST00000547319.1;ENST00000546708.5;ENST00000552251.5;ENST00000550405.2	15	22.6787	18.5687	89.0063	108.572	18.8932	4	4.56552	4.29048	6.49195	6.77574	4.3142	1.5753	3.84857	0.0237283	1.01748	2.21022	4.78742	2.49195	5.93375	0.183879	0.142836	0.229537	0.179264
ENSG00000187135.7	chr19	29526499	29564479	+	1488	ENSG00000187135.7	ENSG00000187135	protein_coding	VSTM2B	342865	InGen	0.310488	1	ENST00000335523.7	23	28.1529	25.8347	82.7383	137.702	41.4197	4.58496	4.86557	4.74603	6.38782	7.11584	5.40666	1.57125	3.40132	0.660635	1.60326	2.25027	4.89121	1.80285	3.59732	-0.137419	-0.0470006	-0.180723	-0.184533
ENSG00000129467.13	chr14	24318349	24335093	-	8067	ENSG00000129467.13	ENSG00000129467	protein_coding	ADCY4	196883	InGen	0.0184169	19	ENST00000310677.8;ENST00000557056.5;ENST00000555684.2;ENST00000554577.5;ENST00000554068.6;ENST00000545213.5;ENST00000418030.6;ENST00000554781.5;ENST00000561200.1;ENST00000560635.1;ENST00000554936.1;ENST00000554959.1;ENST00000556932.1;ENST00000554674.1;ENST00000557099.2;ENST00000559167.5;ENST00000558563.5;ENST00000558125.1;ENST00000561138.1	22	38.3192	25.8347	122.227	129.757	38.5131	4.52356	5.29716	4.74603	6.94517	7.03075	5.30426	1.57114	3.37184	0.55823	1.49075	1.73359	3.38622	2.42161	5.55577	0.00555024	0.0220796	0.0165674	-0.0219964
ENSG00000152669.8	chr5	55231152	55233680	-	1809	ENSG00000152669.8	ENSG00000152669	protein_coding	CCNO	10309	InGen	0.0177918	2	ENST00000501463.2;ENST00000282572.4	19	36.7551	26.642	129.122	135.053	29.7931	4.32193	5.2386	4.78879	7.02372	7.08803	4.94454	1.56899	3.5677	0.155745	1.11828	1.84943	3.67441	2.70179	6.79589	0.0167587	0.0213376	-0.00127741	0.030216
ENSG00000102924.11	chr16	49277917	49281831	-	2594	ENSG00000102924.11	ENSG00000102924	protein_coding	CBLN1	869	InGen	0.988198	3	ENST00000219197.10;ENST00000564786.1;ENST00000536749.1	21	25.0248	19.376	77.7238	127.109	29.0665	4.45943	4.70181	4.3488	6.29873	7.00123	4.91008	1.56667	3.5764	0.561283	1.50013	2.29942	5.07933	1.8393	3.70113	-0.063649	-0.0246475	-0.123081	-0.0432182
ENSG00000078328.19	chr16	6019094	7713338	+	8213	ENSG00000078328.19	ENSG00000078328	protein_coding	RBFOX1	54715	InGen	0.105971	21	ENST00000547605.5;ENST00000553186.5;ENST00000550418.5;ENST00000547372.5;ENST00000548749.5;ENST00000422070.8;ENST00000535565.6;ENST00000547427.5;ENST00000552089.5;ENST00000551752.5;ENST00000547338.5;ENST00000436368.6;ENST00000311745.9;ENST00000355637.8;ENST00000340209.8;ENST00000620507.4;ENST00000569889.1;ENST00000570626.1;ENST00000564850.1;ENST00000567470.1;ENST00000570188.1	23	17.9866	19.376	75.2166	60.9065	50.1397	4.58496	4.24691	4.3488	6.25203	5.95202	5.67637	1.56658	3.08573	1.32757	2.58772	1.70511	3.38622	1.66707	3.27029	-0.0592894	-0.152976	-0.0297912	0.00489923
ENSG00000063515.2	chr22	19148576	19150283	-	1033	ENSG00000063515.2	ENSG00000063515	protein_coding	GSC2	2928	InGen	0.023195	1	ENST00000086933.2	33	55.5237	25.0274	169.237	287.761	25.4332	5.08746	5.82078	4.70196	7.4114	8.17373	4.72428	1.5664	4.24859	0.0223194	1.01621	2.35295	5.18267	2.32394	5.1284	0	0	0	0
ENSG00000124215.16	chr20	59958427	60034011	+	5748	ENSG00000124215.16	ENSG00000124215	protein_coding	CDH26	60437	InGen	0.233623	7	ENST00000348616.8;ENST00000477058.1;ENST00000370991.7;ENST00000497614.1;ENST00000244049.7;ENST00000350849.10;ENST00000456106.1	12	17.2045	14.532	41.9959	52.9622	39.9664	3.70044	4.18623	3.95717	5.42613	5.75388	5.35637	1.56418	3.08494	1.3992	2.75023	1.56765	3.07838	1.72569	3.49966	-0.0161674	-0.0152322	0.0599723	-0.0932421
ENSG00000147889.17	chr9	21967753	21995301	-	4329	ENSG00000147889.17	ENSG00000147889	protein_coding	CDKN2A	1029	InGen	0.0842295	14	ENST00000304494.9;ENST00000579755.1;ENST00000579122.1;ENST00000578845.2;ENST00000530628.2;ENST00000498124.1;ENST00000498628.6;ENST00000380151.3;ENST00000494262.5;ENST00000479692.2;ENST00000577854.1;ENST00000380150.2;ENST00000497750.1;ENST00000470819.2	7	16.4225	17.7614	51.398	71.4989	16.7132	3	4.12288	4.22969	5.71144	6.17989	4.14675	1.56184	3.38992	-0.0829379	0.940988	2.05701	4.35371	2.71144	7.34257	-0.0303112	-0.0365061	-0.00513223	-0.0492953
ENSG00000178403.3	chr4	112513516	112516172	-	2287	ENSG00000178403.3	ENSG00000178403	protein_coding	NEUROG2	63973	InGen	0.047768	1	ENST00000313341.3	16	18.7686	18.5687	84.6187	105.924	17.4399	4.08746	4.30514	4.29048	6.41985	6.74045	4.20476	1.56066	3.89939	-0.0857181	0.939209	2.43531	5.6437	2.33239	5.28867	0.00361713	0.0256253	0.0287106	-0.0434845
ENSG00000125945.14	chr1	23359448	23369442	-	4392	ENSG00000125945.14	ENSG00000125945	protein_coding	ZNF436	80818	InGen	0.87987	2	ENST00000314011.8;ENST00000374608.3	30	33.627	33.908	120.973	166.831	45.7797	4.9542	5.11383	5.12549	6.93042	7.39086	5.54781	1.55853	3.42014	0.422323	1.35011	2.27704	4.96121	1.97623	4.03245	0.0322734	0.0732659	0.0216659	0.00188841
ENSG00000198055.10	chr5	177403204	177442901	+	4355	ENSG00000198055.10	ENSG00000198055	protein_coding	GRK6	2870	InGen	5.06402	11	ENST00000502598.5;ENST00000506296.5;ENST00000511244.5;ENST00000355472.9;ENST00000507633.5;ENST00000393576.7;ENST00000355958.9;ENST00000528793.5;ENST00000512684.1;ENST00000515666.5;ENST00000508705.1	15	32.845	25.0274	100.916	132.405	25.4332	4	5.08087	4.70196	6.67123	7.05967	4.72428	1.55745	3.55078	0.0223194	1.01621	1.9788	4.03122	2.67123	6.72771	0.0276769	0.148836	0.0346789	-0.100484
ENSG00000171532.4	chr17	39603536	39609777	-	6242	ENSG00000171532.4	ENSG00000171532	protein_coding	NEUROD2	4761	InGen	0.00275622	2	ENST00000580874.1;ENST00000302584.4	19	32.063	24.22	117.839	130.64	26.1598	4.32193	5.04715	4.6565	6.89287	7.04045	4.7634	1.55705	3.64809	0.106904	1.08009	1.99331	4.07448	2.57094	6.20207	0.0161406	0	0.0101262	0.0382957
ENSG00000066230.10	chr5	473310	524332	-	2783	ENSG00000066230.10	ENSG00000066230	protein_coding	SLC9A3	6550	InGen	0.0388623	3	ENST00000264938.7;ENST00000514375.1;ENST00000507407.1	25	35.1911	19.376	83.3651	147.411	37.7864	4.70044	5.17756	4.3488	6.39857	7.21346	5.27748	1.55424	3.3753	0.928678	1.95016	2.03589	4.18888	1.69813	3.3346	-0.0887685	-0.0359219	-0.176141	-0.054243
ENSG00000197245.5	chr1	26159020	26163962	+	2858	ENSG00000197245.5	ENSG00000197245	protein_coding	FAM110D	79927	InGen	0.130541	1	ENST00000374268.4	15	41.4473	17.7614	109.691	130.64	21.0732	4	5.4076	4.22969	6.79039	7.04045	4.46422	1.55259	3.52256	0.234531	1.18646	1.63285	3.15196	2.79039	7.31273	-0.108929	-0.0357194	-0.103184	-0.187882
ENSG00000186895.2	chr11	69810224	69819024	-	892	ENSG00000186895.2	ENSG00000186895	protein_coding	FGF3	2248	InGen	0.0222791	1	ENST00000334134.2	35	44.5754	31.486	137.27	263.928	35.6064	5.16993	5.51018	5.02175	7.11135	8.04946	5.19402	1.55099	3.933	0.172277	1.13086	2.53927	5.92094	1.94142	3.92201	-0.00749145	0	-0.0224743	0
ENSG00000105989.8	chr7	117276631	117323289	-	3005	ENSG00000105989.8	ENSG00000105989	protein_coding	WNT2	7472	InGen	0.13859	4	ENST00000265441.7;ENST00000449446.5;ENST00000491214.1;ENST00000461427.1	23	23.4607	28.2567	91.5135	150.059	29.7931	4.58496	4.6124	4.8707	6.53159	7.23897	4.94454	1.54902	3.6319	0.0738411	1.05437	2.62658	6.3962	1.94663	3.97885	-0.0076808	0	0	-0.0230424
ENSG00000135638.13	chr2	72916260	72936071	+	5516	ENSG00000135638.13	ENSG00000135638	protein_coding	EMX1	2016	InGen	0.074178	6	ENST00000394111.6;ENST00000258106.10;ENST00000473732.1;ENST00000491023.3;ENST00000464675.2;ENST00000616281.1	25	32.063	27.4494	114.705	152.708	33.4264	4.70044	5.04715	4.83032	6.85431	7.26404	5.10544	1.54863	3.55971	0.27512	1.21775	2.2169	4.76274	2.15387	4.58821	0.0771965	0.0169105	0.1595	0.0551787
ENSG00000188779.10	chr15	67819704	67834561	+	4479	ENSG00000188779.10	ENSG00000188779	protein_coding	SKOR1	390598	InGen	0.0326884	4	ENST00000341418.9;ENST00000554240.5;ENST00000554054.5;ENST00000380035.2	46	50.8316	47.6327	186.788	226.855	68.3062	5.55459	5.69576	5.60386	7.55296	7.83197	6.11491	1.54855	3.33611	0.511057	1.43402	2.13621	4.46287	1.99837	4.06061	-0.00523603	0	-0.000715232	-0.0149928
ENSG00000145198.14	chr3	184230429	184242329	+	5730	ENSG00000145198.14	ENSG00000145198	protein_coding	VWA5B2	90113	InGen	0.0123324	6	ENST00000426955.6;ENST00000497229.1;ENST00000273794.5;ENST00000461141.5;ENST00000474580.1;ENST00000493493.1	36	50.0495	15.3394	122.227	154.473	39.2397	5.20945	5.67383	4.03028	6.94517	7.28052	5.33055	1.54756	3.11612	1.30027	2.55811	1.60669	3.0864	1.73572	3.39519	0.0138924	-0.00910759	0.00820001	0.0425848
ENSG00000102098.17	chrX	18239314	18354727	-	4203	ENSG00000102098.17	ENSG00000102098	protein_coding	SCML2	10389	InGen	4.2649	4	ENST00000420857.5;ENST00000251900.8;ENST00000398048.4;ENST00000491988.1	2	1.56405	4.84401	11.9093	7.94432	8.71994	1.58496	1.35842	2.54696	3.69034	3.16097	3.28095	1.5473	3.39836	0.73399	1.80015	1.80255	5.07933	2.10538	5.95465	0.136422	0.0352465	0.185785	0.188235
ENSG00000006128.11	chr7	97731908	97740472	+	1888	ENSG00000006128.11	ENSG00000006128	protein_coding	TAC1	6863	InGen	0.991168	5	ENST00000319273.9;ENST00000350485.8;ENST00000346867.4;ENST00000495916.1;ENST00000491437.1	16	11.7304	10.4953	46.3836	52.9622	23.2532	4.08746	3.6702	3.52298	5.56632	5.75388	4.6001	1.54655	3.20724	1.07712	2.21557	2.08367	4.51496	1.47885	2.89897	-0.0268533	-0.353293	0.299877	-0.0271443
ENSG00000006283.17	chr17	50561068	50627474	+	9709	ENSG00000006283.17	ENSG00000006283	protein_coding	CACNA1G	8913	InGen	0.157235	34	ENST00000360761.8;ENST00000354983.8;ENST00000352832.9;ENST00000442258.6;ENST00000416767.8;ENST00000502264.5;ENST00000503436.5;ENST00000503485.5;ENST00000503607.5;ENST00000504076.5;ENST00000505165.5;ENST00000506406.5;ENST00000507336.5;ENST00000507510.6;ENST00000507609.5;ENST00000507896.5;ENST00000510115.5;ENST00000510366.5;ENST00000511765.5;ENST00000511768.5;ENST00000512389.5;ENST00000513689.6;ENS…	17	21.8967	25.0274	80.8579	89.153	34.8798	4.16993	4.51707	4.70196	6.35505	6.4943	5.1651	1.54183	3.20522	0.463141	1.39366	1.97724	4.07153	2.18512	4.75634	-0.0542099	-0.112234	-0.108074	0.0576787
ENSG00000100987.14	chr20	25070885	25082365	-	3849	ENSG00000100987.14	ENSG00000100987	protein_coding	VSX1	30813	InGen	0.00863634	7	ENST00000429762.7;ENST00000409285.6;ENST00000409958.6;ENST00000444511.6;ENST00000376709.8;ENST00000557285.1;ENST00000376707.4	27	26.5888	19.376	94.0208	131.523	29.7931	4.80735	4.78601	4.3488	6.57017	7.0501	4.94454	1.54088	3.49945	0.595736	1.53763	2.26408	4.94654	1.76282	3.48225	-0.00376202	0.0164963	-0.00986047	-0.0179219
ENSG00000165606.8	chr10	49364181	49396016	-	2890	ENSG00000165606.8	ENSG00000165606	protein_coding	DRGX	644168	InGen	0.00553668	2	ENST00000374139.6;ENST00000434016.2	27	24.2427	16.1467	89.6331	105.924	29.7931	4.80735	4.6578	4.09986	6.50197	6.74045	4.94454	1.54065	3.344	0.844678	1.84515	2.08265	4.36932	1.69461	3.31975	0	0	0	0
ENSG00000171056.7	chr8	10723768	10730512	-	3216	ENSG00000171056.7	ENSG00000171056	protein_coding	SOX7	83595	InGen	0.263119	1	ENST00000304501.1	26	40.6653	23.4127	107.81	175.658	34.1531	4.75489	5.38077	4.60956	6.76567	7.46481	5.13558	1.54028	3.52607	0.52602	1.45874	2.08404	4.3196	2.01079	4.14656	-0.0560334	-0.0465828	-0.0930695	-0.0284481
ENSG00000171551.11	chr2	232479827	232487828	-	2972	ENSG00000171551.11	ENSG00000171551	protein_coding	ECEL1	9427	InGen	1.12214	4	ENST00000411860.5;ENST00000482346.1;ENST00000304546.5;ENST00000409941.1	23	35.9731	27.4494	104.05	185.368	30.5198	4.58496	5.2084	4.83032	6.71493	7.54201	4.97819	1.53714	3.70201	0.147861	1.11186	2.3336	5.15295	2.12996	4.5239	-0.772212	-0.440239	-1.0224	-0.853994
ENSG00000087495.16	chr20	59577509	59847711	+	6095	ENSG00000087495.16	ENSG00000087495	protein_coding	PHACTR3	116154	InGen	0.0161772	9	ENST00000359926.7;ENST00000434923.1;ENST00000371015.5;ENST00000541461.5;ENST00000355648.8;ENST00000361300.4;ENST00000395636.6;ENST00000492611.5;ENST00000473657.1	66	74.2923	46.8254	204.965	189.781	148.239	6.06609	6.23443	5.57971	7.68626	7.57577	7.22148	1.53443	2.90184	1.64178	3.16578	1.34134	2.55452	1.62017	3.10553	0.0328382	0.0197867	0.0583182	0.0204096
ENSG00000135454.13	chr12	57623410	57633355	-	8003	ENSG00000135454.13	ENSG00000135454	protein_coding	B4GALNT1	2583	InGen	0.0411584	16	ENST00000553142.5;ENST00000341156.8;ENST00000552468.1;ENST00000418555.6;ENST00000552798.5;ENST00000547741.1;ENST00000549391.5;ENST00000449184.7;ENST00000550764.5;ENST00000552350.5;ENST00000548888.5;ENST00000552219.5;ENST00000548487.5;ENST00000551925.1;ENST00000550943.1;ENST00000551220.1	35	28.1529	25.0274	132.256	117.399	40.6931	5.16993	4.86557	4.70196	7.05806	6.88752	5.38174	1.52995	3.29267	0.679778	1.62594	2.02195	4.17007	1.88813	3.77874	-0.00546472	-0.0850361	-0.00525523	0.0738972
ENSG00000114656.10	chr3	128909866	129002690	-	7811	ENSG00000114656.10	ENSG00000114656	protein_coding	KIAA1257	57501	InGen	0.123751	5	ENST00000511438.5;ENST00000265068.9;ENST00000515659.1;ENST00000507225.1;ENST00000510149.1	28	39.8832	40.3667	139.778	227.737	35.6064	4.85798	5.35344	5.3704	7.13727	7.83755	5.19402	1.52901	3.72399	-0.176374	0.882074	2.48411	5.7101	2.27929	4.99205	0.14182	0.0905286	0.403553	-0.0686229
ENSG00000198914.3	chr2	104855511	104858574	+	3064	ENSG00000198914.3	ENSG00000198914	protein_coding	POU3F3	5455	InGen	0.0482773	1	ENST00000361360.3	11	15.6405	11.3027	44.5032	82.0913	14.5332	3.58496	4.05663	3.6209	5.50789	6.37663	3.95729	1.52644	3.71945	0.336385	1.28582	2.32	5.24864	1.92293	4.04574	-0.0306359	-0.0430645	-0.0681893	0.0193461
ENSG00000043039.6	chr11	129375940	129452279	+	3660	ENSG00000043039.6	ENSG00000043039	protein_coding	BARX2	8538	InGen	0.277839	2	ENST00000281437.5;ENST00000605151.1	17	21.8967	15.3394	67.6949	95.3319	23.2532	4.16993	4.51707	4.03028	6.10213	6.58994	4.6001	1.52497	3.43462	0.569823	1.51592	2.07288	4.35371	1.93221	3.98206	0.00578395	0.0173518	0	0
ENSG00000258498.7	chr14	101552221	101560431	-	5603	ENSG00000258498.7	ENSG00000258498	lincRNA	DIO3OS	100302145	InGen	0.267454	13	ENST00000557109.5;ENST00000553575.1;ENST00000556120.5;ENST00000556266.1;ENST00000554441.5;ENST00000554735.1;ENST00000555174.5;ENST00000557661.1;ENST00000554694.1;ENST00000557532.5;ENST00000555882.1;ENST00000553729.1;ENST00000408206.1	47	57.0878	41.9814	205.592	313.359	42.873	5.58496	5.86016	5.42564	7.69064	8.29627	5.45526	1.5238	3.84629	0.0296225	1.02124	2.43611	5.48908	2.10568	4.3743	0	0	0	0
ENSG00000235436.10	chr7	90119400	90125600	+	2018	ENSG00000235436.10	ENSG00000235436	transcribed_unprocessed_pseudogene	DPY19L2P4	442523	InGen	0.179201	2	ENST00000497063.5;ENST00000479881.1	5	1.56405	0	5.01444	7.06162	6.53996	2.58496	1.35842	0	2.58843	3.01107	2.91456	1.52356	2.83606	2.91456	Inf	1.65265	4.51496	0.003468	1.00289	0.0484482	0.0307265	0.102405	0.0122131
ENSG00000065320.8	chr17	9021542	9244000	+	6383	ENSG00000065320.8	ENSG00000065320	protein_coding	NTN1	9423	InGen	0.336092	2	ENST00000173229.6;ENST00000436734.1	19	32.063	24.22	92.7671	183.602	21.7999	4.32193	5.04715	4.6565	6.55101	7.52828	4.51095	1.52156	3.96064	-0.145546	0.900075	2.48113	5.72629	2.22908	4.88248	-0.409733	-0.420824	-0.681526	-0.126849
ENSG00000204219.9	chr1	23381061	23424740	-	3515	ENSG00000204219.9	ENSG00000204219	protein_coding	TCEA3	6920	InGen	0.0456701	6	ENST00000450454.6;ENST00000476978.1;ENST00000374601.7;ENST00000461794.1;ENST00000374602.2;ENST00000492271.1	30	39.8832	25.0274	127.868	190.664	30.5198	4.9542	5.35344	4.70196	7.00975	7.58243	4.97819	1.52026	3.67769	0.276229	1.21946	2.229	4.78055	2.05556	4.26227	0.00357108	0.0652653	-0.0244042	-0.0301478
ENSG00000168779.19	chr3	158095954	158106503	-	5045	ENSG00000168779.19	ENSG00000168779	protein_coding	SHOX2	6474	InGen	0.023046	6	ENST00000490689.3;ENST00000441443.6;ENST00000425436.7;ENST00000389589.8;ENST00000483851.6;ENST00000554685.2	10	14.0764	10.4953	40.7423	49.4313	20.3465	3.45943	3.91422	3.52298	5.38344	5.65625	4.41593	1.51966	3.19683	0.892951	1.93862	1.74203	3.51164	1.92401	4.07423	-0.00112237	0.0175337	0.0203422	-0.041243
ENSG00000180318.3	chr12	85280107	85301784	+	1445	ENSG00000180318.3	ENSG00000180318	protein_coding	ALX1	8092	InGen	0.22863	1	ENST00000316824.3	7	17.9866	14.532	41.3691	56.493	21.7999	3	4.24691	3.95717	5.40494	5.84531	4.51095	1.51904	3.02799	0.553779	1.50013	1.59841	3.14084	2.40494	5.90988	0.0290349	0.016338	0.226684	-0.155917
ENSG00000182183.14	chr1	52633344	52669683	+	2508	ENSG00000182183.14	ENSG00000182183	protein_coding	FAM159A	348378	InGen	0.0934304	4	ENST00000517870.1;ENST00000440303.5;ENST00000401050.7;ENST00000424164.1	18	18.7686	16.954	77.097	79.4432	23.9798	4.24793	4.30514	4.16624	6.2872	6.3299	4.64269	1.5135	3.36023	0.476457	1.4144	2.02476	4.23278	2.03927	4.28317	-0.096393	-0.010117	-0.0964316	-0.18263
ENSG00000143590.13	chr1	155078872	155087538	+	1909	ENSG00000143590.13	ENSG00000143590	protein_coding	EFNA3	1944	InGen	1.35227	3	ENST00000368408.3;ENST00000470294.5;ENST00000498667.1	16	39.8832	19.376	94.6476	98.8627	33.4264	4.08746	5.35344	4.3488	6.57966	6.64187	5.10544	1.51242	3.0154	0.756644	1.72514	1.28844	2.4788	2.49219	5.91547	0.0100114	0.187033	-0.259163	0.102164
ENSG00000220008.3	chr19	2289784	2292024	-	2241	ENSG00000220008.3	ENSG00000220008	protein_coding	LINGO3	645191	InGen	0.0181962	1	ENST00000585527.1	29	35.1911	18.5687	96.528	194.195	24.7065	4.90689	5.17756	4.29048	6.60774	7.60877	4.68406	1.50855	3.81138	0.393586	1.33055	2.43121	5.51829	1.70085	3.32855	-0.00377753	-0.00183738	-0.0325241	0.0230289
ENSG00000137825.10	chr15	41493393	41503551	+	2092	ENSG00000137825.10	ENSG00000137825	protein_coding	ITPKA	3706	InGen	0.0807827	4	ENST00000425927.5;ENST00000260386.6;ENST00000462816.5;ENST00000491007.1	34	45.3574	20.1834	117.213	171.244	37.7864	5.12928	5.53473	4.40486	6.88524	7.42831	5.27748	1.50739	3.27748	0.87262	1.87216	1.89358	3.77544	1.75596	3.44743	0.00313881	0.0198996	0.046399	-0.0568821
ENSG00000164116.16	chr4	155666711	155732349	+	5766	ENSG00000164116.16	ENSG00000164116	protein_coding	GUCY1A3	2982	InGen	1.22807	13	ENST00000506455.5;ENST00000621234.4;ENST00000511108.5;ENST00000512983.5;ENST00000511507.5;ENST00000515602.5;ENST00000455639.6;ENST00000509901.5;ENST00000443668.6;ENST00000393832.7;ENST00000296518.11;ENST00000515201.5;ENST00000513574.1	13	9.38429	12.11	38.2351	51.1968	20.3465	3.80735	3.37633	3.7126	5.29407	5.70589	4.41593	1.50654	3.18251	0.703332	1.68014	2.32956	5.45558	1.48672	2.94116	-0.0011048	0	-0.000143946	-0.00317044
ENSG00000217236.1	chr2	174334946	174338492	+	2554	ENSG00000217236.1	ENSG00000217236	protein_coding	SP9	100131390	InGen	0.157991	1	ENST00000394967.2	12	28.9349	25.0274	80.8579	122.696	21.7999	3.70044	4.90376	4.70196	6.35505	6.95065	4.51095	1.5035	3.4164	-0.191005	0.87104	2.04689	4.2404	2.65461	6.73815	-0.00749145	-0.0224743	0	0
ENSG00000130511.15	chr19	18418864	18434562	+	2974	ENSG00000130511.15	ENSG00000130511	protein_coding	SSBP4	170463	InGen	1.61626	15	ENST00000597724.6;ENST00000348495.10;ENST00000270061.11;ENST00000601357.6;ENST00000598159.6;ENST00000607020.5;ENST00000601614.6;ENST00000625926.1;ENST00000602088.7;ENST00000600628.2;ENST00000600244.5;ENST00000601919.5;ENST00000601444.2;ENST00000593641.3;ENST00000599699.2	10	29.7169	25.0274	65.8145	96.2146	29.7931	3.45943	4.94096	4.70196	6.06209	6.6031	4.94454	1.50246	2.96277	0.242579	1.19042	1.66214	3.2377	2.60266	6.58145	-0.0588001	0.0660078	-0.0441217	-0.198286
ENSG00000120457.11	chr11	128891356	128921035	+	6109	ENSG00000120457.11	ENSG00000120457	protein_coding	KCNJ5	3762	InGen	0.00668741	3	ENST00000529694.5;ENST00000338350.4;ENST00000533599.1	20	25.8068	23.4127	97.7816	112.103	26.8865	4.39232	4.74453	4.60956	6.62617	6.8215	4.80149	1.50092	3.42059	0.191934	1.14837	2.07697	4.34394	2.23385	4.88908	0.0110727	-0.000715871	0.0339339	0
ENSG00000176884.14	chr9	137138390	137168762	+	6729	ENSG00000176884.14	ENSG00000176884	protein_coding	GRIN1	2902	InGen	0.0511705	13	ENST00000371561.7;ENST00000350902.9;ENST00000471122.5;ENST00000371546.8;ENST00000371550.8;ENST00000371553.7;ENST00000371555.8;ENST00000371559.8;ENST00000371560.4;ENST00000485413.1;ENST00000460273.1;ENST00000473811.1;ENST00000462584.1	27	31.281	27.4494	109.691	150.942	33.4264	4.80735	5.01261	4.83032	6.79039	7.24738	5.10544	1.49764	3.43005	0.27512	1.21775	2.23477	4.82537	1.98304	4.06263	-0.00137058	0.0591166	-0.00332131	-0.059907
ENSG00000125816.4	chr20	21395367	21398028	-	2238	ENSG00000125816.4	ENSG00000125816	protein_coding	NKX2-4	644524	InGen	0.0969854	1	ENST00000351817.4	11	11.7304	10.4953	40.1155	84.7395	10.1733	3.58496	3.6702	3.52298	5.36161	6.42189	3.48198	1.49578	4.06397	-0.0409995	0.969312	2.75169	7.22394	1.77665	3.64687	0.0406234	0.0486136	0.104939	-0.0316823
ENSG00000108001.13	chr10	129835283	129963841	-	4623	ENSG00000108001.13	ENSG00000108001	protein_coding	EBF3	253738	InGen	0.241607	3	ENST00000368648.7;ENST00000355311.9;ENST00000440978.1	15	17.2045	16.954	67.6949	84.7395	18.8932	4	4.18623	4.16624	6.10213	6.42189	4.3142	1.49525	3.4852	0.147968	1.11438	2.23566	4.92541	2.10213	4.513	-0.306654	-0.0609395	-0.350175	-0.508849
ENSG00000152804.10	chr10	92689951	92695646	+	2525	ENSG00000152804.10	ENSG00000152804	protein_coding	HHEX	3087	InGen	0.450485	4	ENST00000282728.9;ENST00000551454.1;ENST00000472590.6;ENST00000492654.3	16	20.3326	24.22	65.8145	96.2146	30.5198	4.08746	4.41499	4.6565	6.06209	6.6031	4.97819	1.49481	3.17986	0.321688	1.26011	2.18811	4.73203	1.97463	4.11341	-0.72858	-0.268166	-0.791481	-1.12609
ENSG00000135625.7	chr2	73290929	73293705	-	2377	ENSG00000135625.7	ENSG00000135625	protein_coding	EGR4	1961	InGen	0.0267644	2	ENST00000436467.3;ENST00000545030.1	25	30.4989	23.4127	80.8579	148.294	35.6064	4.70044	4.97723	4.60956	6.35505	7.22201	5.19402	1.49462	3.35512	0.584465	1.52082	2.24478	4.86227	1.65461	3.23431	0.061171	-0.000857641	0	0.184371
ENSG00000166407.13	chr11	8224304	8268716	-	1690	ENSG00000166407.13	ENSG00000166407	protein_coding	LMO1	4004	InGen	1.1995	4	ENST00000335790.7;ENST00000428101.6;ENST00000524379.1;ENST00000534484.1	17	31.281	33.908	125.361	115.634	29.7931	4.16993	5.01261	5.12549	6.98141	6.86585	4.94454	1.49459	3.2947	-0.180951	0.878645	1.85323	3.69663	2.81148	7.37418	-0.00673377	-0.0507455	0.0488577	-0.0183135
ENSG00000184232.8	chr11	120210767	120230332	+	3176	ENSG00000184232.8	ENSG00000184232	protein_coding	OAF	220323	InGen	0.503601	3	ENST00000328965.8;ENST00000531220.1;ENST00000534735.1	20	34.4091	18.5687	124.734	124.461	19.6199	4.39232	5.14605	4.29048	6.97423	6.9711	4.36596	1.49415	3.68352	0.0754876	1.05661	1.82505	3.6171	2.58192	6.23671	-0.312689	-0.250354	-0.229887	-0.457827
ENSG00000008735.13	chr22	50600685	50613981	+	5901	ENSG00000008735.13	ENSG00000008735	protein_coding	MAPK8IP2	23542	InGen	0.159053	2	ENST00000329492.5;ENST00000008876.7	22	29.7169	29.064	114.079	129.757	30.5198	4.52356	4.94096	4.90997	6.84647	7.03075	4.97819	1.49364	3.39629	0.0682191	1.05009	2.08979	4.36644	2.32291	5.18539	-0.375002	-0.446365	-0.515207	-0.163434
ENSG00000119042.16	chr2	199269500	199471266	-	10958	ENSG00000119042.16	ENSG00000119042	protein_coding	SATB2	23314	InGen	0.0840547	11	ENST00000417098.5;ENST00000614512.4;ENST00000443023.5;ENST00000260926.9;ENST00000428695.5;ENST00000457245.5;ENST00000473517.1;ENST00000483346.2;ENST00000484124.1;ENST00000440919.1;ENST00000463386.1	17	31.281	16.954	75.8434	120.048	23.9798	4.16993	5.01261	4.16624	6.26385	6.91943	4.64269	1.4924	3.37044	0.476457	1.4144	1.90682	3.83772	2.09392	4.46138	-0.749708	-0.68416	-0.841706	-0.723257
ENSG00000174611.11	chr3	134603138	134651636	-	5786	ENSG00000174611.11	ENSG00000174611	protein_coding	KY	339855	InGen	0.00183486	5	ENST00000508956.5;ENST00000423778.6;ENST00000503669.1;ENST00000506319.5;ENST00000508041.1	35	39.8832	27.4494	154.194	125.344	46.5063	5.16993	5.35344	4.83032	7.27793	6.98121	5.57005	1.49183	3.18612	0.739724	1.69426	1.62777	3.14277	2.108	4.40554	0.00168028	0.00547185	-0.00043102	0
ENSG00000266074.8	chr17	81395475	81466332	+	13473	ENSG00000266074.8	ENSG00000266074	protein_coding	BAHCC1	57597	InGen	0.0885401	8	ENST00000584436.7;ENST00000307745.8;ENST00000583828.1;ENST00000625166.1;ENST00000585224.1;ENST00000584330.2;ENST00000578541.1;ENST00000582709.1	15	19.5506	17.7614	61.4269	97.98	21.0732	4	4.36111	4.22969	5.9641	6.62906	4.46422	1.48886	3.45007	0.234531	1.18646	2.26796	5.01161	1.9641	4.09513	-0.389042	-0.260039	-0.358788	-0.548297
ENSG00000129465.15	chr14	24336021	24340045	-	3256	ENSG00000129465.15	ENSG00000129465	protein_coding	RIPK3	11035	InGen	0.0201552	7	ENST00000216274.9;ENST00000554756.1;ENST00000554569.1;ENST00000557624.1;ENST00000557253.1;ENST00000554338.1;ENST00000557662.1	21	32.063	33.1007	117.839	120.048	37.0597	4.45943	5.04715	5.09173	6.89287	6.91943	5.25019	1.48806	3.19098	0.158464	1.11961	1.87228	3.74412	2.43344	5.6114	0.0023986	-0.0194137	0.0136959	0.0129136
ENSG00000140538.16	chr15	87859751	88256768	-	26750	ENSG00000140538.16	ENSG00000140538	protein_coding	NTRK3	4916	InGen	0.0960793	21	ENST00000394480.6;ENST00000629765.2;ENST00000355254.6;ENST00000357724.6;ENST00000360948.6;ENST00000626019.2;ENST00000557856.5;ENST00000558576.5;ENST00000542733.6;ENST00000558676.5;ENST00000559680.1;ENST00000317501.7;ENST00000560201.1;ENST00000558306.1;ENST00000540489.6;ENST00000560739.1;ENST00000560017.1;ENST00000557897.1;ENST00000559764.2;ENST00000559188.1;ENST00000559067.1	20	31.281	17.7614	97.7816	77.6778	34.8798	4.39232	5.01261	4.22969	6.62617	6.29789	5.1651	1.48484	3.04653	0.935406	1.9638	1.28527	2.48323	2.23385	4.88908	-0.211668	-0.153549	-0.379804	-0.101653
ENSG00000185551.13	chr15	96325938	96340263	+	6459	ENSG00000185551.13	ENSG00000185551	protein_coding	NR2F2	7026	InGen	0.17666	6	ENST00000421109.6;ENST00000394166.7;ENST00000559679.1;ENST00000394171.6;ENST00000453270.2;ENST00000410719.1	10	22.6787	13.7247	69.5754	66.2027	16.7132	3.45943	4.56552	3.88016	6.14109	6.07045	4.14675	1.48439	3.28621	0.26659	1.21775	1.50493	2.91916	2.68166	6.95754	-0.00390862	-0.0110278	0.00547185	-0.00616997
ENSG00000092964.17	chr8	26514022	26658178	+	7305	ENSG00000092964.17	ENSG00000092964	protein_coding	DPYSL2	1808	InGen	24.32	8	ENST00000521913.6;ENST00000493789.6;ENST00000311151.9;ENST00000523027.1;ENST00000523690.1;ENST00000523093.5;ENST00000521983.1;ENST00000474808.1	17	21.1147	20.1834	83.3651	94.4492	21.7999	4.16993	4.46693	4.40486	6.39857	6.57666	4.51095	1.48149	3.42403	0.106093	1.08009	2.10973	4.47316	2.22865	4.90383	-0.0914656	-0.249798	0.0402275	-0.0648266
ENSG00000127585.11	chr16	692498	705829	-	3989	ENSG00000127585.11	ENSG00000127585	protein_coding	FBXL16	146330	InGen	0.380886	5	ENST00000562648.2;ENST00000397621.5;ENST00000324361.9;ENST00000562563.1;ENST00000562585.1	25	46.1394	31.486	130.375	190.664	33.4264	4.70044	5.55886	5.02175	7.03755	7.58243	5.10544	1.48146	3.45397	0.0836968	1.06163	2.02357	4.13234	2.33711	5.21502	0.130248	0.157189	0.0832692	0.150285
ENSG00000146374.13	chr6	127118604	127197765	+	3179	ENSG00000146374.13	ENSG00000146374	protein_coding	RSPO3	84870	InGen	0.0911569	3	ENST00000356698.8;ENST00000368317.3;ENST00000485757.1	16	24.2427	18.5687	75.8434	82.0913	27.6131	4.08746	4.6578	4.29048	6.26385	6.37663	4.83861	1.48112	3.15496	0.548131	1.48708	1.71883	3.38622	2.17639	4.74021	0.0126218	0.0399826	0.0153548	-0.0174719
ENSG00000165370.1	chrX	137030148	137031674	-	1527	ENSG00000165370.1	ENSG00000165370	protein_coding	GPR101	83550	InGen	0.00540844	1	ENST00000298110.1	12	25.8068	16.1467	75.2166	90.9184	17.4399	3.70044	4.74453	4.09986	6.25203	6.52228	4.20476	1.47808	3.40247	0.104899	1.08009	1.77775	3.52304	2.55159	6.26805	0.00536954	0	0	0.0161086
ENSG00000240694.8	chr8	26504686	26514092	-	5579	ENSG00000240694.8	ENSG00000240694	protein_coding	PNMA2	10687	InGen	1.11548	8	ENST00000522362.6;ENST00000521740.1;ENST00000518212.5;ENST00000521875.5;ENST00000523244.5;ENST00000522450.5;ENST00000522764.1;ENST00000523616.1	18	21.1147	20.1834	86.4991	95.3319	21.7999	4.24793	4.46693	4.40486	6.4512	6.58994	4.51095	1.47746	3.43402	0.106093	1.08009	2.12301	4.51496	2.20327	4.80551	-0.364778	-0.345825	-0.266506	-0.482004
ENSG00000168959.14	chr11	88504576	89065945	-	8657	ENSG00000168959.14	ENSG00000168959	protein_coding	GRM5	2915	InGen	0.0294077	5	ENST00000455756.6;ENST00000305432.9;ENST00000305447.4;ENST00000449371.6;ENST00000393294.3	1	0.782024	3.22934	8.77527	6.17892	3.63331	1	0.833517	2.08043	3.28914	2.84377	2.21204	1.477	3.70907	0.131611	1.12509	2.01025	7.90119	2.28914	8.77527	-0.00203689	-0.0127529	-0.0118153	0.0184575
ENSG00000232973.11	chr2	38073447	38231651	+	7447	ENSG00000232973.11	ENSG00000232973	antisense	CYP1B1-AS1	285154	InGen	0.0346764	35	ENST00000628232.2;ENST00000629719.2;ENST00000628135.2;ENST00000620177.4;ENST00000626582.2;ENST00000628580.2;ENST00000630542.2;ENST00000629439.2;ENST00000627992.2;ENST00000629773.2;ENST00000629547.2;ENST00000589303.5;ENST00000630623.2;ENST00000628097.2;ENST00000626865.2;ENST00000628165.2;ENST00000626166.2;ENST00000630658.2;ENST00000627172.2;ENST00000626718.2;ENST00000427168.6;ENST00000626456.2;ENS…	20	28.9349	20.9907	87.1259	134.171	23.9798	4.39232	4.90376	4.45882	6.46149	7.07864	4.64269	1.47598	3.50768	0.183871	1.1424	2.17488	4.63699	2.06918	4.3563	0.0678033	0.0811961	0.0504971	0.0717166
ENSG00000178163.7	chr4	10439874	10457410	-	10905	ENSG00000178163.7	ENSG00000178163	protein_coding	ZNF518B	85460	InGen	2.48736	5	ENST00000326756.3;ENST00000507515.1;ENST00000500268.6;ENST00000515072.1;ENST00000503068.1	11	24.2427	21.798	77.7238	76.7951	23.2532	3.58496	4.6578	4.51084	6.29873	6.28161	4.6001	1.47561	3.11658	0.0892644	1.06676	1.62381	3.16776	2.71377	7.0658	-0.036602	0.200856	-0.0321698	-0.278492
ENSG00000173805.15	chr17	41717742	41734644	-	6223	ENSG00000173805.15	ENSG00000173805	protein_coding	HAP1	9001	InGen	0.354587	7	ENST00000458656.5;ENST00000442364.1;ENST00000455021.5;ENST00000393939.6;ENST00000310778.5;ENST00000341193.9;ENST00000347901.8	16	14.8585	23.4127	63.9341	71.4989	29.0665	4.08746	3.98718	4.60956	6.0209	6.17989	4.91008	1.47556	3.03107	0.300524	1.24148	2.19271	4.812	1.93344	3.99588	-0.0115163	-0.0534137	0.00896216	0.00990251
ENSG00000162761.14	chr1	165201867	165356715	-	4185	ENSG00000162761.14	ENSG00000162761	protein_coding	LMX1A	4009	InGen	0.0974764	4	ENST00000342310.7;ENST00000294816.6;ENST00000489443.2;ENST00000367893.4	17	36.7551	16.1467	82.7383	108.572	26.1598	4.16993	5.2386	4.09986	6.38782	6.77574	4.7634	1.47286	3.11108	0.663544	1.62014	1.53714	2.95394	2.21789	4.86696	-0.00335473	0.00834346	-0.00934717	-0.00906047
ENSG00000260549.1	chr16	56617476	56618818	+	411	ENSG00000260549.1	ENSG00000260549	transcribed_unitary_pseudogene	MT1L	4500	InGen	1.08336	2	ENST00000565768.1;ENST00000566367.1	17	19.5506	21.798	75.8434	67.0854	33.4264	4.16993	4.36111	4.51084	6.26385	6.08927	5.10544	1.47223	3.02244	0.594608	1.53346	1.72816	3.43137	2.09392	4.46138	-0.843149	-0.729333	-0.87659	-0.923524
ENSG00000139437.17	chr12	109900264	109983841	+	9054	ENSG00000139437.17	ENSG00000139437	protein_coding	TCHP	84260	InGen	0.476627	10	ENST00000537218.1;ENST00000544838.5;ENST00000405876.8;ENST00000312777.9;ENST00000536408.2;ENST00000549550.1;ENST00000551627.1;ENST00000537880.1;ENST00000549524.1;ENST00000550780.1	12	23.4607	28.2567	99.662	66.2027	28.3398	3.70044	4.6124	4.8707	6.65338	6.07045	4.87479	1.47169	3.0479	0.00409198	1.00294	1.45805	2.82185	2.95294	8.30517	0.117322	0.27591	0.11986	-0.0438045
ENSG00000136574.17	chr8	11676959	11760002	+	4443	ENSG00000136574.17	ENSG00000136574	protein_coding	GATA4	2626	InGen	0.302075	9	ENST00000528712.5;ENST00000532977.1;ENST00000526974.1;ENST00000526716.5;ENST00000335135.8;ENST00000528027.1;ENST00000532059.5;ENST00000622443.2;ENST00000526021.1	26	21.1147	12.9174	84.6187	92.6838	21.0732	4.75489	4.46693	3.79881	6.41985	6.54973	4.46422	1.47106	3.3045	0.66541	1.63139	2.0828	4.38955	1.66497	3.25456	-0.109271	-0.0476618	-0.201006	-0.0791434
ENSG00000129152.3	chr11	17719568	17722131	+	1801	ENSG00000129152.3	ENSG00000129152	protein_coding	MYOD1	4654	InGen	0.00269411	1	ENST00000250003.3	36	30.4989	26.642	120.347	156.238	34.8798	5.20945	4.97723	4.78879	6.92299	7.29681	5.1651	1.46981	3.34401	0.376306	1.3092	2.31958	5.12275	1.71354	3.34296	0.00564138	0.0169241	0	0
ENSG00000160838.13	chr1	156920650	156933094	+	2631	ENSG00000160838.13	ENSG00000160838	protein_coding	LRRC71	149499	InGen	0.0114042	4	ENST00000337428.7;ENST00000490146.5;ENST00000476550.1;ENST00000472465.1	24	33.627	23.4127	115.959	123.578	29.7931	4.64386	5.11383	4.60956	6.86986	6.96091	4.94454	1.46935	3.32344	0.334977	1.27252	1.84708	3.67497	2.226	4.83162	0.0231644	0.0446534	0.0167816	0.00805822
ENSG00000090013.9	chr19	40447789	40465840	-	1665	ENSG00000090013.9	ENSG00000090013	protein_coding	BLVRB	645	InGen	8.1325	4	ENST00000595483.5;ENST00000263368.8;ENST00000601346.5;ENST00000597870.1	14	23.4607	16.954	58.2929	73.2643	30.5198	3.90689	4.6124	4.16624	5.88979	6.2146	4.97819	1.46568	2.97855	0.811951	1.80015	1.6022	3.12285	1.9829	4.16378	0.0596439	0.263181	0.199542	-0.283792
ENSG00000027644.4	chr1	156840063	156859018	-	5101	ENSG00000027644.4	ENSG00000027644	protein_coding	INSRR	3645	InGen	0.0128651	1	ENST00000368195.3	25	39.1012	30.6787	154.194	159.769	26.8865	4.70044	5.32557	4.98544	7.27793	7.32885	4.80149	1.46561	3.59622	-0.183948	0.876389	2.00327	4.08604	2.57749	6.16776	0.00459327	0.00687135	0.00791308	-0.00100461
ENSG00000100311.16	chr22	39223359	39244751	-	3761	ENSG00000100311.16	ENSG00000100311	protein_coding	PDGFB	5155	InGen	0.923132	4	ENST00000331163.10;ENST00000381551.8;ENST00000455790.5;ENST00000440375.1	26	36.7551	27.4494	109.064	150.059	35.6064	4.75489	5.2386	4.83032	6.7822	7.23897	5.19402	1.46379	3.26735	0.3637	1.29717	2.00037	4.08268	2.02731	4.19477	0.023551	-0.112573	0.146996	0.0362296
ENSG00000198944.5	chr5	132813587	132816797	+	3211	ENSG00000198944.5	ENSG00000198944	protein_coding	SOWAHA	134548	InGen	0.886996	1	ENST00000378693.3	12	23.4607	20.1834	75.2166	82.974	21.0732	3.70044	4.6124	4.40486	6.25203	6.39187	4.46422	1.46348	3.22162	0.0593635	1.04409	1.77948	3.53672	2.55159	6.26805	0.00258857	-0.0198137	0.00899768	0.0185817
ENSG00000188778.5	chr8	37962991	37966965	-	3241	ENSG00000188778.5	ENSG00000188778	protein_coding	ADRB3	155	InGen	0.0130988	2	ENST00000345060.4;ENST00000520341.2	21	32.845	25.0274	87.1259	135.053	32.6998	4.45943	5.08087	4.70196	6.46149	7.08803	5.07467	1.46064	3.23154	0.37271	1.30656	2.00716	4.11184	2.00206	4.14885	-0.0106264	0.0222842	-0.0261627	-0.0280007
ENSG00000050030.13	chrX	74732849	74925485	-	11757	ENSG00000050030.13	ENSG00000050030	protein_coding	KIAA2022	340533	InGen	0.106214	3	ENST00000055682.10;ENST00000616200.1;ENST00000424929.1	3	6.25619	7.26601	16.9237	14.1232	17.4399	2	2.85921	3.04719	4.1638	3.9187	4.20476	1.46028	2.93465	1.15757	2.4002	1.05948	2.25748	2.1638	5.64125	0.00880733	-0.0662214	0.0468714	0.0457719
ENSG00000139352.3	chr12	102957686	102960516	+	2472	ENSG00000139352.3	ENSG00000139352	protein_coding	ASCL1	429	InGen	0.00837205	1	ENST00000266744.3	24	21.8967	20.1834	102.796	112.986	20.3465	4.64386	4.51707	4.40486	6.69761	6.83271	4.41593	1.46016	3.57337	0.0110699	1.00808	2.31565	5.15996	2.05375	4.28317	-0.00811172	-0.0261627	0.0115574	-0.00972992
ENSG00000161509.13	chr17	74842023	74861504	-	8574	ENSG00000161509.13	ENSG00000161509	protein_coding	GRIN2C	2905	InGen	0.00899536	5	ENST00000293190.9;ENST00000584176.1;ENST00000347612.4;ENST00000578159.1;ENST00000584496.1	32	36.7551	29.064	112.198	173.01	38.5131	5.04439	5.2386	4.90997	6.82271	7.44302	5.30426	1.45901	3.30938	0.394291	1.32511	2.20442	4.70709	1.77831	3.50619	-0.000906145	-0.00815933	-0.00820001	0.0136409
ENSG00000136040.8	chr12	94148723	94307675	+	9887	ENSG00000136040.8	ENSG00000136040	protein_coding	PLXNC1	10154	InGen	0.303786	11	ENST00000258526.8;ENST00000546733.1;ENST00000551850.1;ENST00000546659.1;ENST00000549810.1;ENST00000549217.5;ENST00000550080.5;ENST00000547057.5;ENST00000551495.1;ENST00000545312.1;ENST00000549187.1	19	35.9731	22.6054	85.2455	135.053	29.7931	4.32193	5.2084	4.56104	6.43038	7.08803	4.94454	1.45719	3.22373	0.383494	1.31797	1.87963	3.75429	2.10845	4.4866	-0.0908982	-0.0789556	-0.138312	-0.055427
ENSG00000165655.16	chr10	75397830	75401906	-	3347	ENSG00000165655.16	ENSG00000165655	protein_coding	ZNF503	84858	InGen	0.168326	1	ENST00000372524.4	20	36.7551	37.1374	111.571	183.602	29.0665	4.39232	5.2386	5.25313	6.8147	7.52828	4.91008	1.45633	3.45331	-0.343051	0.782674	2.28967	4.99528	2.42238	5.57856	0.0154917	0.0466494	-0.00127943	0.00110509
ENSG00000115138.10	chr2	25160853	25168903	-	1538	ENSG00000115138.10	ENSG00000115138	protein_coding	POMC	5443	InGen	0.404289	5	ENST00000380794.5;ENST00000405623.5;ENST00000264708.7;ENST00000395826.6;ENST00000449220.1	11	21.8967	20.1834	66.4413	53.8449	31.2465	3.58496	4.51707	4.40486	6.07556	5.77728	5.01107	1.45234	2.8548	0.606209	1.54813	1.26022	2.45904	2.4906	6.04012	-0.0759012	0.00112698	0.0864752	-0.315306
ENSG00000116985.11	chr1	39757182	39788861	-	4822	ENSG00000116985.11	ENSG00000116985	protein_coding	BMP8B	656	InGen	0.0351678	1	ENST00000372827.7	16	16.4225	20.9907	68.9486	90.9184	19.6199	4.08746	4.12288	4.45882	6.12822	6.52228	4.36596	1.4491	3.36034	-0.0928583	0.934693	2.3994	5.5362	2.04076	4.30928	0.0298467	0.118744	-0.0207287	-0.00847478
ENSG00000129654.7	chr17	76136333	76141299	-	2641	ENSG00000129654.7	ENSG00000129654	protein_coding	FOXJ1	2302	InGen	1.55624	1	ENST00000322957.6	22	34.4091	25.0274	78.3506	142.998	36.3331	4.52356	5.14605	4.70196	6.31017	7.1699	5.22238	1.44363	3.1642	0.520425	1.45173	2.02386	4.15582	1.78661	3.56139	-0.297284	-0.409133	0.179978	-0.662698
ENSG00000159388.5	chr1	203305491	203309602	+	2757	ENSG00000159388.5	ENSG00000159388	protein_coding	BTG2	7832	InGen	3.00919	2	ENST00000475157.1;ENST00000290551.4	24	28.1529	26.642	108.437	121.813	29.0665	4.64386	4.86557	4.78879	6.77396	6.94032	4.91008	1.44205	3.29103	0.121291	1.091	2.07475	4.32684	2.1301	4.51822	0.114878	-0.298629	0.450998	0.192266
ENSG00000186790.5	chr1	47416072	47418052	+	1981	ENSG00000186790.5	ENSG00000186790	protein_coding	FOXE3	2301	InGen	0.0177344	1	ENST00000335071.3	33	25.8068	21.798	114.705	151.825	22.5265	5.08746	4.74453	4.51084	6.85431	7.25574	4.55622	1.44115	3.5861	0.0453783	1.03342	2.51121	5.88313	1.76685	3.47592	0.00928337	-0.0346556	0.0330882	0.0294175
ENSG00000169297.7	chrX	30304206	30309598	-	2203	ENSG00000169297.7	ENSG00000169297	protein_coding	NR0B1	190	InGen	0.0391643	2	ENST00000378970.4;ENST00000378963.1	3	8.60227	8.07334	23.1918	26.4811	9.4466	2	3.26337	3.18163	4.59645	4.78037	3.38496	1.43892	3.00471	0.203327	1.1701	1.51699	3.07838	2.59645	7.7306	0.0490839	0.0496143	-0.0055052	0.103143
ENSG00000167414.4	chr19	46634076	46634685	-	216	ENSG00000167414.4	ENSG00000167414	protein_coding	GNG8	94235	InGen	1.07573	1	ENST00000300873.4	17	25.0248	25.8347	88.3795	78.5605	34.1531	4.16993	4.70181	4.74603	6.48187	6.31398	5.13558	1.43789	2.96338	0.389552	1.32199	1.61217	3.13931	2.31195	5.19879	-0.0499699	0	0	-0.14991
ENSG00000149243.15	chr11	75422394	75430629	-	5041	ENSG00000149243.15	ENSG00000149243	protein_coding	KLHL35	283212	InGen	0.0315643	5	ENST00000376292.8;ENST00000539798.1;ENST00000624466.1;ENST00000460787.1;ENST00000527491.1	36	54.7417	41.1741	163.596	190.664	53.773	5.20945	5.80068	5.39828	7.36279	7.58243	5.77539	1.4374	3.09313	0.377108	1.30599	1.78175	3.48297	2.15333	4.54434	0.0287181	-0.036584	0.0297246	0.0930137
ENSG00000166546.13	chr16	66427297	66493529	+	7379	ENSG00000166546.13	ENSG00000166546	protein_coding	BEAN1	146227	InGen	0.00534248	11	ENST00000536005.6;ENST00000622872.4;ENST00000562849.6;ENST00000299694.12;ENST00000561796.5;ENST00000569272.1;ENST00000618932.1;ENST00000564819.5;ENST00000563075.1;ENST00000562146.1;ENST00000566654.1	26	32.063	29.8714	131.629	126.226	31.2465	4.75489	5.04715	4.9482	7.05125	6.99126	5.01107	1.43445	3.2877	0.0628707	1.04603	1.94411	3.93683	2.29637	5.06266	-0.01048	-0.00934717	0	-0.0220929
ENSG00000135452.9	chr12	57738013	57750211	+	5385	ENSG00000135452.9	ENSG00000135452	protein_coding	TSPAN31	6302	InGen	1.70019	14	ENST00000553221.5;ENST00000547311.5;ENST00000550528.5;ENST00000257910.7;ENST00000547992.5;ENST00000552816.5;ENST00000553089.5;ENST00000549052.5;ENST00000546993.5;ENST00000547472.5;ENST00000548093.5;ENST00000548167.1;ENST00000550791.1;ENST00000546922.1	24	35.1911	28.2567	126.615	142.115	27.6131	4.64386	5.17756	4.8707	6.99565	7.16103	4.83861	1.43439	3.3888	-0.0320893	0.977224	1.98347	4.03838	2.35179	5.27561	0.141497	0.322674	0.102746	-0.000929533
ENSG00000125931.10	chrX	72301638	72307187	-	1760	ENSG00000125931.10	ENSG00000125931	protein_coding	CITED1	4435	InGen	0.213236	10	ENST00000453707.6;ENST00000431381.5;ENST00000445983.5;ENST00000373619.7;ENST00000429794.1;ENST00000246139.9;ENST00000417400.1;ENST00000427412.5;ENST00000450875.5;ENST00000454225.1	8	12.5124	8.88068	33.8475	63.5546	9.4466	3.16993	3.75621	3.30461	5.12298	6.01245	3.38496	1.42988	3.63517	0.0803516	1.06373	2.25624	5.07933	1.95306	4.23093	0.149588	0.222565	0.0896005	0.136598
ENSG00000177464.4	chr19	45589764	45602208	-	3145	ENSG00000177464.4	ENSG00000177464	protein_coding	GPR4	2828	InGen	0.00496207	2	ENST00000323040.4;ENST00000591614.1	19	32.063	25.0274	107.184	107.69	27.6131	4.32193	5.04715	4.70196	6.75734	6.76407	4.83861	1.42966	3.18682	0.136649	1.10332	1.71693	3.35869	2.43541	5.64125	-0.000355356	-0.0214797	0.0107798	0.00963382
ENSG00000125741.4	chr19	45527427	45602212	-	9999	ENSG00000125741.4	ENSG00000125741	protein_coding	OPA3	80207	InGen	1.30067	3	ENST00000323060.3;ENST00000263275.4;ENST00000544371.1	19	32.063	25.0274	107.184	107.69	27.6131	4.32193	5.04715	4.70196	6.75734	6.76407	4.83861	1.42966	3.18682	0.136649	1.10332	1.71693	3.35869	2.43541	5.64125	0.0281686	-0.0404494	0.112972	0.0119836
ENSG00000185386.14	chr22	50263713	50270767	-	2688	ENSG00000185386.14	ENSG00000185386	protein_coding	MAPK11	5600	InGen	0.422672	4	ENST00000330651.10;ENST00000395764.5;ENST00000417877.1;ENST00000495277.1	27	40.6653	21.798	83.9919	142.998	41.4197	4.80735	5.38077	4.51084	6.40925	7.1699	5.40666	1.42895	3.00022	0.895826	1.90016	1.78913	3.51646	1.6019	3.11081	-0.117552	-0.0530344	-0.202165	-0.0974581
ENSG00000275023.4	chr17	38705542	38729803	+	13315	ENSG00000275023.4	ENSG00000275023	protein_coding	MLLT6	4302	InGen	0.546835	11	ENST00000620609.4;ENST00000621332.4;ENST00000620482.4;ENST00000611305.4;ENST00000614769.1;ENST00000618652.1;ENST00000615858.1;ENST00000612066.1;ENST00000619356.1;ENST00000615741.1;ENST00000615441.1	13	25.0248	29.064	90.2599	76.7951	29.0665	3.80735	4.70181	4.90997	6.51191	6.28161	4.91008	1.42816	2.92331	0.000116466	1.00008	1.57979	3.06876	2.70455	6.94307	-0.337453	-0.354428	-0.378418	-0.279514
ENSG00000145147.19	chr4	20253260	20620561	+	9712	ENSG00000145147.19	ENSG00000145147	protein_coding	SLIT2	9353	InGen	0.351996	12	ENST00000503823.5;ENST00000504154.5;ENST00000622093.4;ENST00000273739.9;ENST00000503837.5;ENST00000508824.1;ENST00000509099.1;ENST00000509394.6;ENST00000511508.5;ENST00000509941.1;ENST00000512993.1;ENST00000508541.1	19	38.3192	29.8714	91.5135	141.232	34.8798	4.32193	5.29716	4.9482	6.53159	7.15211	5.1651	1.42717	3.06943	0.216901	1.16767	1.85494	3.68568	2.20966	4.8165	0.0616532	-0.072773	0.000407576	0.257325
ENSG00000175985.9	chr14	69484692	69531551	+	8097	ENSG00000175985.9	ENSG00000175985	protein_coding	PLEKHD1	400224	InGen	0.0326077	2	ENST00000556123.1;ENST00000322564.8	29	29.7169	25.0274	105.303	97.98	42.873	4.90689	4.94096	4.70196	6.73204	6.62906	5.45526	1.42219	2.93938	0.753305	1.71305	1.6881	3.29711	1.82515	3.63115	-0.0240998	-0.0258316	-0.023539	-0.0229287
ENSG00000069696.6	chr11	637293	640706	+	1477	ENSG00000069696.6	ENSG00000069696	protein_coding	DRD4	1815	InGen	0.140093	2	ENST00000176183.5;ENST00000528733.1	11	19.5506	21.798	61.4269	56.493	29.0665	3.58496	4.36111	4.51084	5.9641	5.84531	4.91008	1.42086	2.80784	0.399246	1.33344	1.4842	2.88958	2.37913	5.58426	-0.109834	0.0893836	-0.152808	-0.266079
ENSG00000178235.7	chr13	83877205	83882393	-	5189	ENSG00000178235.7	ENSG00000178235	protein_coding	SLITRK1	114798	InGen	0.0439652	1	ENST00000377084.3	15	18.7686	22.6054	77.097	60.0238	29.0665	4	4.30514	4.56104	6.2872	5.9313	4.91008	1.4208	2.94794	0.349041	1.28582	1.62616	3.1981	2.2872	5.1398	0.00298096	0.015534	-0.00410401	-0.00248717
ENSG00000176692.5	chr16	86567251	86569728	+	2478	ENSG00000176692.5	ENSG00000176692	protein_coding	FOXC2	2303	InGen	0.0377511	1	ENST00000320354.5	12	25.0248	14.532	74.5898	84.7395	14.5332	3.70044	4.70181	3.95717	6.24012	6.42189	3.95729	1.41996	3.37225	0.000112717	1.00008	1.72007	3.38622	2.53968	6.21582	-0.021227	0.0169814	-0.0411028	-0.0395596
ENSG00000175170.14	chr20	25763466	25868225	-	3854	ENSG00000175170.14	ENSG00000175170	protein_coding	FAM182B	728882	InGen	0.0201667	9	ENST00000478164.1;ENST00000453481.3;ENST00000376403.5;ENST00000485279.1;ENST00000376404.3;ENST00000584071.1;ENST00000582267.5;ENST00000584356.1;ENST00000424021.2	9	18.7686	14.532	47.6372	55.6103	20.3465	3.32193	4.30514	3.95717	5.60399	5.82299	4.41593	1.41956	2.9218	0.458756	1.40012	1.51785	2.96294	2.28206	5.29302	0.0105389	0.0102069	0.00516376	0.0162459
ENSG00000168621.14	chr5	37812677	37839686	-	4273	ENSG00000168621.14	ENSG00000168621	protein_coding	GDNF	2668	InGen	0.129779	8	ENST00000620847.1;ENST00000344622.8;ENST00000326524.6;ENST00000381826.8;ENST00000427982.5;ENST00000515058.5;ENST00000510177.5;ENST00000502572.1	23	32.845	19.376	88.3795	122.696	27.6131	4.58496	5.08087	4.3488	6.48187	6.95065	4.83861	1.41883	3.17316	0.489805	1.42512	1.86978	3.73559	1.89691	3.84259	-0.171336	-0.214902	-0.199339	-0.0997658
ENSG00000163082.9	chr2	222424517	222560948	+	3336	ENSG00000163082.9	ENSG00000163082	protein_coding	SGPP2	130367	InGen	0.0293124	1	ENST00000321276.7	18	20.3326	20.1834	79.6042	80.3259	23.9798	4.24793	4.41499	4.40486	6.33278	6.34564	4.64269	1.41778	3.1429	0.237832	1.1881	1.93065	3.95059	2.08486	4.42246	0.0125461	0	-0.0571383	0.0947766
ENSG00000134438.9	chr18	59267035	59274086	-	3725	ENSG00000134438.9	ENSG00000134438	protein_coding	RAX	30062	InGen	0.0514984	4	ENST00000256852.7;ENST00000334889.3;ENST00000591550.1;ENST00000555288.1	16	25.8068	19.376	79.6042	95.3319	21.7999	4.08746	4.74453	4.3488	6.33278	6.58994	4.51095	1.41763	3.21554	0.162152	1.12509	1.84541	3.69406	2.24532	4.97527	-0.0114089	0.0169904	-0.0434563	-0.00776091
ENSG00000196092.12	chr9	36833275	37034185	-	9333	ENSG00000196092.12	ENSG00000196092	protein_coding	PAX5	5079	InGen	0.0153942	16	ENST00000358127.8;ENST00000377840.6;ENST00000377852.6;ENST00000377853.6;ENST00000520154.5;ENST00000523241.5;ENST00000377847.6;ENST00000414447.5;ENST00000446742.5;ENST00000520281.5;ENST00000522003.5;ENST00000523145.5;ENST00000523493.5;ENST00000524340.5;ENST00000522932.1;ENST00000520083.1	22	31.281	19.376	100.916	90.0357	29.7931	4.52356	5.01261	4.3488	6.67123	6.50836	4.94454	1.41305	3.03817	0.595736	1.53763	1.49575	2.87829	2.14767	4.58707	-0.474464	-0.302456	-0.563141	-0.557795
ENSG00000025708.13	chr22	50525752	50530056	-	3320	ENSG00000025708.13	ENSG00000025708	protein_coding	TYMP	1890	InGen	0.139999	8	ENST00000395680.5;ENST00000395681.5;ENST00000252029.7;ENST00000487577.5;ENST00000395678.7;ENST00000476284.1;ENST00000425169.1;ENST00000487162.1	24	46.9215	47.6327	143.538	219.793	33.4264	4.64386	5.5826	5.60386	7.17531	7.78655	5.10544	1.41233	3.34664	-0.498411	0.701754	2.20395	4.68427	2.53145	5.98076	-0.00760699	0.0286633	-0.00305156	-0.0484327
ENSG00000275700.4	chr17	36948875	37056871	+	4714	ENSG00000275700.4	ENSG00000275700	protein_coding	AATF	26574	InGen	8.2873	9	ENST00000619387.4;ENST00000613840.1;ENST00000610798.4;ENST00000616434.1;ENST00000616392.1;ENST00000617141.1;ENST00000622432.1;ENST00000616062.1;ENST00000615319.1	12	19.5506	18.5687	62.0537	56.493	26.1598	3.70044	4.36111	4.29048	5.97851	5.84531	4.7634	1.41173	2.88724	0.472927	1.40881	1.4842	2.88958	2.27807	5.17114	-0.0928198	-0.0377635	-0.142853	-0.097843
ENSG00000062524.15	chr15	41503638	41513887	-	3490	ENSG00000062524.15	ENSG00000062524	protein_coding	LTK	4058	InGen	0.0698296	6	ENST00000355166.9;ENST00000263800.10;ENST00000563518.5;ENST00000561619.5;ENST00000453182.2;ENST00000569283.1	22	25.8068	33.1007	97.7816	154.473	24.7065	4.52356	4.74453	5.09173	6.62617	7.28052	4.68406	1.41031	3.42318	-0.407669	0.746404	2.53599	5.98575	2.10261	4.44462	-0.00632546	0.00713203	-0.00113699	-0.0249714
ENSG00000169427.6	chr8	139600838	139703056	-	4449	ENSG00000169427.6	ENSG00000169427	protein_coding	KCNK9	51305	InGen	0.0236539	6	ENST00000522317.5;ENST00000523477.1;ENST00000523653.1;ENST00000519923.1;ENST00000303015.2;ENST00000520439.1	43	64.126	20.9907	107.81	159.769	66.1262	5.45943	6.02516	4.45882	6.76567	7.32885	6.0688	1.40664	2.6047	1.60998	3.15026	1.30369	2.49149	1.30624	2.50722	0.080527	0.0146521	-0.00141705	0.228346
ENSG00000144579.7	chr2	218398256	218405941	+	4727	ENSG00000144579.7	ENSG00000144579	protein_coding	CTDSP1	58190	InGen	2.5916	15	ENST00000491064.5;ENST00000443891.5;ENST00000492545.1;ENST00000473420.5;ENST00000498160.5;ENST00000273062.6;ENST00000497677.5;ENST00000494067.5;ENST00000452977.5;ENST00000428361.5;ENST00000496785.5;ENST00000431127.1;ENST00000488627.5;ENST00000482272.5;ENST00000464255.1	17	28.9349	20.9907	57.0393	109.455	33.4264	4.16993	4.90376	4.45882	5.85896	6.78732	5.10544	1.40641	2.98721	0.646624	1.59244	1.88356	3.78281	1.68903	3.35525	0.207885	0.178187	0.133276	0.312191
ENSG00000107485.15	chr10	8053604	8075198	+	3253	ENSG00000107485.15	ENSG00000107485	protein_coding	GATA3	2625	InGen	0.860326	4	ENST00000481743.1;ENST00000379328.7;ENST00000346208.3;ENST00000461472.1	11	21.8967	31.486	50.7712	100.628	30.5198	3.58496	4.51707	5.02175	5.69408	6.66716	4.97819	1.40521	2.82559	-0.0435621	0.969312	2.15009	4.59559	2.10912	4.61556	0.000669124	-0.0338955	0.00747512	0.0284277
ENSG00000182223.7	chr4	48490252	48494389	+	1460	ENSG00000182223.7	ENSG00000182223	protein_coding	ZAR1	326340	InGen	0.0639942	1	ENST00000327939.4	13	16.4225	20.1834	52.6516	75.0297	22.5265	3.80735	4.12288	4.40486	5.74555	6.24849	4.55622	1.40505	3.02803	0.151356	1.11609	2.12561	4.56871	1.9382	4.05012	-0.102893	-0.0323581	-0.160046	-0.116275
ENSG00000166897.14	chr22	37367960	37427470	-	8782	ENSG00000166897.14	ENSG00000166897	protein_coding	ELFN2	114794	InGen	0.112117	7	ENST00000402918.6;ENST00000613079.4;ENST00000414347.5;ENST00000424973.5;ENST00000435824.5;ENST00000451509.5;ENST00000415408.1	14	34.4091	23.4127	80.231	117.399	23.9798	3.90689	5.14605	4.60956	6.34396	6.88752	4.64269	1.40389	3.08556	0.0331322	1.02422	1.74147	3.41188	2.43707	5.73079	0.0228379	-0.0228543	-0.0266589	0.118027
ENSG00000139549.2	chr12	49089421	49094819	-	1936	ENSG00000139549.2	ENSG00000139549	protein_coding	DHH	50846	InGen	0.0224564	1	ENST00000266991.2	29	28.1529	20.1834	105.93	97.98	31.2465	4.90689	4.86557	4.40486	6.74052	6.62906	5.01107	1.40111	3.0407	0.606209	1.54813	1.7635	3.48028	1.83363	3.65276	-0.000617879	-0.000998454	-0.000855184	0
ENSG00000157851.16	chr2	26847747	26950351	+	7079	ENSG00000157851.16	ENSG00000157851	protein_coding	DPYSL5	56896	InGen	0.705254	7	ENST00000450961.5;ENST00000288699.10;ENST00000401478.5;ENST00000431402.5;ENST00000614712.4;ENST00000434719.1;ENST00000484882.1	25	15.6405	24.22	73.963	99.7454	25.4332	4.70044	4.05663	4.6565	6.22811	6.65457	4.72428	1.3978	3.0703	0.0677787	1.05009	2.59794	6.37739	1.52767	2.95852	-0.169317	-0.180791	-0.430802	0.103644
ENSG00000131094.3	chr17	44959693	44968071	-	1295	ENSG00000131094.3	ENSG00000131094	protein_coding	C1QL1	10882	InGen	0.341635	1	ENST00000253407.3	26	33.627	32.2934	100.916	132.405	40.6931	4.75489	5.11383	5.05716	6.67123	7.05967	5.38174	1.39559	2.98099	0.324572	1.26011	1.94585	3.93747	1.91634	3.88137	-0.0233504	0.249034	0.187727	-0.506812
ENSG00000150051.13	chr10	27672875	27746060	-	4106	ENSG00000150051.13	ENSG00000150051	protein_coding	MKX	283078	InGen	0.18897	4	ENST00000419761.5;ENST00000375790.9;ENST00000460919.2;ENST00000561227.1	22	30.4989	26.642	83.9919	115.634	35.6064	4.52356	4.97723	4.78879	6.40925	6.86585	5.19402	1.39318	2.97232	0.405233	1.33648	1.88861	3.79141	1.88569	3.81781	-0.0284493	-0.0401203	-0.0685081	0.0232804
ENSG00000167881.14	chr17	76038775	76072653	-	7641	ENSG00000167881.14	ENSG00000167881	protein_coding	SRP68	6730	InGen	4.1059	13	ENST00000602720.5;ENST00000307877.6;ENST00000588643.1;ENST00000542536.6;ENST00000539137.5;ENST00000592704.5;ENST00000586859.1;ENST00000588736.1;ENST00000590833.1;ENST00000587864.1;ENST00000585539.1;ENST00000591272.1;ENST00000629930.1	17	19.5506	26.642	66.4413	112.103	23.2532	4.16993	4.36111	4.78879	6.07556	6.8215	4.6001	1.39244	3.19337	-0.18869	0.8728	2.46039	5.734	1.90564	3.90831	0.167455	0.261034	-0.123476	0.364807
ENSG00000106852.15	chr9	122202577	122229626	-	5748	ENSG00000106852.15	ENSG00000106852	protein_coding	LHX6	26468	InGen	0.131528	12	ENST00000373755.6;ENST00000373754.6;ENST00000394319.8;ENST00000340587.7;ENST00000559895.5;ENST00000541397.2;ENST00000482062.1;ENST00000464484.3;ENST00000558672.1;ENST00000560152.1;ENST00000560485.1;ENST00000559529.1	20	21.8967	25.0274	81.4847	115.634	22.5265	4.39232	4.51707	4.70196	6.36605	6.86585	4.55622	1.39226	3.28201	-0.145742	0.900075	2.34878	5.28089	1.97374	4.07423	0.039343	-0.0579514	0.0742383	0.101742
ENSG00000146707.14	chr7	76609986	76627261	-	1861	ENSG00000146707.14	ENSG00000146707	protein_coding	POMZP3	22932	InGen	1.97221	5	ENST00000275569.8;ENST00000310842.8;ENST00000441393.1;ENST00000424818.5;ENST00000454397.1	0	0	0	0.626805	3.53081	1.45332	0	0	0	0.702041	2.17977	1.29474	1.39218	Inf	1.29474	Inf	2.17977	Inf	0.702041	Inf	0.0228623	0.0209121	-0.118515	0.16619
ENSG00000205358.3	chr16	56669814	56671129	+	723	ENSG00000205358.3	ENSG00000205358	protein_coding	MT1H	4496	InGen	24.3336	2	ENST00000332374.4;ENST00000569155.1	21	22.6787	15.3394	53.2784	115.634	23.2532	4.45943	4.56552	4.03028	5.76231	6.86585	4.6001	1.39101	3.25605	0.569823	1.51592	2.30033	5.09879	1.30288	2.53707	-0.604721	-0.32578	-0.341134	-1.14725
ENSG00000188730.4	chr7	49773661	49921950	+	11299	ENSG00000188730.4	ENSG00000188730	protein_coding	VWC2	375567	InGen	0.0359307	1	ENST00000340652.4	20	18.7686	15.3394	72.0826	63.5546	24.7065	4.39232	4.30514	4.03028	6.19146	6.01245	4.68406	1.38674	2.9634	0.653782	1.61066	1.70731	3.38622	1.79914	3.60413	0.000950228	-0.0569535	0.0854682	-0.025664
ENSG00000162981.13	chr2	14632686	14650814	+	8384	ENSG00000162981.13	ENSG00000162981	protein_coding	FAM84A	151354	InGen	0.188126	4	ENST00000295092.2;ENST00000331243.4;ENST00000497769.2;ENST00000464947.1	19	20.3326	24.22	77.7238	82.0913	28.3398	4.32193	4.41499	4.6565	6.29873	6.37663	4.87479	1.38558	2.96062	0.218289	1.1701	1.96164	4.03742	1.9768	4.09073	0.125117	0.0262141	0.223917	0.12522
ENSG00000122691.12	chr7	19020991	19117672	-	2033	ENSG00000122691.12	ENSG00000122691	protein_coding	TWIST1	7291	InGen	0.550829	3	ENST00000443687.5;ENST00000354571.5;ENST00000242261.5	7	19.5506	17.7614	45.7568	62.6719	17.4399	3	4.36111	4.22969	5.5471	5.99258	4.20476	1.38455	2.84051	-0.024935	0.9819	1.63148	3.20562	2.5471	6.53668	-0.0746901	0.00804021	0.0359966	-0.268107
ENSG00000003137.8	chr2	72129238	72148038	-	5015	ENSG00000003137.8	ENSG00000003137	protein_coding	CYP26B1	56603	InGen	0.0862789	5	ENST00000546307.5;ENST00000001146.6;ENST00000412253.1;ENST00000474509.1;ENST00000461519.1	24	34.4091	26.642	97.7816	136.819	30.5198	4.64386	5.14605	4.78879	6.62617	7.10663	4.97819	1.37743	3.11719	0.189394	1.14555	1.96058	3.97625	1.98231	4.07423	0.00771051	0.00233324	-0.00916179	0.0299601
ENSG00000095596.11	chr10	93073475	93077890	+	2972	ENSG00000095596.11	ENSG00000095596	protein_coding	CYP26A1	1592	InGen	3.55538	6	ENST00000371531.5;ENST00000224356.4;ENST00000622925.1;ENST00000624589.3;ENST00000623162.1;ENST00000625202.1	27	39.8832	39.5594	141.658	158.004	34.8798	4.80735	5.35344	5.34196	7.15642	7.31292	5.1651	1.37723	3.14293	-0.176866	0.881706	1.95948	3.96166	2.34906	5.24659	0.122611	0.131498	0.264805	-0.0284703
ENSG00000170122.5	chr9	116231	118204	-	1974	ENSG00000170122.5	ENSG00000170122	protein_coding	FOXD4	2298	InGen	0.029012	1	ENST00000382500.3	0	1.56405	2.422	6.26805	4.41351	2.90665	0	1.35842	1.77484	2.86157	2.43657	1.96593	1.37693	3.40894	0.19109	1.2001	1.07814	2.82185	2.86157	Inf	-0.0220389	-0.015772	-0.0166082	-0.0337365
ENSG00000164070.11	chr4	127781821	127840733	+	11621	ENSG00000164070.11	ENSG00000164070	protein_coding	HSPA4L	22824	InGen	0.684036	5	ENST00000508776.5;ENST00000296464.8;ENST00000508549.5;ENST00000505726.1;ENST00000515262.1	5	14.8585	16.1467	33.8475	30.8946	24.7065	2.58496	3.98718	4.09986	5.12298	4.99524	4.68406	1.37676	2.48433	0.584203	1.53013	1.00806	2.07926	2.53802	6.76949	-0.168962	-0.23593	0.0233606	-0.294317
ENSG00000177468.6	chr6	137492202	137494250	-	2049	ENSG00000177468.6	ENSG00000177468	protein_coding	OLIG3	167826	InGen	0.68083	1	ENST00000367734.3	13	18.7686	23.4127	60.8001	77.6778	23.2532	3.80735	4.30514	4.60956	5.94954	6.29789	4.6001	1.37516	2.93091	-0.00945825	0.993186	1.99275	4.13872	2.14218	4.67693	-1.3541	-1.22899	-1.77119	-1.06211
ENSG00000163694.14	chr4	40423267	40630875	-	8544	ENSG00000163694.14	ENSG00000163694	protein_coding	RBM47	54502	InGen	3.91006	15	ENST00000381793.6;ENST00000381795.10;ENST00000510871.5;ENST00000295971.11;ENST00000514014.1;ENST00000515809.1;ENST00000515053.5;ENST00000513473.5;ENST00000505414.5;ENST00000514782.5;ENST00000507180.5;ENST00000511598.5;ENST00000511902.5;ENST00000505220.1;ENST00000513044.1	6	1.56405	4.84401	12.5361	9.70973	11.6266	2.80735	1.35842	2.54696	3.75874	3.42085	3.65839	1.37508	2.72987	1.11143	2.4002	2.06243	6.20807	0.951385	2.08935	-0.359814	-0.483971	-0.225678	-0.369793
ENSG00000165966.14	chr12	41188448	41574590	+	4586	ENSG00000165966.14	ENSG00000165966	protein_coding	PDZRN4	29951	InGen	0.0346765	4	ENST00000402685.6;ENST00000539469.6;ENST00000298919.7;ENST00000548316.1	12	14.8585	8.07334	41.3691	36.1908	19.6199	3.70044	3.98718	3.18163	5.40494	5.21687	4.36596	1.37284	2.78199	1.18433	2.4302	1.22969	2.4357	1.7045	3.44743	-0.03067	-0.0324722	-0.0350761	-0.0244615
ENSG00000105401.7	chr19	10391134	10420121	-	3041	ENSG00000105401.7	ENSG00000105401	protein_coding	CDC37	11140	InGen	26.6731	11	ENST00000222005.6;ENST00000591248.5;ENST00000589625.5;ENST00000589331.1;ENST00000590632.1;ENST00000589629.5;ENST00000593124.1;ENST00000589755.5;ENST00000588498.1;ENST00000588869.1;ENST00000408639.1	25	26.5888	20.9907	83.3651	118.282	26.1598	4.70044	4.78601	4.45882	6.39857	6.89823	4.7634	1.37165	3.13872	0.304581	1.24626	2.11222	4.44857	1.69813	3.3346	0.0543404	0.128034	0.0534341	-0.0184473
ENSG00000159733.13	chr4	2269582	2418663	-	9624	ENSG00000159733.13	ENSG00000159733	protein_coding	ZFYVE28	57732	InGen	0.0594755	11	ENST00000508471.5;ENST00000290974.6;ENST00000511071.5;ENST00000515312.5;ENST00000514248.1;ENST00000515169.5;ENST00000509171.5;ENST00000503000.1;ENST00000508184.5;ENST00000504743.1;ENST00000505421.1	30	26.5888	25.8347	85.2455	124.461	35.6064	4.9542	4.78601	4.74603	6.43038	6.9711	5.19402	1.36975	2.97625	0.447997	1.37824	2.18508	4.68095	1.47618	2.84152	0.01668	0.123237	0.0702837	-0.143481
ENSG00000132518.6	chr17	8002594	8020339	+	4040	ENSG00000132518.6	ENSG00000132518	protein_coding	GUCY2D	3000	InGen	0.0245988	2	ENST00000254854.4;ENST00000574510.1	21	27.3708	25.0274	97.7816	115.634	23.2532	4.45943	4.82634	4.70196	6.62617	6.86585	4.6001	1.36813	3.22445	-0.101856	0.92911	2.03951	4.22472	2.16674	4.65627	0.0177242	0.0336521	-0.0019684	0.0214888
ENSG00000006071.12	chr11	17392885	17476845	-	6778	ENSG00000006071.12	ENSG00000006071	protein_coding	ABCC8	6833	InGen	0.0852766	21	ENST00000526037.5;ENST00000531642.5;ENST00000389817.7;ENST00000302539.8;ENST00000526168.5;ENST00000525022.1;ENST00000532220.1;ENST00000528374.1;ENST00000527905.5;ENST00000531891.1;ENST00000531137.1;ENST00000524561.1;ENST00000526921.5;ENST00000529967.5;ENST00000530147.5;ENST00000531911.1;ENST00000532728.5;ENST00000528202.5;ENST00000635881.1;ENST00000526002.1;ENST00000612903.1	16	32.063	25.0274	79.6042	72.3816	41.4197	4.08746	5.04715	4.70196	6.33278	6.19735	5.40666	1.36674	2.64612	0.704706	1.65498	1.1502	2.25748	2.24532	4.97527	0.0239359	0.0404658	-0.030161	0.061503
ENSG00000237149.5	chr10	75401519	75408982	+	3348	ENSG00000237149.5	ENSG00000237149	antisense	ZNF503-AS2	100131213	InGen	0.0378341	6	ENST00000466942.2;ENST00000486015.1;ENST00000425916.4;ENST00000491557.2;ENST00000484411.1;ENST00000527641.1	22	38.3192	36.33	108.437	182.719	27.6131	4.52356	5.29716	5.22227	6.77396	7.52136	4.83861	1.36365	3.29821	-0.383659	0.760063	2.2242	4.76835	2.2504	4.92897	0.00337407	0.0221902	0	-0.012068
ENSG00000273604.1	chr17	38671703	38675421	-	3719	ENSG00000273604.1	ENSG00000273604	protein_coding	C17orf96	100170841	InGen	0.454581	1	ENST00000621654.1	12	23.4607	22.6054	76.4702	78.5605	19.6199	3.70044	4.6124	4.56104	6.27557	6.31398	4.36596	1.36055	3.00779	-0.19508	0.86793	1.70159	3.3486	2.57513	6.37252	-0.840819	-0.709729	-1.09206	-0.720673
ENSG00000117154.11	chr1	18107746	18378483	+	3085	ENSG00000117154.11	ENSG00000117154	protein_coding	IGSF21	84966	InGen	0.592307	4	ENST00000251296.3;ENST00000412684.3;ENST00000497331.2;ENST00000473951.1	24	27.3708	20.9907	78.3506	78.5605	40.6931	4.64386	4.82634	4.45882	6.31017	6.31398	5.38174	1.35896	2.73079	0.922914	1.93862	1.48764	2.87023	1.66631	3.26461	0.0145382	0.333622	0.112523	-0.40253
ENSG00000196227.10	chr20	59933764	59948680	+	5323	ENSG00000196227.10	ENSG00000196227	protein_coding	FAM217B	63939	InGen	2.51599	4	ENST00000358293.7;ENST00000360816.7;ENST00000469084.5;ENST00000421092.1	20	18.7686	19.376	60.1733	51.1968	43.5997	4.39232	4.30514	4.3488	5.93483	5.70589	5.47896	1.35781	2.66525	1.13016	2.25019	1.40075	2.72779	1.54251	3.00866	0.0318542	-0.0399162	-0.0250806	0.160559
ENSG00000162951.10	chr2	80288351	80304749	-	5044	ENSG00000162951.10	ENSG00000162951	protein_coding	LRRTM1	347730	InGen	0.0994762	7	ENST00000417012.5;ENST00000433224.1;ENST00000295057.3;ENST00000409148.1;ENST00000416268.1;ENST00000452811.1;ENST00000415098.1	16	17.9866	20.1834	72.7094	69.7335	21.0732	4.08746	4.24691	4.40486	6.20378	6.14432	4.46422	1.3577	3.01858	0.0593635	1.04409	1.89742	3.87698	2.11631	4.54434	-0.0387226	-0.0542892	-0.241968	0.18009
ENSG00000105967.15	chr7	115935148	116159896	-	8644	ENSG00000105967.15	ENSG00000105967	protein_coding	TFEC	22797	InGen	0.0122076	9	ENST00000457268.5;ENST00000265440.11;ENST00000320239.11;ENST00000462828.1;ENST00000393485.5;ENST00000484212.5;ENST00000497829.1;ENST00000474337.5;ENST00000465322.1	1	0.782024	2.422	3.76083	5.29622	5.81329	1	0.833517	1.77484	2.25121	2.65448	2.76835	1.35523	3.53717	0.993511	2.4002	1.82097	6.77244	1.25121	3.76083	-0.0062841	-0.0075344	0.00399125	-0.0153092
ENSG00000187984.12	chr9	92809388	92888693	+	2947	ENSG00000187984.12	ENSG00000187984	transcribed_unprocessed_pseudogene	ANKRD19P	NA	InGen	0.0930007	6	ENST00000473204.5;ENST00000465736.6;ENST00000460854.5;ENST00000338192.10;ENST00000464387.5;ENST00000492083.1	19	24.2427	15.3394	63.3073	125.344	15.9866	4.32193	4.6578	4.03028	6.00691	6.98121	4.08632	1.35481	3.49318	0.0560425	1.04219	2.32341	5.17036	1.68498	3.33196	-0.167986	-0.0834915	-0.169815	-0.250651
ENSG00000122012.13	chr5	76083172	76353939	+	12028	ENSG00000122012.13	ENSG00000122012	protein_coding	SV2C	22987	InGen	0.0433479	3	ENST00000502798.6;ENST00000322285.7;ENST00000506257.1	25	21.1147	18.5687	63.9341	84.7395	32.6998	4.70044	4.46693	4.29048	6.0209	6.42189	5.07467	1.3532	2.80402	0.784192	1.76102	1.95496	4.0133	1.32047	2.55736	-0.00281673	-0.0291969	0.0103558	0.0103909
ENSG00000107187.15	chr9	136196250	136205109	-	3089	ENSG00000107187.15	ENSG00000107187	protein_coding	LHX3	8022	InGen	0.00958879	3	ENST00000371746.7;ENST00000371748.9;ENST00000619587.1	29	34.4091	29.064	73.3362	220.676	31.2465	4.90689	5.14605	4.90997	6.21599	7.79231	5.01107	1.35215	3.51733	0.101102	1.07509	2.64626	6.4133	1.3091	2.52883	-0.00980031	0	-0.000714807	-0.0286861
ENSG00000196482.16	chr1	216503246	217137755	-	10912	ENSG00000196482.16	ENSG00000196482	protein_coding	ESRRG	2104	InGen	0.16469	24	ENST00000616180.4;ENST00000391890.7;ENST00000361525.7;ENST00000366940.6;ENST00000366937.5;ENST00000408911.7;ENST00000360012.7;ENST00000361395.6;ENST00000366938.6;ENST00000359162.6;ENST00000493603.5;ENST00000463665.5;ENST00000487276.5;ENST00000493748.5;ENST00000475275.5;ENST00000586199.5;ENST00000469486.5;ENST00000459955.5;ENST00000481543.1;ENST00000469913.1;ENST00000477799.5;ENST00000471371.5;ENS…	16	32.063	19.376	82.1115	81.2086	26.8865	4.08746	5.04715	4.3488	6.37698	6.36122	4.80149	1.35209	2.82042	0.452693	1.38762	1.31407	2.53278	2.28951	5.13197	0.115852	0.0582473	0.147841	0.141469
ENSG00000196074.12	chr20	59863563	59933655	-	6466	ENSG00000196074.12	ENSG00000196074	protein_coding	SYCP2	10388	InGen	0.0580245	9	ENST00000357552.7;ENST00000371001.6;ENST00000412613.1;ENST00000446834.5;ENST00000474749.1;ENST00000461538.1;ENST00000471331.1;ENST00000476314.1;ENST00000425931.1	20	18.7686	19.376	60.1733	52.0795	42.1464	4.39232	4.30514	4.3488	5.93483	5.73008	5.43117	1.34994	2.65543	1.08237	2.17518	1.42494	2.77482	1.54251	3.00866	0.0180281	0.0317	-0.00155349	0.0239379
ENSG00000106348.16	chr7	128392277	128410252	-	3662	ENSG00000106348.16	ENSG00000106348	protein_coding	IMPDH1	3614	InGen	3.36189	17	ENST00000469328.5;ENST00000484496.5;ENST00000419067.6;ENST00000338791.10;ENST00000496200.5;ENST00000354269.9;ENST00000626419.2;ENST00000348127.10;ENST00000470772.5;ENST00000480861.5;ENST00000460045.1;ENST00000497868.5;ENST00000468842.1;ENST00000489263.1;ENST00000496487.5;ENST00000491376.5;ENST00000473463.1	17	27.3708	28.2567	87.7527	89.153	29.7931	4.16993	4.82634	4.8707	6.47172	6.4943	4.94454	1.34787	2.84601	0.0738411	1.05437	1.66797	3.25722	2.30179	5.16192	0.0748203	0.129623	0.0934233	0.00141451
ENSG00000105186.15	chr19	32597007	32676597	-	7855	ENSG00000105186.15	ENSG00000105186	protein_coding	ANKRD27	84079	InGen	4.482	9	ENST00000306065.8;ENST00000587667.1;ENST00000591100.6;ENST00000587352.5;ENST00000593232.5;ENST00000586463.5;ENST00000588700.5;ENST00000586693.7;ENST00000590519.2	19	16.4225	23.4127	57.0393	101.511	22.5265	4.32193	4.12288	4.60956	5.85896	6.67963	4.55622	1.34681	3.07769	-0.0533444	0.962149	2.55675	6.1812	1.53703	3.00207	0.0945811	0.0634374	0.129556	0.0907503
ENSG00000167011.8	chr7	101170493	101180276	-	3871	ENSG00000167011.8	ENSG00000167011	protein_coding	NAT16	375607	InGen	0.039339	4	ENST00000300303.6;ENST00000455377.5;ENST00000444446.1;ENST00000443096.1	24	22.6787	16.1467	70.829	89.153	24.7065	4.64386	4.56552	4.09986	6.16649	6.4943	4.68406	1.34521	2.93971	0.584203	1.53013	1.92878	3.93113	1.52264	2.95121	0.0168227	0.0209111	0.0112094	0.0183477
ENSG00000087510.6	chr20	56629302	56639283	+	3005	ENSG00000087510.6	ENSG00000087510	protein_coding	TFAP2C	7022	InGen	5.60179	2	ENST00000201031.2;ENST00000416606.1	18	28.1529	27.4494	63.3073	100.628	38.5131	4.24793	4.86557	4.83032	6.00691	6.66716	5.30426	1.34484	2.75057	0.473933	1.40306	1.80159	3.57435	1.75898	3.51707	-0.884842	-0.813424	-0.973604	-0.867499
ENSG00000183421.11	chr21	41739369	41767106	-	4033	ENSG00000183421.11	ENSG00000183421	protein_coding	RIPK4	54101	InGen	0.802903	2	ENST00000352483.3;ENST00000332512.7	21	15.6405	16.954	65.8145	76.7951	19.6199	4.45943	4.05663	4.16624	6.06209	6.28161	4.36596	1.34246	3.02698	0.199728	1.15724	2.22498	4.91002	1.60266	3.13403	-0.696797	-0.45021	-0.756741	-0.883439
ENSG00000152784.15	chr4	80183879	80204329	+	4588	ENSG00000152784.15	ENSG00000152784	protein_coding	PRDM8	56978	InGen	0.00653163	10	ENST00000508965.5;ENST00000509375.5;ENST00000506547.5;ENST00000511825.5;ENST00000504452.5;ENST00000508061.6;ENST00000515013.5;ENST00000339711.8;ENST00000507025.1;ENST00000415738.2	21	20.3326	20.1834	86.4991	67.0854	26.1598	4.45943	4.41499	4.40486	6.4512	6.08927	4.7634	1.34153	2.92191	0.358542	1.29611	1.67428	3.2994	1.99176	4.119	-0.00263769	0	0	-0.00791308
ENSG00000125848.9	chr20	14322988	14337616	-	5190	ENSG00000125848.9	ENSG00000125848	protein_coding	FLRT3	23767	InGen	1.78658	3	ENST00000378053.3;ENST00000341420.4;ENST00000462077.1	9	7.82024	5.65134	14.4165	21.1849	26.8865	3.32193	3.14082	2.73365	3.9464	4.4715	4.80149	1.341	2.78075	2.06785	4.75754	1.33069	2.70898	0.624477	1.60184	-0.111037	-0.228296	-0.0567088	-0.0481052
ENSG00000179111.8	chr17	8120590	8124092	-	1868	ENSG00000179111.8	ENSG00000179111	protein_coding	HES7	84667	InGen	0.0317341	3	ENST00000541682.6;ENST00000317814.8;ENST00000577735.1	19	34.4091	37.1374	115.332	92.6838	39.2397	4.32193	5.14605	5.25313	6.86211	6.54973	5.33055	1.34042	2.7307	0.0774147	1.05661	1.40368	2.69359	2.54018	6.07011	-0.0329247	-0.0193461	-0.0206267	-0.0588014
ENSG00000186493.11	chr5	2752131	2755397	+	1925	ENSG00000186493.11	ENSG00000186493	protein_coding	C5orf38	153571	InGen	0.514989	7	ENST00000457752.2;ENST00000334000.7;ENST00000503940.5;ENST00000505106.5;ENST00000505778.5;ENST00000515640.5;ENST00000397835.4	26	32.845	26.642	73.3362	79.4432	67.5795	4.75489	5.08087	4.78879	6.21599	6.3299	6.09971	1.34035	2.57769	1.31091	2.53658	1.24903	2.41873	1.46111	2.82062	-0.334363	-0.368884	-0.282736	-0.351469
ENSG00000178726.6	chr20	23045633	23049741	-	4109	ENSG00000178726.6	ENSG00000178726	protein_coding	THBD	7056	InGen	0.0551474	1	ENST00000377103.2	31	35.9731	22.6054	87.7527	130.64	37.7864	5	5.2084	4.56104	6.47172	7.04045	5.27748	1.34007	2.85983	0.716436	1.67157	1.83205	3.6316	1.47172	2.83073	-0.0100871	-0.0270106	0.0100565	-0.0133072
ENSG00000122585.7	chr7	24284163	24291865	+	921	ENSG00000122585.7	ENSG00000122585	protein_coding	NPY	4852	InGen	1.04457	3	ENST00000242152.6;ENST00000407573.5;ENST00000405982.1	11	19.5506	16.1467	48.264	60.0238	21.7999	3.58496	4.36111	4.09986	5.62246	5.9313	4.51095	1.33959	2.78576	0.411094	1.35011	1.57019	3.07017	2.0375	4.38764	-0.287767	-0.160873	-0.483386	-0.219042
ENSG00000183734.4	chr11	2268495	2270952	-	1852	ENSG00000183734.4	ENSG00000183734	protein_coding	ASCL2	430	InGen	0.0770115	1	ENST00000331289.4	28	43.0113	33.908	122.227	158.886	35.6064	4.85798	5.4598	5.12549	6.94517	7.3209	5.19402	1.33894	3.0187	0.0685371	1.05009	1.8611	3.69406	2.08719	4.36525	-0.0293484	0.00122992	-0.0743509	-0.0149241
ENSG00000148655.14	chr10	75431453	76560167	+	6560	ENSG00000148655.14	ENSG00000148655	protein_coding	C10orf11	83938	InGen	0.0360492	16	ENST00000611255.4;ENST00000593817.1;ENST00000593699.5;ENST00000372499.5;ENST00000611306.1;ENST00000496424.2;ENST00000488655.5;ENST00000598708.1;ENST00000468134.1;ENST00000596228.5;ENST00000597823.1;ENST00000488759.5;ENST00000483375.1;ENST00000493194.2;ENST00000595936.1;ENST00000493690.1	23	17.9866	24.22	83.3651	82.0913	25.4332	4.58496	4.24691	4.6565	6.39857	6.37663	4.72428	1.33704	2.92746	0.0677787	1.05009	2.12972	4.56404	1.81361	3.62457	-0.00257809	0.0537058	-0.00397343	-0.0574667
ENSG00000107821.14	chr10	101061841	101068131	+	3613	ENSG00000107821.14	ENSG00000107821	protein_coding	KAZALD1	81621	InGen	0.169821	6	ENST00000370200.5;ENST00000477979.5;ENST00000470106.1;ENST00000477267.1;ENST00000465807.1;ENST00000608812.1	18	35.9731	20.1834	89.0063	149.177	16.7132	4.24793	5.2084	4.40486	6.49195	7.23052	4.14675	1.33601	3.43728	-0.258105	0.828069	2.02211	4.1469	2.24403	4.9448	-0.571218	-0.407972	-0.374754	-0.930929
ENSG00000279685.2	chr17	45895783	45898798	+	3016	ENSG00000279685.2	ENSG00000279685	sense_intronic	MAPT-IT1	100130148	InGen	0.0163042	1	ENST00000624111.2	31	37.5372	29.8714	99.0352	159.769	37.0597	5	5.26818	4.9482	6.64436	7.32885	5.25019	1.33568	3.00649	0.301996	1.24064	2.06067	4.25629	1.64436	3.19468	0.00124346	-0.000287475	-0.00575927	0.00977712
ENSG00000140807.6	chr16	50548330	50649249	+	17425	ENSG00000140807.6	ENSG00000140807	protein_coding	NKD1	85407	InGen	0.420634	3	ENST00000268459.5;ENST00000564336.1;ENST00000566396.1	14	20.3326	19.376	49.5176	64.4373	30.5198	3.90689	4.41499	4.3488	5.65871	6.03204	4.97819	1.33275	2.68997	0.629385	1.57513	1.61705	3.16916	1.75182	3.53697	-0.0836578	-0.0438143	-0.0454689	-0.16169
ENSG00000158748.3	chr1	19665287	19679562	+	1984	ENSG00000158748.3	ENSG00000158748	protein_coding	HTR6	3362	InGen	0.0125411	1	ENST00000289753.1	25	33.627	23.4127	82.1115	119.165	34.1531	4.70044	5.11383	4.60956	6.37698	6.90887	5.13558	1.33253	2.8697	0.52602	1.45874	1.79504	3.54372	1.67654	3.28446	0.0109205	-0.0188826	0.0154528	0.0361914
ENSG00000116871.15	chr1	36155579	36180849	+	5271	ENSG00000116871.15	ENSG00000116871	protein_coding	MAP7D1	55700	InGen	2.49768	13	ENST00000429533.6;ENST00000316156.8;ENST00000527764.1;ENST00000373150.8;ENST00000373151.6;ENST00000530729.1;ENST00000462118.1;ENST00000474796.1;ENST00000530975.4;ENST00000487131.3;ENST00000373148.5;ENST00000532131.1;ENST00000487114.1	14	32.845	29.8714	90.2599	78.5605	33.4264	3.90689	5.08087	4.9482	6.51191	6.31398	5.10544	1.33179	2.63629	0.157247	1.11901	1.23311	2.39186	2.60502	6.44714	0.164413	0.176577	0.283672	0.0329891
ENSG00000198754.5	chr1	39769523	39771348	-	1826	ENSG00000198754.5	ENSG00000198754	protein_coding	OXCT2	64064	InGen	0.130313	1	ENST00000327582.5	0	1.56405	0.807334	5.64125	3.53081	1.45332	0	1.35842	0.853863	2.73145	2.17977	1.29474	1.33122	4.48067	0.440874	1.80015	0.821346	2.25748	2.73145	Inf	0.126377	0.20614	0.268724	-0.0957343
ENSG00000147246.9	chrX	114584078	114910061	+	4842	ENSG00000147246.9	ENSG00000147246	protein_coding	HTR2C	3358	InGen	0.186438	3	ENST00000371951.5;ENST00000276198.5;ENST00000371950.3	3	7.82024	8.07334	19.431	17.6541	12.3532	2	3.14082	3.18163	4.35268	4.22142	3.73912	1.33026	2.61667	0.557484	1.53013	1.0806	2.25748	2.35268	6.47699	0.093593	0.131222	0.0791157	0.0704413
ENSG00000099889.13	chr22	19969896	20016808	-	5621	ENSG00000099889.13	ENSG00000099889	protein_coding	ARVCF	421	InGen	2.64304	11	ENST00000263207.7;ENST00000495096.5;ENST00000401994.5;ENST00000406522.5;ENST00000406259.1;ENST00000480792.1;ENST00000473551.5;ENST00000487793.5;ENST00000492625.5;ENST00000462319.1;ENST00000467828.1	16	35.1911	20.1834	79.6042	80.3259	30.5198	4.08746	5.17756	4.40486	6.33278	6.34564	4.97819	1.32891	2.66832	0.573326	1.51213	1.16808	2.28256	2.24532	4.97527	-0.0226304	0.0635581	-0.0788486	-0.0526008
ENSG00000170549.3	chr5	3596054	3601403	+	1858	ENSG00000170549.3	ENSG00000170549	protein_coding	IRX1	79192	InGen	0.707819	1	ENST00000302006.3	16	24.2427	22.6054	76.4702	73.2643	26.8865	4.08746	4.6578	4.56104	6.27557	6.2146	4.80149	1.32845	2.81028	0.240451	1.18939	1.5568	3.02211	2.18811	4.77939	-1.8191	-1.83165	-2.25583	-1.36981
ENSG00000241684.5	chr3	64684909	65011468	+	7232	ENSG00000241684.5	ENSG00000241684	antisense	ADAMTS9-AS2	NA	InGen	0.0488852	4	ENST00000460833.1;ENST00000485174.5;ENST00000474768.5;ENST00000481312.1	5	16.4225	16.954	43.8764	33.5427	18.1665	2.58496	4.12288	4.16624	5.48788	5.11031	4.26052	1.32821	2.49073	0.0942829	1.07152	0.987429	2.04248	2.90292	8.77527	-0.0200245	0	-0.000856538	-0.0592168
ENSG00000047648.21	chrX	11137543	11665701	-	7885	ENSG00000047648.21	ENSG00000047648	protein_coding	ARHGAP6	395	InGen	0.0426803	8	ENST00000380736.5;ENST00000303025.10;ENST00000337414.8;ENST00000495242.5;ENST00000489330.6;ENST00000380717.7;ENST00000380718.1;ENST00000491514.1	6	13.2944	9.68801	36.3547	42.3697	9.4466	2.80735	3.83738	3.41792	5.22322	5.43862	3.38496	1.32805	3.04222	-0.03296	0.975081	1.60124	3.18703	2.41586	6.05912	0.0100783	0.0579948	-0.0202698	-0.00749021
ENSG00000130829.17	chrX	153642492	153651326	+	2776	ENSG00000130829.17	ENSG00000130829	protein_coding	DUSP9	1852	InGen	0.276221	3	ENST00000477033.1;ENST00000370167.8;ENST00000342782.3	18	15.6405	13.7247	62.6805	90.0357	11.6266	4.24793	4.05663	3.88016	5.99278	6.50836	3.65839	1.32494	3.4697	-0.221772	0.84713	2.45173	5.75658	1.74485	3.48225	-0.296391	-0.188494	-0.509629	-0.191052
ENSG00000125144.13	chr16	56666731	56668065	-	750	ENSG00000125144.13	ENSG00000125144	protein_coding	MT1G	4495	InGen	49.1515	4	ENST00000444837.6;ENST00000569500.5;ENST00000379811.3;ENST00000568675.1	20	27.3708	16.1467	58.9197	109.455	23.2532	4.39232	4.82634	4.09986	5.90496	6.78732	4.6001	1.32462	3.01693	0.500244	1.44012	1.96098	3.99897	1.51264	2.94598	-0.61191	-0.376313	-0.376001	-1.08341
ENSG00000181656.6	chr1	100538137	100542018	+	3491	ENSG00000181656.6	ENSG00000181656	protein_coding	GPR88	54112	InGen	0.00199096	1	ENST00000315033.4	22	16.4225	16.1467	52.6516	75.0297	25.4332	4.52356	4.12288	4.09986	5.74555	6.24849	4.72428	1.32401	2.80588	0.624419	1.57513	2.12561	4.56871	1.22199	2.39326	0.00314252	0	0.0190614	-0.00963382
ENSG00000151892.14	chr10	116056925	116273467	-	9678	ENSG00000151892.14	ENSG00000151892	protein_coding	GFRA1	2674	InGen	0.57427	5	ENST00000369236.5;ENST00000439649.7;ENST00000355422.10;ENST00000369234.4;ENST00000490345.1	19	26.5888	34.7154	72.0826	124.461	32.6998	4.32193	4.78601	5.15847	6.19146	6.9711	5.07467	1.3236	2.85469	-0.0838065	0.941939	2.18508	4.68095	1.86953	3.79382	-0.0196092	-0.108167	-0.0269877	0.0763275
ENSG00000183733.6	chr2	70777310	70790643	-	722	ENSG00000183733.6	ENSG00000183733	protein_coding	FIGLA	344018	InGen	0.0069218	1	ENST00000332372.6	11	9.38429	28.2567	60.8001	51.1968	16.7132	3.58496	3.37633	4.8707	5.94954	5.70589	4.14675	1.3234	2.64612	-0.723941	0.591478	2.32956	5.45558	2.36457	5.52728	0	0	0	0
ENSG00000275793.1	chr22	18605815	18611919	-	6105	ENSG00000275793.1	ENSG00000275793	protein_coding	RIMBP3	85376	InGen	0.0262831	1	ENST00000619918.1	0	0.782024	0.807334	4.38764	4.41351	0.726662	0	0.833517	0.853863	2.42965	2.43657	0.787985	1.32227	5.99475	-0.0658781	0.900075	1.60305	5.6437	2.42965	Inf	-0.018948	-0.0185107	-0.0189051	-0.0194281
ENSG00000075426.11	chr2	28392448	28417312	+	7157	ENSG00000075426.11	ENSG00000075426	protein_coding	FOSL2	2355	InGen	1.46472	4	ENST00000460736.1;ENST00000379619.5;ENST00000264716.8;ENST00000436647.1	14	13.2944	23.4127	53.2784	46.7832	30.5198	3.90689	3.83738	4.60956	5.76231	5.57843	4.97819	1.3217	2.57521	0.368626	1.30356	1.74105	3.51902	1.85542	3.8056	-0.0811281	-0.21132	-0.0928815	0.0608171
ENSG00000115289.13	chr2	74505043	74508580	-	2629	ENSG00000115289.13	ENSG00000115289	protein_coding	PCGF1	84759	InGen	1.51973	7	ENST00000465993.5;ENST00000475863.5;ENST00000233630.10;ENST00000489914.1;ENST00000480844.2;ENST00000463744.1;ENST00000496911.1	19	25.0248	12.9174	66.4413	59.1411	26.8865	4.32193	4.70181	3.79881	6.07556	5.91028	4.80149	1.32159	2.67761	1.00268	2.08142	1.20847	2.3633	1.75363	3.49691	-0.0551575	0.151325	-0.18176	-0.135038
ENSG00000160460.15	chr19	40466241	40576464	+	11549	ENSG00000160460.15	ENSG00000160460	protein_coding	SPTBN4	57731	InGen	0.100212	14	ENST00000595535.5;ENST00000392025.5;ENST00000352632.7;ENST00000598249.5;ENST00000338932.7;ENST00000598775.1;ENST00000597389.5;ENST00000392023.1;ENST00000596900.5;ENST00000593932.1;ENST00000599926.5;ENST00000593816.1;ENST00000596411.1;ENST00000595690.1	14	27.3708	19.376	59.5465	73.2643	29.0665	3.90689	4.82634	4.3488	5.91997	6.2146	4.91008	1.32087	2.66478	0.561283	1.50013	1.38826	2.67673	2.01308	4.25332	0.0870899	0.0948729	0.126028	0.0403687
ENSG00000180628.14	chr10	91163012	91284331	+	8306	ENSG00000180628.14	ENSG00000180628	protein_coding	PCGF5	84333	InGen	0.302897	5	ENST00000614189.4;ENST00000543648.5;ENST00000496708.1;ENST00000490164.1;ENST00000336126.5	20	27.3708	20.9907	82.1115	91.8011	25.4332	4.39232	4.82634	4.45882	6.37698	6.53607	4.72428	1.31995	2.91605	0.265456	1.21164	1.70973	3.35397	1.98466	4.10557	0.061451	0.0830817	0.0953054	0.0059658
ENSG00000167693.16	chr17	799313	979770	-	5880	ENSG00000167693.16	ENSG00000167693	protein_coding	NXN	64359	InGen	7.2439	12	ENST00000575801.5;ENST00000336868.7;ENST00000571281.1;ENST00000571684.5;ENST00000537628.6;ENST00000574018.1;ENST00000575455.5;ENST00000577098.5;ENST00000571338.1;ENST00000575171.1;ENST00000576991.1;ENST00000571080.1	4	9.38429	8.88068	13.1629	22.9503	22.5265	2.32193	3.37633	3.30461	3.82405	4.58197	4.55622	1.31979	2.63372	1.25161	2.53658	1.20564	2.44561	1.50212	3.29073	-0.0989237	0.0287803	-0.125568	-0.199983
ENSG00000204851.6	chr19	46486906	46496498	-	5506	ENSG00000204851.6	ENSG00000204851	protein_coding	PNMAL2	57469	InGen	0.173235	2	ENST00000594749.1;ENST00000599531.1	22	25.0248	28.2567	67.0681	120.048	31.9731	4.52356	4.70181	4.8707	6.08891	6.91943	5.04322	1.3185	2.91026	0.172523	1.13152	2.21762	4.79715	1.56535	3.04855	-0.0795147	0.00465524	-0.0380887	-0.20511
ENSG00000129159.6	chr11	17734812	17783055	+	9842	ENSG00000129159.6	ENSG00000129159	protein_coding	KCNC1	3746	InGen	0.00868077	4	ENST00000265969.6;ENST00000379472.3;ENST00000525802.1;ENST00000526029.1	31	28.9349	30.6787	120.347	111.221	33.4264	5	4.90376	4.98544	6.92299	6.81019	5.10544	1.31648	2.92443	0.120003	1.08956	1.90644	3.84382	1.92299	3.88215	0.0152336	-0.00868538	0.034581	0.0198052
ENSG00000229544.8	chr10	124445239	124450184	-	3364	ENSG00000229544.8	ENSG00000229544	protein_coding	NKX1-2	390010	InGen	9.49611	1	ENST00000451024.4	13	14.8585	14.532	36.9815	46.7832	28.3398	3.80735	3.98718	3.95717	5.24722	5.57843	4.87479	1.31625	2.64457	0.917614	1.95016	1.59125	3.14859	1.43987	2.84473	-0.68607	-0.250067	-0.9532	-0.854945
ENSG00000264589.2	chr17	45799390	45895630	-	4679	ENSG00000264589.2	ENSG00000264589	antisense	MAPT-AS1	100128977	InGen	0.00302103	4	ENST00000634876.1;ENST00000579244.1;ENST00000579599.1;ENST00000581125.1	34	39.1012	29.8714	100.289	159.769	39.9664	5.12928	5.32557	4.9482	6.66233	7.32885	5.35637	1.31483	2.91363	0.408171	1.33795	2.00327	4.08604	1.53305	2.94967	0	0	0	0
ENSG00000186326.3	chr19	32675407	32678300	+	2894	ENSG00000186326.3	ENSG00000186326	protein_coding	RGS9BP	388531	InGen	0.0229513	1	ENST00000334176.3	18	21.8967	21.798	60.1733	101.511	23.2532	4.24793	4.51707	4.51084	5.93483	6.67963	4.6001	1.31291	2.99762	0.0892644	1.06676	2.16257	4.6359	1.6869	3.34296	0.000631287	0.00618623	0.0392945	-0.0435868
ENSG00000145242.13	chr4	65319563	65670495	-	9833	ENSG00000145242.13	ENSG00000145242	protein_coding	EPHA5	2044	InGen	0.0109895	6	ENST00000273854.7;ENST00000613740.4;ENST00000622150.4;ENST00000432638.6;ENST00000354839.8;ENST00000511294.1	13	19.5506	18.5687	62.6805	54.7276	23.2532	3.80735	4.36111	4.29048	5.99278	5.80032	4.6001	1.31142	2.75163	0.309626	1.25228	1.43921	2.79928	2.18542	4.82158	-0.00328697	-0.00987571	-0.0181025	0.0181173
ENSG00000167123.18	chr9	128411751	128437351	+	6059	ENSG00000167123.18	ENSG00000167123	protein_coding	CERCAM	51148	InGen	0.872902	14	ENST00000420034.5;ENST00000372842.5;ENST00000447915.5;ENST00000420512.5;ENST00000372838.8;ENST00000493788.5;ENST00000411852.5;ENST00000612334.1;ENST00000483737.1;ENST00000463535.5;ENST00000483893.5;ENST00000487001.6;ENST00000613052.1;ENST00000472858.1	24	32.063	28.2567	92.1403	119.165	31.9731	4.64386	5.04715	4.8707	6.54133	6.90887	5.04322	1.31058	2.88519	0.172523	1.13152	1.86173	3.71659	1.89748	3.83918	-0.221591	-0.111353	-0.189753	-0.363666
ENSG00000134443.9	chr18	59220168	59230774	+	851	ENSG00000134443.9	ENSG00000134443	protein_coding	GRP	2922	InGen	0.0593895	5	ENST00000256857.6;ENST00000529320.2;ENST00000420468.6;ENST00000456142.3;ENST00000530323.1	16	32.845	24.22	86.4991	87.3876	27.6131	4.08746	5.08087	4.6565	6.4512	6.46577	4.83861	1.31025	2.75781	0.182108	1.1401	1.3849	2.6606	2.36373	5.40619	-0.0158681	0.0327805	-0.0803848	0
ENSG00000182255.6	chr11	30009741	30017023	-	4195	ENSG00000182255.6	ENSG00000182255	protein_coding	KCNA4	3739	InGen	0.0296643	2	ENST00000328224.6;ENST00000526518.1	20	21.8967	20.1834	75.2166	88.2703	21.7999	4.39232	4.51707	4.40486	6.25203	6.48011	4.51095	1.30962	2.98464	0.106093	1.08009	1.96304	4.03122	1.85972	3.76083	-0.000871735	-0.00791308	0.00743954	-0.00214166
ENSG00000262655.3	chr11	13962689	14267884	+	5102	ENSG00000262655.3	ENSG00000262655	protein_coding	SPON1	10418	InGen	1.00899	2	ENST00000576479.3;ENST00000591785.1	21	26.5888	33.908	97.7816	105.042	29.7931	4.45943	4.78601	5.12549	6.62617	6.72849	4.94454	1.30942	2.8543	-0.180951	0.878645	1.94247	3.95059	2.16674	4.65627	-0.726639	-0.394575	-0.899811	-0.885531
ENSG00000165588.16	chr14	56799905	56810479	-	3272	ENSG00000165588.16	ENSG00000165588	protein_coding	OTX2	5015	InGen	10.9708	7	ENST00000339475.9;ENST00000408990.7;ENST00000555006.5;ENST00000554788.5;ENST00000554845.1;ENST00000554559.5;ENST00000555804.1	10	14.0764	12.11	57.6661	22.9503	22.5265	3.45943	3.91422	3.7126	5.87445	4.58197	4.55622	1.3088	2.85032	0.843618	1.86016	0.667746	1.6304	2.41502	5.76661	0.572542	0.23154	0.348103	1.13798
ENSG00000102109.8	chrX	48831094	48835633	-	1363	ENSG00000102109.8	ENSG00000102109	protein_coding	PCSK1N	27344	InGen	0.622383	2	ENST00000218230.5;ENST00000611033.1	6	11.7304	6.45868	26.3258	28.2465	11.6266	2.80735	3.6702	2.89892	4.77219	4.87019	3.65839	1.3081	2.73673	0.759473	1.80015	1.19999	2.40798	1.96484	4.38764	0.126962	0.245068	0.110357	0.0254613
ENSG00000058335.15	chr15	78959947	79090773	-	9929	ENSG00000058335.15	ENSG00000058335	protein_coding	RASGRF1	5923	InGen	0.071185	9	ENST00000558480.6;ENST00000419573.7;ENST00000394745.3;ENST00000559926.1;ENST00000560334.5;ENST00000623620.1;ENST00000560286.1;ENST00000560943.5;ENST00000561112.1	32	39.8832	35.5227	139.151	124.461	41.4197	5.04439	5.35344	5.19072	7.13084	6.9711	5.40666	1.30668	2.83999	0.215941	1.16601	1.61766	3.12064	2.08644	4.34846	0.0219499	0.00427956	-0.0117032	0.0732734
ENSG00000116898.11	chr1	36455718	36464437	-	2916	ENSG00000116898.11	ENSG00000116898	protein_coding	MRPS15	64960	InGen	16.3269	4	ENST00000373116.5;ENST00000488606.5;ENST00000477040.1;ENST00000462067.1	11	18.7686	22.6054	60.8001	59.1411	21.7999	3.58496	4.30514	4.56104	5.94954	5.91028	4.51095	1.30654	2.70633	-0.0500904	0.964366	1.60514	3.15107	2.36457	5.52728	-0.029375	0.0453982	0.060568	-0.194091
ENSG00000186466.5	chr9	63317067	63333091	-	1045	ENSG00000186466.5	ENSG00000186466	unprocessed_pseudogene	AQP7P1	NA	InGen	0.0123254	1	ENST00000412626.2	0	0	0	3.13403	2.64811	0	0	0	0	2.04755	1.86715	0	1.3049	Inf	0	NA	1.86715	Inf	2.04755	Inf	0.00321127	0.00963382	0	0
ENSG00000111799.20	chr6	75084326	75206051	-	12481	ENSG00000111799.20	ENSG00000111799	protein_coding	COL12A1	1303	InGen	1.08911	11	ENST00000425443.6;ENST00000615798.4;ENST00000322507.12;ENST00000345356.10;ENST00000416123.6;ENST00000483888.6;ENST00000511023.1;ENST00000493109.2;ENST00000419671.1;ENST00000474564.1;ENST00000486533.1	22	21.1147	22.6054	82.1115	69.7335	29.7931	4.52356	4.46693	4.56104	6.37698	6.14432	4.94454	1.30477	2.76382	0.383494	1.31797	1.67739	3.30261	1.85341	3.73234	0.0165271	-0.495817	0.230723	0.314676
ENSG00000141668.9	chr18	72536680	72638521	-	5593	ENSG00000141668.9	ENSG00000141668	protein_coding	CBLN2	147381	InGen	0.00534815	9	ENST00000585159.5;ENST00000269503.8;ENST00000581425.1;ENST00000584764.5;ENST00000583651.1;ENST00000581073.1;ENST00000580889.1;ENST00000583570.1;ENST00000582667.1	20	14.8585	19.376	27.5794	63.5546	53.773	4.39232	3.98718	4.3488	4.8369	6.01245	5.77539	1.29882	2.67186	1.42659	2.77523	2.02527	4.27733	0.444587	1.37897	0.00354555	0.0106366	0	0
ENSG00000166986.13	chr12	57475445	57517569	+	7028	ENSG00000166986.13	ENSG00000166986	protein_coding	MARS	4141	InGen	22.0695	36	ENST00000549133.1;ENST00000537638.6;ENST00000262027.9;ENST00000548674.5;ENST00000550449.5;ENST00000546481.1;ENST00000545888.6;ENST00000547062.5;ENST00000548714.5;ENST00000551842.5;ENST00000553162.5;ENST00000547501.5;ENST00000551431.5;ENST00000549074.5;ENST00000447721.6;ENST00000628866.2;ENST00000552007.5;ENST00000551892.1;ENST00000630571.2;ENST00000630803.1;ENST00000548146.1;ENST00000553123.1;ENS…	24	28.1529	31.486	104.676	90.0357	35.6064	4.64386	4.86557	5.02175	6.72351	6.50836	5.19402	1.29824	2.75372	0.172277	1.13086	1.64279	3.1981	2.07965	4.36152	0.0345842	0.138034	0.0778133	-0.112095
ENSG00000141750.6	chr17	39210536	39225872	-	3362	ENSG00000141750.6	ENSG00000141750	protein_coding	STAC2	342667	InGen	0.194231	2	ENST00000333461.5;ENST00000584501.1	16	34.4091	24.22	72.7094	91.8011	31.9731	4.08746	5.14605	4.6565	6.20378	6.53607	5.04322	1.29769	2.6328	0.38672	1.32011	1.39002	2.66793	2.11631	4.54434	0.153583	0.178818	-0.102951	0.384883
ENSG00000174332.5	chr1	53506237	53738106	-	3113	ENSG00000174332.5	ENSG00000174332	protein_coding	GLIS1	148979	InGen	0.0353424	2	ENST00000312233.4;ENST00000628545.1	17	25.0248	24.22	71.4558	105.042	21.7999	4.16993	4.70181	4.6565	6.17903	6.72849	4.51095	1.29674	2.9934	-0.145546	0.900075	2.02667	4.1975	2.0091	4.20328	0.0203778	0.010923	0.0109722	0.0392383
ENSG00000060656.19	chr1	29236516	29326813	+	6682	ENSG00000060656.19	ENSG00000060656	protein_coding	PTPRU	10076	InGen	4.89518	11	ENST00000345512.7;ENST00000373779.7;ENST00000428026.6;ENST00000460170.2;ENST00000527027.1;ENST00000415600.6;ENST00000531385.1;ENST00000526080.1;ENST00000493601.5;ENST00000465525.6;ENST00000492954.1	14	29.7169	30.6787	67.0681	95.3319	31.9731	3.90689	4.94096	4.98544	6.08891	6.58994	5.04322	1.29626	2.6127	0.0577766	1.04219	1.64898	3.208	2.18202	4.79058	-0.144057	-0.0499097	-0.135667	-0.246595
ENSG00000198010.12	chr8	737596	1708474	+	15159	ENSG00000198010.12	ENSG00000198010	protein_coding	DLGAP2	9228	InGen	0.05515	15	ENST00000637795.1;ENST00000522092.5;ENST00000520816.1;ENST00000577187.5;ENST00000421627.7;ENST00000524139.5;ENST00000578889.1;ENST00000520524.5;ENST00000522989.5;ENST00000522626.1;ENST00000612087.1;ENST00000520901.5;ENST00000522499.1;ENST00000524065.4;ENST00000518530.2	35	40.6653	25.0274	110.318	175.658	28.3398	5.16993	5.38077	4.70196	6.79854	7.46481	4.87479	1.29516	3.12153	0.17283	1.13235	2.08404	4.3196	1.62861	3.15193	0.0544242	0.0756586	0.0171401	0.0704738
ENSG00000198010.12	chr8	737596	1708474	+	15159	ENSG00000198010.12	ENSG00000198010	protein_coding	DLGAP2	9228	InGen	0.05515	15	ENST00000637795.1;ENST00000522092.5;ENST00000520816.1;ENST00000577187.5;ENST00000421627.7;ENST00000524139.5;ENST00000578889.1;ENST00000520524.5;ENST00000522989.5;ENST00000522626.1;ENST00000612087.1;ENST00000520901.5;ENST00000522499.1;ENST00000524065.4;ENST00000518530.2	35	40.6653	25.0274	110.318	175.658	28.3398	5.16993	5.38077	4.70196	6.79854	7.46481	4.87479	1.29516	3.12153	0.17283	1.13235	2.08404	4.3196	1.62861	3.15193	0.0544242	0.0756586	0.0171401	0.0704738
ENSG00000171502.14	chr1	85729233	86156943	-	9568	ENSG00000171502.14	ENSG00000171502	protein_coding	COL24A1	255631	InGen	0.119953	5	ENST00000370571.6;ENST00000426639.5;ENST00000473734.1;ENST00000496682.2;ENST00000485434.1	11	15.6405	22.6054	48.8908	56.493	23.2532	3.58496	4.05663	4.56104	5.6407	5.84531	4.6001	1.2945	2.61214	0.0390588	1.02866	1.78869	3.61197	2.05574	4.44462	0.0985976	0.0898576	0.0166621	0.189273
ENSG00000171450.5	chr2	218959655	218962162	+	2508	ENSG00000171450.5	ENSG00000171450	protein_coding	CDK5R2	8941	InGen	0.0105511	1	ENST00000302625.5	26	23.4607	30.6787	99.0352	138.584	21.0732	4.75489	4.6124	4.98544	6.64436	7.12499	4.46422	1.29362	3.22803	-0.521218	0.686899	2.5126	5.90708	1.88948	3.80905	0.0124566	-0.000857981	0.026446	0.0117819
ENSG00000130751.9	chr19	47019820	47045775	+	2582	ENSG00000130751.9	ENSG00000130751	protein_coding	NPAS1	4861	InGen	0.889292	8	ENST00000602212.5;ENST00000602189.5;ENST00000449844.6;ENST00000439365.6;ENST00000601169.1;ENST00000594670.1;ENST00000594257.1;ENST00000600352.1	15	27.3708	20.9907	58.2929	81.2086	29.0665	4	4.82634	4.45882	5.88979	6.36122	4.91008	1.29198	2.66041	0.451262	1.38473	1.53488	2.96698	1.88979	3.88619	0.667749	0.617602	0.444799	0.940847
ENSG00000196337.11	chr19	49054275	49058860	-	3386	ENSG00000196337.11	ENSG00000196337	protein_coding	CGB7	94027	InGen	0.0591216	3	ENST00000377280.4;ENST00000596965.5;ENST00000597853.5	13	28.9349	18.5687	65.1877	75.9124	22.5265	3.80735	4.90376	4.29048	6.04849	6.26514	4.55622	1.28942	2.70441	0.26574	1.21314	1.36139	2.62356	2.24114	5.01444	0.10749	0.153895	0.0623274	0.106247
ENSG00000156113.21	chr10	76869601	77638595	-	19696	ENSG00000156113.21	ENSG00000156113	protein_coding	KCNMA1	3778	InGen	0.401275	26	ENST00000604624.5;ENST00000372437.5;ENST00000372408.6;ENST00000372421.9;ENST00000457953.5;ENST00000404771.7;ENST00000372440.5;ENST00000372443.5;ENST00000372403.8;ENST00000404857.5;ENST00000434208.5;ENST00000286628.12;ENST00000354353.9;ENST00000406533.7;ENST00000286627.9;ENST00000626620.2;ENST00000468471.1;ENST00000475352.1;ENST00000450795.5;ENST00000428546.1;ENST00000484507.5;ENST00000484343.1;EN…	18	32.063	19.376	80.8579	69.7335	31.2465	4.24793	5.04715	4.3488	6.35505	6.14432	5.01107	1.28886	2.61867	0.662268	1.61263	1.09718	2.17489	2.10712	4.4921	0.0590859	-0.0868008	0.0692904	0.194768
ENSG00000104714.13	chr8	614746	738106	-	9726	ENSG00000104714.13	ENSG00000104714	protein_coding	ERICH1	157697	InGen	1.24609	11	ENST00000522706.5;ENST00000523415.5;ENST00000519909.1;ENST00000523709.1;ENST00000262109.7;ENST00000523053.1;ENST00000522893.1;ENST00000518895.1;ENST00000524138.5;ENST00000518313.1;ENST00000518277.1	33	38.3192	20.9907	104.676	171.244	22.5265	5.08746	5.29716	4.45882	6.72351	7.42831	4.55622	1.2882	3.2331	0.0973942	1.07317	2.13115	4.46889	1.63605	3.17201	-0.245713	-0.161143	-0.228915	-0.347081
ENSG00000143772.9	chr1	226631690	226739323	-	7036	ENSG00000143772.9	ENSG00000143772	protein_coding	ITPKB	3707	InGen	0.879746	3	ENST00000272117.7;ENST00000429204.5;ENST00000366784.1	12	24.2427	25.8347	53.2784	56.493	39.9664	3.70044	4.6578	4.74603	5.76231	5.84531	5.35637	1.28657	2.41211	0.610341	1.547	1.18752	2.3303	2.06187	4.43987	-0.13581	-0.267647	-0.0160236	-0.12376
ENSG00000110090.12	chr11	68754620	68844410	-	6565	ENSG00000110090.12	ENSG00000110090	protein_coding	CPT1A	1374	InGen	0.670926	9	ENST00000540367.5;ENST00000376618.6;ENST00000265641.9;ENST00000539743.5;ENST00000537756.2;ENST00000538994.1;ENST00000565318.5;ENST00000569129.5;ENST00000561996.1	21	28.1529	21.798	58.2929	130.64	26.1598	4.45943	4.86557	4.51084	5.88979	7.04045	4.7634	1.28594	3.03157	0.252565	1.2001	2.17489	4.64038	1.43036	2.77585	-1.04784	-0.781618	-1.04724	-1.31466
ENSG00000188290.10	chr1	998962	1000172	-	1118	ENSG00000188290.10	ENSG00000188290	protein_coding	HES4	57801	InGen	0.643784	4	ENST00000428771.6;ENST00000304952.10;ENST00000481869.1;ENST00000484667.2	21	32.063	24.22	95.2744	100.628	26.1598	4.45943	5.04715	4.6565	6.58908	6.66716	4.7634	1.28552	2.87336	0.106904	1.08009	1.62001	3.13845	2.12965	4.53687	0.00517191	0.33125	0.00949709	-0.325232
ENSG00000091656.15	chr8	76681219	76867285	+	15687	ENSG00000091656.15	ENSG00000091656	protein_coding	ZFHX4	79776	InGen	0.126633	12	ENST00000521891.6;ENST00000517683.1;ENST00000458716.2;ENST00000520307.5;ENST00000523885.1;ENST00000517585.1;ENST00000523809.1;ENST00000518282.5;ENST00000523625.5;ENST00000524290.1;ENST00000519536.1;ENST00000522409.1	9	11.7304	16.1467	50.1444	35.3081	15.9866	3.32193	3.6702	4.09986	5.6765	5.18222	4.08632	1.28435	2.75074	-0.0135366	0.990083	1.51202	3.00998	2.35458	5.5716	0.0664836	0.0178838	0.047246	0.134321
ENSG00000104903.4	chr19	13099033	13103161	-	3119	ENSG00000104903.4	ENSG00000104903	protein_coding	LYL1	4066	InGen	0.100598	3	ENST00000264824.4;ENST00000590974.1;ENST00000590120.1	22	29.7169	17.7614	63.9341	97.0973	29.0665	4.52356	4.94096	4.22969	6.0209	6.61614	4.91008	1.2843	2.73608	0.680391	1.6365	1.67518	3.26741	1.49734	2.9061	0.0730235	0.0159062	0.0504907	0.152673
ENSG00000182580.2	chr3	184561784	184582409	+	4532	ENSG00000182580.2	ENSG00000182580	protein_coding	EPHB3	2049	InGen	0.646568	3	ENST00000330394.2;ENST00000482987.1;ENST00000473079.1	22	32.063	31.486	94.6476	148.294	23.9798	4.52356	5.04715	5.02175	6.57966	7.22201	4.64269	1.28397	3.1201	-0.379056	0.761602	2.17487	4.62508	2.05609	4.30216	-0.449296	-0.50998	-0.339476	-0.498433
ENSG00000054116.11	chr1	36136570	36156053	-	3527	ENSG00000054116.11	ENSG00000054116	protein_coding	TRAPPC3	27095	InGen	6.86918	10	ENST00000616074.4;ENST00000616395.4;ENST00000617904.4;ENST00000373166.7;ENST00000462715.1;ENST00000373163.5;ENST00000373162.5;ENST00000469757.1;ENST00000373159.1;ENST00000497251.1	13	31.281	30.6787	79.6042	75.0297	32.6998	3.80735	5.01261	4.98544	6.33278	6.24849	5.07467	1.28351	2.49913	0.0892254	1.06588	1.23588	2.39857	2.52543	6.1234	0.0327575	0.118497	0.146042	-0.166267
ENSG00000121454.5	chr1	180230286	180278982	+	6061	ENSG00000121454.5	ENSG00000121454	protein_coding	LHX4	89884	InGen	0.403145	3	ENST00000263726.3;ENST00000558139.1;ENST00000561113.1	25	29.7169	19.376	94.6476	91.8011	25.4332	4.70044	4.94096	4.3488	6.57966	6.53607	4.72428	1.28327	2.85968	0.375476	1.31261	1.59511	3.08919	1.87922	3.7859	-0.621258	-0.0249979	-0.488315	-1.35046
ENSG00000187122.16	chr10	96998038	97185920	-	9103	ENSG00000187122.16	ENSG00000187122	protein_coding	SLIT1	6585	InGen	0.0525965	7	ENST00000266058.8;ENST00000494968.2;ENST00000371070.8;ENST00000314867.9;ENST00000371041.3;ENST00000497714.1;ENST00000456008.2	25	45.3574	20.9907	95.2744	100.628	37.7864	4.70044	5.53473	4.45882	6.58908	6.66716	5.27748	1.27991	2.55822	0.818658	1.80015	1.13243	2.21856	1.88864	3.81097	-0.0303643	-0.00942899	-0.077551	-0.00411309
ENSG00000158286.12	chr1	6205475	6221299	+	6585	ENSG00000158286.12	ENSG00000158286	protein_coding	RNF207	388591	InGen	0.121632	9	ENST00000466994.5;ENST00000484435.1;ENST00000377939.4;ENST00000485539.5;ENST00000496676.5;ENST00000463453.1;ENST00000496329.1;ENST00000492476.1;ENST00000483336.1	13	20.3326	16.954	55.7856	54.7276	23.2532	3.80735	4.41499	4.16624	5.82745	5.80032	4.6001	1.27977	2.66008	0.433866	1.37154	1.38533	2.69161	2.0201	4.2912	-0.0157815	-0.0211205	-0.0928024	0.0665784
ENSG00000197410.12	chr4	154232037	154491716	-	16281	ENSG00000197410.12	ENSG00000197410	protein_coding	DCHS2	54798	InGen	0.0672257	8	ENST00000357232.8;ENST00000623607.3;ENST00000623568.1;ENST00000339452.2;ENST00000624983.1;ENST00000507542.2;ENST00000504580.1;ENST00000456341.2	19	39.1012	19.376	85.2455	121.813	21.0732	4.32193	5.32557	4.3488	6.43038	6.94032	4.46422	1.27954	2.9445	0.115422	1.08759	1.61475	3.11532	2.10845	4.4866	0.0287969	0.000883598	0.0164977	0.0690094
ENSG00000081479.12	chr2	169127109	169362685	-	16260	ENSG00000081479.12	ENSG00000081479	protein_coding	LRP2	4036	InGen	0.688933	5	ENST00000263816.7;ENST00000491228.1;ENST00000461418.1;ENST00000443831.1;ENST00000493501.1	22	27.3708	20.9907	82.7383	82.0913	28.3398	4.52356	4.82634	4.45882	6.38782	6.37663	4.87479	1.27684	2.74538	0.415966	1.35011	1.55029	2.99923	1.86425	3.76083	0.247285	0.093766	0.126613	0.521477
ENSG00000068028.17	chr3	50329782	50340980	-	3683	ENSG00000068028.17	ENSG00000068028	protein_coding	RASSF1	11186	InGen	1.74245	10	ENST00000327761.7;ENST00000616212.4;ENST00000395126.7;ENST00000357043.6;ENST00000395117.6;ENST00000359365.8;ENST00000482447.1;ENST00000478619.1;ENST00000488024.1;ENST00000494145.1	28	30.4989	20.9907	90.8867	116.517	25.4332	4.85798	4.97723	4.45882	6.52178	6.87672	4.72428	1.27625	2.92914	0.265456	1.21164	1.89949	3.82035	1.6638	3.24595	-0.0346421	0.147152	-0.30325	0.0521715
ENSG00000086506.2	chr16	180453	181181	+	536	ENSG00000086506.2	ENSG00000086506	protein_coding	HBQ1	3049	InGen	0.215179	1	ENST00000199708.2	21	29.7169	23.4127	78.3506	104.159	26.8865	4.45943	4.94096	4.60956	6.31017	6.71643	4.80149	1.27271	2.82473	0.191934	1.14837	1.77547	3.50504	1.85074	3.73098	0.103559	0.256285	0.121678	-0.0672858
ENSG00000144290.16	chr2	161424332	161985282	+	7550	ENSG00000144290.16	ENSG00000144290	protein_coding	SLC4A10	57282	InGen	0.0423265	12	ENST00000482861.5;ENST00000605990.5;ENST00000606386.1;ENST00000375514.9;ENST00000415876.6;ENST00000493021.5;ENST00000461456.5;ENST00000272716.9;ENST00000446997.5;ENST00000481721.1;ENST00000421911.1;ENST00000446228.5	15	19.5506	15.3394	59.5465	97.98	11.6266	4	4.36111	4.03028	5.91997	6.62906	3.65839	1.27201	3.39052	-0.371886	0.757958	2.26796	5.01161	1.91997	3.96977	0.0288407	0.0420811	0.0445776	-0.000136587
ENSG00000156395.12	chr10	104641101	105265235	+	5764	ENSG00000156395.12	ENSG00000156395	protein_coding	SORCS3	22986	InGen	0.246765	3	ENST00000369701.7;ENST00000369699.8;ENST00000393176.2	14	25.8068	21.798	70.829	82.974	20.3465	3.90689	4.74453	4.51084	6.16649	6.39187	4.41593	1.27068	2.82688	-0.0949078	0.933411	1.64734	3.2152	2.2596	5.05921	-0.0543088	0.0747548	-0.0571548	-0.180526
ENSG00000139874.5	chr14	38207999	38213067	+	4295	ENSG00000139874.5	ENSG00000139874	protein_coding	SSTR1	6751	InGen	0.153073	1	ENST00000267377.2	23	28.9349	37.9447	86.4991	159.769	26.8865	4.58496	4.90376	5.28336	6.4512	7.32885	4.80149	1.26982	3.03912	-0.481862	0.70857	2.42509	5.52168	1.86623	3.76083	-0.311612	-0.381008	-0.325776	-0.228053
ENSG00000177189.12	chrX	20149911	20267100	-	8837	ENSG00000177189.12	ENSG00000177189	protein_coding	RPS6KA3	6197	InGen	1.86783	6	ENST00000379565.7;ENST00000479809.1;ENST00000457145.5;ENST00000492128.5;ENST00000438357.1;ENST00000474266.1	4	9.38429	4.03667	14.4165	15.8886	13.0799	2.32193	3.37633	2.33247	3.9464	4.07798	3.81557	1.26974	2.49039	1.4831	3.24027	0.701651	1.69311	1.62448	3.60413	0.172715	0.0781298	0.191958	0.248058
ENSG00000158806.13	chr8	22024125	22036897	+	2063	ENSG00000158806.13	ENSG00000158806	protein_coding	NPM2	10361	InGen	0.147912	14	ENST00000520125.5;ENST00000521157.5;ENST00000397940.5;ENST00000522813.5;ENST00000518119.5;ENST00000520180.1;ENST00000289820.10;ENST00000381530.9;ENST00000615914.1;ENST00000621538.4;ENST00000522953.5;ENST00000520456.5;ENST00000519373.1;ENST00000524322.1	14	28.1529	19.376	73.963	69.7335	22.5265	3.90689	4.86557	4.3488	6.22811	6.14432	4.55622	1.26913	2.70154	0.207415	1.1626	1.27876	2.47696	2.32122	5.28307	-0.188093	0.0717441	-0.275246	-0.360779
ENSG00000173442.12	chr11	65576038	65592650	+	6741	ENSG00000173442.12	ENSG00000173442	protein_coding	EHBP1L1	254102	InGen	0.341741	11	ENST00000309295.8;ENST00000533237.5;ENST00000634639.1;ENST00000531106.1;ENST00000526990.1;ENST00000533465.1;ENST00000529099.5;ENST00000529596.1;ENST00000533364.1;ENST00000527214.1;ENST00000529056.1	16	32.845	23.4127	70.829	94.4492	27.6131	4.08746	5.08087	4.60956	6.16649	6.57666	4.83861	1.26796	2.66949	0.229046	1.17941	1.49579	2.8756	2.07903	4.42681	0.151179	0.265326	0.129251	0.0589599
ENSG00000158014.14	chr1	26037252	26046133	-	3498	ENSG00000158014.14	ENSG00000158014	protein_coding	SLC30A2	7780	InGen	0.282638	3	ENST00000374278.7;ENST00000374276.3;ENST00000498060.1	20	32.063	33.908	105.93	142.115	21.0732	4.39232	5.04715	5.12549	6.74052	7.16103	4.46422	1.26694	3.13034	-0.661265	0.62148	2.11389	4.43237	2.34821	5.2965	-0.0567112	-0.0690165	-0.0823331	-0.018784
ENSG00000149654.9	chr20	46173733	46308498	-	4929	ENSG00000149654.9	ENSG00000149654	protein_coding	CDH22	64405	InGen	0.0151324	3	ENST00000372262.7;ENST00000537909.2;ENST00000474438.1	30	38.3192	18.5687	102.796	123.578	24.7065	4.9542	5.29716	4.29048	6.69761	6.96091	4.68406	1.26692	2.88971	0.393586	1.33055	1.66375	3.22497	1.74341	3.42653	0.0231024	-0.0114489	0.00581565	0.0749404
ENSG00000162545.5	chr1	20482391	20486220	-	2615	ENSG00000162545.5	ENSG00000162545	protein_coding	CAMK2N1	55450	InGen	1.02933	2	ENST00000375078.3;ENST00000489020.1	15	28.9349	25.0274	71.4558	76.7951	29.7931	4	4.90376	4.70196	6.17903	6.28161	4.94454	1.26649	2.58176	0.242579	1.19042	1.37785	2.65407	2.17903	4.76372	-0.0767462	-0.320876	-0.128655	0.219293
ENSG00000111046.3	chr12	80707498	80709474	+	1465	ENSG00000111046.3	ENSG00000111046	protein_coding	MYF6	4618	InGen	0.0464288	1	ENST00000228641.3	5	14.8585	13.7247	43.2495	27.3638	14.5332	2.58496	3.98718	3.88016	5.46759	4.82598	3.95729	1.26618	2.5354	0.0771214	1.05891	0.838797	1.84163	2.88263	8.64991	0.012027	-0.0243197	0.0246034	0.0357973
ENSG00000146005.3	chr5	139795821	139844466	+	4513	ENSG00000146005.3	ENSG00000146005	protein_coding	PSD2	84249	InGen	0.0291719	1	ENST00000274710.3	32	40.6653	27.4494	112.825	117.399	39.2397	5.04439	5.38077	4.83032	6.83067	6.88752	5.33055	1.26442	2.69156	0.500224	1.42953	1.50675	2.88697	1.78628	3.52578	2.05682e-05	0.00494098	-0.00953481	0.00465553
ENSG00000184545.10	chr11	1554044	1571920	-	4616	ENSG00000184545.10	ENSG00000184545	protein_coding	DUSP8	1850	InGen	0.243145	3	ENST00000397374.7;ENST00000331588.4;ENST00000528778.1	17	26.5888	25.8347	57.6661	114.751	26.1598	4.16993	4.78601	4.74603	5.87445	6.85489	4.7634	1.26359	2.86037	0.0173741	1.01258	2.06887	4.31577	1.70453	3.39212	0.0109194	0.0796528	-0.063948	0.0170534
ENSG00000088367.21	chr20	36091504	36232799	+	9674	ENSG00000088367.21	ENSG00000088367	protein_coding	EPB41L1	2036	InGen	0.897403	19	ENST00000202028.9;ENST00000432589.5;ENST00000406771.6;ENST00000430276.5;ENST00000373950.6;ENST00000373946.7;ENST00000441639.5;ENST00000628415.2;ENST00000452261.5;ENST00000447825.5;ENST00000427533.2;ENST00000373945.5;ENST00000338074.6;ENST00000373941.5;ENST00000451082.5;ENST00000454226.5;ENST00000636016.1;ENST00000479336.1;ENST00000432603.1	16	18.7686	25.0274	50.7712	87.3876	25.4332	4.08746	4.30514	4.70196	5.69408	6.46577	4.72428	1.26319	2.73584	0.0223194	1.01621	2.16063	4.65606	1.60662	3.1732	0.164877	-0.165748	0.00414105	0.656238
ENSG00000123095.5	chr12	26120026	26125127	-	3948	ENSG00000123095.5	ENSG00000123095	protein_coding	BHLHE41	79365	InGen	0.264193	3	ENST00000242728.4;ENST00000394326.2;ENST00000541271.1	4	15.6405	14.532	35.7279	35.3081	12.3532	2.32193	4.05663	3.95717	5.1988	5.18222	3.73912	1.26147	2.44024	-0.218055	0.850071	1.12559	2.25748	2.87688	8.93197	-0.124935	-0.0633044	-0.123057	-0.188443
ENSG00000148053.15	chr9	84668551	85027070	+	20363	ENSG00000148053.15	ENSG00000148053	protein_coding	NTRK2	4915	InGen	0.0303046	8	ENST00000376213.5;ENST00000376214.5;ENST00000395882.5;ENST00000304053.10;ENST00000376208.5;ENST00000277120.7;ENST00000323115.8;ENST00000359847.3	16	25.0248	21.798	65.8145	71.4989	27.6131	4.08746	4.70181	4.51084	6.06209	6.17989	4.83861	1.26016	2.62527	0.327769	1.26677	1.47807	2.85713	1.97463	4.11341	-0.00200728	-0.00416736	0.0054409	-0.00729538
ENSG00000117262.18	chr1	145607990	145670648	+	5557	ENSG00000117262.18	ENSG00000117262	protein_coding	GPR89A	653519	InGen	1.71297	13	ENST00000460277.5;ENST00000313835.13;ENST00000532574.5;ENST00000528944.5;ENST00000466593.5;ENST00000524525.5;ENST00000534502.5;ENST00000462900.2;ENST00000527989.1;ENST00000478703.5;ENST00000492401.2;ENST00000493684.5;ENST00000465185.2	0	0	0	2.50722	0	2.90665	0	0	0	1.81033	0	1.96593	1.25875	Inf	1.96593	Inf	0	NA	1.81033	Inf	0.0228737	0.134667	0.0391872	-0.105233
ENSG00000128591.15	chr7	128830377	128859274	+	9280	ENSG00000128591.15	ENSG00000128591	protein_coding	FLNC	2318	InGen	3.81364	3	ENST00000325888.12;ENST00000346177.6;ENST00000388853.3	17	32.845	18.5687	40.7423	97.98	38.5131	4.16993	5.08087	4.29048	5.38344	6.62906	5.30426	1.2585	2.59064	1.01378	2.07409	1.54819	2.9831	1.21351	2.39661	-0.00217491	-0.693752	0.240962	0.446266
ENSG00000203883.6	chr20	64047582	64049641	-	1864	ENSG00000203883.6	ENSG00000203883	protein_coding	SOX18	54345	InGen	0.0167006	1	ENST00000340356.8	19	39.8832	28.2567	100.916	123.578	24.7065	4.32193	5.35344	4.8707	6.67123	6.96091	4.68406	1.25671	2.85977	-0.186634	0.874359	1.60747	3.0985	2.3493	5.31135	-0.0630096	-0.00225004	-0.117633	-0.0691462
ENSG00000100285.9	chr22	29480230	29491390	+	3783	ENSG00000100285.9	ENSG00000100285	protein_coding	NEFH	4744	InGen	1.93773	1	ENST00000310624.6	26	35.1911	30.6787	82.7383	148.294	32.6998	4.75489	5.17756	4.98544	6.38782	7.22201	5.07467	1.25553	2.87072	0.0892254	1.06588	2.04445	4.21397	1.63293	3.18224	-0.120435	-0.0225064	-0.106835	-0.231963
ENSG00000184221.12	chr21	33070144	33072420	+	2277	ENSG00000184221.12	ENSG00000184221	protein_coding	OLIG1	116448	InGen	0.0129374	3	ENST00000382348.1;ENST00000426947.5;ENST00000498799.1	27	28.9349	32.2934	82.1115	123.578	35.6064	4.80735	4.90376	5.05716	6.37698	6.96091	5.19402	1.25455	2.73491	0.136862	1.10259	2.05715	4.27091	1.56962	3.04117	-0.0119602	0.0257656	-0.030805	-0.0308413
ENSG00000184922.13	chr17	45221444	45247320	+	7576	ENSG00000184922.13	ENSG00000184922	protein_coding	FMNL1	752	InGen	0.146609	12	ENST00000592415.1;ENST00000331495.7;ENST00000328118.7;ENST00000585852.5;ENST00000592006.5;ENST00000592527.1;ENST00000587856.1;ENST00000591434.1;ENST00000587489.5;ENST00000586643.5;ENST00000589911.1;ENST00000586092.1	17	28.1529	18.5687	63.9341	67.0854	30.5198	4.16993	4.86557	4.29048	6.0209	6.08927	4.97819	1.25413	2.53508	0.687711	1.64362	1.22371	2.3829	1.85098	3.76083	0.215756	0.288264	-0.0372579	0.396262
ENSG00000104432.12	chr8	78675743	78805523	-	3392	ENSG00000104432.12	ENSG00000104432	protein_coding	IL7	3574	InGen	0.0129727	10	ENST00000523959.5;ENST00000519833.5;ENST00000263851.8;ENST00000379113.6;ENST00000541183.2;ENST00000518982.5;ENST00000520215.5;ENST00000520269.5;ENST00000520317.1;ENST00000521323.1	16	11.7304	16.1467	38.8619	46.7832	25.4332	4.08746	3.6702	4.09986	5.31694	5.57843	4.72428	1.25404	2.53158	0.624419	1.57513	1.90823	3.98822	1.22948	2.42887	0.0175903	-0.017283	0.0623981	0.00765579
ENSG00000101489.19	chr18	37243047	37566037	-	6532	ENSG00000101489.19	ENSG00000101489	protein_coding	CELF4	56853	InGen	0.128965	23	ENST00000586009.5;ENST00000588591.5;ENST00000334919.9;ENST00000591287.5;ENST00000420428.6;ENST00000590112.5;ENST00000590011.1;ENST00000601019.5;ENST00000361795.9;ENST00000603232.6;ENST00000587911.5;ENST00000591282.5;ENST00000593271.5;ENST00000589386.5;ENST00000588597.5;ENST00000587657.1;ENST00000591421.5;ENST00000587074.1;ENST00000601392.5;ENST00000587819.5;ENST00000589229.5;ENST00000587924.1;ENS…	20	17.9866	20.9907	69.5754	54.7276	29.0665	4.39232	4.24691	4.45882	6.14109	5.80032	4.91008	1.25115	2.60048	0.451262	1.38473	1.55341	3.04269	1.74878	3.47877	0.0528052	0.157508	0.111598	-0.11069
ENSG00000107736.19	chr10	71396934	71815947	+	18059	ENSG00000107736.19	ENSG00000107736	protein_coding	CDH23	64072	InGen	0.10076	14	ENST00000398809.8;ENST00000622827.4;ENST00000224721.10;ENST00000461841.7;ENST00000299366.11;ENST00000398842.7;ENST00000616684.4;ENST00000466757.7;ENST00000470494.5;ENST00000442677.3;ENST00000398792.3;ENST00000398788.4;ENST00000619887.4;ENST00000475158.1	16	25.8068	24.22	65.8145	77.6778	28.3398	4.08746	4.74453	4.6565	6.06209	6.29789	4.87479	1.24876	2.60246	0.218289	1.1701	1.55336	3.00998	1.97463	4.11341	-0.0300011	-0.0142272	0.0166518	-0.092428
ENSG00000132825.6	chr20	59936668	59940297	-	3630	ENSG00000132825.6	ENSG00000132825	protein_coding	PPP1R3D	5509	InGen	0.649906	1	ENST00000370996.4	22	22.6787	20.9907	62.6805	56.493	42.873	4.52356	4.56552	4.45882	5.99278	5.84531	5.45526	1.24848	2.46761	0.996441	2.04248	1.2798	2.49101	1.46922	2.84911	-0.000945547	-0.12794	0.264723	-0.13962
ENSG00000119915.4	chr10	102226328	102229589	+	1371	ENSG00000119915.4	ENSG00000119915	protein_coding	ELOVL3	83401	InGen	0.138418	1	ENST00000370005.3	28	29.7169	37.9447	120.973	125.344	29.0665	4.85798	4.94096	5.28336	6.93042	6.98121	4.91008	1.24647	2.87873	-0.373272	0.766021	2.04025	4.21793	2.07244	4.32048	0.0017663	-0.0523912	-0.0533632	0.111053
ENSG00000165474.5	chr13	20187470	20192898	-	2427	ENSG00000165474.5	ENSG00000165474	protein_coding	GJB2	2706	InGen	0.0877099	2	ENST00000382848.4;ENST00000382844.1	33	50.8316	32.2934	117.839	162.417	39.2397	5.08746	5.69576	5.05716	6.89287	7.35242	5.33055	1.24515	2.75132	0.273385	1.2151	1.65666	3.1952	1.80541	3.57089	0.0113759	0.0152914	-0.00238034	0.0212165
ENSG00000061455.10	chr5	123089121	123194266	+	9350	ENSG00000061455.10	ENSG00000061455	protein_coding	PRDM6	93166	InGen	0.0524373	4	ENST00000407847.4;ENST00000434521.1;ENST00000464424.1;ENST00000427739.1	28	29.7169	24.22	82.7383	123.578	27.6131	4.85798	4.94096	4.6565	6.38782	6.96091	4.83861	1.24396	2.855	0.182108	1.1401	2.01995	4.15852	1.52983	2.95494	0.0284271	0.00801929	0.0421718	0.0350901
ENSG00000129473.9	chr14	23298790	23311759	+	4189	ENSG00000129473.9	ENSG00000129473	protein_coding	BCL2L2	599	InGen	2.80254	6	ENST00000553824.5;ENST00000250405.9;ENST00000557236.5;ENST00000557579.1;ENST00000554635.1;ENST00000556599.1	19	17.2045	25.8347	81.4847	60.0238	24.7065	4.32193	4.18623	4.74603	6.36605	5.9313	4.68406	1.24241	2.67919	-0.0619668	0.95633	1.74507	3.48884	2.04413	4.28867	0.0626871	0.315564	0.0626045	-0.190107
ENSG00000137265.14	chr6	391739	411447	+	5898	ENSG00000137265.14	ENSG00000137265	protein_coding	IRF4	3662	InGen	0.286577	5	ENST00000380956.8;ENST00000468485.5;ENST00000495137.5;ENST00000493114.1;ENST00000469834.1	19	26.5888	29.064	79.6042	107.69	23.9798	4.32193	4.78601	4.90997	6.33278	6.76407	4.64269	1.24055	2.83008	-0.267275	0.825069	1.97806	4.05019	2.01086	4.1897	-0.096859	-0.187558	-0.123258	0.0202394
ENSG00000105376.4	chr19	10289981	10296778	+	3906	ENSG00000105376.4	ENSG00000105376	protein_coding	ICAM5	7087	InGen	0.120763	5	ENST00000221980.4;ENST00000588912.1;ENST00000586004.1;ENST00000587398.1;ENST00000586480.1	33	39.1012	35.5227	126.615	161.535	30.5198	5.08746	5.32557	5.19072	6.99565	7.3446	4.97819	1.23823	2.96095	-0.212536	0.859163	2.01903	4.13119	1.90819	3.83681	0.157879	0.172246	0.0695703	0.231821
ENSG00000128573.23	chr7	114086327	114693772	+	16141	ENSG00000128573.23	ENSG00000128573	protein_coding	FOXP2	93986	InGen	0.0300853	26	ENST00000412402.5;ENST00000440349.5;ENST00000441290.6;ENST00000635638.1;ENST00000495516.1;ENST00000634411.1;ENST00000635109.1;ENST00000634623.1;ENST00000393494.6;ENST00000462331.5;ENST00000393491.7;ENST00000403559.8;ENST00000408937.7;ENST00000350908.8;ENST00000393498.6;ENST00000393495.7;ENST00000459666.5;ENST00000378237.7;ENST00000393489.7;ENST00000635534.1;ENST00000360232.8;ENST00000452963.6;ENS…	12	24.2427	14.532	54.532	69.7335	15.9866	3.70044	4.6578	3.95717	5.79525	6.14432	4.08632	1.23683	2.76224	0.129148	1.10009	1.48652	2.87647	2.09481	4.54434	-0.0266296	-0.0245809	-0.0214272	-0.0338806
ENSG00000130822.15	chrX	153669730	153689010	-	5091	ENSG00000130822.15	ENSG00000130822	protein_coding	PNCK	139728	InGen	0.442334	32	ENST00000340888.7;ENST00000370150.5;ENST00000466074.5;ENST00000438984.5;ENST00000472324.5;ENST00000370142.5;ENST00000370145.8;ENST00000447676.6;ENST00000488994.5;ENST00000473680.1;ENST00000439087.5;ENST00000433470.5;ENST00000422811.5;ENST00000466638.5;ENST00000489536.5;ENST00000411968.5;ENST00000488168.5;ENST00000475172.5;ENST00000465303.5;ENST00000463548.1;ENST00000419804.5;ENST00000458354.5;ENS…	2	7.82024	2.422	8.77527	11.4751	8.71994	1.58496	3.14082	1.77484	3.28914	3.64098	3.28095	1.23682	2.36642	1.50611	3.6003	0.500165	1.46736	1.70417	4.38764	0.236986	0.287703	0.134784	0.288469
ENSG00000095713.13	chr10	97865000	98030828	-	3553	ENSG00000095713.13	ENSG00000095713	protein_coding	CRTAC1	55118	InGen	0.192279	6	ENST00000413387.5;ENST00000370597.7;ENST00000436034.1;ENST00000370591.6;ENST00000309155.3;ENST00000468549.1	26	28.9349	22.6054	89.6331	88.2703	29.7931	4.75489	4.90376	4.56104	6.50197	6.48011	4.94454	1.23564	2.67856	0.383494	1.31797	1.57635	3.05065	1.74708	3.44743	-0.0228306	0.0435812	-0.10613	-0.00594293
ENSG00000102539.5	chr13	49220338	49222377	+	1239	ENSG00000102539.5	ENSG00000102539	protein_coding	MLNR	2862	InGen	0.0156534	1	ENST00000218721.1	44	39.8832	33.908	108.437	185.368	39.9664	5.49185	5.35344	5.12549	6.77396	7.54201	5.35637	1.23385	2.83358	0.230881	1.17867	2.18857	4.64776	1.28211	2.46448	0.00665713	-0.0263043	0.026446	0.0198297
ENSG00000178209.14	chr8	143915147	143976734	-	16991	ENSG00000178209.14	ENSG00000178209	protein_coding	PLEC	5339	InGen	2.18047	15	ENST00000345136.7;ENST00000357649.6;ENST00000354589.7;ENST00000398774.6;ENST00000322810.8;ENST00000354958.6;ENST00000356346.7;ENST00000436759.6;ENST00000527096.5;ENST00000527303.1;ENST00000528025.5;ENST00000526416.5;ENST00000527816.5;ENST00000528131.1;ENST00000532346.1	27	47.7035	34.7154	111.571	141.232	38.5131	4.80735	5.60595	5.15847	6.8147	7.15211	5.30426	1.23309	2.6624	0.145784	1.10939	1.54615	2.96063	2.00734	4.13227	0.0594641	-0.114155	0.0491044	0.243442
ENSG00000171703.16	chr20	64049836	64072347	+	4802	ENSG00000171703.16	ENSG00000171703	protein_coding	TCEA2	6919	InGen	1.38724	17	ENST00000475792.1;ENST00000361317.6;ENST00000343484.9;ENST00000487164.5;ENST00000395053.7;ENST00000476113.1;ENST00000339217.8;ENST00000415602.5;ENST00000440819.5;ENST00000470559.5;ENST00000465111.5;ENST00000458442.1;ENST00000465433.5;ENST00000477783.5;ENST00000495168.1;ENST00000461072.5;ENST00000475236.1	19	39.8832	27.4494	100.289	121.813	23.2532	4.32193	5.35344	4.83032	6.66233	6.94032	4.6001	1.23235	2.84197	-0.230223	0.84713	1.58688	3.05424	2.3404	5.27836	0.108647	0.068676	0.103816	0.153448
ENSG00000055118.14	chr7	150944961	150978315	-	5877	ENSG00000055118.14	ENSG00000055118	protein_coding	KCNH2	3757	InGen	0.612617	6	ENST00000330883.8;ENST00000262186.9;ENST00000532957.5;ENST00000473610.5;ENST00000461280.1;ENST00000430723.4	20	21.8967	11.3027	59.5465	43.2524	27.6131	4.39232	4.51707	3.6209	5.91997	5.46768	4.83861	1.23199	2.45138	1.21771	2.44306	0.950618	1.9753	1.52765	2.97732	0.0408731	0.135435	-0.0398706	0.0270554
ENSG00000197461.13	chr7	497258	520296	-	4151	ENSG00000197461.13	ENSG00000197461	protein_coding	PDGFA	5154	InGen	4.81782	6	ENST00000402802.7;ENST00000354513.9;ENST00000400761.7;ENST00000482462.1;ENST00000405692.2;ENST00000426681.2	25	28.1529	18.5687	53.2784	90.0357	37.7864	4.70044	4.86557	4.29048	5.76231	6.50836	5.27748	1.23056	2.52505	0.987004	2.03495	1.64279	3.1981	1.06187	2.13114	-0.965752	-0.893104	-0.79946	-1.20469
ENSG00000107859.9	chr10	102230186	102241474	-	1391	ENSG00000107859.9	ENSG00000107859	protein_coding	PITX3	5309	InGen	0.0182855	2	ENST00000539804.1;ENST00000370002.7	22	28.9349	27.4494	98.4084	110.338	21.7999	4.52356	4.90376	4.83032	6.6353	6.7988	4.51095	1.22914	2.94123	-0.319372	0.794184	1.89504	3.81331	2.11173	4.47311	0.00166999	0.104165	-0.00384353	-0.0953115
ENSG00000181408.3	chr17	82374230	82375586	+	1357	ENSG00000181408.3	ENSG00000181408	protein_coding	UTS2R	2837	InGen	0.032856	1	ENST00000313135.3	21	33.627	18.5687	64.5609	106.807	26.1598	4.45943	5.11383	4.29048	6.03476	6.75231	4.7634	1.22891	2.69862	0.472927	1.40881	1.63848	3.17622	1.57533	3.07433	-0.0191437	-0.0550568	0.0260533	-0.0284277
ENSG00000214575.9	chr15	82543201	82648861	-	8215	ENSG00000214575.9	ENSG00000214575	protein_coding	CPEB1	64506	InGen	0.169373	18	ENST00000618698.4;ENST00000614918.4;ENST00000611031.4;ENST00000618449.4;ENST00000617958.4;ENST00000615198.4;ENST00000611163.4;ENST00000616959.4;ENST00000617462.4;ENST00000620182.4;ENST00000617522.4;ENST00000614977.4;ENST00000570205.1;ENST00000568994.1;ENST00000569257.5;ENST00000567678.1;ENST00000566716.1;ENST00000563519.1	23	29.7169	27.4494	80.231	95.3319	33.4264	4.58496	4.94096	4.83032	6.34396	6.58994	5.10544	1.2277	2.60695	0.27512	1.21775	1.64898	3.208	1.759	3.48831	0.0824268	0.0693513	0.164661	0.0132685
ENSG00000070731.10	chr17	76565379	76586956	-	3098	ENSG00000070731.10	ENSG00000070731	protein_coding	ST6GALNAC2	10610	InGen	0.0383107	9	ENST00000225276.9;ENST00000585390.1;ENST00000588920.1;ENST00000592979.1;ENST00000588120.5;ENST00000586520.5;ENST00000588005.5;ENST00000585736.1;ENST00000592508.1	25	37.5372	32.2934	80.231	122.696	41.4197	4.70044	5.26818	5.05716	6.34396	6.95065	5.40666	1.22516	2.57666	0.3495	1.28261	1.68247	3.26865	1.64352	3.20924	-0.0116352	-0.000856623	-0.00085603	-0.0331928
ENSG00000178343.4	chr4	42397839	42402487	+	1971	ENSG00000178343.4	ENSG00000178343	protein_coding	SHISA3	152573	InGen	0.896067	1	ENST00000319234.4	4	21.1147	24.22	41.3691	32.66	23.9798	2.32193	4.46693	4.6565	5.40494	5.07296	4.64269	1.22508	1.98661	-0.0138062	0.990083	0.606032	1.54679	3.08301	10.3423	-0.207258	-0.118764	-0.0167746	-0.486234
ENSG00000186766.7	chr10	127737235	127741186	+	3217	ENSG00000186766.7	ENSG00000186766	protein_coding	FOXI2	399823	InGen	0.0622084	1	ENST00000388920.4	31	32.845	20.1834	80.8579	92.6838	37.0597	5	5.08087	4.40486	6.35505	6.54973	5.25019	1.22308	2.50631	0.845334	1.83615	1.46886	2.82185	1.35505	2.60832	0.108591	0.00639284	0.00781875	0.311562
ENSG00000115353.10	chr2	75046463	75199700	-	5308	ENSG00000115353.10	ENSG00000115353	protein_coding	TACR1	6869	InGen	0.0416091	3	ENST00000305249.9;ENST00000409848.3;ENST00000497764.1	20	26.5888	17.7614	75.8434	57.3757	29.7931	4.39232	4.78601	4.22969	6.26385	5.8673	4.94454	1.22255	2.53321	0.714844	1.67741	1.08128	2.15789	1.87153	3.79217	0.0168132	-0.00155944	0.0554021	-0.00340292
ENSG00000156802.12	chr8	123319850	123416350	-	7118	ENSG00000156802.12	ENSG00000156802	protein_coding	ATAD2	29028	InGen	6.02595	8	ENST00000517666.5;ENST00000287394.9;ENST00000521903.5;ENST00000519124.5;ENST00000521496.5;ENST00000550993.1;ENST00000534257.1;ENST00000530065.1	11	12.5124	9.68801	35.1011	37.9562	14.5332	3.58496	3.75621	3.41792	5.17397	5.28378	3.95729	1.21865	2.63824	0.539364	1.50013	1.52757	3.03349	1.58901	3.19101	0.02939	0.11048	0.0206254	-0.0429356
ENSG00000186919.12	chr17	76071961	76083666	+	4307	ENSG00000186919.12	ENSG00000186919	protein_coding	ZACN	353174	InGen	0.0115051	6	ENST00000591500.1;ENST00000524242.1;ENST00000334586.9;ENST00000425015.5;ENST00000421794.1;ENST00000590045.1	13	15.6405	24.22	41.9959	76.7951	21.0732	3.80735	4.05663	4.6565	5.42613	6.28161	4.46422	1.21716	2.64591	-0.192275	0.870073	2.22498	4.91002	1.61877	3.23046	0.0143671	0.0207689	0.0223323	0
ENSG00000174885.12	chr11	278365	285359	+	3207	ENSG00000174885.12	ENSG00000174885	protein_coding	NLRP6	171389	InGen	0.0114434	3	ENST00000534750.5;ENST00000312165.5;ENST00000527946.1	42	36.7551	26.642	90.8867	138.584	42.873	5.42626	5.2386	4.78879	6.52178	7.12499	5.45526	1.21613	2.58398	0.666471	1.60923	1.88639	3.77047	1.09552	2.16397	-0.00490218	-0.0363275	0.0123541	0.00926681
ENSG00000204625.10	chr6	29975112	29978410	+	700	ENSG00000204625.10	ENSG00000204625	lincRNA	HCG9	10255	InGen	0.0208316	2	ENST00000376800.7;ENST00000463275.1	19	34.4091	20.9907	79.6042	79.4432	29.0665	4.32193	5.14605	4.45882	6.33278	6.3299	4.91008	1.21532	2.52842	0.451262	1.38473	1.18385	2.30879	2.01086	4.1897	-0.00508406	0	-0.00776959	-0.00748258
ENSG00000094914.12	chr12	53307456	53324864	-	4138	ENSG00000094914.12	ENSG00000094914	protein_coding	AAAS	8086	InGen	8.19064	20	ENST00000209873.8;ENST00000552876.5;ENST00000394384.7;ENST00000550286.5;ENST00000548931.5;ENST00000550033.5;ENST00000547520.5;ENST00000546572.1;ENST00000546393.6;ENST00000547761.6;ENST00000547757.1;ENST00000549983.5;ENST00000547238.5;ENST00000549821.5;ENST00000549450.5;ENST00000548258.5;ENST00000551724.5;ENST00000552161.5;ENST00000546562.5;ENST00000548880.1	14	11.7304	16.1467	46.3836	42.3697	18.8932	3.90689	3.6702	4.09986	5.56632	5.43862	4.3142	1.21406	2.57054	0.214346	1.1701	1.76841	3.61197	1.65942	3.31311	-0.0397626	0.0674005	-0.00340214	-0.183286
ENSG00000172716.16	chr17	35350305	35373701	-	5982	ENSG00000172716.16	ENSG00000172716	protein_coding	SLFN11	91607	InGen	0.0274671	13	ENST00000308377.8;ENST00000394566.5;ENST00000592108.1;ENST00000586099.1;ENST00000591682.5;ENST00000441608.6;ENST00000589811.5;ENST00000430814.5;ENST00000427966.5;ENST00000588579.1;ENST00000589562.1;ENST00000592122.1;ENST00000498396.2	12	17.2045	12.11	45.13	52.9622	14.5332	3.70044	4.18623	3.7126	5.52763	5.75388	3.95729	1.21318	2.72605	0.244689	1.2001	1.56765	3.07838	1.82719	3.76083	-0.00018024	-0.0170351	-0.00141733	0.0179117
ENSG00000137090.11	chr9	841690	969090	+	3253	ENSG00000137090.11	ENSG00000137090	protein_coding	DMRT1	1761	InGen	0.0599181	3	ENST00000564322.1;ENST00000382276.7;ENST00000569227.1	19	29.7169	18.5687	82.7383	104.159	15.9866	4.32193	4.94096	4.29048	6.38782	6.71643	4.08632	1.2124	3.01526	-0.204154	0.860941	1.77547	3.50504	2.06589	4.35465	0.00350912	0.0275787	0.0129315	-0.0299829
ENSG00000116132.11	chr1	170662728	170739419	+	8246	ENSG00000116132.11	ENSG00000116132	protein_coding	PRRX1	5396	InGen	0.729559	8	ENST00000553786.1;ENST00000367760.7;ENST00000239461.10;ENST00000497230.2;ENST00000476867.6;ENST00000495280.5;ENST00000485529.5;ENST00000496573.1	20	19.5506	20.9907	72.0826	69.7335	21.7999	4.39232	4.36111	4.45882	6.19146	6.14432	4.51095	1.21149	2.70255	0.0521311	1.03855	1.78321	3.56682	1.79914	3.60413	0.00712269	0.00701277	0	0.0143553
ENSG00000154764.5	chr3	13816258	13880121	-	4579	ENSG00000154764.5	ENSG00000154764	protein_coding	WNT7A	7476	InGen	0.0101827	3	ENST00000285018.4;ENST00000489346.1;ENST00000497808.1	30	35.1911	37.1374	92.1403	122.696	45.053	4.9542	5.17756	5.25313	6.54133	6.95065	5.52522	1.21077	2.53975	0.27209	1.21314	1.77309	3.48655	1.58714	3.07134	-0.0157816	-0.0190614	-0.0210575	-0.007226
ENSG00000143882.10	chr2	10721649	10785110	+	3406	ENSG00000143882.10	ENSG00000143882	protein_coding	ATP6V1C2	245973	InGen	0.216264	4	ENST00000272238.8;ENST00000381661.3;ENST00000635370.1;ENST00000480289.1	21	17.9866	27.4494	83.3651	60.0238	27.6131	4.45943	4.24691	4.83032	6.39857	5.9313	4.83861	1.21061	2.57394	0.00828126	1.00597	1.68439	3.33715	1.93914	3.96977	0.00510913	-0.0373636	0.00236443	0.0503266
ENSG00000143878.9	chr2	20447074	20449445	+	2372	ENSG00000143878.9	ENSG00000143878	protein_coding	RHOB	388	InGen	12.4841	1	ENST00000272233.5	16	17.9866	12.11	38.2351	53.8449	23.2532	4.08746	4.24691	3.7126	5.29407	5.77728	4.6001	1.20816	2.50199	0.887504	1.92016	1.53038	2.99362	1.20661	2.38969	-0.291665	-0.0157985	-0.291287	-0.567908
ENSG00000154237.12	chr15	100919215	101078254	+	17600	ENSG00000154237.12	ENSG00000154237	protein_coding	LRRK1	79705	InGen	0.074736	11	ENST00000388948.7;ENST00000534045.5;ENST00000527698.1;ENST00000532029.6;ENST00000525284.5;ENST00000531270.5;ENST00000525617.2;ENST00000538064.1;ENST00000526457.3;ENST00000525395.2;ENST00000532145.1	26	18.7686	25.8347	70.829	91.8011	25.4332	4.75489	4.30514	4.74603	6.16649	6.53607	4.72428	1.20693	2.66366	-0.021751	0.984457	2.23093	4.89121	1.41161	2.72419	-0.121654	-0.02051	-0.132988	-0.211465
ENSG00000153162.8	chr6	7726797	7881422	+	2780	ENSG00000153162.8	ENSG00000153162	protein_coding	BMP6	654	InGen	0.639157	1	ENST00000283147.6	16	22.6787	21.798	55.7856	63.5546	29.7931	4.08746	4.56552	4.51084	5.82745	6.01245	4.94454	1.20687	2.46596	0.433699	1.36678	1.44693	2.80239	1.73999	3.4866	0.0714335	-0.0520969	0.10888	0.157517
ENSG00000186868.15	chr17	45894382	46028334	+	14920	ENSG00000186868.15	ENSG00000186868	protein_coding	MAPT	4137	InGen	0.0705121	18	ENST00000262410.9;ENST00000340799.9;ENST00000344290.9;ENST00000351559.9;ENST00000535772.5;ENST00000571311.5;ENST00000570299.5;ENST00000334239.12;ENST00000446361.7;ENST00000415613.6;ENST00000420682.6;ENST00000431008.7;ENST00000571987.5;ENST00000574436.5;ENST00000576518.1;ENST00000572440.1;ENST00000576238.1;ENST00000577017.1	33	37.5372	29.8714	92.7671	143.881	35.6064	5.08746	5.26818	4.9482	6.55101	7.17872	5.19402	1.20664	2.71146	0.245827	1.19199	1.91054	3.83302	1.46355	2.81113	-0.022557	0.003585	-0.018237	-0.0530191
ENSG00000237172.3	chr16	67148105	67151214	-	2917	ENSG00000237172.3	ENSG00000237172	protein_coding	B3GNT9	84752	InGen	0.709227	1	ENST00000449549.3	28	37.5372	25.8347	115.332	92.6838	32.6998	4.85798	5.26818	4.74603	6.86211	6.54973	5.07467	1.20477	2.63446	0.328639	1.26573	1.28155	2.46912	2.00412	4.119	0.230172	0.396612	0.231233	0.0626701
ENSG00000092068.19	chr14	23125295	23183674	-	5991	ENSG00000092068.19	ENSG00000092068	protein_coding	SLC7A8	23428	InGen	7.13314	14	ENST00000339733.9;ENST00000316902.11;ENST00000397310.6;ENST00000422941.6;ENST00000469263.5;ENST00000453702.5;ENST00000529705.6;ENST00000528860.5;ENST00000621729.4;ENST00000528806.5;ENST00000528186.1;ENST00000532568.1;ENST00000524758.1;ENST00000525062.1	6	3.91012	7.26601	10.0289	16.7713	16.7132	2.80735	2.29576	3.04719	3.46321	4.15148	4.14675	1.20372	2.53337	1.09956	2.30019	1.85572	4.28922	0.65586	1.67148	0.114332	-0.531345	0.0640747	0.810265
ENSG00000155918.7	chr6	150018334	150025532	-	1346	ENSG00000155918.7	ENSG00000155918	protein_coding	RAET1L	154064	InGen	0.00931821	2	ENST00000367341.5;ENST00000286380.2	19	23.4607	16.1467	60.8001	60.0238	26.1598	4.32193	4.6124	4.09986	5.94954	5.9313	4.7634	1.20335	2.50794	0.663544	1.62014	1.3189	2.55848	1.62761	3.2	0	0	0	0
ENSG00000134762.16	chr18	30990008	31042815	-	7056	ENSG00000134762.16	ENSG00000134762	protein_coding	DSC3	1825	InGen	0.470011	3	ENST00000360428.8;ENST00000434452.5;ENST00000584980.1	12	21.8967	11.3027	48.264	41.487	20.3465	3.70044	4.51707	3.6209	5.62246	5.40895	4.41593	1.20298	2.43582	0.795028	1.80015	0.891884	1.89467	1.92202	4.022	0.0170755	0.000537792	0.128217	-0.0775286
ENSG00000203727.3	chr6	147508927	147737547	+	6320	ENSG00000203727.3	ENSG00000203727	protein_coding	SAMD5	389432	InGen	0.208537	2	ENST00000367474.1;ENST00000566741.1	25	20.3326	21.798	70.829	96.2146	21.0732	4.70044	4.41499	4.51084	6.16649	6.6031	4.46422	1.20252	2.80225	-0.0466141	0.966747	2.18811	4.73203	1.46605	2.83316	-0.0164815	-0.0078195	-0.0331311	-0.00849396
ENSG00000090339.8	chr19	10270835	10286615	+	3706	ENSG00000090339.8	ENSG00000090339	protein_coding	ICAM1	3383	InGen	0.533689	5	ENST00000264832.7;ENST00000423829.2;ENST00000588645.1;ENST00000585443.1;ENST00000592686.1	20	18.7686	17.7614	71.4558	48.5486	25.4332	4.39232	4.30514	4.22969	6.17903	5.63077	4.72428	1.20231	2.57275	0.494585	1.43194	1.32564	2.5867	1.78671	3.57279	0.194914	0.177554	0.234581	0.172606
ENSG00000148908.14	chr10	119499828	119542708	-	1252	ENSG00000148908.14	ENSG00000148908	protein_coding	RGS10	6001	InGen	3.3663	5	ENST00000392865.5;ENST00000369101.7;ENST00000369103.2;ENST00000469575.1;ENST00000473563.1	12	14.8585	27.4494	44.5032	53.8449	27.6131	3.70044	3.98718	4.83032	5.50789	5.77728	4.83861	1.20195	2.31939	0.00828126	1.00597	1.7901	3.62385	1.80746	3.7086	-0.3423	-0.163897	-0.318283	-0.544721
ENSG00000171604.11	chr5	139647299	139683882	+	3852	ENSG00000171604.11	ENSG00000171604	protein_coding	CXXC5	51523	InGen	7.60616	16	ENST00000502295.1;ENST00000504944.1;ENST00000302517.7;ENST00000507139.5;ENST00000504844.1;ENST00000502336.5;ENST00000520967.1;ENST00000511048.1;ENST00000512816.1;ENST00000509238.1;ENST00000502716.1;ENST00000503511.1;ENST00000511457.1;ENST00000511591.1;ENST00000515038.1;ENST00000505812.1	12	23.4607	19.376	45.7568	45.0178	35.6064	3.70044	4.6124	4.3488	5.5471	5.52412	5.19402	1.2012	2.30468	0.845224	1.83765	0.911726	1.91886	1.84666	3.81306	-0.230728	-0.300568	-0.0703548	-0.321262
ENSG00000090776.5	chrX	68828997	68842147	+	3314	ENSG00000090776.5	ENSG00000090776	protein_coding	EFNB1	1947	InGen	1.83736	1	ENST00000204961.4	11	19.5506	21.798	72.0826	59.1411	14.5332	3.58496	4.36111	4.51084	6.19146	5.91028	3.95729	1.2007	2.78435	-0.553551	0.666722	1.54917	3.02503	2.60649	6.55296	-0.642127	-0.69161	-0.602536	-0.632235
ENSG00000180340.6	chr17	44557459	44559570	+	2112	ENSG00000180340.6	ENSG00000180340	protein_coding	FZD2	2535	InGen	2.50287	1	ENST00000315323.4	11	25.8068	14.532	59.5465	45.9005	20.3465	3.58496	4.74453	3.95717	5.91997	5.55153	4.41593	1.20026	2.45026	0.458756	1.40012	0.807005	1.77862	2.33501	5.41332	0.591665	0.444567	0.579543	0.750884
ENSG00000162989.4	chr2	154698299	154858352	+	5067	ENSG00000162989.4	ENSG00000162989	protein_coding	KCNJ3	3760	InGen	0.027577	3	ENST00000295101.2;ENST00000544049.2;ENST00000493505.1	21	14.8585	13.7247	45.7568	55.6103	22.5265	4.45943	3.98718	3.88016	5.5471	5.82299	4.55622	1.19984	2.4987	0.676051	1.64131	1.83581	3.74267	1.08767	2.17889	-0.0106067	-0.0883178	0.0637265	-0.00722878
ENSG00000196358.10	chr9	132161676	132244534	+	7845	ENSG00000196358.10	ENSG00000196358	protein_coding	NTNG2	84628	InGen	0.0831745	4	ENST00000372179.7;ENST00000393229.3;ENST00000490694.1;ENST00000483055.1	22	24.2427	16.954	57.0393	67.9681	30.5198	4.52356	4.6578	4.16624	5.85896	6.10786	4.97819	1.19914	2.461	0.811951	1.80015	1.45006	2.80365	1.3354	2.59269	-0.0157519	0.04883	-0.0110647	-0.085021
ENSG00000256463.8	chr18	78980275	79002677	+	7397	ENSG00000256463.8	ENSG00000256463	protein_coding	SALL3	27164	InGen	1.58099	6	ENST00000616649.4;ENST00000575389.6;ENST00000537592.6;ENST00000572928.1;ENST00000536229.7;ENST00000573324.1	9	14.8585	10.4953	25.0722	41.487	18.8932	3.32193	3.98718	3.52298	4.70444	5.40895	4.3142	1.1985	2.48742	0.791226	1.80015	1.42177	2.79215	1.38251	2.7858	-0.756614	-0.687584	-0.939626	-0.642632
ENSG00000171956.6	chr15	60004222	60061730	+	3615	ENSG00000171956.6	ENSG00000171956	protein_coding	FOXB1	27023	InGen	0.573537	3	ENST00000396057.5;ENST00000560857.1;ENST00000558693.1	22	17.2045	20.9907	55.1588	75.9124	24.7065	4.52356	4.18623	4.45882	5.81144	6.26514	4.68406	1.19735	2.58788	0.22524	1.17702	2.07892	4.41235	1.28788	2.50722	-0.589172	-0.208886	-0.782577	-0.776054
ENSG00000197355.10	chr9	137077501	137084539	+	5283	ENSG00000197355.10	ENSG00000197355	protein_coding	UAP1L1	91373	InGen	0.546302	4	ENST00000409858.7;ENST00000476184.5;ENST00000360271.3;ENST00000474787.1	25	21.8967	11.3027	44.5032	86.5049	21.0732	4.70044	4.51707	3.6209	5.50789	6.45129	4.46422	1.195	2.61311	0.843322	1.86444	1.93422	3.95059	0.807455	1.78013	-0.384174	-0.0797272	-0.564714	-0.508082
ENSG00000163638.13	chr3	64515654	64688000	-	10680	ENSG00000163638.13	ENSG00000163638	protein_coding	ADAMTS9	56999	InGen	1.36583	10	ENST00000498707.5;ENST00000477180.1;ENST00000295903.8;ENST00000467257.5;ENST00000481060.2;ENST00000482490.5;ENST00000475557.5;ENST00000459780.1;ENST00000467119.1;ENST00000494004.1	5	19.5506	18.5687	35.7279	33.5427	21.7999	2.58496	4.36111	4.29048	5.1988	5.11031	4.51095	1.19451	2.11206	0.220477	1.17401	0.7492	1.71569	2.61384	7.14558	-0.0797378	-0.0874397	-0.091708	-0.0600657
ENSG00000183114.7	chr1	20552439	20555010	+	2572	ENSG00000183114.7	ENSG00000183114	protein_coding	FAM43B	163933	InGen	0.187202	1	ENST00000332947.5	22	34.4091	19.376	80.231	105.924	21.7999	4.52356	5.14605	4.3488	6.34396	6.74045	4.51095	1.19232	2.74401	0.162152	1.12509	1.5944	3.07838	1.8204	3.64687	0.0316521	0.21029	0.0459043	-0.161238
ENSG00000242732.4	chrX	72127110	72131901	-	4779	ENSG00000242732.4	ENSG00000242732	protein_coding	RGAG4	340526	InGen	0.256786	2	ENST00000479991.1;ENST00000609883.1	20	20.3326	15.3394	64.5609	55.6103	22.5265	4.39232	4.41499	4.03028	6.03476	5.82299	4.55622	1.19213	2.56319	0.525936	1.46854	1.408	2.73503	1.64245	3.22805	0.0567138	0.0215052	0.142944	0.00569264
ENSG00000164920.9	chr8	98944403	98952104	+	2930	ENSG00000164920.9	ENSG00000164920	protein_coding	OSR2	116039	InGen	0.0522713	10	ENST00000520791.5;ENST00000457907.3;ENST00000523368.5;ENST00000297565.8;ENST00000520722.1;ENST00000521044.1;ENST00000435298.6;ENST00000522510.5;ENST00000520951.1;ENST00000518199.1	17	17.2045	9.68801	53.9052	52.9622	13.0799	4.16993	4.18623	3.41792	5.77887	5.75388	3.81557	1.19141	2.73275	0.397644	1.35011	1.56765	3.07838	1.60895	3.1709	-0.0167025	0.0326651	-0.0384449	-0.0443278
ENSG00000128731.15	chr15	28111040	28322152	-	20027	ENSG00000128731.15	ENSG00000128731	protein_coding	HERC2	8924	InGen	2.90245	12	ENST00000261609.11;ENST00000566635.5;ENST00000562136.1;ENST00000568206.1;ENST00000564519.1;ENST00000569772.1;ENST00000567869.1;ENST00000569335.1;ENST00000564734.5;ENST00000563670.1;ENST00000564383.1;ENST00000563945.1	0	0	1.61467	1.88042	1.76541	2.90665	0	0	1.38663	1.52628	1.46749	1.96593	1.19102	4.05809	0.579303	1.80015	1.46749	Inf	1.52628	Inf	0.0371674	-0.107854	0.171361	0.0479949
ENSG00000176659.7	chr20	60055925	60072953	+	2732	ENSG00000176659.7	ENSG00000176659	lincRNA	C20orf197	NA	InGen	0.00451835	1	ENST00000625080.1	64	60.9979	31.486	92.7671	116.517	140.246	6.02237	5.95415	5.02175	6.55101	6.87672	7.14206	1.19051	2.23365	2.12032	4.45422	0.922575	1.91018	0.528643	1.44949	0	0	0	0
ENSG00000151322.18	chr14	32934933	33804176	+	9241	ENSG00000151322.18	ENSG00000151322	protein_coding	NPAS3	64067	InGen	0.0148157	13	ENST00000551634.5;ENST00000551492.5;ENST00000346562.6;ENST00000548645.5;ENST00000356141.8;ENST00000357798.9;ENST00000547068.5;ENST00000549770.1;ENST00000551008.5;ENST00000546849.1;ENST00000552696.1;ENST00000550662.1;ENST00000552874.1	18	20.3326	8.07334	43.2495	39.7216	23.2532	4.24793	4.41499	3.18163	5.46759	5.34772	4.6001	1.19029	2.28902	1.41847	2.88024	0.932733	1.95359	1.21966	2.40275	-0.0983114	-0.0563029	-0.0632466	-0.175385
ENSG00000119508.17	chr9	99821855	99866891	+	6314	ENSG00000119508.17	ENSG00000119508	protein_coding	NR4A3	8013	InGen	0.0405265	4	ENST00000338488.8;ENST00000395097.6;ENST00000618101.4;ENST00000330847.1	13	25.8068	20.9907	57.0393	53.8449	29.7931	3.80735	4.74453	4.45882	5.85896	5.77728	4.94454	1.19002	2.35256	0.485715	1.41935	1.03276	2.08646	2.0516	4.38764	-0.0779155	-0.086028	-0.0600194	-0.087699
ENSG00000135116.9	chr12	116856144	116881441	-	6853	ENSG00000135116.9	ENSG00000135116	protein_coding	HRK	8739	InGen	0.590387	4	ENST00000257572.5;ENST00000552092.1;ENST00000550505.5;ENST00000586941.1	25	25.0248	29.064	64.5609	115.634	30.5198	4.70044	4.70181	4.90997	6.03476	6.86585	4.97819	1.18886	2.66428	0.0682191	1.05009	2.16403	4.62078	1.33432	2.58244	-0.0789729	-0.119926	-0.0543719	-0.0626205
ENSG00000183117.18	chr8	2935353	4994972	-	18705	ENSG00000183117.18	ENSG00000183117	protein_coding	CSMD1	64478	InGen	0.0495976	18	ENST00000335551.11;ENST00000537824.2;ENST00000400186.7;ENST00000602723.5;ENST00000520002.5;ENST00000602557.5;ENST00000635120.1;ENST00000519623.1;ENST00000523062.1;ENST00000520561.1;ENST00000523387.5;ENST00000523488.5;ENST00000520451.1;ENST00000521646.1;ENST00000524177.5;ENST00000520630.1;ENST00000519090.1;ENST00000518151.1	16	31.281	22.6054	74.5898	67.9681	28.3398	4.08746	5.01261	4.56104	6.24012	6.10786	4.87479	1.18722	2.44537	0.313745	1.25368	1.09525	2.17283	2.15266	4.66186	-0.0635637	-0.0574201	-0.0181739	-0.115097
ENSG00000188064.9	chr22	45920362	45977129	-	5051	ENSG00000188064.9	ENSG00000188064	protein_coding	WNT7B	7477	InGen	0.0310205	5	ENST00000339464.8;ENST00000409496.7;ENST00000410089.5;ENST00000410058.1;ENST00000428540.1	41	47.7035	41.9814	134.763	229.503	31.9731	5.39232	5.60595	5.42564	7.08495	7.84864	5.04322	1.1843	3.03202	-0.382422	0.761602	2.24269	4.81103	1.69263	3.2869	0.000501245	-0.0250288	-0.0268555	0.053388
ENSG00000136099.13	chr13	52842889	52848641	-	5150	ENSG00000136099.13	ENSG00000136099	protein_coding	PCDH8	5100	InGen	0.231117	3	ENST00000377942.7;ENST00000338862.5;ENST00000613548.1	31	35.1911	29.8714	90.8867	158.004	27.6131	5	5.17756	4.9482	6.52178	7.31292	4.83861	1.18252	2.87837	-0.109592	0.924402	2.13535	4.48988	1.52178	2.93183	0.221988	0.0512512	0.0894657	0.525249
ENSG00000104044.15	chr15	27754875	28099358	-	3299	ENSG00000104044.15	ENSG00000104044	protein_coding	OCA2	4948	InGen	0.0626803	4	ENST00000353809.9;ENST00000354638.7;ENST00000445578.5;ENST00000431101.1	27	38.3192	41.1741	105.93	116.517	42.1464	4.80735	5.29716	5.39828	6.74052	6.87672	5.43117	1.18187	2.4846	0.0328836	1.02361	1.57956	3.04069	1.93317	3.92334	-0.15813	-0.251927	-0.0963535	-0.126109
ENSG00000120913.23	chr8	22578279	22598025	+	12388	ENSG00000120913.23	ENSG00000120913	protein_coding	PDLIM2	64236	InGen	0.678028	21	ENST00000456545.5;ENST00000339162.11;ENST00000308354.11;ENST00000452226.5;ENST00000397760.8;ENST00000397761.6;ENST00000616289.1;ENST00000436754.5;ENST00000426493.5;ENST00000429812.5;ENST00000622702.1;ENST00000409141.5;ENST00000265810.8;ENST00000409417.5;ENST00000416159.5;ENST00000448520.5;ENST00000491330.1;ENST00000622226.1;ENST00000464275.5;ENST00000614502.4;ENST00000443561.3	28	35.1911	28.2567	73.963	158.004	29.0665	4.85798	5.17756	4.8707	6.22811	7.31292	4.91008	1.18162	2.85445	0.039388	1.02866	2.13535	4.48988	1.37013	2.64154	-0.0311422	0.00383179	0.0194375	-0.116696
ENSG00000126778.8	chr14	60643415	60658259	-	5430	ENSG00000126778.8	ENSG00000126778	protein_coding	SIX1	6495	InGen	0.0431784	5	ENST00000247182.6;ENST00000554986.2;ENST00000555955.3;ENST00000553535.2;ENST00000555627.1	15	21.1147	15.3394	58.2929	58.2584	18.1665	4	4.46693	4.03028	5.88979	5.88895	4.26052	1.18068	2.61822	0.230239	1.18431	1.42202	2.75914	1.88979	3.88619	-0.0945569	-0.0943634	-0.00086223	-0.188445
ENSG00000162073.13	chr16	2969245	2973489	+	2972	ENSG00000162073.13	ENSG00000162073	protein_coding	PAQR4	124222	InGen	2.83997	5	ENST00000318782.8;ENST00000293978.12;ENST00000576565.1;ENST00000572687.1;ENST00000574988.1	18	31.281	28.2567	72.0826	78.5605	34.8798	4.24793	5.01261	4.8707	6.19146	6.31398	5.1651	1.17977	2.39268	0.294403	1.23439	1.30137	2.51145	1.94353	4.00459	0.0532418	0.0686249	0.107197	-0.0160965
ENSG00000085185.15	chrX	129981107	130058083	+	7996	ENSG00000085185.15	ENSG00000085185	protein_coding	BCORL1	63035	InGen	0.100307	6	ENST00000607874.1;ENST00000488135.6;ENST00000218147.11;ENST00000540052.5;ENST00000456822.5;ENST00000441294.1	4	10.1663	16.954	32.5939	30.0119	10.1733	2.32193	3.48108	4.16624	5.07013	4.95475	3.48198	1.1792	2.33863	-0.684257	0.60005	1.47367	2.95209	2.7482	8.14847	0.0336776	-0.0541177	-0.0170125	0.172163
ENSG00000008196.12	chr6	50818723	50847613	+	6149	ENSG00000008196.12	ENSG00000008196	protein_coding	TFAP2B	7021	InGen	0.0803672	3	ENST00000344788.7;ENST00000393655.3;ENST00000489228.1	8	12.5124	9.68801	40.7423	36.1908	8.71994	3.16993	3.75621	3.41792	5.38344	5.21687	3.28095	1.17907	2.83616	-0.136974	0.900075	1.46066	2.8924	2.21351	5.09279	0	0	0	0
ENSG00000120549.17	chr10	23694746	24547848	+	10807	ENSG00000120549.17	ENSG00000120549	protein_coding	KIAA1217	56243	InGen	1.46803	17	ENST00000376462.5;ENST00000481700.1;ENST00000636305.1;ENST00000376456.8;ENST00000376452.7;ENST00000430453.6;ENST00000458595.5;ENST00000376454.7;ENST00000635504.1;ENST00000438429.5;ENST00000307544.10;ENST00000396446.5;ENST00000376451.4;ENST00000396445.5;ENST00000460373.1;ENST00000635163.1;ENST00000492009.1	24	28.9349	16.954	73.3362	90.9184	21.7999	4.64386	4.90376	4.16624	6.21599	6.52228	4.51095	1.17846	2.66214	0.344717	1.28582	1.61852	3.14217	1.57214	3.05567	-0.0475577	-0.521346	-0.108632	0.487305
ENSG00000237412.6	chr2	232520463	232525716	+	2390	ENSG00000237412.6	ENSG00000237412	protein_coding	PRSS56	646960	InGen	0.00515598	3	ENST00000449534.6;ENST00000617714.1;ENST00000602410.1	22	26.5888	20.9907	66.4413	84.7395	26.8865	4.52356	4.78601	4.45882	6.07556	6.42189	4.80149	1.17685	2.55919	0.342673	1.28088	1.63588	3.18703	1.552	3.02006	-0.00535612	0	-0.0160684	0
ENSG00000154146.12	chr11	124739846	124747210	+	1309	ENSG00000154146.12	ENSG00000154146	protein_coding	NRGN	4900	InGen	0.0712534	2	ENST00000284292.10;ENST00000412681.2	18	43.7934	29.8714	145.419	115.634	16.7132	4.24793	5.48521	4.9482	7.19396	6.86585	4.14675	1.17507	3.03024	-0.801443	0.559506	1.38063	2.64045	2.94603	8.07882	-0.0037242	-0.00753989	-0.0567796	0.0531469
ENSG00000105472.12	chr19	50723329	50725718	+	1469	ENSG00000105472.12	ENSG00000105472	protein_coding	CLEC11A	6320	InGen	0.700802	3	ENST00000250340.8;ENST00000617718.4;ENST00000599973.1	31	31.281	28.2567	93.394	105.924	33.4264	5	5.01261	4.8707	6.56062	6.74045	5.10544	1.1744	2.57069	0.23475	1.18296	1.72783	3.38622	1.56062	3.01271	0.141955	0.395424	0.35027	-0.319828
ENSG00000122490.18	chr18	79902420	79951664	-	5225	ENSG00000122490.18	ENSG00000122490	protein_coding	PQLC1	80148	InGen	1.40575	14	ENST00000357575.8;ENST00000397778.6;ENST00000351365.7;ENST00000466449.5;ENST00000474967.5;ENST00000590381.5;ENST00000590895.1;ENST00000469369.5;ENST00000589000.5;ENST00000494607.5;ENST00000591964.5;ENST00000478144.5;ENST00000593030.6;ENST00000589452.1	17	30.4989	24.22	74.5898	52.0795	39.9664	4.16993	4.97723	4.6565	6.24012	5.73008	5.35637	1.17431	2.32345	0.699871	1.65014	0.75285	1.70758	2.07019	4.38764	-0.202711	-0.219058	-0.229886	-0.159188
ENSG00000147251.15	chrX	118495898	118686163	+	6721	ENSG00000147251.15	ENSG00000147251	protein_coding	DOCK11	139818	InGen	2.2928	4	ENST00000276204.10;ENST00000276202.8;ENST00000633080.1;ENST00000632573.1	5	3.91012	8.88068	15.6701	13.2405	13.0799	2.58496	2.29576	3.30461	4.05919	3.83193	3.81557	1.17379	2.36024	0.510956	1.47285	1.53617	3.38622	1.47423	3.13403	-0.0800205	-0.0403545	-0.147601	-0.0521056
ENSG00000183779.6	chr8	37695751	37700021	+	3349	ENSG00000183779.6	ENSG00000183779	protein_coding	ZNF703	80139	InGen	0.183484	1	ENST00000331569.5	25	28.9349	26.642	77.7238	111.221	26.8865	4.70044	4.90376	4.78879	6.29873	6.81019	4.80149	1.17248	2.67857	0.012702	1.00918	1.90644	3.84382	1.59829	3.10895	-0.032345	-0.00680486	-0.0488588	-0.0413714
ENSG00000171388.11	chrX	129645259	129654937	-	3205	ENSG00000171388.11	ENSG00000171388	protein_coding	APLN	8862	InGen	0.339004	1	ENST00000429967.2	17	17.2045	13.7247	47.0104	49.4313	21.7999	4.16993	4.18623	3.88016	5.58527	5.65625	4.51095	1.17205	2.467	0.630788	1.58837	1.47002	2.87316	1.41535	2.76532	0.101083	0.000709066	0.303498	-0.00095892
ENSG00000145863.10	chr5	161547063	161702593	+	3738	ENSG00000145863.10	ENSG00000145863	protein_coding	GABRA6	2559	InGen	0.00130373	9	ENST00000522269.5;ENST00000518888.1;ENST00000274545.9;ENST00000523217.5;ENST00000524220.1;ENST00000520000.5;ENST00000517823.5;ENST00000523691.1;ENST00000521520.1	17	8.60227	15.3394	45.7568	41.487	15.2599	4.16993	3.26337	4.03028	5.5471	5.40895	4.02325	1.17191	2.50365	-0.00703302	0.99482	2.14558	4.8228	1.37718	2.69157	0	0	0	0
ENSG00000107874.10	chr10	102423245	102432661	-	1412	ENSG00000107874.10	ENSG00000107874	protein_coding	CUEDC2	79004	InGen	11.2515	4	ENST00000465409.1;ENST00000369937.4;ENST00000486762.6;ENST00000477994.1	19	32.063	16.954	79.6042	62.6719	25.4332	4.32193	5.04715	4.16624	6.33278	5.99258	4.72428	1.17145	2.4657	0.558042	1.50013	0.945439	1.95465	2.01086	4.1897	0.258413	0.44813	0.283946	0.0431643
ENSG00000074211.13	chr4	6320578	6563600	-	9198	ENSG00000074211.13	ENSG00000074211	protein_coding	PPP2R2C	5522	InGen	0.35812	9	ENST00000335585.9;ENST00000506140.5;ENST00000515571.5;ENST00000382599.8;ENST00000507294.1;ENST00000513943.5;ENST00000314348.12;ENST00000509917.1;ENST00000507028.1	33	43.7934	41.9814	120.973	142.998	41.4197	5.08746	5.48521	5.42564	6.93042	7.1699	5.40666	1.16956	2.57118	-0.0189772	0.986621	1.68469	3.26529	1.84296	3.66586	-0.22716	-0.154328	-0.253685	-0.273467
ENSG00000161835.10	chr12	52006940	52015889	+	2829	ENSG00000161835.10	ENSG00000161835	protein_coding	GRASP	160622	InGen	0.448145	8	ENST00000293662.8;ENST00000552963.5;ENST00000552049.5;ENST00000546756.1;ENST00000550809.1;ENST00000547749.1;ENST00000552508.1;ENST00000548505.1	28	42.2293	21.798	89.0063	78.5605	44.3264	4.85798	5.43394	4.51084	6.49195	6.31398	5.50228	1.16849	2.3025	0.991441	2.0335	0.880043	1.86033	1.63397	3.1788	0.193366	0.233732	0.179284	0.167082
ENSG00000054938.15	chr11	74696429	74731385	-	3135	ENSG00000054938.15	ENSG00000054938	protein_coding	CHRDL2	25884	InGen	0.0129234	10	ENST00000529912.5;ENST00000525413.5;ENST00000376324.7;ENST00000263671.9;ENST00000376332.7;ENST00000622063.4;ENST00000534159.5;ENST00000528471.1;ENST00000534276.5;ENST00000528789.1	29	25.0248	29.8714	97.7816	79.4432	33.4264	4.90689	4.70181	4.9482	6.62617	6.3299	5.10544	1.1682	2.51086	0.157247	1.11901	1.62809	3.17458	1.71928	3.37178	0.0117176	-0.00128157	0.038998	-0.00256353
ENSG00000196570.2	chr5	177400107	177400636	-	530	ENSG00000196570.2	ENSG00000196570	protein_coding	PFN3	345456	InGen	0.0254012	1	ENST00000358571.2	19	30.4989	16.1467	67.0681	68.8508	24.7065	4.32193	4.97723	4.09986	6.08891	6.1262	4.68406	1.16672	2.44686	0.584203	1.53013	1.14897	2.25748	1.76698	3.5299	0.0693588	-0.00705801	0.119954	0.0951808
ENSG00000144591.18	chr2	219498867	219506989	+	5332	ENSG00000144591.18	ENSG00000144591	protein_coding	GMPPA	29926	InGen	3.20414	14	ENST00000313597.9;ENST00000480506.5;ENST00000373917.7;ENST00000635609.1;ENST00000358215.8;ENST00000443704.5;ENST00000373908.5;ENST00000455657.5;ENST00000435316.5;ENST00000341142.7;ENST00000481170.1;ENST00000622191.1;ENST00000480034.1;ENST00000496536.1	24	28.1529	28.2567	67.0681	113.869	29.7931	4.64386	4.86557	4.8707	6.08891	6.84384	4.94454	1.16572	2.62071	0.0738411	1.05437	1.97828	4.04465	1.44505	2.79451	-0.17875	-0.103129	-0.0124646	-0.420656
ENSG00000136928.6	chr9	98288082	98709197	-	7632	ENSG00000136928.6	ENSG00000136928	protein_coding	GABBR2	9568	InGen	0.151483	12	ENST00000259455.3;ENST00000637410.1;ENST00000636575.1;ENST00000634457.1;ENST00000634354.1;ENST00000635462.1;ENST00000634314.1;ENST00000634919.1;ENST00000477471.1;ENST00000634227.1;ENST00000637717.1;ENST00000638001.1	25	36.7551	14.532	71.4558	83.8567	26.8865	4.70044	5.2386	3.95717	6.17903	6.40696	4.80149	1.16376	2.38833	0.84432	1.85015	1.16836	2.2815	1.47859	2.85823	-0.0206809	-0.181387	-0.0260801	0.145424
ENSG00000137166.14	chr6	41546426	41602384	+	6170	ENSG00000137166.14	ENSG00000137166	protein_coding	FOXP4	116113	InGen	0.520924	6	ENST00000373060.5;ENST00000373063.7;ENST00000409208.5;ENST00000373057.7;ENST00000307972.8;ENST00000451305.1	15	31.281	34.7154	67.6949	72.3816	39.9664	4	5.01261	5.15847	6.10213	6.19735	5.35637	1.16159	2.22285	0.197895	1.15126	1.18473	2.31392	2.10213	4.513	-0.181767	-0.344983	-0.212254	0.0119345
ENSG00000123096.11	chr12	26121991	26299290	+	6821	ENSG00000123096.11	ENSG00000123096	protein_coding	SSPN	8082	InGen	0.174744	8	ENST00000538142.5;ENST00000534829.5;ENST00000539019.1;ENST00000540266.5;ENST00000422622.3;ENST00000544231.1;ENST00000242729.6;ENST00000535504.1	4	12.5124	11.3027	30.7134	29.1292	8.71994	2.32193	3.75621	3.6209	4.98702	4.91309	3.28095	1.16067	2.46494	-0.339954	0.771493	1.15688	2.32803	2.66509	7.67836	0.167554	0.189082	0.226543	0.0870365
ENSG00000176435.6	chr14	38254103	38256369	-	2267	ENSG00000176435.6	ENSG00000176435	protein_coding	CLEC14A	161198	InGen	0.143291	1	ENST00000342213.2	17	17.9866	10.4953	41.9959	46.7832	20.3465	4.16993	4.24691	3.52298	5.42613	5.57843	4.41593	1.16023	2.39932	0.892951	1.93862	1.33153	2.60101	1.2562	2.47035	-0.163684	-0.104127	-0.141056	-0.245868
ENSG00000177614.10	chr1	230314482	230426371	-	11304	ENSG00000177614.10	ENSG00000177614	protein_coding	PGBD5	79605	InGen	0.921198	3	ENST00000391860.6;ENST00000525115.1;ENST00000530424.1	9	9.38429	16.954	25.0722	30.8946	23.9798	3.32193	3.37633	4.16624	4.70444	4.99524	4.64269	1.15929	2.26232	0.476457	1.4144	1.61891	3.29216	1.38251	2.7858	-0.134034	-0.206209	-0.0238277	-0.172066
ENSG00000125788.5	chr20	142369	145751	+	655	ENSG00000125788.5	ENSG00000125788	protein_coding	DEFB126	81623	InGen	0.00172836	2	ENST00000382398.3;ENST00000542572.1	13	12.5124	9.68801	23.8186	29.1292	29.0665	3.80735	3.75621	3.41792	4.63335	4.91309	4.91008	1.15835	2.32992	1.49216	3.00025	1.15688	2.32803	0.825994	1.8322	0.0503079	0.0728604	0.0780633	0
ENSG00000244405.7	chr3	186046308	186110318	-	5802	ENSG00000244405.7	ENSG00000244405	protein_coding	ETV5	2119	InGen	4.77147	14	ENST00000306376.9;ENST00000434744.5;ENST00000480706.1;ENST00000433149.1;ENST00000489830.5;ENST00000484223.1;ENST00000472868.6;ENST00000440773.5;ENST00000421809.5;ENST00000413301.5;ENST00000422039.1;ENST00000476890.1;ENST00000475484.1;ENST00000495808.1	13	17.9866	34.7154	63.9341	67.9681	22.5265	3.80735	4.24691	5.15847	6.0209	6.10786	4.55622	1.15741	2.35044	-0.602258	0.648891	1.86095	3.77883	2.21355	4.91801	-0.5289	-0.368812	-0.279719	-0.938169
ENSG00000253304.1	chr1	29119428	29123935	-	2639	ENSG00000253304.1	ENSG00000253304	protein_coding	TMEM200B	399474	InGen	2.08271	2	ENST00000521452.1;ENST00000420504.2	15	39.1012	20.1834	60.1733	82.974	28.3398	4	5.32557	4.40486	5.93483	6.39187	4.87479	1.15702	2.30852	0.469928	1.40412	1.0663	2.12203	1.93483	4.01155	-0.671136	-0.497109	-0.613359	-0.902939
ENSG00000147883.10	chr9	22002903	22009363	-	4058	ENSG00000147883.10	ENSG00000147883	protein_coding	CDKN2B	1030	InGen	2.15433	3	ENST00000276925.6;ENST00000579591.1;ENST00000380142.4	6	13.2944	13.7247	25.0722	27.3638	21.0732	2.80735	3.83738	3.88016	4.70444	4.82598	4.46422	1.15658	2.22626	0.584058	1.53542	0.988599	2.05829	1.89709	4.1787	0.0239866	0.0123103	0.0296531	0.0299964
ENSG00000105438.8	chr19	48382570	48391553	-	2251	ENSG00000105438.8	ENSG00000105438	protein_coding	KDELR1	10945	InGen	20.5682	5	ENST00000330720.6;ENST00000597017.5;ENST00000600980.1;ENST00000599084.1;ENST00000594643.1	9	24.2427	20.1834	46.3836	52.0795	22.5265	3.32193	4.6578	4.40486	5.56632	5.73008	4.55622	1.15601	2.26461	0.151356	1.11609	1.07228	2.14825	2.24439	5.15373	0.105839	-0.0239127	0.16682	0.174608
ENSG00000166148.3	chr12	63142759	63150942	-	5963	ENSG00000166148.3	ENSG00000166148	protein_coding	AVPR1A	552	InGen	0.0975103	2	ENST00000299178.3;ENST00000550940.1	20	18.7686	24.22	56.4125	73.2643	26.1598	4.39232	4.30514	4.6565	5.84329	6.2146	4.7634	1.15578	2.47404	0.106904	1.08009	1.90946	3.90356	1.45097	2.82062	-0.0244267	0.00490642	-0.0662093	-0.0119773
ENSG00000179588.8	chr16	88453317	88537016	+	6110	ENSG00000179588.8	ENSG00000179588	protein_coding	ZFPM1	161882	InGen	0.193165	5	ENST00000319555.7;ENST00000562417.1;ENST00000569086.5;ENST00000563351.5;ENST00000562437.2	22	21.8967	27.4494	55.7856	119.165	23.2532	4.52356	4.51707	4.83032	5.82745	6.90887	4.6001	1.15516	2.77806	-0.230223	0.84713	2.3918	5.44214	1.30389	2.53571	0.0936578	0.257563	-0.0283209	0.0517313
ENSG00000130287.13	chr19	19211973	19252233	+	6905	ENSG00000130287.13	ENSG00000130287	protein_coding	NCAN	1463	InGen	0.37246	4	ENST00000252575.10;ENST00000590187.2;ENST00000588231.1;ENST00000585410.1	31	36.7551	28.2567	120.347	94.4492	32.6998	5	5.2386	4.8707	6.92299	6.57666	5.07467	1.15501	2.57776	0.203972	1.15724	1.33806	2.56969	1.92299	3.88215	0.0449695	-0.0237047	-0.0736491	0.232262
ENSG00000119946.10	chr10	99329099	99394330	+	6413	ENSG00000119946.10	ENSG00000119946	protein_coding	CNNM1	26507	InGen	0.0534326	2	ENST00000356713.4;ENST00000488090.1	11	29.7169	22.6054	54.532	72.3816	22.5265	3.58496	4.94096	4.56104	5.79525	6.19735	4.55622	1.15395	2.35999	-0.00482731	0.996512	1.25639	2.4357	2.21029	4.95746	0.031193	-0.0213161	0.0335748	0.0813203
ENSG00000187902.11	chr19	55428740	55442863	-	6083	ENSG00000187902.11	ENSG00000187902	protein_coding	SHISA7	729956	InGen	0.0182553	2	ENST00000376325.8;ENST00000416792.1	34	34.4091	29.8714	97.1548	135.053	30.5198	5.12928	5.14605	4.9482	6.61699	7.08803	4.97819	1.15323	2.67325	0.0299882	1.02171	1.94198	3.92494	1.4877	2.85749	0.0438612	0.00878485	0.0125183	0.11028
ENSG00000183682.7	chr1	39491646	39525935	+	1692	ENSG00000183682.7	ENSG00000183682	protein_coding	BMP8A	353500	InGen	0.0488741	1	ENST00000331593.5	20	23.4607	16.1467	52.0248	62.6719	27.6131	4.39232	4.6124	4.09986	5.7286	5.99258	4.83861	1.15174	2.38745	0.738748	1.71014	1.38019	2.67135	1.33628	2.60124	0.0487198	0.0363086	0.0832773	0.0265735
ENSG00000141574.7	chr17	82321024	82334074	-	2961	ENSG00000141574.7	ENSG00000141574	protein_coding	SECTM1	6398	InGen	0.0394181	8	ENST00000269389.7;ENST00000580437.5;ENST00000581864.5;ENST00000581691.5;ENST00000582563.5;ENST00000583093.5;ENST00000582290.5;ENST00000581954.1	19	32.063	29.8714	71.4558	109.455	26.8865	4.32193	5.04715	4.9482	6.17903	6.78732	4.80149	1.15019	2.56748	-0.146704	0.900075	1.74017	3.41375	1.8571	3.76083	-0.00673696	-0.0302713	-0.0463025	0.056363
ENSG00000153094.21	chr2	111119378	111168447	+	6658	ENSG00000153094.21	ENSG00000153094	protein_coding	BCL2L11	10018	InGen	2.45887	23	ENST00000432179.1;ENST00000337565.9;ENST00000357757.6;ENST00000308659.12;ENST00000610735.4;ENST00000615946.4;ENST00000619294.4;ENST00000620862.4;ENST00000621302.4;ENST00000622509.4;ENST00000622612.4;ENST00000393256.7;ENST00000393252.3;ENST00000433098.5;ENST00000405953.5;ENST00000361493.10;ENST00000415458.5;ENST00000436733.5;ENST00000437029.5;ENST00000452231.5;ENST00000431217.1;ENST00000439718.1;E…	25	30.4989	33.1007	77.7238	87.3876	42.873	4.70044	4.97723	5.09173	6.29873	6.46577	5.45526	1.15012	2.34746	0.363533	1.29523	1.48854	2.86527	1.59829	3.10895	0.0605845	-0.0771247	0.0151384	0.24374
ENSG00000130821.15	chrX	153688099	153696593	+	5498	ENSG00000130821.15	ENSG00000130821	protein_coding	SLC6A8	6535	InGen	7.67311	10	ENST00000253122.9;ENST00000476466.1;ENST00000430077.6;ENST00000466243.1;ENST00000467402.1;ENST00000429147.1;ENST00000485324.1;ENST00000413787.1;ENST00000442457.1;ENST00000457723.1	2	7.82024	3.22934	10.0289	12.3578	7.26662	1.58496	3.14082	2.08043	3.46321	3.73961	3.0473	1.14797	2.27236	0.966865	2.25019	0.598796	1.58024	1.87825	5.01444	0.144551	-0.099784	-0.0163763	0.549812
ENSG00000034239.10	chr8	48710789	48735311	-	5805	ENSG00000034239.10	ENSG00000034239	protein_coding	EFCAB1	79645	InGen	0.012847	9	ENST00000521002.5;ENST00000523008.5;ENST00000433756.1;ENST00000521701.5;ENST00000262103.7;ENST00000522254.5;ENST00000523092.5;ENST00000519425.1;ENST00000521721.1	20	8.60227	8.07334	28.833	27.3638	22.5265	4.39232	3.26337	3.18163	4.89884	4.82598	4.55622	1.1479	2.14648	1.37458	2.79023	1.5626	3.181	0.506521	1.44165	0.0126554	0.032383	-0.00099737	0.00658047
ENSG00000166592.11	chr16	66921679	66925644	-	1709	ENSG00000166592.11	ENSG00000166592	protein_coding	RRAD	6236	InGen	0.0560773	5	ENST00000420652.5;ENST00000299759.10;ENST00000567791.1;ENST00000568915.5;ENST00000566577.1	22	44.5754	29.8714	100.916	101.511	32.6998	4.52356	5.51018	4.9482	6.67123	6.67963	5.07467	1.14786	2.43789	0.126469	1.09469	1.16945	2.27728	2.14767	4.58707	0.0383085	0.0393824	-0.00113598	0.0766789
ENSG00000152503.9	chr5	115124762	115180546	-	6113	ENSG00000152503.9	ENSG00000152503	protein_coding	TRIM36	55521	InGen	1.61757	10	ENST00000282369.7;ENST00000513154.5;ENST00000514154.1;ENST00000513485.5;ENST00000515104.1;ENST00000510222.1;ENST00000508894.1;ENST00000379618.6;ENST00000511701.1;ENST00000379617.2	14	21.1147	19.376	47.0104	51.1968	28.3398	3.90689	4.46693	4.3488	5.58527	5.70589	4.87479	1.14778	2.32236	0.525987	1.46262	1.23896	2.4247	1.67838	3.35788	-0.278837	-0.273683	-0.16532	-0.397507
ENSG00000146618.3	chr7	19144782	19145421	-	640	ENSG00000146618.3	ENSG00000146618	protein_coding	FERD3L	222894	InGen	0.00390639	1	ENST00000275461.3	10	21.1147	22.6054	62.6805	59.1411	15.2599	3.45943	4.46693	4.56104	5.99278	5.91028	4.02325	1.1463	2.55178	-0.537797	0.675056	1.44335	2.80095	2.53335	6.26805	0	0	0	0
ENSG00000172987.12	chr10	98457077	99235862	-	4421	ENSG00000172987.12	ENSG00000172987	protein_coding	HPSE2	60495	InGen	0.296719	6	ENST00000404542.5;ENST00000370549.5;ENST00000370552.7;ENST00000628193.2;ENST00000370546.5;ENST00000614306.1	20	14.8585	16.1467	50.1444	50.314	22.5265	4.39232	3.98718	4.09986	5.6765	5.68128	4.55622	1.14488	2.41123	0.456357	1.39512	1.6941	3.38622	1.28419	2.50722	0.0704746	0.0511755	0.118871	0.041377
ENSG00000170561.12	chr5	2745845	2751662	-	3384	ENSG00000170561.12	ENSG00000170561	protein_coding	IRX2	153572	InGen	5.29636	2	ENST00000382611.10;ENST00000302057.5	33	31.281	26.642	65.1877	77.6778	61.7662	5.08746	5.01261	4.78879	6.04849	6.29789	5.97192	1.14314	2.25061	1.18312	2.31838	1.28527	2.48323	0.961029	1.97539	-0.800764	-0.670417	-1.37339	-0.358487
ENSG00000130720.12	chr9	130902438	130939286	-	3831	ENSG00000130720.12	ENSG00000130720	protein_coding	FIBCD1	84929	InGen	0.26745	7	ENST00000448616.5;ENST00000444139.5;ENST00000372338.8;ENST00000372337.6;ENST00000451466.1;ENST00000486250.5;ENST00000463475.1	21	29.7169	20.1834	67.0681	75.9124	28.3398	4.45943	4.94096	4.40486	6.08891	6.26514	4.87479	1.1412	2.41636	0.469928	1.40412	1.32418	2.55452	1.62948	3.19372	0.0403919	-0.0282208	0.0894732	0.0599233
ENSG00000184292.6	chr1	58575423	58577773	-	2351	ENSG00000184292.6	ENSG00000184292	protein_coding	TACSTD2	4070	InGen	1.17586	1	ENST00000371225.3	10	17.2045	25.0274	46.3836	58.2584	18.8932	3.45943	4.18623	4.70196	5.56632	5.88895	4.3142	1.14062	2.36513	-0.387754	0.754902	1.70272	3.38622	2.10688	4.63836	0.0923271	0.199081	0.0757494	0.00215103
ENSG00000125657.4	chr19	6530999	6535928	+	1665	ENSG00000125657.4	ENSG00000125657	protein_coding	TNFSF9	8744	InGen	0.339461	1	ENST00000245817.4	21	38.3192	38.7521	97.1548	110.338	32.6998	4.45943	5.29716	5.31296	6.61699	6.7988	5.07467	1.1403	2.44916	-0.23829	0.84382	1.50164	2.87944	2.15756	4.62642	-0.129832	-0.265094	-0.0305893	-0.0938137
ENSG00000103257.8	chr16	87830023	87869488	-	4745	ENSG00000103257.8	ENSG00000103257	protein_coding	SLC7A5	8140	InGen	20.6363	3	ENST00000565644.5;ENST00000261622.4;ENST00000563489.1	7	4.69215	8.88068	19.431	14.1232	14.5332	3	2.50897	3.30461	4.35268	3.9187	3.95729	1.13836	2.33742	0.652676	1.6365	1.40972	3.00998	1.35268	2.77585	-0.398702	-0.665464	-0.323239	-0.207402
ENSG00000163285.7	chr4	46035769	46124081	-	6785	ENSG00000163285.7	ENSG00000163285	protein_coding	GABRG1	2565	InGen	0.0755482	1	ENST00000295452.4	7	4.69215	10.4953	15.0433	11.4751	26.8865	3	2.50897	3.52298	4.0039	3.64098	4.80149	1.13814	2.40698	1.27852	2.56175	1.13201	2.44561	1.0039	2.14905	-0.202458	-0.353194	-0.101935	-0.152246
ENSG00000196711.8	chr8	52534037	52565507	-	1217	ENSG00000196711.8	ENSG00000196711	protein_coding	FAM150A	389658	InGen	0.102017	2	ENST00000358543.8;ENST00000523939.1	27	18.7686	24.22	55.7856	73.2643	34.1531	4.80735	4.30514	4.6565	5.82745	6.2146	5.13558	1.13621	2.33185	0.479082	1.41012	1.90946	3.90356	1.0201	2.06614	-0.0510695	-0.0623959	0.0370177	-0.12783
ENSG00000171004.17	chrX	132626016	132961395	-	4948	ENSG00000171004.17	ENSG00000171004	protein_coding	HS6ST2	90161	InGen	1.66738	5	ENST00000370836.6;ENST00000521489.5;ENST00000370833.6;ENST00000406696.4;ENST00000602570.1	8	9.38429	9.68801	25.0722	22.9503	15.9866	3.16993	3.37633	3.41792	4.70444	4.58197	4.08632	1.13618	2.36437	0.6684	1.65014	1.20564	2.44561	1.53452	3.13403	0.2037	0.169383	0.121503	0.320214
ENSG00000187608.8	chr1	1001138	1014541	+	942	ENSG00000187608.8	ENSG00000187608	protein_coding	ISG15	9636	InGen	5.60128	3	ENST00000624697.3;ENST00000624652.1;ENST00000379389.4	19	28.1529	19.376	70.829	81.2086	20.3465	4.32193	4.86557	4.3488	6.16649	6.36122	4.41593	1.13578	2.59112	0.0671286	1.05009	1.49565	2.88456	1.84457	3.72784	-0.0306734	-0.0365857	-0.000511059	-0.0549234
ENSG00000128564.6	chr7	101162509	101165593	-	2704	ENSG00000128564.6	ENSG00000128564	protein_coding	VGF	7425	InGen	1.13777	3	ENST00000249330.2;ENST00000611537.1;ENST00000445482.2	14	25.0248	21.798	38.8619	74.147	30.5198	3.90689	4.70181	4.51084	5.31694	6.23164	4.97819	1.13574	2.35978	0.467349	1.40012	1.52983	2.96294	1.41005	2.77585	0.125499	-0.609897	0.660696	0.325698
ENSG00000136750.11	chr10	26216307	26304558	+	6144	ENSG00000136750.11	ENSG00000136750	protein_coding	GAD2	2572	InGen	0.0971744	4	ENST00000376261.7;ENST00000259271.7;ENST00000428517.2;ENST00000376248.1	17	24.2427	17.7614	49.5176	52.0795	32.6998	4.16993	4.6578	4.22969	5.65871	5.73008	5.07467	1.13535	2.27606	0.844975	1.84106	1.07228	2.14825	1.48879	2.9128	-0.340046	-0.177401	-0.376734	-0.466002
ENSG00000233013.8	chr9	138216187	138252994	+	2233	ENSG00000233013.8	ENSG00000233013	lincRNA	FAM157B	NA	InGen	0.0991454	2	ENST00000540522.5;ENST00000446912.3	1	0	0	1.88042	0.882703	2.90665	1	0	0	1.52628	0.912805	1.96593	1.135	5.66976	1.96593	Inf	0.912805	Inf	0.526277	1.88042	-0.0431563	-0.142252	-0.0103068	0.0230898
ENSG00000132692.18	chr1	156641390	156659532	+	4931	ENSG00000132692.18	ENSG00000132692	protein_coding	BCAN	63827	InGen	0.316537	8	ENST00000441358.5;ENST00000329117.9;ENST00000457777.6;ENST00000424639.5;ENST00000479949.5;ENST00000361588.5;ENST00000491823.1;ENST00000496038.1	21	28.1529	24.22	77.7238	67.9681	30.5198	4.45943	4.86557	4.6565	6.29873	6.10786	4.97819	1.13443	2.40159	0.321688	1.26011	1.24229	2.41425	1.8393	3.70113	0.176736	0.0533603	0.198978	0.27787
ENSG00000156427.7	chr5	171419656	171457623	+	1986	ENSG00000156427.7	ENSG00000156427	protein_coding	FGF18	8817	InGen	0.265845	1	ENST00000274625.5	25	21.8967	28.2567	62.6805	81.2086	34.1531	4.70044	4.51707	4.8707	5.99278	6.36122	5.13558	1.13379	2.36905	0.264885	1.20867	1.84415	3.70872	1.29234	2.50722	-0.156821	-0.150596	-0.115284	-0.204583
ENSG00000115616.2	chr2	102619707	102711318	+	5984	ENSG00000115616.2	ENSG00000115616	protein_coding	SLC9A2	6549	InGen	0.0263146	3	ENST00000233969.2;ENST00000467657.1;ENST00000469286.1	18	10.9483	19.376	37.6083	51.1968	23.2532	4.24793	3.57874	4.3488	5.27084	5.70589	4.6001	1.13379	2.31888	0.251301	1.2001	2.12715	4.67621	1.02291	2.08935	0.0121329	0.00762636	-0.00914417	0.0379165
ENSG00000218358.2	chr6	149998019	150005157	-	1896	ENSG00000218358.2	ENSG00000218358	transcribed_unprocessed_pseudogene	RAET1K	646024	InGen	0.124719	2	ENST00000533735.1;ENST00000403651.2	18	33.627	20.1834	75.2166	74.147	24.7065	4.24793	5.11383	4.40486	6.25203	6.23164	4.68406	1.13371	2.42402	0.279202	1.2241	1.11782	2.20498	2.00411	4.1787	0.0905583	0.175165	0.169879	-0.0733695
ENSG00000077327.15	chr10	22345445	22454224	+	3887	ENSG00000077327.15	ENSG00000077327	protein_coding	SPAG6	9576	InGen	0.0266297	9	ENST00000376603.6;ENST00000376624.7;ENST00000456231.6;ENST00000488555.5;ENST00000313311.10;ENST00000435326.5;ENST00000538630.2;ENST00000490361.5;ENST00000487973.1	23	10.1663	11.3027	43.2495	52.0795	13.8066	4.58496	3.48108	3.6209	5.46759	5.73008	3.88817	1.13296	2.45419	0.267265	1.22153	2.249	5.12275	0.882628	1.88042	-0.00247319	0.0151285	0.0305973	-0.0531454
ENSG00000138449.10	chr2	189560579	189583758	-	4330	ENSG00000138449.10	ENSG00000138449	protein_coding	SLC40A1	30061	InGen	1.16106	7	ENST00000261024.6;ENST00000427241.5;ENST00000479598.5;ENST00000418714.1;ENST00000455320.5;ENST00000427419.5;ENST00000440626.1	6	14.0764	19.376	32.5939	37.0735	16.7132	2.80735	3.91422	4.3488	5.07013	5.25072	4.14675	1.13241	2.18949	-0.202046	0.862572	1.33649	2.63373	2.26277	5.43231	-0.0258871	-0.00399964	-0.0416616	-0.0320001
ENSG00000127324.8	chr12	71125085	71441898	-	2519	ENSG00000127324.8	ENSG00000127324	protein_coding	TSPAN8	7103	InGen	0.00490711	7	ENST00000393330.6;ENST00000247829.7;ENST00000546561.2;ENST00000552128.2;ENST00000552786.1;ENST00000550818.1;ENST00000549421.1	21	24.2427	16.1467	53.2784	75.0297	23.2532	4.45943	4.6578	4.09986	5.76231	6.24849	4.6001	1.13127	2.46885	0.500244	1.44012	1.59069	3.09493	1.30288	2.53707	-0.0322685	0.130536	-0.0326248	-0.194716
ENSG00000066735.14	chr14	104138723	104180894	+	6756	ENSG00000066735.14	ENSG00000066735	protein_coding	KIF26A	26153	InGen	4.12265	2	ENST00000423312.6;ENST00000315264.7	25	26.5888	27.4494	57.0393	99.7454	35.6064	4.70044	4.78601	4.83032	5.85896	6.65457	5.19402	1.13026	2.43415	0.3637	1.29717	1.86856	3.7514	1.15852	2.28157	0.0394443	-0.194245	0.0315488	0.281029
ENSG00000104888.9	chr19	49429401	49442360	-	6013	ENSG00000104888.9	ENSG00000104888	protein_coding	SLC17A7	57030	InGen	0.0381057	5	ENST00000221485.7;ENST00000600601.5;ENST00000600672.5;ENST00000596689.1;ENST00000598018.1	19	21.8967	26.642	70.2022	60.9065	29.0665	4.32193	4.51707	4.78879	6.15385	5.95202	4.91008	1.12939	2.3716	0.121291	1.091	1.43495	2.78154	1.83192	3.69485	0.0976986	0.0165781	-0.00636894	0.282887
ENSG00000135312.6	chr6	77461753	77463773	-	2021	ENSG00000135312.6	ENSG00000135312	protein_coding	HTR1B	3351	InGen	0.123739	1	ENST00000369947.4	12	28.1529	23.4127	49.5176	58.2584	31.2465	3.70044	4.86557	4.60956	5.65871	5.88895	5.01107	1.12772	2.18707	0.401509	1.33459	1.02338	2.06936	1.95827	4.12647	0.131475	0.0624872	0.180708	0.15123
ENSG00000237438.7	chr22	17036570	17060825	+	4453	ENSG00000237438.7	ENSG00000237438	transcribed_unprocessed_pseudogene	CECR7	100130418	InGen	0.0566719	5	ENST00000441006.5;ENST00000414401.5;ENST00000609932.5;ENST00000609596.1;ENST00000636648.1	12	4.69215	4.03667	13.7897	17.6541	13.0799	3.70044	2.50897	2.33247	3.88652	4.22142	3.81557	1.12721	2.14791	1.4831	3.24027	1.71244	3.76247	0.186082	1.14914	-0.0107134	-0.0820804	0.0456221	0.00431799
ENSG00000189410.11	chr1	20719732	20732837	-	4423	ENSG00000189410.11	ENSG00000189410	protein_coding	SH2D5	400745	InGen	2.26766	7	ENST00000375031.5;ENST00000460804.5;ENST00000444387.6;ENST00000447746.6;ENST00000518294.5;ENST00000517430.5;ENST00000519434.1	20	23.4607	20.9907	51.398	59.1411	36.3331	4.39232	4.6124	4.45882	5.71144	5.91028	5.22238	1.12686	2.2788	0.763561	1.73091	1.29788	2.52085	1.31912	2.5699	-0.124478	-0.111299	-0.0310309	-0.231104
ENSG00000167434.9	chr17	60149936	60170899	+	2424	ENSG00000167434.9	ENSG00000167434	protein_coding	CA4	762	InGen	0.542313	6	ENST00000300900.8;ENST00000585705.5;ENST00000591725.1;ENST00000586876.1;ENST00000590203.1;ENST00000587265.1	15	41.4473	29.064	80.231	75.0297	33.4264	4	5.4076	4.90997	6.34396	6.24849	5.10544	1.12678	2.20658	0.195478	1.1501	0.840891	1.81024	2.34396	5.34874	-0.194117	-0.104308	-0.0893428	-0.3887
ENSG00000124302.12	chr19	33621955	33773509	+	3052	ENSG00000124302.12	ENSG00000124302	protein_coding	CHST8	64377	InGen	1.15097	5	ENST00000591231.5;ENST00000434302.5;ENST00000438847.7;ENST00000604556.1;ENST00000262622.4	30	39.1012	22.6054	88.3795	83.8567	39.2397	4.9542	5.32557	4.56104	6.48187	6.40696	5.33055	1.12619	2.30601	0.769506	1.73586	1.08138	2.14461	1.52768	2.94598	-0.32223	-0.03091	-0.239607	-0.696174
ENSG00000140836.14	chr16	72782885	73059698	-	17503	ENSG00000140836.14	ENSG00000140836	protein_coding	ZFHX3	463	InGen	0.223738	4	ENST00000268489.9;ENST00000397992.5;ENST00000563625.1;ENST00000558842.1	7	3.1281	9.68801	14.4165	20.3022	10.1733	3	2.04548	3.41792	3.9464	4.41293	3.48198	1.12597	2.26543	0.0640569	1.05009	2.36745	6.49026	0.946405	2.0595	-0.192904	-0.207285	-0.176801	-0.194625
ENSG00000185920.15	chr9	95442980	95517057	-	16591	ENSG00000185920.15	ENSG00000185920	protein_coding	PTCH1	5727	InGen	1.49236	27	ENST00000331920.10;ENST00000418258.5;ENST00000421141.5;ENST00000437951.5;ENST00000546744.5;ENST00000375290.6;ENST00000430669.6;ENST00000429896.6;ENST00000375274.6;ENST00000547615.1;ENST00000549678.1;ENST00000375271.4;ENST00000488809.2;ENST00000548420.1;ENST00000553011.5;ENST00000551845.5;ENST00000546820.5;ENST00000547672.5;ENST00000548379.5;ENST00000548945.6;ENST00000550914.6;ENST00000553256.5;EN…	17	14.8585	21.798	45.7568	49.4313	27.6131	4.16993	3.98718	4.51084	5.5471	5.65625	4.83861	1.12467	2.28866	0.327769	1.26677	1.66907	3.32682	1.37718	2.69157	-0.275162	-0.44332	-0.455426	0.0732609
ENSG00000167535.7	chr12	48813794	48828941	+	7153	ENSG00000167535.7	ENSG00000167535	protein_coding	CACNB3	784	InGen	0.614642	24	ENST00000547693.5;ENST00000550391.5;ENST00000540990.5;ENST00000549226.5;ENST00000548860.5;ENST00000536187.6;ENST00000548874.5;ENST00000551716.5;ENST00000550168.5;ENST00000552465.1;ENST00000550064.5;ENST00000552022.5;ENST00000549971.5;ENST00000547818.5;ENST00000547392.5;ENST00000301050.6;ENST00000548279.5;ENST00000550771.5;ENST00000547230.5;ENST00000551544.5;ENST00000552812.1;ENST00000550190.1;ENS…	21	29.7169	23.4127	76.4702	64.4373	32.6998	4.45943	4.94096	4.60956	6.27557	6.03204	5.07467	1.12411	2.34194	0.465107	1.39667	1.09108	2.16837	1.81614	3.64144	0.281146	0.0304092	0.310976	0.502054
ENSG00000186458.4	chr20	257736	261096	+	2121	ENSG00000186458.4	ENSG00000186458	protein_coding	DEFB132	400830	InGen	0.00044419	1	ENST00000382376.3	20	20.3326	23.4127	72.7094	48.5486	29.7931	4.39232	4.41499	4.60956	6.20378	5.63077	4.94454	1.12074	2.3696	0.334977	1.27252	1.21578	2.38772	1.81146	3.63547	0	0	0	0
ENSG00000159842.14	chr17	1003518	1229021	-	11709	ENSG00000159842.14	ENSG00000159842	protein_coding	ABR	29	InGen	1.35842	36	ENST00000302538.9;ENST00000572585.5;ENST00000544583.6;ENST00000572441.5;ENST00000571797.5;ENST00000574437.5;ENST00000291107.6;ENST00000543210.6;ENST00000536794.6;ENST00000573559.3;ENST00000572650.1;ENST00000570688.1;ENST00000571120.5;ENST00000571383.5;ENST00000571022.5;ENST00000572152.5;ENST00000577052.5;ENST00000574257.5;ENST00000576668.1;ENST00000574875.1;ENST00000575770.5;ENST00000576964.5;ENS…	33	29.7169	29.8714	94.6476	141.232	23.2532	5.08746	4.94096	4.9482	6.57966	7.15211	4.6001	1.11841	2.79877	-0.348096	0.778443	2.21114	4.75259	1.49219	2.86811	0.14889	0.198053	0.0885239	0.160095
ENSG00000119283.15	chr1	231162112	231221556	+	9326	ENSG00000119283.15	ENSG00000119283	protein_coding	TRIM67	440730	InGen	0.00360528	3	ENST00000444294.7;ENST00000449018.7;ENST00000366653.5	31	43.0113	28.2567	90.8867	155.356	28.3398	5	5.4598	4.8707	6.52178	7.28869	4.87479	1.11825	2.68493	0.00409198	1.00294	1.82888	3.61197	1.52178	2.93183	-9.59303e-05	-0.000287791	0	0
ENSG00000131242.16	chr17	31391624	31538217	+	15383	ENSG00000131242.16	ENSG00000131242	protein_coding	RAB11FIP4	84440	InGen	3.15421	12	ENST00000621161.4;ENST00000581280.1;ENST00000582009.5;ENST00000579908.1;ENST00000394744.6;ENST00000583755.1;ENST00000579589.1;ENST00000578694.1;ENST00000585058.1;ENST00000581460.1;ENST00000578148.1;ENST00000579485.1	27	35.1911	7.26601	50.1444	67.9681	23.2532	4.80735	5.17756	3.04719	5.6765	6.10786	4.6001	1.11745	2.03529	1.55291	3.20027	0.930295	1.9314	0.86915	1.8572	0.0264562	0.0867951	0.0103586	-0.0177851
ENSG00000156795.6	chr8	123416725	123467230	+	2132	ENSG00000156795.6	ENSG00000156795	protein_coding	WDYHV1	55093	InGen	3.29475	9	ENST00000287387.6;ENST00000523984.5;ENST00000524254.5;ENST00000522194.5;ENST00000517609.5;ENST00000519199.5;ENST00000523551.1;ENST00000523356.1;ENST00000518125.1	12	13.2944	10.4953	35.7279	37.0735	14.5332	3.70044	3.83738	3.52298	5.1988	5.25072	3.95729	1.11534	2.44021	0.434308	1.38473	1.41334	2.78865	1.49836	2.97732	0.0939712	0.086067	0.136755	0.0590914
ENSG00000154930.14	chr20	25006230	25058980	-	8691	ENSG00000154930.14	ENSG00000154930	protein_coding	ACSS1	84532	InGen	0.162419	5	ENST00000537502.5;ENST00000432802.6;ENST00000484396.1;ENST00000323482.8;ENST00000376726.3	29	43.7934	25.8347	104.676	99.7454	33.4264	4.90689	5.48521	4.74603	6.72351	6.65457	5.10544	1.11513	2.41157	0.359417	1.29386	1.16936	2.27764	1.81662	3.60953	0.0215813	0.0173113	0.00902175	0.0384108
ENSG00000140932.9	chr16	66579448	66588275	+	1151	ENSG00000140932.9	ENSG00000140932	protein_coding	CMTM2	146225	InGen	0.00461734	4	ENST00000379486.6;ENST00000268595.2;ENST00000569316.1;ENST00000532362.1	13	22.6787	23.4127	72.0826	60.0238	17.4399	3.80735	4.56552	4.60956	6.19146	5.9313	4.20476	1.11503	2.53076	-0.404803	0.74489	1.36578	2.6467	2.3841	5.54481	0	0	0	0
ENSG00000181444.12	chr7	149764182	149773479	-	2734	ENSG00000181444.12	ENSG00000181444	protein_coding	ZNF467	168544	InGen	0.041518	2	ENST00000484747.5;ENST00000302017.3	17	32.845	28.2567	76.4702	71.4989	31.2465	4.16993	5.08087	4.8707	6.27557	6.17989	5.01107	1.11501	2.29464	0.140373	1.10581	1.09902	2.17686	2.10564	4.49825	0.01029	0.00954011	0	0.02133
ENSG00000087250.8	chr16	56589074	56591088	+	1837	ENSG00000087250.8	ENSG00000087250	protein_coding	MT3	4504	InGen	0.0426172	6	ENST00000561640.5;ENST00000565838.5;ENST00000200691.4;ENST00000566451.1;ENST00000570176.1;ENST00000566576.1	22	28.1529	37.9447	85.2455	84.7395	34.8798	4.52356	4.86557	5.28336	6.43038	6.42189	5.1651	1.11496	2.32543	-0.118257	0.919226	1.55632	3.00998	1.90682	3.87479	0.0662011	0.0832796	-0.0604921	0.175816
ENSG00000126822.16	chr14	64704102	64750247	+	11910	ENSG00000126822.16	ENSG00000126822	protein_coding	PLEKHG3	26030	InGen	4.53316	11	ENST00000555982.5;ENST00000634379.1;ENST00000394691.6;ENST00000247226.12;ENST00000554088.1;ENST00000554499.1;ENST00000556801.1;ENST00000490180.2;ENST00000471182.6;ENST00000484731.2;ENST00000492928.1	3	15.6405	25.0274	18.1773	31.7773	26.8865	2	4.05663	4.70196	4.26133	5.03462	4.80149	1.11296	1.75967	0.0995365	1.07428	0.977999	2.03173	2.26133	6.05912	0.0782393	0.0888531	0.10468	0.0411843
ENSG00000043591.5	chr10	114044056	114046908	+	2853	ENSG00000043591.5	ENSG00000043591	protein_coding	ADRB1	153	InGen	0.0614281	1	ENST00000369295.3	15	19.5506	16.954	41.9959	74.147	17.4399	4	4.36111	4.16624	5.42613	6.23164	4.20476	1.11173	2.59361	0.0385221	1.02866	1.87054	3.79257	1.42613	2.79973	-0.010849	-0.00580074	0.0484907	-0.0752369
ENSG00000080293.9	chr2	119439843	119525301	-	3426	ENSG00000080293.9	ENSG00000080293	protein_coding	SCTR	6344	InGen	0.00792417	5	ENST00000019103.7;ENST00000494326.5;ENST00000485440.1;ENST00000630739.2;ENST00000627145.1	23	15.6405	15.3394	55.7856	46.7832	23.2532	4.58496	4.05663	4.03028	5.82745	5.57843	4.6001	1.11137	2.33091	0.569823	1.51592	1.52181	2.99116	1.24249	2.42546	0.020507	0.0167816	0	0.0447394
ENSG00000231607.9	chr13	49982552	50125720	-	5173	ENSG00000231607.9	ENSG00000231607	antisense	DLEU2	406948	InGen	1.09799	9	ENST00000621282.4;ENST00000425586.5;ENST00000235290.7;ENST00000458725.5;ENST00000433070.6;ENST00000443587.5;ENST00000607334.3;ENST00000421758.5;ENST00000449579.1	33	35.1911	29.8714	76.4702	121.813	39.2397	5.08746	5.17756	4.9482	6.27557	6.94032	5.33055	1.11107	2.42216	0.382351	1.31362	1.76276	3.46147	1.18811	2.31728	0.0842911	0.0131694	0.147123	0.0925813
ENSG00000127418.14	chr4	1009936	1026897	+	4145	ENSG00000127418.14	ENSG00000127418	protein_coding	FGFRL1	53834	InGen	1.42401	7	ENST00000512562.1;ENST00000398484.6;ENST00000510644.5;ENST00000504138.5;ENST00000512174.1;ENST00000507339.5;ENST00000264748.6	21	37.5372	20.1834	63.3073	88.2703	30.5198	4.45943	5.26818	4.40486	6.00691	6.48011	4.97819	1.11091	2.31321	0.573326	1.51213	1.21193	2.35154	1.54748	3.01463	-0.158067	-0.0528435	-0.123259	-0.298099
ENSG00000198879.11	chr10	7158624	7411486	-	9953	ENSG00000198879.11	ENSG00000198879	protein_coding	SFMBT2	57713	InGen	0.885347	4	ENST00000361972.8;ENST00000397167.5;ENST00000379713.7;ENST00000379711.2	21	24.2427	17.7614	62.6805	68.8508	22.5265	4.45943	4.6578	4.22969	5.99278	6.1262	4.55622	1.10943	2.4452	0.326523	1.26829	1.46841	2.84006	1.53335	2.98479	-0.0984183	-0.248869	-0.0816153	0.0352296
ENSG00000136826.14	chr9	107484852	107490482	-	3659	ENSG00000136826.14	ENSG00000136826	protein_coding	KLF4	9314	InGen	1.02333	6	ENST00000497048.5;ENST00000493306.1;ENST00000374672.4;ENST00000610832.1;ENST00000411706.1;ENST00000420475.1	17	20.3326	16.954	59.5465	63.5546	16.7132	4.16993	4.41499	4.16624	5.91997	6.01245	4.14675	1.10934	2.57548	-0.0194808	0.985797	1.59746	3.12574	1.75005	3.50273	-0.66077	-0.464079	-1.11	-0.40823
ENSG00000215271.7	chr14	23272422	23299447	-	5534	ENSG00000215271.7	ENSG00000215271	protein_coding	HOMEZ	57594	InGen	1.11337	4	ENST00000357460.6;ENST00000561013.2;ENST00000606731.2;ENST00000558278.1	19	19.5506	26.642	73.963	56.493	25.4332	4.32193	4.36111	4.78879	6.22811	5.84531	4.72428	1.10862	2.39121	-0.0645151	0.954625	1.4842	2.88958	1.90618	3.89279	0.237384	0.196295	0.226683	0.289175
ENSG00000171843.15	chr9	20341665	20622543	-	8129	ENSG00000171843.15	ENSG00000171843	protein_coding	MLLT3	4300	InGen	1.25875	10	ENST00000380338.8;ENST00000629733.2;ENST00000380323.5;ENST00000630269.2;ENST00000469261.5;ENST00000488705.1;ENST00000380321.5;ENST00000468513.5;ENST00000491137.5;ENST00000475957.1	9	24.2427	17.7614	50.7712	37.9562	22.5265	3.32193	4.6578	4.22969	5.69408	5.28378	4.55622	1.10822	2.18127	0.326523	1.26829	0.625984	1.56567	2.37215	5.64125	0.111182	0.0173059	0.131828	0.184411
ENSG00000145284.11	chr4	82629539	82798857	-	4292	ENSG00000145284.11	ENSG00000145284	protein_coding	SCD5	79966	InGen	0.27248	2	ENST00000319540.8;ENST00000273908.4	33	21.8967	31.486	94.0208	94.4492	26.8865	5.08746	4.51707	5.02175	6.57017	6.57666	4.80149	1.10735	2.49305	-0.220254	0.853917	2.05959	4.3134	1.48271	2.84911	-0.188248	-0.056293	-0.152869	-0.355582
ENSG00000179603.17	chr7	126438598	127253294	-	6457	ENSG00000179603.17	ENSG00000179603	protein_coding	GRM8	2918	InGen	0.342586	15	ENST00000339582.6;ENST00000358373.7;ENST00000489939.5;ENST00000341617.7;ENST00000495315.1;ENST00000472701.5;ENST00000444921.3;ENST00000480995.5;ENST00000448250.6;ENST00000457830.1;ENST00000465844.1;ENST00000423518.5;ENST00000465800.1;ENST00000473254.1;ENST00000412160.1	12	19.5506	23.4127	48.8908	42.3697	29.0665	3.70044	4.36111	4.60956	5.6407	5.43862	4.91008	1.1061	2.18922	0.300524	1.24148	1.07751	2.16718	1.94026	4.07423	0.185233	0.25081	0.0913128	0.213577
ENSG00000171385.9	chr1	111770662	111989155	-	7863	ENSG00000171385.9	ENSG00000171385	protein_coding	KCND3	3752	InGen	0.0576374	3	ENST00000369697.5;ENST00000302127.4;ENST00000315987.6	23	28.1529	22.6054	73.3362	72.3816	29.0665	4.58496	4.86557	4.56104	6.21599	6.19735	4.91008	1.10395	2.36969	0.349041	1.28582	1.33178	2.57102	1.63103	3.18853	0.0443114	0.0844627	0.00916176	0.0393099
ENSG00000277363.4	chr17	38530016	38605930	-	11658	ENSG00000277363.4	ENSG00000277363	protein_coding	SRCIN1	80725	InGen	0.068172	9	ENST00000617146.4;ENST00000621492.4;ENST00000622190.4;ENST00000622519.4;ENST00000621763.4;ENST00000613927.1;ENST00000621275.1;ENST00000612208.1;ENST00000612431.1	19	28.1529	18.5687	76.4702	42.3697	32.6998	4.32193	4.86557	4.29048	6.27557	5.43862	5.07467	1.10363	2.30578	0.784192	1.76102	0.57305	1.50499	1.95364	4.02475	-0.0503111	-0.0655134	-0.0818919	-0.00352795
ENSG00000138795.9	chr4	108047545	108168956	-	5361	ENSG00000138795.9	ENSG00000138795	protein_coding	LEF1	51176	InGen	0.74987	21	ENST00000265165.5;ENST00000379951.6;ENST00000503879.5;ENST00000504426.5;ENST00000505379.5;ENST00000514444.5;ENST00000505297.5;ENST00000510135.5;ENST00000438313.6;ENST00000507470.5;ENST00000509428.5;ENST00000512407.5;ENST00000510624.5;ENST00000506680.5;ENST00000505328.1;ENST00000504775.5;ENST00000504950.5;ENST00000515500.5;ENST00000510717.5;ENST00000512172.1;ENST00000505293.1	13	17.9866	24.22	42.6227	58.2584	24.7065	3.80735	4.24691	4.6565	5.44701	5.88895	4.68406	1.10309	2.27487	0.0275628	1.02009	1.64204	3.239	1.63965	3.27867	-0.0833793	-0.147569	-0.174224	0.0716546
ENSG00000172782.11	chr17	74877299	74893781	-	2861	ENSG00000172782.11	ENSG00000172782	protein_coding	FADS6	283985	InGen	0.0961728	5	ENST00000612771.4;ENST00000614223.4;ENST00000413142.2;ENST00000579663.1;ENST00000621859.1	29	27.3708	26.642	85.2455	84.7395	30.5198	4.90689	4.82634	4.78879	6.43038	6.42189	4.97819	1.10281	2.41534	0.189394	1.14555	1.59555	3.09597	1.52349	2.9395	0.0753413	0.0605887	0.0936954	0.0717399
ENSG00000177462.6	chr1	247921018	247921956	+	939	ENSG00000177462.6	ENSG00000177462	protein_coding	OR2T8	343172	InGen	0.0371066	1	ENST00000319968.4	20	3.1281	11.3027	10.6557	29.1292	29.0665	4.39232	2.04548	3.6209	3.54296	4.91309	4.91008	1.10248	1.9997	1.28918	2.57164	2.86761	9.31211	-0.849355	0.532784	0.0103475	-0.0358028	0.102188	-0.0353424
ENSG00000104290.10	chr8	28494205	28574268	+	13787	ENSG00000104290.10	ENSG00000104290	protein_coding	FZD3	7976	InGen	4.38193	4	ENST00000537916.2;ENST00000523546.1;ENST00000240093.7;ENST00000517911.1	4	10.9483	7.26601	13.7897	17.6541	16.7132	2.32193	3.57874	3.04719	3.88652	4.22142	4.14675	1.10228	2.16783	1.09956	2.30019	0.642679	1.61249	1.56459	3.44743	-0.0553682	-0.165155	-0.0285046	0.0275548
ENSG00000198597.8	chr19	30228290	30713538	+	8631	ENSG00000198597.8	ENSG00000198597	protein_coding	ZNF536	9745	InGen	0.0190094	5	ENST00000590564.5;ENST00000585628.5;ENST00000591488.1;ENST00000355537.3;ENST00000592773.2	13	17.2045	21.798	56.4125	45.9005	20.3465	3.80735	4.18623	4.51084	5.84329	5.55153	4.41593	1.10211	2.35872	-0.0949078	0.933411	1.36531	2.66793	2.03594	4.33942	-0.0144784	0.0238186	-0.043081	-0.0241729
ENSG00000131264.3	chrX	73447254	73455245	+	1515	ENSG00000131264.3	ENSG00000131264	protein_coding	CDX4	1046	InGen	0.526345	1	ENST00000373514.2	16	11.7304	8.07334	33.8475	29.1292	17.4399	4.08746	3.6702	3.18163	5.12298	4.91309	4.20476	1.10051	2.24604	1.02312	2.16018	1.24289	2.48323	1.03552	2.11547	0.0155222	0.0149862	-0.0353291	0.0669096
ENSG00000224982.3	chr12	119593459	119643066	+	3146	ENSG00000224982.3	ENSG00000224982	protein_coding	TMEM233	387890	InGen	0.0223262	2	ENST00000426426.2;ENST00000453450.2	28	39.1012	20.9907	90.2599	103.276	25.4332	4.85798	5.32557	4.45882	6.51191	6.70427	4.72428	1.09936	2.48569	0.265456	1.21164	1.37869	2.64125	1.65393	3.22357	0.0564254	0.0536687	0.081885	0.0337225
ENSG00000108576.9	chr17	30194319	30236002	-	6983	ENSG00000108576.9	ENSG00000108576	protein_coding	SLC6A4	6532	InGen	0.0953085	5	ENST00000401766.6;ENST00000261707.7;ENST00000579221.5;ENST00000578609.1;ENST00000394821.2	20	35.1911	39.5594	95.2744	94.4492	31.9731	4.39232	5.17756	5.34196	6.58908	6.57666	5.04322	1.09904	2.33979	-0.298746	0.808231	1.3991	2.68389	2.19676	4.76372	-0.00619791	-0.00127968	-0.030548	0.0132339
ENSG00000119950.20	chr10	110207605	110287365	+	4607	ENSG00000119950.20	ENSG00000119950	protein_coding	MXI1	4601	InGen	2.77588	10	ENST00000332674.9;ENST00000453116.5;ENST00000361248.8;ENST00000239007.11;ENST00000460667.5;ENST00000393134.5;ENST00000484030.5;ENST00000442296.5;ENST00000485566.1;ENST00000369612.1	9	11.7304	24.22	32.5939	38.8389	22.5265	3.32193	3.6702	4.6565	5.07013	5.31611	4.55622	1.09794	2.09029	-0.100283	0.930078	1.6459	3.31097	1.7482	3.62154	0.0659811	0.167953	0.143739	-0.113749
ENSG00000156860.15	chr16	30658431	30670814	+	7218	ENSG00000156860.15	ENSG00000156860	protein_coding	FBRS	64319	InGen	0.570884	9	ENST00000356166.10;ENST00000498588.1;ENST00000543786.5;ENST00000484152.1;ENST00000482749.1;ENST00000468966.1;ENST00000287468.5;ENST00000570170.1;ENST00000494101.1	16	25.0248	28.2567	68.9486	71.4989	23.9798	4.08746	4.70181	4.8707	6.12822	6.17989	4.64269	1.09694	2.37332	-0.228003	0.848642	1.47807	2.85713	2.04076	4.30928	-0.0214307	-0.208623	-0.0981039	0.242435
ENSG00000196739.14	chr9	114155560	114312511	+	13988	ENSG00000196739.14	ENSG00000196739	protein_coding	COL27A1	85301	InGen	1.20669	8	ENST00000356083.7;ENST00000451716.5;ENST00000494090.6;ENST00000485397.1;ENST00000477421.2;ENST00000494780.1;ENST00000490831.1;ENST00000468565.1	17	35.9731	25.8347	62.6805	69.7335	37.7864	4.16993	5.2084	4.74603	5.99278	6.14432	5.27748	1.09674	2.15969	0.531451	1.46262	0.935917	1.93849	1.82285	3.68709	0.0368048	0.03987	-0.0510788	0.121623
ENSG00000012174.11	chrX	21839636	21885424	+	8927	ENSG00000012174.11	ENSG00000012174	protein_coding	MBTPS2	51360	InGen	0.604918	3	ENST00000465888.1;ENST00000379484.9;ENST00000365779.2	2	3.1281	4.84401	5.64125	7.94432	10.8999	1.58496	2.04548	2.54696	2.73145	3.16097	3.57288	1.09597	2.4554	1.02592	2.25019	1.1155	2.53967	1.14649	2.82062	0.210723	0.0368743	0.097006	0.498287
ENSG00000118495.18	chr6	143940300	144064599	-	8719	ENSG00000118495.18	ENSG00000118495	protein_coding	PLAGL1	5325	InGen	0.0991912	22	ENST00000360537.6;ENST00000392307.2;ENST00000354765.6;ENST00000416623.5;ENST00000437412.5;ENST00000444202.5;ENST00000367572.3;ENST00000625622.2;ENST00000367571.3;ENST00000417959.4;ENST00000628651.2;ENST00000626294.2;ENST00000626462.2;ENST00000627449.2;ENST00000629195.2;ENST00000626373.2;ENST00000626022.2;ENST00000628069.2;ENST00000628630.2;ENST00000629890.2;ENST00000631184.1;ENST00000493898.1	9	23.4607	22.6054	45.7568	45.9005	24.7065	3.32193	4.6124	4.56104	5.5471	5.55153	4.68406	1.09578	2.11317	0.123018	1.09295	0.939137	1.95648	2.22518	5.08409	0.0164695	0.0638738	-0.0313686	0.0169034
ENSG00000197106.6	chr1	110150486	110202202	+	6644	ENSG00000197106.6	ENSG00000197106	protein_coding	SLC6A17	388662	InGen	0.0394676	2	ENST00000331565.4;ENST00000465159.1	29	38.3192	31.486	114.079	104.159	29.7931	4.90689	5.29716	5.02175	6.84647	6.71643	4.94454	1.09388	2.5103	-0.0772116	0.946233	1.41927	2.71819	1.93958	3.93374	-0.0282003	-0.0361467	-0.0181175	-0.0303366
ENSG00000171016.11	chr15	55538890	55588947	-	8594	ENSG00000171016.11	ENSG00000171016	protein_coding	PYGO1	26108	InGen	0.388377	2	ENST00000302000.10;ENST00000563719.3	11	10.1663	16.1467	38.2351	25.5984	20.3465	3.58496	3.48108	4.09986	5.29407	4.73327	4.41593	1.09246	2.25605	0.316071	1.26011	1.25219	2.51796	1.70911	3.47592	0.0638878	-0.0620875	0.157321	0.0964298
ENSG00000245848.2	chr19	33299934	33302564	-	2631	ENSG00000245848.2	ENSG00000245848	protein_coding	CEBPA	1050	InGen	1.58808	1	ENST00000498907.2	21	36.7551	29.064	63.9341	81.2086	44.3264	4.45943	5.2386	4.90997	6.0209	6.36122	5.50228	1.09213	2.18234	0.592311	1.52513	1.12262	2.20945	1.56147	3.04448	-0.164795	0.0959832	-0.270588	-0.319779
ENSG00000183729.3	chr8	52938431	52941117	+	2687	ENSG00000183729.3	ENSG00000183729	protein_coding	NPBWR1	2831	InGen	0.0179646	1	ENST00000331251.3	35	37.5372	20.1834	83.3651	111.221	29.0665	5.16993	5.26818	4.40486	6.39857	6.81019	4.91008	1.09196	2.41211	0.505224	1.44012	1.54201	2.96294	1.22865	2.38186	-0.0109824	-0.0329472	0	0
ENSG00000182256.12	chr15	26971282	27541991	+	12595	ENSG00000182256.12	ENSG00000182256	protein_coding	GABRG3	2567	InGen	0.00851141	8	ENST00000615808.4;ENST00000555083.5;ENST00000553440.1;ENST00000554786.1;ENST00000554696.5;ENST00000333743.10;ENST00000557596.1;ENST00000451330.2	26	21.8967	16.954	60.1733	54.7276	30.5198	4.75489	4.51707	4.16624	5.93483	5.80032	4.97819	1.09172	2.24239	0.811951	1.80015	1.28325	2.49935	1.17994	2.31436	-0.0665034	-0.0801928	-0.0682483	-0.0510692
ENSG00000116667.12	chr1	184387058	184629020	+	10971	ENSG00000116667.12	ENSG00000116667	protein_coding	C1orf21	81563	InGen	3.29324	4	ENST00000235307.6;ENST00000489143.6;ENST00000367514.7;ENST00000477517.1	5	10.9483	10.4953	18.8042	18.5368	19.6199	2.58496	3.57874	3.52298	4.30773	4.28812	4.36596	1.09171	2.15404	0.842985	1.86939	0.709381	1.69311	1.72277	3.76083	0.364287	0.247853	0.172321	0.672688
ENSG00000154975.13	chr17	51630313	52160017	-	4450	ENSG00000154975.13	ENSG00000154975	protein_coding	CA10	56934	InGen	0.284473	9	ENST00000570565.5;ENST00000442502.6;ENST00000571371.5;ENST00000451037.6;ENST00000285273.8;ENST00000575181.1;ENST00000571918.1;ENST00000575097.1;ENST00000573294.1	19	16.4225	20.9907	48.264	52.9622	26.8865	4.32193	4.12288	4.45882	5.62246	5.75388	4.80149	1.0914	2.27097	0.342673	1.28088	1.631	3.22497	1.30053	2.54021	-0.0563122	0.0160143	-0.0440675	-0.140884
ENSG00000122584.12	chr7	8433955	8752963	+	3430	ENSG00000122584.12	ENSG00000122584	protein_coding	NXPH1	30010	InGen	0.029782	5	ENST00000405863.5;ENST00000438764.1;ENST00000429542.1;ENST00000497400.1;ENST00000602349.2	29	43.7934	28.2567	80.231	121.813	37.0597	4.90689	5.48521	4.8707	6.34396	6.94032	5.25019	1.09056	2.36619	0.379499	1.31154	1.45511	2.78154	1.43707	2.76659	0.0524315	0.151768	0.0632059	-0.0576789
ENSG00000099860.8	chr19	2476122	2478259	+	2138	ENSG00000099860.8	ENSG00000099860	protein_coding	GADD45B	4616	InGen	5.95731	7	ENST00000586759.1;ENST00000215631.8;ENST00000592937.1;ENST00000585359.1;ENST00000587345.1;ENST00000587887.5;ENST00000593043.1	9	27.3708	30.6787	43.8764	61.7892	29.7931	3.32193	4.82634	4.98544	5.48788	5.97244	4.94454	1.09039	2.02028	-0.0409051	0.971134	1.14611	2.25748	2.16596	4.87515	-0.174289	0.194677	-0.262105	-0.455439
ENSG00000124772.11	chr6	36740775	36840002	-	6330	ENSG00000124772.11	ENSG00000124772	protein_coding	CPNE5	57699	InGen	0.0431679	8	ENST00000459703.5;ENST00000393189.2;ENST00000244751.6;ENST00000493411.2;ENST00000633929.1;ENST00000634222.1;ENST00000633136.1;ENST00000633280.1	27	28.9349	29.064	75.2166	107.69	28.3398	4.80735	4.90376	4.90997	6.25203	6.76407	4.87479	1.08994	2.48528	-0.0351796	0.975081	1.86032	3.72179	1.44468	2.7858	0.0671784	0.0516543	0.0667496	0.0831313
ENSG00000158473.6	chr1	158179947	158184896	+	2253	ENSG00000158473.6	ENSG00000158473	protein_coding	CD1D	912	InGen	0.483815	1	ENST00000368171.3	19	15.6405	18.5687	50.1444	51.1968	22.5265	4.32193	4.05663	4.29048	5.6765	5.70589	4.55622	1.08986	2.32794	0.26574	1.21314	1.64926	3.27335	1.35458	2.63918	-0.308674	-0.155046	-0.311644	-0.459331
ENSG00000090539.15	chr3	184380073	184390736	+	6620	ENSG00000090539.15	ENSG00000090539	protein_coding	CHRD	8646	InGen	0.296461	17	ENST00000356534.7;ENST00000204604.5;ENST00000420973.5;ENST00000448472.5;ENST00000460627.5;ENST00000450923.5;ENST00000348986.3;ENST00000470150.5;ENST00000496527.1;ENST00000459711.5;ENST00000485883.5;ENST00000482805.5;ENST00000486066.5;ENST00000461684.5;ENST00000482014.1;ENST00000461120.1;ENST00000464833.1	28	50.0495	23.4127	89.0063	111.221	33.4264	4.85798	5.67383	4.60956	6.49195	6.81019	5.10544	1.08874	2.30286	0.495885	1.42771	1.13637	2.22221	1.63397	3.1788	-0.0160184	-0.0583025	-0.0235092	0.0337566
ENSG00000119681.11	chr14	74498170	74612378	-	9091	ENSG00000119681.11	ENSG00000119681	protein_coding	LTBP2	4053	InGen	0.135488	6	ENST00000261978.8;ENST00000553939.5;ENST00000554861.1;ENST00000556690.5;ENST00000556206.1;ENST00000557425.1	31	41.4473	34.7154	92.1403	112.986	42.873	5	5.4076	5.15847	6.54133	6.83271	5.45526	1.08775	2.31423	0.296789	1.23499	1.42511	2.72602	1.54133	2.97227	0.0769616	0.0898072	0.0291437	0.111934
ENSG00000129757.12	chr11	2883213	2885881	-	2586	ENSG00000129757.12	ENSG00000129757	protein_coding	CDKN1C	1028	InGen	2.50055	5	ENST00000380725.1;ENST00000414822.7;ENST00000440480.6;ENST00000430149.2;ENST00000471157.2	21	35.1911	13.7247	48.264	62.6719	34.8798	4.45943	5.17756	3.88016	5.62246	5.99258	5.1651	1.08766	2.08559	1.28493	2.54139	0.815022	1.7809	1.16303	2.29829	-0.160809	0.157251	-0.605735	-0.0339445
ENSG00000175097.7	chr11	36575574	36598279	-	3502	ENSG00000175097.7	ENSG00000175097	protein_coding	RAG2	5897	InGen	0.00293149	9	ENST00000524423.1;ENST00000311485.7;ENST00000618712.4;ENST00000529083.1;ENST00000527033.5;ENST00000532616.1;ENST00000534379.5;ENST00000528428.1;ENST00000530276.1	41	34.4091	25.0274	52.6516	68.8508	98.0993	5.39232	5.14605	4.70196	5.74555	6.1262	6.6308	1.08741	2.18648	1.92885	3.91968	0.980158	2.00095	0.353233	1.28419	-0.00411804	-0.0116388	-0.000715374	0
ENSG00000148798.10	chr10	103277163	103290351	+	3231	ENSG00000148798.10	ENSG00000148798	protein_coding	INA	9118	InGen	2.49888	1	ENST00000369849.8	19	32.845	23.4127	71.4558	75.0297	27.6131	4.32193	5.08087	4.60956	6.17903	6.24849	4.83861	1.08459	2.31337	0.229046	1.17941	1.16762	2.28436	1.8571	3.76083	-0.79049	-0.846536	-0.771946	-0.752987
ENSG00000119227.7	chr3	196946343	196969060	-	3211	ENSG00000119227.7	ENSG00000119227	protein_coding	PIGZ	80235	InGen	0.0114433	4	ENST00000412723.5;ENST00000413127.1;ENST00000443835.1;ENST00000238138.2	57	80.5485	44.4034	169.864	211.849	55.2263	5.85798	6.34959	5.50473	7.41671	7.73368	5.81317	1.08376	2.4014	0.308445	1.24374	1.3841	2.63008	1.55873	2.98007	-0.00202698	0.0329555	-0.0129262	-0.0261103
ENSG00000237941.2	chr11	2870033	2872105	+	1093	ENSG00000237941.2	ENSG00000237941	antisense	KCNQ1DN	55539	InGen	0.00457346	1	ENST00000441418.2	29	50.8316	24.22	78.9774	103.276	43.5997	4.90689	5.69576	4.6565	6.32152	6.70427	5.47896	1.08187	2.17059	0.822464	1.80015	1.00851	2.03173	1.41463	2.72336	-0.00169662	0	-0.0316775	0.0265876
ENSG00000111262.4	chr12	4909905	4931361	+	8361	ENSG00000111262.4	ENSG00000111262	protein_coding	KCNA1	3736	InGen	0.11286	3	ENST00000382545.3;ENST00000541095.1;ENST00000543874.2	37	45.3574	40.3667	109.691	132.405	45.7797	5.24793	5.53473	5.3704	6.79039	7.05967	5.54781	1.08161	2.34572	0.177412	1.13409	1.52495	2.91916	1.54247	2.96462	0.161273	0.0637138	0.0197549	0.40035
ENSG00000172985.10	chr2	109129348	109504632	+	5803	ENSG00000172985.10	ENSG00000172985	protein_coding	SH3RF3	344558	InGen	0.0598126	1	ENST00000309415.7	25	21.1147	23.4127	51.398	90.0357	26.8865	4.70044	4.46693	4.60956	5.71144	6.50836	4.80149	1.08145	2.42092	0.191934	1.14837	2.04143	4.26413	1.011	2.05592	-0.0042367	-0.0171031	0.0320363	-0.0276434
ENSG00000139133.6	chr12	34022281	34029694	+	4389	ENSG00000139133.6	ENSG00000139133	protein_coding	ALG10	84920	InGen	3.58275	4	ENST00000266483.6;ENST00000538927.1;ENST00000541178.1;ENST00000541875.1	1	3.1281	0.807334	1.88042	7.06162	5.08663	1	2.04548	0.853863	1.52628	3.01107	2.60564	1.08122	2.84244	1.75178	6.30053	0.965593	2.25748	0.526277	1.88042	0.213395	0.205255	0.208444	0.226485
ENSG00000185652.11	chr12	5432112	5521536	+	2919	ENSG00000185652.11	ENSG00000185652	protein_coding	NTF3	4908	InGen	0.327892	6	ENST00000535299.5;ENST00000423158.3;ENST00000543548.1;ENST00000331010.7;ENST00000544836.5;ENST00000541234.1	26	45.3574	36.33	94.0208	126.226	35.6064	4.75489	5.53473	5.22227	6.57017	6.99126	5.19402	1.08119	2.37589	-0.0282407	0.980082	1.45653	2.78293	1.81528	3.61618	0.148888	0.0441009	0.0718964	0.330667
ENSG00000168993.14	chr4	784957	826198	-	2418	ENSG00000168993.14	ENSG00000168993	protein_coding	CPLX1	10815	InGen	0.0699272	4	ENST00000304062.10;ENST00000505203.1;ENST00000506404.1;ENST00000504062.1	35	45.3574	27.4494	83.3651	153.59	33.4264	5.16993	5.53473	4.83032	6.39857	7.27231	5.10544	1.08045	2.50802	0.27512	1.21775	1.73758	3.38622	1.22865	2.38186	-0.086743	-0.0311511	-0.184328	-0.0447495
ENSG00000181418.7	chr12	48995149	48999309	-	3749	ENSG00000181418.7	ENSG00000181418	protein_coding	DDN	23109	InGen	0.0494902	1	ENST00000421952.2	27	33.627	28.2567	99.0352	116.517	21.7999	4.80735	5.11383	4.8707	6.64436	6.87672	4.51095	1.08005	2.67036	-0.359743	0.771493	1.7629	3.46497	1.83701	3.66797	0.0405754	0.0935369	0.0406264	-0.0124371
ENSG00000099822.2	chr19	589893	617159	+	3408	ENSG00000099822.2	ENSG00000099822	protein_coding	HCN2	610	InGen	0.1853	1	ENST00000251287.2	19	36.7551	25.8347	70.2022	95.3319	26.8865	4.32193	5.2386	4.74603	6.15385	6.58994	4.80149	1.07958	2.35839	0.0554661	1.04071	1.35134	2.5937	1.83192	3.69485	-0.0834684	-0.0489747	-0.20903	0.00759993
ENSG00000065054.13	chr16	2025356	2039026	+	3550	ENSG00000065054.13	ENSG00000065054	protein_coding	SLC9A3R2	9351	InGen	0.635509	9	ENST00000567504.5;ENST00000424542.6;ENST00000432365.6;ENST00000563587.5;ENST00000561844.5;ENST00000565086.1;ENST00000565855.5;ENST00000566198.1;ENST00000564033.1	12	28.9349	16.1467	51.398	43.2524	26.1598	3.70044	4.90376	4.09986	5.71144	5.46768	4.7634	1.07949	2.11645	0.663544	1.62014	0.563928	1.49482	2.011	4.28317	-0.0513564	0.019468	-0.0217653	-0.151772
ENSG00000150594.6	chr10	111077163	111080907	+	3745	ENSG00000150594.6	ENSG00000150594	protein_coding	ADRA2A	150	InGen	0.354856	1	ENST00000280155.3	18	32.845	30.6787	66.4413	87.3876	31.2465	4.24793	5.08087	4.98544	6.07556	6.46577	5.01107	1.07939	2.2702	0.0256269	1.01851	1.3849	2.6606	1.82763	3.69119	0.180424	0.127735	0.0686247	0.344913
ENSG00000134595.8	chrX	140502985	140505116	-	2132	ENSG00000134595.8	ENSG00000134595	protein_coding	SOX3	6658	InGen	1.59831	1	ENST00000370536.4	13	9.38429	16.1467	45.13	25.5984	18.1665	3.80735	3.37633	4.09986	5.52763	4.73327	4.26052	1.07929	2.3071	0.16066	1.12509	1.35694	2.72779	1.72028	3.47154	0.519335	0.599559	0.702968	0.255477
ENSG00000167749.11	chr19	50906352	50910738	-	1935	ENSG00000167749.11	ENSG00000167749	protein_coding	KLK4	9622	InGen	0.0397095	8	ENST00000324041.5;ENST00000597441.1;ENST00000598305.5;ENST00000593885.1;ENST00000431178.2;ENST00000599865.5;ENST00000602148.1;ENST00000596876.1	24	33.627	25.0274	84.6187	95.3319	24.7065	4.64386	5.11383	4.70196	6.41985	6.58994	4.68406	1.07807	2.47606	-0.0178964	0.987179	1.47611	2.83498	1.776	3.52578	0.0120596	0.0227584	0.0226381	-0.00921765
ENSG00000103472.9	chr16	29074976	29116718	+	2341	ENSG00000103472.9	ENSG00000103472	transcribed_unprocessed_pseudogene	RRN3P2	NA	InGen	0.182651	3	ENST00000564580.5;ENST00000427965.6;ENST00000566038.1	0	0.782024	0	2.50722	1.76541	0.726662	0	0.833517	0	1.81033	1.46749	0.787985	1.07743	6.39275	0.787985	Inf	0.633974	2.25748	1.81033	Inf	0.0452461	0.0274037	0.0705882	0.0377463
ENSG00000234745.9	chr6	31353872	31357188	-	3012	ENSG00000234745.9	ENSG00000234745	protein_coding	HLA-B	3106	InGen	5.29909	7	ENST00000481849.5;ENST00000497377.5;ENST00000412585.6;ENST00000463574.1;ENST00000498007.1;ENST00000434333.1;ENST00000474381.1	13	12.5124	14.532	36.9815	26.4811	25.4332	3.80735	3.75621	3.95717	5.24722	4.78037	4.72428	1.07704	2.21993	0.767103	1.75015	1.02416	2.11639	1.43987	2.84473	0.198446	0.135576	0.325568	0.134194
ENSG00000226742.3	chr18	79964561	79970822	+	2056	ENSG00000226742.3	ENSG00000226742	protein_coding	HSBP1L1	440498	InGen	0.173864	5	ENST00000451882.2;ENST00000592352.1;ENST00000589516.1;ENST00000587347.1;ENST00000590571.1	28	25.8068	22.6054	72.7094	87.3876	25.4332	4.85798	4.74453	4.56104	6.20378	6.46577	4.72428	1.07676	2.42802	0.163234	1.12509	1.72124	3.38622	1.3458	2.59676	0.164696	0.376878	0.0718226	0.0453875
ENSG00000205361.8	chr16	56643705	56644786	+	191	ENSG00000205361.8	ENSG00000205361	transcribed_unprocessed_pseudogene	MT1DP	NA	InGen	0.221012	2	ENST00000463480.6;ENST00000486551.1	25	19.5506	25.0274	63.3073	67.9681	28.3398	4.70044	4.36111	4.70196	6.00691	6.10786	4.87479	1.07535	2.29405	0.17283	1.13235	1.74675	3.47652	1.30647	2.53229	-0.0393668	-0.0579145	-0.0601858	0
ENSG00000134138.19	chr15	36889204	37101299	-	10798	ENSG00000134138.19	ENSG00000134138	protein_coding	MEIS2	4212	InGen	0.257028	27	ENST00000561208.5;ENST00000338564.9;ENST00000397624.7;ENST00000340545.9;ENST00000560702.1;ENST00000314177.12;ENST00000559085.5;ENST00000560570.5;ENST00000557796.6;ENST00000397620.6;ENST00000424352.6;ENST00000559972.1;ENST00000561264.6;ENST00000561284.5;ENST00000559371.5;ENST00000557992.1;ENST00000558643.1;ENST00000559561.5;ENST00000559408.1;ENST00000607277.5;ENST00000561163.5;ENST00000606653.5;EN…	11	16.4225	12.9174	41.3691	24.7157	23.9798	3.58496	4.12288	3.79881	5.40494	4.68458	4.64269	1.07518	2.23265	0.843879	1.85641	0.561696	1.50499	1.81998	3.76083	-0.0113198	-0.0158631	-0.00875133	-0.00934498
ENSG00000126562.16	chr17	42780678	42796936	+	5089	ENSG00000126562.16	ENSG00000126562	protein_coding	WNK4	65266	InGen	0.0569062	6	ENST00000246914.9;ENST00000591448.5;ENST00000592669.1;ENST00000587705.5;ENST00000592072.1;ENST00000587745.1	18	29.7169	28.2567	63.9341	63.5546	37.0597	4.24793	4.94096	4.8707	6.0209	6.01245	5.25019	1.07465	2.16586	0.379499	1.31154	1.07149	2.13867	1.77298	3.5519	0.0730322	0.0531497	0.041312	0.124635
ENSG00000160801.13	chr3	46877746	46903799	+	2758	ENSG00000160801.13	ENSG00000160801	protein_coding	PTH1R	5745	InGen	0.695607	8	ENST00000449590.5;ENST00000418619.5;ENST00000427125.6;ENST00000430002.6;ENST00000313049.9;ENST00000428220.1;ENST00000490109.1;ENST00000422115.2	36	42.2293	33.908	109.691	115.634	39.2397	5.20945	5.43394	5.12549	6.79039	6.86585	5.33055	1.07264	2.35929	0.205061	1.15724	1.43191	2.73824	1.58094	3.04697	-1.5117	-0.845312	-1.82999	-1.85979
ENSG00000189108.12	chrX	104566315	105767829	+	3147	ENSG00000189108.12	ENSG00000189108	protein_coding	IL1RAPL2	26280	InGen	0.115582	3	ENST00000372582.5;ENST00000344799.5;ENST00000485671.1	16	21.8967	15.3394	52.0248	49.4313	21.0732	4.08746	4.51707	4.03028	5.7286	5.65625	4.46422	1.07142	2.30162	0.433944	1.3738	1.13918	2.25748	1.64113	3.25155	0.0558062	-0.0406697	0.176551	0.0315376
ENSG00000218109.5	chr11	127002910	127006058	+	1768	ENSG00000218109.5	ENSG00000218109	antisense	KIRREL3-AS3	283165	InGen	0.0121469	2	ENST00000525678.1;ENST00000404882.3	15	22.6787	12.9174	60.1733	42.3697	17.4399	4	4.56552	3.79881	5.93483	5.43862	4.20476	1.07129	2.37139	0.405945	1.35011	0.873098	1.86826	1.93483	4.01155	0.00568901	0.0173518	0.0186342	-0.018919
ENSG00000177272.8	chr1	110672465	110675033	-	2569	ENSG00000177272.8	ENSG00000177272	protein_coding	KCNA3	3738	InGen	0.150171	1	ENST00000369769.3	17	17.2045	24.22	71.4558	67.0854	14.5332	4.16993	4.18623	4.6565	6.17903	6.08927	3.95729	1.07098	2.62004	-0.699212	0.60005	1.90305	3.89929	2.0091	4.20328	0.118797	0.0730206	0.0900309	0.19334
ENSG00000168874.12	chr2	85751344	85788066	+	6076	ENSG00000168874.12	ENSG00000168874	protein_coding	ATOH8	84913	InGen	0.141253	5	ENST00000469442.5;ENST00000306279.3;ENST00000463422.5;ENST00000473116.1;ENST00000489682.1	29	39.1012	33.1007	92.7671	101.511	38.5131	4.90689	5.32557	5.09173	6.55101	6.67963	5.30426	1.07024	2.30026	0.212528	1.16351	1.35406	2.5961	1.64412	3.19887	-0.0243761	0.0111225	-0.0704675	-0.0137834
ENSG00000283122.1	chr6	144004916	144008262	-	3347	ENSG00000283122.1	ENSG00000283122	non_coding	HYMAI	NA	InGen	0.0201572	1	ENST00000635591.1	8	14.8585	17.7614	30.0866	40.6043	18.1665	3.16993	3.98718	4.22969	4.95822	5.37866	4.26052	1.0702	2.18754	0.0308258	1.02281	1.39148	2.73274	1.7883	3.76083	0.00151086	0.0117281	-0.000430762	-0.00676478
ENSG00000131409.12	chr19	50516892	50568045	-	3121	ENSG00000131409.12	ENSG00000131409	protein_coding	LRRC4B	94030	InGen	0.539526	3	ENST00000599957.5;ENST00000389201.7;ENST00000600381.1	22	25.8068	24.22	54.532	75.9124	32.6998	4.52356	4.74453	4.6565	5.79525	6.26514	5.07467	1.07016	2.26505	0.418169	1.35011	1.52062	2.94157	1.27169	2.47873	0.318879	0.0452628	0.471741	0.439633
ENSG00000172967.7	chr22	16783412	16821699	-	1690	ENSG00000172967.7	ENSG00000172967	protein_coding	XKR3	150165	InGen	0.0280665	1	ENST00000331428.5	13	9.38429	10.4953	15.0433	32.66	27.6131	3.80735	3.37633	3.52298	4.0039	5.07296	4.83861	1.0696	2.29067	1.31563	2.63099	1.69663	3.48028	0.196546	1.15718	-0.0669161	-0.0768532	-0.118833	-0.00506209
ENSG00000050628.20	chr1	70852353	71047808	-	9653	ENSG00000050628.20	ENSG00000050628	protein_coding	PTGER3	5733	InGen	0.131931	12	ENST00000370931.7;ENST00000370932.6;ENST00000628037.2;ENST00000497146.5;ENST00000361210.6;ENST00000479353.5;ENST00000460330.5;ENST00000356595.8;ENST00000306666.9;ENST00000351052.9;ENST00000354608.9;ENST00000370924.4	17	21.1147	12.9174	36.3547	59.1411	21.7999	4.16993	4.46693	3.79881	5.22322	5.91028	4.51095	1.06959	2.29847	0.71214	1.68764	1.44335	2.80095	1.05329	2.13851	0.0476073	0.0471808	0.0970817	-0.00144067
ENSG00000164403.14	chr5	132822141	132830898	-	4420	ENSG00000164403.14	ENSG00000164403	protein_coding	SHROOM1	134549	InGen	0.362982	8	ENST00000378679.7;ENST00000617339.4;ENST00000319854.7;ENST00000378676.1;ENST00000488072.1;ENST00000495680.2;ENST00000606676.1;ENST00000440118.1	21	32.063	27.4494	105.303	80.3259	21.0732	4.45943	5.04715	4.83032	6.73204	6.34564	4.46422	1.06834	2.56734	-0.366102	0.767711	1.2985	2.50525	2.27261	5.01444	0.054133	0.140494	-0.0140878	0.0359929
ENSG00000182938.4	chr17	74935719	74949992	+	2516	ENSG00000182938.4	ENSG00000182938	protein_coding	OTOP3	347741	InGen	0.00432086	2	ENST00000580749.1;ENST00000328801.4	40	36.7551	25.8347	115.959	119.165	26.1598	5.35755	5.2386	4.74603	6.86986	6.90887	4.7634	1.06665	2.54688	0.0173741	1.01258	1.67027	3.24213	1.51231	2.89897	-0.0126601	0	-0.0193461	-0.0186342
ENSG00000224940.8	chr7	128350325	128361685	-	3683	ENSG00000224940.8	ENSG00000224940	protein_coding	PRRT4	401399	InGen	0.310957	7	ENST00000489835.6;ENST00000446477.6;ENST00000480290.5;ENST00000535159.5;ENST00000489517.1;ENST00000464607.1;ENST00000495931.1	28	26.5888	30.6787	95.9012	97.98	23.2532	4.85798	4.78601	4.98544	6.59844	6.62906	4.6001	1.06606	2.54651	-0.38534	0.757958	1.84305	3.68501	1.74046	3.42504	0.0224835	-0.023485	0.0609589	0.0299767
ENSG00000073756.11	chr1	186671791	186680427	-	5269	ENSG00000073756.11	ENSG00000073756	protein_coding	PTGS2	5743	InGen	0.230311	5	ENST00000367468.9;ENST00000490885.6;ENST00000559627.1;ENST00000466691.1;ENST00000559800.1	7	5.47417	2.422	10.6557	11.4751	10.1733	3	2.6947	1.77484	3.54296	3.64098	3.48198	1.06546	2.16862	1.70714	4.20035	0.946288	2.09623	0.542962	1.52224	-0.0166722	-0.00297476	0.0190146	-0.0660565
ENSG00000071246.10	chr14	76762189	76783015	+	6502	ENSG00000071246.10	ENSG00000071246	protein_coding	VASH1	22846	InGen	0.983207	5	ENST00000167106.8;ENST00000554237.1;ENST00000556038.5;ENST00000553518.1;ENST00000554743.1	29	25.8068	32.2934	83.9919	92.6838	29.7931	4.90689	4.74453	5.05716	6.40925	6.54973	4.94454	1.06498	2.37047	-0.112627	0.922577	1.8052	3.59145	1.50236	2.89627	0.151044	0.237371	0.153855	0.061906
ENSG00000203867.7	chr10	110644397	110839469	+	8162	ENSG00000203867.7	ENSG00000203867	protein_coding	RBM20	282996	InGen	0.0546383	4	ENST00000369519.3;ENST00000471172.1;ENST00000480343.2;ENST00000465774.2	11	20.3326	17.7614	36.9815	61.7892	17.4399	3.58496	4.41499	4.22969	5.24722	5.97244	4.20476	1.06493	2.3671	-0.024935	0.9819	1.55745	3.03892	1.66226	3.36195	-0.0206604	-0.0168915	-0.0219342	-0.0231555
ENSG00000130487.5	chr22	50548033	50551023	+	2991	ENSG00000130487.5	ENSG00000130487	protein_coding	KLHDC7B	113730	InGen	0.00400921	1	ENST00000395676.3	30	35.1911	20.9907	77.097	92.6838	29.7931	4.9542	5.17756	4.45882	6.2872	6.54973	4.94454	1.06363	2.31573	0.485715	1.41935	1.37216	2.63373	1.333	2.5699	-0.0147209	-0.0325241	-0.0116388	0
ENSG00000183454.15	chr16	9753404	10182754	-	16696	ENSG00000183454.15	ENSG00000183454	protein_coding	GRIN2A	2903	InGen	0.226174	16	ENST00000396573.6;ENST00000396575.6;ENST00000461292.3;ENST00000535259.5;ENST00000636273.1;ENST00000562109.5;ENST00000330684.3;ENST00000463531.1;ENST00000566683.1;ENST00000568247.3;ENST00000637393.1;ENST00000566670.2;ENST00000637334.1;ENST00000566665.1;ENST00000636406.1;ENST00000637188.1	24	25.0248	26.642	67.6949	69.7335	32.6998	4.64386	4.70181	4.78879	6.10213	6.14432	5.07467	1.06222	2.24839	0.285875	1.22738	1.44251	2.78658	1.45828	2.82062	0.05037	0.010047	0.058977	0.082086
ENSG00000204950.3	chr11	61508800	61511018	+	2219	ENSG00000204950.3	ENSG00000204950	protein_coding	LRRC10B	390205	InGen	0.0845774	1	ENST00000378075.3	25	28.1529	29.8714	98.4084	90.0357	22.5265	4.70044	4.86557	4.9482	6.6353	6.50836	4.55622	1.06189	2.54107	-0.391982	0.754117	1.64279	3.1981	1.93486	3.93634	-0.0195866	-0.0735049	0.0983618	-0.0836166
ENSG00000171189.17	chr21	29536933	29940033	-	4242	ENSG00000171189.17	ENSG00000171189	protein_coding	GRIK1	2897	InGen	0.0175644	8	ENST00000327783.8;ENST00000389125.7;ENST00000399913.5;ENST00000399914.5;ENST00000389124.6;ENST00000399907.5;ENST00000399909.5;ENST00000472429.1	19	12.5124	12.11	38.2351	36.1908	21.0732	4.32193	3.75621	3.7126	5.29407	5.21687	4.46422	1.06148	2.18922	0.751626	1.74015	1.46066	2.8924	0.972145	2.01237	-0.00460195	-0.00114047	-0.0195306	0.00686522
ENSG00000162624.14	chr1	75128434	75161533	+	3977	ENSG00000162624.14	ENSG00000162624	protein_coding	LHX8	431707	InGen	0.0796348	3	ENST00000294638.9;ENST00000356261.3;ENST00000607240.1	23	24.2427	24.22	69.5754	73.2643	25.4332	4.58496	4.6578	4.6565	6.14109	6.2146	4.72428	1.06024	2.35469	0.0677787	1.05009	1.5568	3.02211	1.55613	3.02502	0.0266931	0.127787	0.0296188	-0.0773261
ENSG00000105409.16	chr19	41966582	41997497	-	5304	ENSG00000105409.16	ENSG00000105409	protein_coding	ATP1A3	478	InGen	0.886385	13	ENST00000441343.5;ENST00000302102.9;ENST00000602133.5;ENST00000545399.5;ENST00000543770.5;ENST00000485672.2;ENST00000473086.3;ENST00000468774.3;ENST00000465007.1;ENST00000636197.1;ENST00000636258.1;ENST00000636282.1;ENST00000637406.1	23	39.1012	23.4127	82.7383	85.6222	28.3398	4.58496	5.32557	4.60956	6.38782	6.43666	4.87479	1.05972	2.30021	0.265228	1.21045	1.11109	2.18976	1.80285	3.59732	0.147823	0.0380354	-0.0158367	0.42127
ENSG00000164694.16	chr6	159169397	159272109	+	6854	ENSG00000164694.16	ENSG00000164694	protein_coding	FNDC1	84624	InGen	0.0117652	3	ENST00000297267.13;ENST00000329629.8;ENST00000480856.1	29	27.3708	25.0274	75.8434	73.2643	34.1531	4.90689	4.82634	4.70196	6.26385	6.2146	5.13558	1.05961	2.25141	0.433622	1.36463	1.38826	2.67673	1.35696	2.61529	-0.00923542	-0.0371811	-0.0128104	0.0222852
ENSG00000174738.12	chr3	23945260	23980618	+	5820	ENSG00000174738.12	ENSG00000174738	protein_coding	NR1D2	9975	InGen	5.09806	5	ENST00000312521.8;ENST00000383773.8;ENST00000492552.5;ENST00000468700.1;ENST00000472780.1	3	7.82024	14.532	12.5361	16.7713	19.6199	2	3.14082	3.95717	3.75874	4.15148	4.36596	1.0594	1.9299	0.408789	1.35011	1.01066	2.14461	1.75874	4.1787	0.154423	0.194735	0.140638	0.127896
ENSG00000166923.10	chr15	32717974	32745107	+	14606	ENSG00000166923.10	ENSG00000166923	protein_coding	GREM1	26585	InGen	0.345402	3	ENST00000622074.1;ENST00000560677.5;ENST00000560830.1	18	21.1147	25.8347	47.6372	74.147	26.8865	4.24793	4.46693	4.74603	5.60399	6.23164	4.80149	1.05875	2.28902	0.0554661	1.04071	1.76471	3.51164	1.35606	2.64651	-0.0213304	-0.185551	0.015441	0.106118
ENSG00000049089.13	chr1	40300487	40317816	-	4151	ENSG00000049089.13	ENSG00000049089	protein_coding	COL9A2	1298	InGen	2.13678	11	ENST00000372748.7;ENST00000482722.5;ENST00000466267.1;ENST00000427563.1;ENST00000488463.5;ENST00000417105.5;ENST00000496215.5;ENST00000372736.3;ENST00000461118.5;ENST00000490132.1;ENST00000495948.1	20	33.627	28.2567	78.9774	82.974	27.6131	4.39232	5.11383	4.8707	6.32152	6.39187	4.83861	1.05839	2.31505	-0.0320893	0.977224	1.27804	2.46748	1.9292	3.94887	-0.164678	-0.0902709	-0.0750956	-0.328667
ENSG00000146216.11	chr6	43243680	43288259	+	7503	ENSG00000146216.11	ENSG00000146216	protein_coding	TTBK1	84630	InGen	0.0875994	2	ENST00000259750.8;ENST00000304139.5	23	28.1529	37.1374	92.7671	70.6162	34.8798	4.58496	4.86557	5.25313	6.55101	6.16221	5.1651	1.05822	2.24558	-0.0880356	0.939209	1.29665	2.50831	1.96605	4.03335	-0.0244968	-0.0856848	0.019138	-0.00694357
ENSG00000179627.9	chr14	104800596	104804712	+	3905	ENSG00000179627.9	ENSG00000179627	protein_coding	ZBTB42	100128927	InGen	0.608839	2	ENST00000555360.1;ENST00000342537.7	32	37.5372	27.4494	85.2455	111.221	32.6998	5.04439	5.26818	4.83032	6.43038	6.81019	5.07467	1.05745	2.36286	0.244342	1.19128	1.54201	2.96294	1.38598	2.66392	-0.273495	-0.177657	-0.485427	-0.157402
ENSG00000125430.8	chr17	14301083	14349404	+	5367	ENSG00000125430.8	ENSG00000125430	protein_coding	HS3ST3B1	9953	InGen	0.667421	2	ENST00000466596.5;ENST00000360954.2	23	31.281	22.6054	72.7094	60.0238	35.6064	4.58496	5.01261	4.56104	6.20378	5.9313	5.19402	1.05683	2.18946	0.632982	1.57513	0.918688	1.91886	1.61881	3.16128	0.0250678	0.00383656	0.00707545	0.0642915
ENSG00000164604.12	chr7	113078331	113087778	-	7396	ENSG00000164604.12	ENSG00000164604	protein_coding	GPR85	54329	InGen	0.195701	7	ENST00000610164.1;ENST00000297146.7;ENST00000424100.1;ENST00000449591.1;ENST00000449735.1;ENST00000438062.5;ENST00000487573.1	5	5.47417	5.65134	16.9237	10.5924	10.1733	2.58496	2.6947	2.73365	4.1638	3.53511	3.48198	1.05586	2.33726	0.748333	1.80015	0.840416	1.93498	1.57884	3.38475	-0.006348	0.00351209	-0.0208897	-0.00166641
ENSG00000175894.14	chr21	44497892	44711580	-	4471	ENSG00000175894.14	ENSG00000175894	protein_coding	TSPEAR	54084	InGen	0.146645	4	ENST00000323084.8;ENST00000613245.4;ENST00000614657.4;ENST00000397916.1	23	26.5888	20.1834	55.7856	78.5605	26.8865	4.58496	4.78601	4.40486	5.82745	6.31398	4.80149	1.0557	2.31084	0.396634	1.33211	1.52797	2.95465	1.24249	2.42546	0.0758489	0.00563004	-0.00278593	0.224703
ENSG00000171462.14	chr6	43450352	43456632	-	2236	ENSG00000171462.14	ENSG00000171462	protein_coding	DLK2	65989	InGen	0.150974	4	ENST00000430324.5;ENST00000372485.5;ENST00000372488.7;ENST00000357338.3	14	18.7686	12.9174	39.4887	45.0178	18.8932	3.90689	4.30514	3.79881	5.33945	5.52412	4.3142	1.05564	2.26327	0.515391	1.46262	1.21898	2.39857	1.43256	2.82062	0.012643	-0.00693156	0.01489	0.0299705
ENSG00000178732.5	chr3	194394821	194398354	-	3534	ENSG00000178732.5	ENSG00000178732	protein_coding	GP5	2814	InGen	0.0153756	1	ENST00000401815.1	18	27.3708	14.532	43.8764	54.7276	29.0665	4.24793	4.82634	3.95717	5.48788	5.80032	4.91008	1.05562	2.13129	0.95291	2.00017	0.973982	1.99948	1.23996	2.43758	-0.00809403	-0.00225135	0.00653843	-0.0285692
ENSG00000145248.6	chr4	48483343	48489196	+	1790	ENSG00000145248.6	ENSG00000145248	protein_coding	SLC10A4	201780	InGen	0.311529	1	ENST00000273861.4	18	22.6787	12.11	43.8764	58.2584	18.8932	4.24793	4.56552	3.7126	5.48788	5.88895	4.3142	1.055	2.29269	0.601606	1.56013	1.32343	2.56886	1.23996	2.43758	-0.193683	-0.232409	-0.145081	-0.20356
ENSG00000118946.11	chr13	57631810	57729311	+	8326	ENSG00000118946.11	ENSG00000118946	protein_coding	PCDH17	27253	InGen	0.594793	4	ENST00000484979.5;ENST00000377918.7;ENST00000612954.4;ENST00000615375.1	37	39.8832	33.1007	75.2166	138.584	43.5997	5.24793	5.35344	5.09173	6.25203	7.12499	5.47896	1.0543	2.34035	0.387232	1.31718	1.77156	3.47475	1.00411	2.03288	-0.0211284	-0.0912439	0.0239873	0.00387128
ENSG00000185070.10	chr14	85530144	85654426	+	34899	ENSG00000185070.10	ENSG00000185070	protein_coding	FLRT2	23768	InGen	0.313619	7	ENST00000330753.5;ENST00000556335.1;ENST00000557419.5;ENST00000554746.1;ENST00000555398.1;ENST00000553627.1;ENST00000553650.1	12	11.7304	19.376	31.9671	46.7832	18.1665	3.70044	3.6702	4.3488	5.04295	5.57843	4.26052	1.05415	2.24832	-0.0882827	0.937578	1.90823	3.98822	1.34251	2.66392	-0.126203	-0.291711	-0.20783	0.120933
ENSG00000000938.12	chr1	27612064	27635277	-	3474	ENSG00000000938.12	ENSG00000000938	protein_coding	FGR	2268	InGen	0.0431705	7	ENST00000374005.7;ENST00000399173.5;ENST00000374004.5;ENST00000374003.7;ENST00000457296.5;ENST00000475472.5;ENST00000468038.1	23	33.627	29.8714	78.3506	81.2086	34.1531	4.58496	5.11383	4.9482	6.31017	6.36122	5.13558	1.05333	2.23949	0.187382	1.14334	1.24739	2.41498	1.72521	3.40655	0.0136316	-0.0153611	0.120755	-0.0644994
ENSG00000240184.6	chr5	141475947	141512979	+	5432	ENSG00000240184.6	ENSG00000240184	protein_coding	PCDHGC3	5098	InGen	0.46173	8	ENST00000611950.1;ENST00000617641.4;ENST00000616230.1;ENST00000621008.1;ENST00000617222.4;ENST00000308177.4;ENST00000622656.1;ENST00000622836.1	15	25.8068	25.8347	65.8145	64.4373	22.5265	4	4.74453	4.74603	6.06209	6.03204	4.55622	1.05326	2.29254	-0.189812	0.871948	1.28751	2.49691	2.06209	4.38764	-0.0767247	-0.195654	-0.107465	0.0729445
ENSG00000100024.14	chr22	24494107	24528390	+	6793	ENSG00000100024.14	ENSG00000100024	protein_coding	UPB1	51733	InGen	0.0119674	5	ENST00000415388.5;ENST00000326010.9;ENST00000382760.2;ENST00000498140.1;ENST00000486043.1	36	32.845	34.7154	76.4702	97.0973	51.593	5.20945	5.08087	5.15847	6.27557	6.61614	5.7168	1.05324	2.17419	0.558325	1.48617	1.53527	2.95623	1.06612	2.12417	0.0120764	0.0126491	0.0159257	0.00765431
ENSG00000158458.19	chr5	139846779	140043299	-	4520	ENSG00000158458.19	ENSG00000158458	protein_coding	NRG2	9542	InGen	0.0219533	9	ENST00000541337.5;ENST00000289422.11;ENST00000361474.5;ENST00000340391.7;ENST00000289409.8;ENST00000358522.7;ENST00000378238.5;ENST00000519478.1;ENST00000518130.1	11	18.7686	22.6054	55.7856	46.7832	17.4399	3.58496	4.30514	4.56104	5.82745	5.57843	4.20476	1.05317	2.29138	-0.356285	0.771493	1.2733	2.49264	2.24249	5.07142	-0.00401676	-0.0272745	-0.0184611	0.0336853
ENSG00000100473.15	chr14	30874514	30895065	+	3621	ENSG00000100473.15	ENSG00000100473	protein_coding	COCH	1690	InGen	5.24667	11	ENST00000555117.1;ENST00000216361.8;ENST00000553772.5;ENST00000396618.7;ENST00000475087.5;ENST00000556908.5;ENST00000555881.5;ENST00000460581.6;ENST00000553833.5;ENST00000557065.1;ENST00000468826.2	12	20.3326	16.1467	39.4887	45.0178	21.7999	3.70044	4.41499	4.09986	5.33945	5.52412	4.51095	1.05308	2.19282	0.411094	1.35011	1.10913	2.21407	1.63901	3.29073	-0.0491729	-0.215194	-0.097576	0.165251
ENSG00000135902.9	chr2	232525993	232536667	+	3132	ENSG00000135902.9	ENSG00000135902	protein_coding	CHRND	1144	InGen	0.0126134	6	ENST00000441621.6;ENST00000449596.5;ENST00000543200.5;ENST00000258385.7;ENST00000412233.5;ENST00000446616.1	26	38.3192	25.8347	74.5898	92.6838	34.8798	4.75489	5.29716	4.74603	6.24012	6.54973	5.1651	1.05229	2.24231	0.41907	1.35011	1.25257	2.41873	1.48523	2.86884	0.0380114	0.0300366	0.0643667	0.0196308
ENSG00000004948.13	chr7	93424487	93574730	-	4042	ENSG00000004948.13	ENSG00000004948	protein_coding	CALCR	799	InGen	0.478857	7	ENST00000359558.6;ENST00000421592.5;ENST00000360249.8;ENST00000394441.5;ENST00000426151.5;ENST00000415529.2;ENST00000423724.5	15	11.7304	14.532	40.1155	36.1908	17.4399	4	3.6702	3.95717	5.36161	5.21687	4.20476	1.05196	2.27195	0.247584	1.2001	1.54667	3.08522	1.36161	2.67437	0.16923	0.0781173	0.242344	0.187227
ENSG00000158220.13	chr3	138434586	138481686	+	9816	ENSG00000158220.13	ENSG00000158220	protein_coding	ESYT3	83850	InGen	0.445838	7	ENST00000486831.5;ENST00000389567.8;ENST00000490835.5;ENST00000289135.4;ENST00000468103.1;ENST00000460133.1;ENST00000460325.1	31	36.7551	25.8347	85.2455	82.0913	39.2397	5	5.2386	4.74603	6.43038	6.37663	5.33055	1.05097	2.20725	0.584521	1.51888	1.13803	2.23347	1.43038	2.74985	-0.0168639	-0.153558	0.0651111	0.0378548
ENSG00000180011.6	chr18	75195108	75209348	-	8157	ENSG00000180011.6	ENSG00000180011	protein_coding	ZADH2	284273	InGen	0.580075	4	ENST00000322342.3;ENST00000537114.2;ENST00000582437.1;ENST00000581620.1	14	17.2045	15.3394	41.9959	55.6103	15.2599	3.90689	4.18623	4.03028	5.42613	5.82299	4.02325	1.04966	2.42494	-0.00703302	0.99482	1.63677	3.2323	1.51924	2.99971	-0.335016	-0.288873	-0.382176	-0.333998
ENSG00000179165.10	chr6	36390551	36442889	-	2108	ENSG00000179165.10	ENSG00000179165	protein_coding	PXT1	222659	InGen	0.029293	2	ENST00000454782.2;ENST00000619547.1	3	4.69215	10.4953	16.9237	10.5924	10.1733	2	2.50897	3.52298	4.1638	3.53511	3.48198	1.04965	2.07227	-0.0409995	0.969312	1.02614	2.25748	2.1638	5.64125	0.00591678	0.0559905	-0.0016933	-0.0365469
ENSG00000137834.14	chr15	66702228	66782848	+	8563	ENSG00000137834.14	ENSG00000137834	protein_coding	SMAD6	4091	InGen	2.58728	5	ENST00000288840.9;ENST00000612349.1;ENST00000557916.5;ENST00000559931.5;ENST00000558937.1	10	22.6787	28.2567	53.9052	52.9622	21.7999	3.45943	4.56552	4.8707	5.77887	5.75388	4.51095	1.04935	2.11153	-0.359743	0.771493	1.18836	2.33533	2.31944	5.39052	-0.124451	0.199183	-0.125065	-0.447471
ENSG00000065609.14	chr6	83552880	83709691	-	6651	ENSG00000065609.14	ENSG00000065609	protein_coding	SNAP91	9892	InGen	0.175331	22	ENST00000521485.5;ENST00000195649.10;ENST00000369694.6;ENST00000439399.6;ENST00000521743.5;ENST00000520302.5;ENST00000518312.5;ENST00000520213.5;ENST00000523448.5;ENST00000521616.5;ENST00000519133.1;ENST00000521931.5;ENST00000369691.5;ENST00000523780.1;ENST00000522248.5;ENST00000519779.5;ENST00000518309.6;ENST00000369690.6;ENST00000523484.6;ENST00000519825.5;ENST00000523585.5;ENST00000523199.1	11	19.5506	17.7614	40.7423	30.8946	29.7931	3.58496	4.36111	4.22969	5.38344	4.99524	4.94454	1.04915	2.09948	0.714844	1.67741	0.634131	1.58024	1.79848	3.70385	0.0486575	0.0424184	0.0383148	0.0652393
ENSG00000139567.12	chr12	51906908	51923361	+	5040	ENSG00000139567.12	ENSG00000139567	protein_coding	ACVRL1	94	InGen	0.143868	8	ENST00000551576.5;ENST00000388922.8;ENST00000547400.5;ENST00000550683.5;ENST00000419526.6;ENST00000552678.1;ENST00000547632.1;ENST00000550084.1	20	22.6787	20.9907	57.0393	49.4313	31.9731	4.39232	4.56552	4.45882	5.85896	5.65625	5.04322	1.04726	2.17442	0.584397	1.5232	1.09073	2.17964	1.46664	2.85196	0.016667	0.024817	-0.00127792	0.026462
ENSG00000073861.2	chr17	47733244	47746119	+	2614	ENSG00000073861.2	ENSG00000073861	protein_coding	TBX21	30009	InGen	0.0138885	2	ENST00000177694.1;ENST00000581328.1	31	36.7551	29.8714	105.93	98.8627	29.7931	5	5.2386	4.9482	6.74052	6.64187	4.94454	1.04671	2.40289	-0.00366125	0.997381	1.40327	2.68977	1.74052	3.4171	0.00284668	0.010969	0.0120978	-0.0145268
ENSG00000101188.4	chr20	62708837	62762771	+	4237	ENSG00000101188.4	ENSG00000101188	protein_coding	NTSR1	4923	InGen	0.0440215	2	ENST00000370501.3;ENST00000482259.1	28	32.845	25.0274	61.4269	83.8567	41.4197	4.85798	5.08087	4.70196	5.9641	6.40696	5.40666	1.04564	2.1742	0.704706	1.65498	1.32609	2.5531	1.10611	2.19382	0.0397769	0.00332507	0.094675	0.0213306
ENSG00000235821.1	chr6	29750729	29751148	-	420	ENSG00000235821.1	ENSG00000235821	processed_pseudogene	IFITM4P	NA	InGen	0.0778626	1	ENST00000441380.1	26	21.8967	27.4494	89.6331	65.32	24.7065	4.75489	4.51707	4.83032	6.50197	6.05137	4.68406	1.04504	2.38446	-0.146264	0.900075	1.53431	2.9831	1.74708	3.44743	-0.0196346	0	-0.0396999	-0.0192037
ENSG00000016082.14	chr5	51383391	51394738	+	2882	ENSG00000016082.14	ENSG00000016082	protein_coding	ISL1	3670	InGen	5.71689	3	ENST00000230658.11;ENST00000511384.1;ENST00000505475.3	9	7.82024	8.07334	20.6846	30.0119	9.4466	3.32193	3.14082	3.18163	4.4386	4.95475	3.38496	1.04464	2.41601	0.203327	1.1701	1.81393	3.83772	1.11667	2.29829	-0.0599371	0.00222668	-0.0868	-0.0952378
ENSG00000118733.16	chr1	101802574	101997030	-	4483	ENSG00000118733.16	ENSG00000118733	protein_coding	OLFM3	118427	InGen	0.130906	6	ENST00000370103.8;ENST00000536598.1;ENST00000338858.9;ENST00000465523.5;ENST00000462354.5;ENST00000468901.1	7	0.782024	7.26601	11.2825	7.06162	9.4466	3	0.833517	3.04719	3.61853	3.01107	3.38496	1.04462	1.8468	0.337771	1.30011	2.17755	9.02993	0.618531	1.61178	0.0205567	-0.0752814	0.101019	0.0359322
ENSG00000131771.13	chr17	39626740	39636626	+	4554	ENSG00000131771.13	ENSG00000131771	protein_coding	PPP1R1B	84152	InGen	1.24899	10	ENST00000580825.5;ENST00000254079.8;ENST00000582680.5;ENST00000579000.5;ENST00000394265.5;ENST00000394267.2;ENST00000580772.1;ENST00000583446.5;ENST00000492037.5;ENST00000580029.1	25	30.4989	23.4127	84.6187	68.8508	28.3398	4.70044	4.97723	4.60956	6.41985	6.1262	4.87479	1.04454	2.30396	0.265228	1.21045	1.14897	2.25748	1.71941	3.38475	-0.491695	-0.846952	-0.382798	-0.245336
ENSG00000120875.8	chr8	29333064	29350668	-	7257	ENSG00000120875.8	ENSG00000120875	protein_coding	DUSP4	1846	InGen	0.723381	2	ENST00000240100.6;ENST00000240101.2	18	39.1012	28.2567	89.6331	64.4373	31.9731	4.24793	5.32557	4.8707	6.50197	6.03204	5.04322	1.04434	2.17957	0.172523	1.13152	0.706467	1.64796	2.25404	4.97962	-0.0497266	-0.0861513	0.0569645	-0.119993
ENSG00000138135.6	chr10	89205629	89207314	-	1686	ENSG00000138135.6	ENSG00000138135	protein_coding	CH25H	9023	InGen	0.241325	1	ENST00000371852.3	13	17.2045	15.3394	38.8619	46.7832	18.1665	3.80735	4.18623	4.03028	5.31694	5.57843	4.26052	1.04401	2.27938	0.230239	1.18431	1.39221	2.71924	1.50958	2.98938	-0.0606282	-0.260801	0.0800917	-0.00117499
ENSG00000070159.13	chr9	109375466	109498313	-	9995	ENSG00000070159.13	ENSG00000070159	protein_coding	PTPN3	5774	InGen	0.397346	6	ENST00000447271.1;ENST00000412145.5;ENST00000446349.5;ENST00000262539.7;ENST00000374541.3;ENST00000497739.1	21	19.5506	13.7247	52.0248	40.6043	25.4332	4.45943	4.36111	3.88016	5.7286	5.37866	4.72428	1.04361	2.17525	0.844112	1.8531	1.01755	2.07688	1.26916	2.47737	0.0413802	-0.0257064	0.105514	0.0443327
ENSG00000112964.13	chr5	42423777	42721878	+	6610	ENSG00000112964.13	ENSG00000112964	protein_coding	GHR	2690	InGen	0.0685708	13	ENST00000230882.8;ENST00000615111.4;ENST00000620156.4;ENST00000513671.5;ENST00000505006.1;ENST00000618088.4;ENST00000612382.4;ENST00000612626.4;ENST00000537449.5;ENST00000511135.5;ENST00000357703.6;ENST00000622294.2;ENST00000513625.1	22	10.1663	19.376	31.9671	44.1351	29.7931	4.52356	3.48108	4.3488	5.04295	5.49618	4.94454	1.04341	2.05453	0.595736	1.53763	2.0151	4.34131	0.519391	1.45305	-0.0647018	-0.180943	-0.016151	0.00298892
ENSG00000229358.3	chr7	32580949	32761787	-	2594	ENSG00000229358.3	ENSG00000229358	unprocessed_pseudogene	DPY19L1P1	NA	InGen	0.419302	1	ENST00000417811.2	10	11.7304	8.07334	23.8186	26.4811	15.2599	3.45943	3.6702	3.18163	4.63335	4.78037	4.02325	1.0419	2.19971	0.841612	1.89016	1.11017	2.25748	1.17392	2.38186	0.140886	0.104587	0.174538	0.143534
ENSG00000109072.13	chr17	28367276	28373091	-	2427	ENSG00000109072.13	ENSG00000109072	protein_coding	VTN	7448	InGen	0.0419915	3	ENST00000226218.8;ENST00000539746.1;ENST00000542029.1	16	33.627	14.532	50.1444	65.32	22.5265	4.08746	5.11383	3.95717	5.6765	6.05137	4.55622	1.04188	2.15076	0.599042	1.55013	0.937545	1.94248	1.58904	3.13403	-0.0224809	-0.0194884	-0.021472	-0.0264823
ENSG00000125861.14	chr20	3659292	3663399	-	1517	ENSG00000125861.14	ENSG00000125861	protein_coding	GFRA4	64096	InGen	0.00450297	3	ENST00000290417.6;ENST00000319242.7;ENST00000477160.1	37	34.4091	31.486	107.184	97.0973	34.8798	5.24793	5.14605	5.02175	6.75734	6.61614	5.1651	1.04095	2.32432	0.14335	1.10778	1.47009	2.82185	1.50941	2.89686	0.00640124	0	0	0.0192037
ENSG00000184319.15	chr22	50756948	50801309	+	4250	ENSG00000184319.15	ENSG00000184319	transcribed_unprocessed_pseudogene	RPL23AP82	NA	InGen	0.919645	8	ENST00000496652.5;ENST00000467796.5;ENST00000462238.5;ENST00000463325.5;ENST00000494075.5;ENST00000423888.5;ENST00000480246.1;ENST00000427528.1	1	0.782024	2.422	5.01444	6.17892	1.45332	1	0.833517	1.77484	2.58843	2.84377	1.29474	1.03953	3.00823	-0.480104	0.60005	2.01025	7.90119	1.58843	5.01444	0.267676	0.454412	0.282417	0.0661975
ENSG00000196581.10	chr1	4654732	4792534	+	12405	ENSG00000196581.10	ENSG00000196581	protein_coding	AJAP1	55966	InGen	0.464993	3	ENST00000378190.7;ENST00000378191.4;ENST00000466761.1	19	28.1529	27.4494	49.5176	87.3876	31.2465	4.32193	4.86557	4.83032	5.65871	6.46577	5.01107	1.03925	2.25398	0.180744	1.13833	1.60021	3.10404	1.33679	2.60619	-1.07195	-1.02315	-0.933077	-1.25962
ENSG00000081059.19	chr5	134114711	134151865	+	10063	ENSG00000081059.19	ENSG00000081059	protein_coding	TCF7	6932	InGen	0.367597	24	ENST00000342854.9;ENST00000395029.5;ENST00000518887.5;ENST00000522653.5;ENST00000517851.5;ENST00000521639.5;ENST00000522375.5;ENST00000378560.8;ENST00000520958.5;ENST00000518915.5;ENST00000395023.5;ENST00000519447.5;ENST00000517741.5;ENST00000519165.1;ENST00000520652.5;ENST00000519037.5;ENST00000521970.1;ENST00000517478.1;ENST00000522561.5;ENST00000524342.5;ENST00000519238.1;ENST00000517855.5;ENS…	19	25.0248	23.4127	58.9197	57.3757	30.5198	4.32193	4.70181	4.60956	5.90496	5.8673	4.97819	1.03905	2.17706	0.368626	1.30356	1.16548	2.29275	1.58303	3.10104	-0.029297	-0.21257	-0.166624	0.291304
ENSG00000185532.15	chr10	50991358	52298350	+	7507	ENSG00000185532.15	ENSG00000185532	protein_coding	PRKG1	5592	InGen	2.61482	5	ENST00000373985.5;ENST00000373980.8;ENST00000373976.8;ENST00000401604.6;ENST00000373975.2	22	9.38429	10.4953	24.4454	30.8946	28.3398	4.52356	3.37633	3.52298	4.66933	4.99524	4.87479	1.03883	1.9981	1.35181	2.70023	1.61891	3.29216	0.145771	1.11115	0.095298	0.192905	0.0916319	0.00135703
ENSG00000135838.13	chr1	182789293	182830384	+	4975	ENSG00000135838.13	ENSG00000135838	protein_coding	NPL	80896	InGen	0.414334	12	ENST00000488424.5;ENST00000460690.5;ENST00000367554.7;ENST00000463899.5;ENST00000367555.5;ENST00000479721.5;ENST00000471010.1;ENST00000367553.5;ENST00000367552.6;ENST00000258317.6;ENST00000614468.1;ENST00000460179.1	9	8.60227	16.1467	26.9526	31.7773	14.5332	3.32193	3.26337	4.09986	4.80491	5.03462	3.95729	1.03722	2.17083	-0.142572	0.900075	1.77125	3.69406	1.48298	2.99474	0.0928337	-0.00764161	0.0770315	0.209111
ENSG00000102195.9	chrX	151176653	151181465	+	1951	ENSG00000102195.9	ENSG00000102195	protein_coding	GPR50	9248	InGen	0.129317	1	ENST00000218316.3	23	28.1529	16.1467	50.1444	50.314	38.5131	4.58496	4.86557	4.09986	5.6765	5.68128	5.30426	1.03722	2.06497	1.2044	2.3852	0.815716	1.78717	1.09154	2.18019	-0.161671	-0.20455	-0.140764	-0.139699
ENSG00000184557.4	chr17	78356778	78360077	-	2734	ENSG00000184557.4	ENSG00000184557	protein_coding	SOCS3	9021	InGen	7.89724	2	ENST00000330871.3;ENST00000587578.1	15	16.4225	33.1007	56.4125	50.314	26.8865	4	4.12288	5.09173	5.84329	5.68128	4.80149	1.03715	2.07077	-0.290236	0.812263	1.5584	3.06373	1.84329	3.76083	-0.0387467	0.0160203	-0.0128545	-0.119406
ENSG00000179673.4	chr17	46978156	46979248	-	1093	ENSG00000179673.4	ENSG00000179673	protein_coding	RPRML	388394	InGen	0.293312	1	ENST00000322329.4	12	19.5506	12.11	43.8764	42.3697	14.5332	3.70044	4.36111	3.7126	5.48788	5.43862	3.95729	1.03655	2.30824	0.244689	1.2001	1.07751	2.16718	1.78744	3.65636	0.161537	0.301521	-0.0388664	0.221956
ENSG00000171873.7	chr20	4220631	4249074	-	2790	ENSG00000171873.7	ENSG00000171873	protein_coding	ADRA1D	146	InGen	0.01379	2	ENST00000379453.5;ENST00000621688.1	38	32.845	29.064	79.6042	82.0913	50.1397	5.2854	5.08087	4.90997	6.33278	6.37663	5.67637	1.03651	2.12028	0.766404	1.72514	1.29575	2.49935	1.04738	2.09485	0.00144791	-0.0488285	0.0348565	0.0183157
ENSG00000112078.13	chr6	36442767	36491143	+	6239	ENSG00000112078.13	ENSG00000112078	protein_coding	KCTD20	222658	InGen	4.36438	10	ENST00000373731.6;ENST00000536244.5;ENST00000483557.5;ENST00000443316.2;ENST00000498267.5;ENST00000474988.5;ENST00000481911.5;ENST00000449081.6;ENST00000265344.8;ENST00000460983.1	3	4.69215	11.3027	17.5505	11.4751	9.4466	2	2.50897	3.6209	4.21339	3.64098	3.38496	1.03649	2.02541	-0.235939	0.835784	1.13201	2.44561	2.21339	5.85018	-0.0200525	0.0662201	0.010814	-0.137191
ENSG00000116396.14	chr1	110211343	110283100	+	25042	ENSG00000116396.14	ENSG00000116396	protein_coding	KCNC4	3749	InGen	0.2064	8	ENST00000489935.1;ENST00000469655.5;ENST00000369787.7;ENST00000413138.7;ENST00000438661.2;ENST00000412512.2;ENST00000459877.1;ENST00000636402.1	12	24.2427	26.642	40.7423	58.2584	30.5198	3.70044	4.6578	4.78879	5.38344	5.88895	4.97819	1.03451	2.05965	0.189394	1.14555	1.23115	2.40313	1.683	3.39519	0.121204	0.0526635	0.0894243	0.221526
ENSG00000269897.5	chr10	22316388	22329542	+	1904	ENSG00000269897.5	ENSG00000269897	protein_coding	COMMD3-BMI1	100532731	InGen	0.000336509	6	ENST00000475460.6;ENST00000602390.5;ENST00000489125.2;ENST00000463409.6;ENST00000417470.1;ENST00000602395.1	5	4.69215	4.03667	14.4165	10.5924	7.26662	2.58496	2.50897	2.33247	3.9464	3.53511	3.0473	1.03414	2.35094	0.714826	1.80015	1.02614	2.25748	1.36144	2.8833	0	0	0	0
ENSG00000100505.13	chr14	50975262	51096061	-	8945	ENSG00000100505.13	ENSG00000100505	protein_coding	TRIM9	114088	InGen	0.187407	6	ENST00000298355.7;ENST00000338969.9;ENST00000555170.1;ENST00000557456.5;ENST00000555933.1;ENST00000360392.4	13	23.4607	17.7614	40.1155	51.1968	24.7065	3.80735	4.6124	4.22969	5.36161	5.70589	4.68406	1.03404	2.1397	0.454369	1.39103	1.09349	2.18223	1.55426	3.08581	0.0178608	-0.0836461	0.0680481	0.0691804
ENSG00000169715.14	chr16	56625475	56627112	+	1052	ENSG00000169715.14	ENSG00000169715	protein_coding	MT1E	4493	InGen	19.8919	3	ENST00000306061.10;ENST00000568293.1;ENST00000330439.6	22	17.9866	25.8347	40.1155	80.3259	29.0665	4.52356	4.24691	4.74603	5.36161	6.34564	4.91008	1.03361	2.27142	0.164055	1.12509	2.09874	4.46589	0.838049	1.82343	-1.31447	-1.01952	-0.975546	-1.94836
ENSG00000232434.2	chr9	136844415	136848801	+	4387	ENSG00000232434.2	ENSG00000232434	protein_coding	C9orf172	389813	InGen	0.0811801	1	ENST00000436881.2	5	18.7686	14.532	32.5939	36.1908	11.6266	2.58496	4.30514	3.95717	5.07013	5.21687	3.65839	1.03271	2.09948	-0.298781	0.800067	0.911737	1.92827	2.48516	6.51877	-0.00519699	0.0104934	-0.0119249	-0.0141595
ENSG00000144191.11	chr2	98346155	98398601	+	4378	ENSG00000144191.11	ENSG00000144191	protein_coding	CNGA3	1261	InGen	0.0103565	5	ENST00000393504.5;ENST00000436404.6;ENST00000272602.6;ENST00000409937.1;ENST00000393503.2	34	43.0113	23.4127	85.8723	89.153	39.9664	5.12928	5.4598	4.60956	6.44082	6.4943	5.35637	1.03095	2.14084	0.746809	1.70704	1.0345	2.07278	1.31154	2.52566	0.00254203	0	0	0.00762609
ENSG00000205683.11	chr14	72619296	72894116	-	6889	ENSG00000205683.11	ENSG00000205683	protein_coding	DPF3	8110	InGen	0.0278041	16	ENST00000556509.5;ENST00000610283.4;ENST00000541685.5;ENST00000614862.4;ENST00000557704.5;ENST00000366353.8;ENST00000381216.8;ENST00000546183.1;ENST00000556891.5;ENST00000556997.5;ENST00000556238.5;ENST00000554594.1;ENST00000555781.5;ENST00000553608.1;ENST00000556902.5;ENST00000555469.1	16	24.2427	19.376	55.1588	59.1411	21.0732	4.08746	4.6578	4.3488	5.81144	5.91028	4.46422	1.03063	2.27065	0.115422	1.08759	1.25248	2.43954	1.72398	3.44743	-0.0305003	-0.0427844	-0.030548	-0.0181686
ENSG00000169242.11	chr1	155127460	155134857	+	2539	ENSG00000169242.11	ENSG00000169242	protein_coding	EFNA1	1942	InGen	5.57457	5	ENST00000368407.7;ENST00000368406.2;ENST00000469878.5;ENST00000474413.5;ENST00000497282.1	28	34.4091	21.798	75.2166	75.0297	33.4264	4.85798	5.14605	4.51084	6.25203	6.24849	5.10544	1.03037	2.1812	0.594608	1.53346	1.10244	2.18052	1.39405	2.68631	0.10304	0.109365	0.144509	0.0552444
ENSG00000144119.3	chr2	119156243	119158889	-	2043	ENSG00000144119.3	ENSG00000144119	protein_coding	C1QL2	165257	InGen	0.0599949	1	ENST00000272520.3	26	34.4091	33.1007	81.4847	103.276	31.2465	4.75489	5.14605	5.09173	6.36605	6.70427	5.01107	1.02957	2.31	-0.0806614	0.943981	1.55822	3.00142	1.61117	3.13403	0.0506861	0.0668002	0.0259174	0.0593407
ENSG00000072832.14	chr4	5748084	5893058	-	5823	ENSG00000072832.14	ENSG00000072832	protein_coding	CRMP1	1400	InGen	7.94834	6	ENST00000506216.5;ENST00000324989.11;ENST00000397890.6;ENST00000513911.5;ENST00000511535.1;ENST00000512574.1	28	33.627	27.4494	75.2166	105.042	29.0665	4.85798	5.11383	4.83032	6.25203	6.72849	4.91008	1.02949	2.34995	0.0797586	1.05891	1.61466	3.12372	1.39405	2.68631	-0.234001	-0.258856	-0.223753	-0.219394
ENSG00000105767.2	chr19	43622368	43639839	-	2246	ENSG00000105767.2	ENSG00000105767	protein_coding	CADM4	199731	InGen	3.93464	2	ENST00000222374.2;ENST00000593506.1	15	32.845	29.064	79.6042	54.7276	29.7931	4	5.08087	4.90997	6.33278	5.80032	4.94454	1.02893	2.13401	0.0345696	1.02509	0.719448	1.66624	2.33278	5.30695	0.275493	0.242036	0.273963	0.31048
ENSG00000071991.8	chr18	66501083	66604138	-	6864	ENSG00000071991.8	ENSG00000071991	protein_coding	CDH19	28513	InGen	0.00853424	5	ENST00000262150.6;ENST00000579658.5;ENST00000540086.5;ENST00000454642.3;ENST00000580157.2	1	2.34607	7.26601	6.26805	6.17892	7.99328	1	1.74247	3.04719	2.86157	2.84377	3.16885	1.02817	1.92613	0.121656	1.10009	1.1013	2.63373	1.86157	6.26805	0.00568939	-0.000716369	0.0308304	-0.0130459
ENSG00000171132.13	chr2	45651345	46187990	+	9908	ENSG00000171132.13	ENSG00000171132	protein_coding	PRKCE	5581	InGen	0.149644	15	ENST00000421201.1;ENST00000306156.7;ENST00000462720.6;ENST00000480453.5;ENST00000476675.5;ENST00000467135.5;ENST00000472021.1;ENST00000497602.1;ENST00000485176.1;ENST00000489067.1;ENST00000394874.1;ENST00000469753.5;ENST00000480633.1;ENST00000498388.1;ENST00000494472.1	16	24.2427	18.5687	50.1444	71.4989	18.1665	4.08746	4.6578	4.29048	5.6765	6.17989	4.26052	1.02706	2.37726	-0.0299573	0.978343	1.52209	2.94929	1.58904	3.13403	-0.0786923	0.0300913	-0.084992	-0.181176
ENSG00000115738.9	chr2	8678845	8684453	+	2205	ENSG00000115738.9	ENSG00000115738	protein_coding	ID2	3398	InGen	27.5373	4	ENST00000234091.8;ENST00000396290.1;ENST00000331129.3;ENST00000472142.1	12	13.2944	14.532	28.833	32.66	23.2532	3.70044	3.83738	3.95717	4.89884	5.07296	4.6001	1.02564	2.12789	0.642928	1.60013	1.23558	2.45667	1.1984	2.40275	-0.0708472	-0.121108	-0.0871578	-0.00427619
ENSG00000073670.13	chr17	44759031	44781846	+	4770	ENSG00000073670.13	ENSG00000073670	protein_coding	ADAM11	4185	InGen	0.451825	5	ENST00000200557.10;ENST00000355638.8;ENST00000535346.5;ENST00000587773.1;ENST00000588363.1	33	43.7934	30.6787	98.4084	108.572	36.3331	5.08746	5.48521	4.98544	6.6353	6.77574	5.22238	1.0251	2.26397	0.236941	1.18431	1.29053	2.4792	1.54783	2.98207	0.0675854	0.0804671	-0.014996	0.137285
ENSG00000068137.14	chr17	42667914	42676994	-	4803	ENSG00000068137.14	ENSG00000068137	protein_coding	PLEKHH3	79990	InGen	1.34333	9	ENST00000591476.5;ENST00000591196.5;ENST00000591022.5;ENST00000456950.6;ENST00000591490.5;ENST00000293349.10;ENST00000592974.5;ENST00000591544.1;ENST00000587627.1	10	21.1147	24.22	38.2351	45.0178	27.6131	3.45943	4.46693	4.6565	5.29407	5.52412	4.83861	1.02465	2.00355	0.182108	1.1401	1.05719	2.13207	1.83464	3.82351	-0.0750665	-0.137128	0.0290432	-0.117115
ENSG00000128310.2	chr22	37823382	37825495	+	1157	ENSG00000128310.2	ENSG00000128310	protein_coding	GALR3	8484	InGen	0.0328822	1	ENST00000249041.2	17	26.5888	17.7614	78.3506	46.7832	19.6199	4.16993	4.78601	4.22969	6.31017	5.57843	4.36596	1.02298	2.35947	0.136271	1.10464	0.792421	1.75951	2.14024	4.60886	0.0541057	-0.00169879	0.0534007	0.110615
ENSG00000176381.5	chr6	166305300	166308448	-	3149	ENSG00000176381.5	ENSG00000176381	protein_coding	PRR18	285800	InGen	0.0486383	2	ENST00000322583.4;ENST00000529616.1	21	23.4607	20.9907	70.2022	58.2584	22.5265	4.45943	4.6124	4.45882	6.15385	5.88895	4.55622	1.02279	2.30686	0.0973942	1.07317	1.27655	2.48323	1.69442	3.34296	-0.0361145	-0.0618907	-0.0304204	-0.0160323
ENSG00000176842.14	chr16	54930862	54934485	+	2845	ENSG00000176842.14	ENSG00000176842	protein_coding	IRX5	10265	InGen	0.112708	5	ENST00000394636.8;ENST00000560154.5;ENST00000620085.1;ENST00000320990.9;ENST00000558597.1	15	18.7686	22.6054	57.0393	65.32	15.2599	4	4.30514	4.56104	5.85896	6.05137	4.02325	1.02246	2.44118	-0.537797	0.675056	1.74623	3.48028	1.85896	3.80262	0.0106249	-0.0248279	-0.0972619	0.153965
ENSG00000179058.6	chr9	129612225	129620776	-	1620	ENSG00000179058.6	ENSG00000179058	protein_coding	C9orf50	375759	InGen	0.00697938	2	ENST00000372478.4;ENST00000619117.1	13	25.0248	20.9907	45.13	51.1968	26.8865	3.80735	4.70181	4.45882	5.52763	5.70589	4.80149	1.02234	2.08781	0.342673	1.28088	1.00407	2.04584	1.72028	3.47154	0.00602146	0	0	0.0180644
ENSG00000113763.10	chr5	176810477	176880895	+	4356	ENSG00000113763.10	ENSG00000113763	protein_coding	UNC5A	90249	InGen	0.228736	3	ENST00000329542.8;ENST00000513890.1;ENST00000509580.1	34	40.6653	22.6054	96.528	82.974	34.1531	5.12928	5.38077	4.56104	6.60774	6.39187	5.13558	1.02137	2.1965	0.574537	1.51084	1.0111	2.04042	1.47846	2.83906	0.178134	-0.0521861	0.144021	0.442567
ENSG00000127528.5	chr19	16324817	16327874	+	2018	ENSG00000127528.5	ENSG00000127528	protein_coding	KLF2	10365	InGen	0.0554835	2	ENST00000248071.5;ENST00000592003.1	26	32.063	21.798	67.0681	96.2146	24.7065	4.75489	5.04715	4.51084	6.08891	6.6031	4.68406	1.02107	2.35395	0.173224	1.13343	1.55596	3.0008	1.33402	2.57954	0.0710938	0.147128	0.0760181	-0.00986462
ENSG00000161905.12	chr17	4630902	4642294	-	3404	ENSG00000161905.12	ENSG00000161905	protein_coding	ALOX15	246	InGen	0.150649	7	ENST00000570836.5;ENST00000293761.7;ENST00000574640.1;ENST00000576572.1;ENST00000572265.1;ENST00000573740.1;ENST00000576394.1	16	10.1663	16.954	38.2351	56.493	11.6266	4.08746	3.48108	4.16624	5.29407	5.84531	3.65839	1.021	2.46646	-0.507842	0.685772	2.36423	5.55688	1.20661	2.38969	0.152517	0.0818059	0.100169	0.275577
ENSG00000142208.15	chr14	104769349	104795751	-	11162	ENSG00000142208.15	ENSG00000142208	protein_coding	AKT1	207	InGen	3.83273	19	ENST00000554581.5;ENST00000407796.6;ENST00000349310.7;ENST00000610370.1;ENST00000553506.5;ENST00000557552.1;ENST00000402615.6;ENST00000555528.5;ENST00000555458.5;ENST00000554192.5;ENST00000544168.5;ENST00000554585.5;ENST00000554848.5;ENST00000554826.1;ENST00000556836.1;ENST00000555380.1;ENST00000555926.1;ENST00000557494.1;ENST00000553797.1	17	32.063	23.4127	63.3073	61.7892	29.0665	4.16993	5.04715	4.60956	6.00691	5.97244	4.91008	1.02094	2.1271	0.300524	1.24148	0.925299	1.92712	1.83699	3.72396	-0.247861	-0.243862	-0.1785	-0.321221
ENSG00000155093.17	chr7	157539056	158587788	-	4833	ENSG00000155093.17	ENSG00000155093	protein_coding	PTPRN2	5799	InGen	0.183721	5	ENST00000389413.7;ENST00000409483.5;ENST00000389416.8;ENST00000389418.8;ENST00000404321.3	41	53.1776	33.908	97.7816	106.807	61.0396	5.39232	5.75963	5.12549	6.62617	6.75231	5.95512	1.01872	2.07383	0.829629	1.80015	0.992681	2.00849	1.23385	2.38492	-0.0123853	0.109712	-0.138058	-0.0088093
ENSG00000164161.9	chr4	144646021	144745271	+	12074	ENSG00000164161.9	ENSG00000164161	protein_coding	HHIP	64399	InGen	0.137325	8	ENST00000296575.7;ENST00000434550.2;ENST00000505891.5;ENST00000511314.5;ENST00000515080.1;ENST00000509630.1;ENST00000512791.1;ENST00000503090.1	11	26.5888	19.376	47.0104	55.6103	19.6199	3.58496	4.78601	4.3488	5.58527	5.82299	4.36596	1.01815	2.14589	0.0171622	1.01258	1.03698	2.09149	2.00031	4.27367	-0.101777	-0.136846	-0.162855	-0.00562821
ENSG00000089692.8	chr12	6772512	6778455	+	3056	ENSG00000089692.8	ENSG00000089692	protein_coding	LAG3	3902	InGen	0.1386	4	ENST00000538079.1;ENST00000441671.6;ENST00000203629.2;ENST00000541049.1	19	47.7035	28.2567	59.5465	83.8567	45.053	4.32193	5.60595	4.8707	5.91997	6.40696	5.52522	1.01786	1.98458	0.654529	1.59442	0.801005	1.75788	1.59804	3.13403	0.248153	0.190214	0.0773852	0.476861
ENSG00000010310.8	chr19	45668244	45683724	+	4736	ENSG00000010310.8	ENSG00000010310	protein_coding	GIPR	2696	InGen	0.0593741	8	ENST00000590918.5;ENST00000263281.7;ENST00000304207.12;ENST00000585889.1;ENST00000591322.1;ENST00000588816.1;ENST00000591224.1;ENST00000593127.1	23	14.8585	19.376	45.13	50.314	26.1598	4.58496	3.98718	4.3488	5.52763	5.68128	4.7634	1.01712	2.12466	0.414601	1.35011	1.6941	3.38622	0.94267	1.96217	0.0155912	0.0276697	0.0310269	-0.0119232
ENSG00000111186.12	chr12	1529891	1647243	+	4305	ENSG00000111186.12	ENSG00000111186	protein_coding	WNT5B	81029	InGen	1.49751	10	ENST00000539198.5;ENST00000545811.5;ENST00000537031.5;ENST00000538854.1;ENST00000310594.7;ENST00000397196.6;ENST00000543563.1;ENST00000543071.5;ENST00000542408.1;ENST00000545747.1	47	46.1394	35.5227	111.571	158.886	37.0597	5.58496	5.55886	5.19072	6.8147	7.3209	5.25019	1.01708	2.39012	0.0594719	1.04327	1.76204	3.44362	1.22973	2.37386	-0.334758	-0.357612	-0.297824	-0.348837
ENSG00000180660.7	chr13	35474182	35477209	-	3028	ENSG00000180660.7	ENSG00000180660	protein_coding	MAB21L1	4081	InGen	0.0102722	1	ENST00000379919.5	11	32.845	13.7247	31.9671	60.9065	23.2532	3.58496	5.08087	3.88016	5.04295	5.95202	4.6001	1.01636	2.01715	0.719937	1.69426	0.871147	1.85436	1.45799	2.9061	0	0	0	0
ENSG00000174576.8	chr11	66421004	66426707	+	3424	ENSG00000174576.8	ENSG00000174576	protein_coding	NPAS4	266743	InGen	0.10794	3	ENST00000311034.6;ENST00000525148.1;ENST00000524617.1	33	32.063	13.7247	58.2929	68.8508	31.9731	5.08746	5.04715	3.88016	5.88979	6.1262	5.04322	1.01481	2.01956	1.16305	2.32961	1.07906	2.14736	0.802324	1.76645	0.088764	-0.0194096	-0.0340363	0.319738
ENSG00000213145.9	chr14	105486317	105488947	+	2485	ENSG00000213145.9	ENSG00000213145	protein_coding	CRIP1	1396	InGen	0.00862145	6	ENST00000496700.5;ENST00000330233.11;ENST00000409393.6;ENST00000392531.3;ENST00000460900.1;ENST00000461556.1	40	69.6002	30.6787	107.81	159.769	42.1464	5.35755	6.1416	4.98544	6.76567	7.32885	5.43117	1.0137	2.20793	0.445726	1.3738	1.18725	2.29553	1.40812	2.69526	-1.03918	-0.798823	-1.11398	-1.20473
ENSG00000152315.4	chr14	90061765	90185857	+	2522	ENSG00000152315.4	ENSG00000152315	protein_coding	KCNK13	56659	InGen	0.520943	1	ENST00000282146.4	23	32.063	27.4494	67.6949	84.7395	30.5198	4.58496	5.04715	4.83032	6.10213	6.42189	4.97819	1.01326	2.21729	0.147861	1.11186	1.37474	2.64291	1.51717	2.94326	-0.00919646	-0.078527	0.0920763	-0.0411387
ENSG00000174669.11	chr11	66362521	66372214	-	2720	ENSG00000174669.11	ENSG00000174669	protein_coding	SLC29A2	3177	InGen	4.71177	7	ENST00000311161.11;ENST00000357440.6;ENST00000540386.5;ENST00000619145.4;ENST00000544554.5;ENST00000541567.5;ENST00000546034.1	9	14.8585	13.7247	25.0722	24.7157	27.6131	3.32193	3.98718	3.88016	4.70444	4.68458	4.83861	1.01278	2.05946	0.958441	2.01193	0.697395	1.66341	1.38251	2.7858	0.0690118	0.0949392	-0.102572	0.214668
ENSG00000115756.12	chr2	10302889	10427617	+	6237	ENSG00000115756.12	ENSG00000115756	protein_coding	HPCAL1	3241	InGen	0.507572	8	ENST00000423674.5;ENST00000307845.7;ENST00000381765.7;ENST00000419810.6;ENST00000622018.4;ENST00000613496.4;ENST00000620771.4;ENST00000422133.1	16	25.8068	24.22	47.6372	63.5546	29.0665	4.08746	4.74453	4.6565	5.60399	6.01245	4.91008	1.01268	2.12426	0.253585	1.2001	1.26792	2.46271	1.51652	2.97732	-0.298116	-0.288315	-0.358201	-0.247831
ENSG00000162068.1	chr16	2471499	2474145	+	1986	ENSG00000162068.1	ENSG00000162068	protein_coding	NTN3	4917	InGen	0.0679034	1	ENST00000293973.1	22	35.1911	29.064	78.3506	102.394	23.9798	4.52356	5.17756	4.90997	6.31017	6.692	4.64269	1.01126	2.37347	-0.267275	0.825069	1.51444	2.90964	1.78661	3.56139	0.052044	0.0232979	0.0433559	0.0894783
ENSG00000179242.15	chr20	61252426	61940617	+	7351	ENSG00000179242.15	ENSG00000179242	protein_coding	CDH4	1002	InGen	0.315738	3	ENST00000614565.4;ENST00000611855.4;ENST00000543233.2	31	34.4091	24.22	59.5465	85.6222	43.5997	5	5.14605	4.6565	5.91997	6.43666	5.47896	1.01102	2.10611	0.822464	1.80015	1.29062	2.48836	0.919971	1.92085	-0.14671	-0.342749	-0.15403	0.0566488
ENSG00000143499.13	chr1	214281102	214337131	+	4889	ENSG00000143499.13	ENSG00000143499	protein_coding	SMYD2	56950	InGen	2.16396	6	ENST00000491455.5;ENST00000471645.5;ENST00000460580.5;ENST00000366957.9;ENST00000484459.1;ENST00000416415.2	16	17.2045	16.954	43.8764	32.66	29.0665	4.08746	4.18623	4.16624	5.48788	5.07296	4.91008	1.01034	2.10538	0.743848	1.71443	0.886737	1.89834	1.40042	2.74227	-0.505775	-0.525729	-0.495783	-0.495813
ENSG00000110675.12	chr11	107591091	107666779	+	5856	ENSG00000110675.12	ENSG00000110675	protein_coding	ELMOD1	55531	InGen	0.165145	7	ENST00000531234.5;ENST00000265840.11;ENST00000443271.2;ENST00000524378.5;ENST00000529675.1;ENST00000527036.1;ENST00000534236.1	16	21.1147	15.3394	48.264	45.0178	21.0732	4.08746	4.46693	4.03028	5.62246	5.52412	4.46422	1.00871	2.1801	0.433944	1.3738	1.05719	2.13207	1.535	3.0165	-0.0718684	-0.175117	-0.0796192	0.0391315
ENSG00000176194.17	chr18	12254319	12277595	+	1852	ENSG00000176194.17	ENSG00000176194	protein_coding	CIDEA	1149	InGen	0.146519	4	ENST00000320477.9;ENST00000522713.5;ENST00000521296.5;ENST00000520620.1	34	47.7035	28.2567	101.542	121.813	31.2465	5.12928	5.60595	4.8707	6.68008	6.94032	5.01107	1.00851	2.3154	0.140373	1.10581	1.33437	2.55354	1.55079	2.98654	-0.126006	-0.15211	-0.0647449	-0.161162
ENSG00000133101.9	chr13	36431520	36442882	+	2400	ENSG00000133101.9	ENSG00000133101	protein_coding	CCNA1	8900	InGen	0.86079	4	ENST00000630422.2;ENST00000440264.5;ENST00000255465.6;ENST00000625767.1	25	28.9349	16.954	55.1588	69.7335	27.6131	4.70044	4.90376	4.16624	5.81144	6.14432	4.83861	1.00798	2.15133	0.672371	1.62871	1.24057	2.41001	1.111	2.20635	-0.33822	-0.314347	-0.33333	-0.366982
ENSG00000057252.12	chr1	179293714	179358680	+	7005	ENSG00000057252.12	ENSG00000057252	protein_coding	SOAT1	6646	InGen	1.12842	4	ENST00000539888.5;ENST00000540564.5;ENST00000367619.7;ENST00000426956.1	16	19.5506	16.1467	61.4269	39.7216	18.1665	4.08746	4.36111	4.09986	5.9641	5.34772	4.26052	1.00797	2.30796	0.16066	1.12509	0.986614	2.03173	1.87663	3.83918	0.00538186	0.0503163	-0.0221222	-0.0120485
ENSG00000196597.11	chr9	96816472	96875623	-	4622	ENSG00000196597.11	ENSG00000196597	protein_coding	ZNF782	158431	InGen	1.34681	8	ENST00000481138.5;ENST00000535338.5;ENST00000289032.12;ENST00000466833.5;ENST00000478850.5;ENST00000430274.6;ENST00000498811.1;ENST00000485322.1	11	14.8585	11.3027	33.2207	29.1292	17.4399	3.58496	3.98718	3.6209	5.0968	4.91309	4.20476	1.0072	2.14713	0.583856	1.54299	0.925909	1.96044	1.51183	3.02006	-0.00999804	-0.130355	0.025719	0.0746415
ENSG00000221890.2	chr22	38818452	38843982	-	5784	ENSG00000221890.2	ENSG00000221890	protein_coding	NPTXR	23467	InGen	0.387096	1	ENST00000333039.2	24	32.845	22.6054	70.2022	78.5605	27.6131	4.64386	5.08087	4.56104	6.15385	6.31398	4.83861	1.00689	2.21995	0.277563	1.22153	1.23311	2.39186	1.50999	2.92509	-0.0732564	-0.199712	-0.15265	0.132593
ENSG00000179008.8	chr14	60396469	60515543	-	3464	ENSG00000179008.8	ENSG00000179008	protein_coding	C14orf39	317761	InGen	0.214855	5	ENST00000498565.5;ENST00000321731.7;ENST00000557138.5;ENST00000555476.5;ENST00000556799.1	13	14.0764	16.1467	42.6227	46.7832	13.0799	3.80735	3.91422	4.09986	5.44701	5.57843	3.81557	1.00652	2.37109	-0.284292	0.810068	1.66421	3.32351	1.63965	3.27867	0.0755265	0.345391	-0.0282599	-0.0905518
ENSG00000162722.8	chr1	247857199	247878205	+	3225	ENSG00000162722.8	ENSG00000162722	protein_coding	TRIM58	25893	InGen	0.269401	1	ENST00000366481.3	34	17.2045	15.3394	37.6083	42.3697	49.413	5.12928	4.18623	4.03028	5.27084	5.43862	5.65572	1.00646	1.94445	1.62544	3.22132	1.25239	2.46271	0.141556	1.10613	-0.0926887	-0.188266	-0.182601	0.0928014
ENSG00000178457.3	chr21	28013363	28023233	+	607	ENSG00000178457.3	ENSG00000178457	lincRNA	LINC00314	246705	InGen	0	1	ENST00000324988.3	0	0	1.61467	1.88042	0.882703	2.90665	0	0	1.38663	1.52628	0.912805	1.96593	1.00613	3.51141	0.579303	1.80015	0.912805	Inf	1.52628	Inf	0	0	0	0
ENSG00000112039.3	chr6	35452361	35467103	+	2554	ENSG00000112039.3	ENSG00000112039	protein_coding	FANCE	2178	InGen	4.46828	1	ENST00000229769.2	6	9.38429	14.532	18.8042	27.3638	15.2599	2.80735	3.37633	3.95717	4.30773	4.82598	4.02325	1.00537	2.05332	0.0660725	1.05009	1.44965	2.91591	1.50038	3.13403	0.103474	0.0790087	0.155955	0.075458
ENSG00000206560.11	chr3	15667236	15859771	-	11276	ENSG00000206560.11	ENSG00000206560	protein_coding	ANKRD28	23243	InGen	5.18248	15	ENST00000624145.3;ENST00000399451.6;ENST00000412318.5;ENST00000498713.1;ENST00000497037.5;ENST00000479043.1;ENST00000451422.1;ENST00000463533.1;ENST00000498524.5;ENST00000462657.1;ENST00000492895.1;ENST00000476472.5;ENST00000460278.5;ENST00000439830.5;ENST00000461696.1	7	10.9483	9.68801	17.5505	18.5368	21.7999	3	3.57874	3.41792	4.21339	4.28812	4.51095	1.00527	2.0946	1.09303	2.25019	0.709381	1.69311	1.21339	2.50722	0.0609268	-0.0346487	0.0579271	0.159502
ENSG00000101336.12	chr20	32052188	32101856	+	3092	ENSG00000101336.12	ENSG00000101336	protein_coding	HCK	3055	InGen	0.290973	10	ENST00000534862.5;ENST00000538448.5;ENST00000375862.6;ENST00000486475.5;ENST00000629881.2;ENST00000262651.3;ENST00000520553.5;ENST00000518730.5;ENST00000375852.2;ENST00000470092.1	24	19.5506	22.6054	75.8434	45.9005	26.1598	4.64386	4.36111	4.56104	6.26385	5.55153	4.7634	1.00426	2.23568	0.202359	1.15724	1.19042	2.34778	1.61999	3.16014	0.11301	0.120743	0.0398813	0.178407
ENSG00000157766.15	chr15	88803443	88875354	+	10908	ENSG00000157766.15	ENSG00000157766	protein_coding	ACAN	176	InGen	0.13186	9	ENST00000439576.6;ENST00000617301.4;ENST00000558207.5;ENST00000559004.5;ENST00000352105.11;ENST00000561243.5;ENST00000560601.1;ENST00000558704.1;ENST00000558604.1	26	32.063	29.8714	83.9919	83.8567	29.7931	4.75489	5.04715	4.9482	6.40925	6.40696	4.94454	1.00351	2.24761	-0.00366125	0.997381	1.35981	2.61538	1.65437	3.23046	-0.00501381	-0.0490532	-0.040258	0.0742698
ENSG00000088882.7	chr20	2794069	2800637	-	2391	ENSG00000088882.7	ENSG00000088882	protein_coding	CPXM1	56265	InGen	5.28495	1	ENST00000380605.2	18	35.9731	32.2934	72.0826	65.32	37.7864	4.24793	5.2084	5.05716	6.19146	6.05137	5.27748	1.00227	2.03079	0.220316	1.1701	0.842967	1.8158	1.94353	4.00459	0.225922	0.365872	0.0581114	0.253783
[truncated: 16,819 more rows]
