# Supplementary material for: Individual variation in the emergence of anterior-to-posterior neural fates from human pluripotent stem cells
Source: Stem Cell Reports. 2024 Aug 15;19(9):1336–50. doi: 10.1016/j.stemcr.2024.07.004 (PMC11411333; doi:10.1016/j.stemcr.2024.07.004)
Supplement: Table S4. Gene sets used to explore pluripotency states and anterior-to-posterior bias in NextGen hiPSC library dataset, related to Figure 6 — Sheet 1: gene weights of PC3 of mouse mid-streak embryo data. Sheet 2: values of retinoic acid response genes in PC1 and PC2 of NextGen RNA-seq data. Sheet 3: gene weights of PC1 of mouse ESC and EpiSC data. [file mmc5.xlsx]

## Sheet: Table S4-1
Supplemental Table S4-1. Gene weights of PC3 of mouse mid-streak embryo data
GeneSymbol	PC1	PC2	PC3	PC4	PC5	PC6	PC7	PC8	PC9	PC10
Utf1	0.0045618	0.00370225	0.0696474	-0.0042708	-0.0108594	-0.00620586	-0.0010278	0.00442614	-0.012537	0.0050505
Pou3f1	0.00974258	-0.00378366	0.0640372	-0.00695045	-0.00181059	-0.00632476	-0.00382295	-0.00615586	-0.0129541	0.00578162
2610528J11Rik	-0.00290952	-0.000544751	0.0639331	0.0232472	0.00417806	0.0146048	-0.00194789	0.0016587	0.000612359	0.0233721
Slc35d3	-0.00454908	-0.00519346	0.0607348	0.0131333	-0.00939574	0.00727549	-0.00571279	0.00425441	-0.000594828	0.012021
Crb3	0.00364182	-0.00841042	0.059935	0.00598776	0.013292	0.0141095	-0.00584904	-0.0301725	0.0112855	0.00739992
Uchl1	0.0038575	-0.00330073	0.0598975	0.00041026	0.0136815	0.000189772	0.000464326	-0.0217266	-0.00924738	0.00728095
Slc7a3	0.00041084	-0.00253747	0.0591612	0.00580041	0.00387116	0.00452588	0.00119188	0.00406829	-0.0221836	0.00817688
Pla2g10	-0.000590515	-0.00117642	0.0571041	0.0281013	-0.00700401	-0.0179972	-0.00550247	-0.00577442	0.00704189	0.000286143
Sox2	0.00663663	-0.00415537	0.0535842	-0.00105069	-0.00299765	-0.00547507	-0.00947486	-0.00593938	0.0126873	-0.0124411
1700019D03Rik	-0.0165307	-0.0177661	0.0528768	-0.0115648	0.00818197	0.0407864	0.0079545	-0.0247377	0.0176286	0.0186192
Gm19705	-0.00353693	0.00521163	0.0503318	-0.00547901	-0.00757156	0.00939712	0.00455572	0.0175006	-0.00361695	0.0215613
Foxd3	0.00373106	0.0044288	0.0501638	-0.0182213	-0.0154413	-0.0265522	-0.0106775	0.00635098	-0.0193048	0.0109975
Cldn4	0.000135252	-0.000248899	0.0489237	-0.00318213	-0.00420131	0.0105265	-0.0085155	0.00763587	-0.00288696	0.00686548
Smagp	-0.00762718	0.0073408	0.0471536	-0.0101345	-0.012284	0.00144264	-0.00318918	-0.00417307	-0.0061548	-0.00447359
Marveld3	-0.000428346	-0.00538209	0.0463341	-0.0147669	-0.00593628	0.00213209	-0.00680905	-0.00569609	0.00835593	0.00188584
Eras	-0.0154162	0.00836409	0.0457077	0.00452126	-0.00863643	-0.030635	-0.0304988	-0.00316407	-0.0161066	-0.0254404
Syt11	0.0086985	-0.0104727	0.0434721	-0.00290104	0.00477367	0.00364366	0.00404557	-0.000371552	-0.00338735	-0.010124
Sox3	0.000123847	0.00315665	0.0422781	-0.00933386	-0.00404752	0.00670491	0.0108921	-0.00534497	-0.00576906	-0.0083972
Enpp3	-0.00620416	0.00370222	0.0421769	-0.0120616	-0.017239	-0.0176728	-0.00173259	-0.00621314	-0.00885342	-0.00590627
Grp	-0.00171935	0.00264656	0.0420495	-0.00914145	-0.00357564	0.0102201	-0.00899389	0.0049707	-0.00869244	0.0100213
2410007B07Rik	0.000155148	0.00708082	0.0402954	0.00367704	0.0137806	0.013888	0.0192296	-0.00242924	0.00767078	-0.00355597
Myrf	0.00331631	-0.00430922	0.0394078	0.00724468	-0.00774422	0.00665236	-0.000448265	-0.00700778	-0.00794209	0.00134619
Calca	-0.0160838	0.00859789	0.0391965	-0.000124798	-0.00732955	-0.0192328	0.00510149	-0.00788284	-0.00527578	-0.0100173
Enpp2	0.00532953	-0.00759335	0.0387003	-0.0190858	0.00394581	0.00797668	0.0098473	-0.000610757	0.00150276	0.0235156
Rln3	-0.0118933	0.00192665	0.0385274	-0.0145198	0.00374627	0.00921085	0.0150161	0.0316254	0.0311903	0.00213508
Mtap7d3	0.00143625	-0.0022446	0.0384075	0.00115021	0.00969874	-0.00248887	-0.00367305	0.00353278	-0.00620458	-0.0175333
Penk	-0.0131942	0.0025685	0.0383263	0.00576593	-0.013087	-0.0188053	0.0135357	-0.0100757	-0.0106121	0.000284729
Sfrp1	0.00146874	-0.00555556	0.0382962	0.0109971	0.00212881	-0.011367	-0.00141842	-0.0126074	-0.00187748	0.00314942
Fam178b	-0.00408062	0.00957056	0.0381402	0.0190078	0.00784721	-0.00131807	-0.0284684	0.00266942	-0.00502903	-0.00146553
Ramp3	-0.00772337	0.000714769	0.0374328	-0.00706616	0.00599691	0.0335929	0.00369649	0.000713377	0.0101768	-0.00261627
Samd10	-0.00347189	0.00255363	0.0373228	0.0179651	-0.00107304	-0.00321427	0.00299203	-0.0154938	0.00595059	-0.00626015
Pcdh1	0.00648892	-0.0102854	0.0372807	-0.00430812	0.00519922	0.0039771	0.00589595	-0.00217696	-0.00495587	0.00443303
Rasgrp2	-0.0076539	0.00320715	0.0372674	0.00737092	0.0153781	0.00513415	-0.0013578	-0.00507439	0.01125	-0.019895
Mir692-1	0.032041	0.0310356	0.0362313	-0.00676005	-0.000860819	-0.00540232	0.00482995	0.0297407	0.0225791	0.0185418
Slc27a2	-0.00436664	0.00454204	0.0358184	0.0209825	-0.011883	-0.0139118	-0.0144639	0.00621811	0.0117433	-0.00412927
Enc1	-0.00168429	-0.00279944	0.0355347	0.00415447	0.00384765	-0.00476525	-0.0148715	0.00988204	0.0028009	0.00847305
Cbx7	0.00274056	-0.00643928	0.0353614	-0.00201761	0.0074685	-0.00108053	0.00718886	0.00760439	-0.00321596	0.00435898
Slc1a3	4.43358e-05	-0.00716938	0.0352344	-0.00734351	0.00500216	-0.0145756	-0.00382937	0.0163436	-0.00892814	-0.00862028
Cldn7	0.00325165	-0.00478242	0.034714	-0.00281165	-0.0051673	0.0102875	0.00377222	0.00621575	0.00849994	-0.0114831
Dtx1	-0.00155625	-0.0101091	0.0346789	-0.0041374	-0.00315922	0.019335	0.00896908	-0.0114074	-0.000803978	0.010118
Cldn6	-0.00333106	-0.00418501	0.0345515	0.00411962	-0.00344238	0.0109891	0.00598889	0.00277687	0.00230322	-0.00829665
Grb7	0.00176178	-0.00129456	0.0345397	-0.00353337	-0.0165392	0.000831012	-0.00155294	0.00435793	0.00402375	0.00892259
AF357425	0.0400954	0.0951466	0.0345037	-0.0519899	0.022824	-0.00919133	0.0196916	0.00261092	-0.0049692	-0.0152454
Zfp462	0.004428	-0.0115334	0.0341515	-0.0138594	0.00255039	-0.0102412	-0.00450078	0.00871788	-0.00674076	0.00120815
Atp6v0e2	-0.00211671	-0.00251105	0.033953	-0.0214513	0.00544686	0.00655372	0.00262417	-0.0265023	0.00401133	-0.028032
Otx2	-0.00718454	0.0157438	0.0336783	0.00169201	0.00298874	-0.0229475	-0.000824324	0.00765557	-0.0262915	0.00797097
Sall2	0.000152338	-0.00683126	0.0336512	0.0123167	-0.00232927	0.00427198	0.00596033	0.00170693	0.00414535	-0.00250056
Mt2	-0.000370096	0.000623725	0.0336266	0.0101456	-0.0139008	-0.0155542	0.0410013	0.00585224	0.00271893	-0.0187192
Acsl4	-0.00857544	-0.00169614	0.0336182	0.00265113	-0.00215893	-0.00722652	-0.00179535	0.0019537	0.00421726	-0.00403036
Elavl3	0.0087603	-0.0122538	0.0335618	-0.000645739	0.0127544	0.000318698	-0.00404863	0.00896558	-0.00102109	-0.0140562
Rgl3	0.00175876	-0.00232155	0.033341	-0.0103499	-0.0259803	0.0099793	-0.00377283	0.00474874	-0.00703717	-0.0119446
Hist3h2ba	-0.0125367	0.00901082	0.0333096	0.00486072	0.0146333	0.0166147	-0.0222191	-0.0114404	-0.0120925	-0.0174926
Itga3	0.00249404	-0.00222934	0.0330116	0.00128098	0.00685186	-0.0023162	0.00155277	-0.0177112	0.000508613	-0.00302621
Snca	-0.0056625	0.00135016	0.0328997	0.00792986	-0.00897859	0.00149433	0.0162615	-0.0035114	-0.00610268	0.0219337
Hvcn1	-0.00404407	-0.00151532	0.0328205	-0.00831062	-0.00773258	9.95698e-05	-0.00309756	0.000515598	-0.00393314	0.00330857
Cldn3	-0.00143923	-0.00104479	0.0326556	-0.00965285	-0.0128276	-0.0101004	0.00775338	-0.00840658	0.0149649	0.0104124
Trh	-0.0108715	0.00623964	0.0325679	-0.0232593	-0.0216595	-0.0413076	-0.0158782	0.00880776	-0.0242876	-0.0141823
Itga6	-0.00359286	-0.0117088	0.0324969	-0.0164268	0.00287252	-0.000539212	-0.00116063	0.013152	0.00237559	0.00749189
Trap1a	-0.0102133	-0.00506004	0.032421	0.0227174	0.00425812	0.0170239	0.00899914	-0.00859239	-0.0202793	0.00200948
Cystm1	-0.0151938	0.00420105	0.0324148	-0.000733385	-0.0258189	-0.0230133	0.0193602	-0.00478861	0.00483091	0.00741533
2900041M22Rik	-0.000639267	0.00982092	0.0322188	0.00617684	-0.0034164	-0.0068501	-0.0132329	0.00757607	-0.00844078	0.00317209
Cgnl1	0.00324291	0.000785812	0.0322125	-0.017252	0.00589989	-0.0032876	0.00879203	-0.00164787	-0.00907812	0.00666088
Cmtm8	0.00299664	-0.00745315	0.0321895	-0.0264696	-0.00320625	-0.00313925	0.0152791	0.0109623	-0.00150046	0.0146485
Rab20	-0.0108184	0.00509139	0.0320338	0.021035	-0.00535328	0.0189571	-0.00696105	0.00713504	0.0111844	0.014648
Tmem37	-0.00386707	0.00548454	0.0318624	0.0205184	0.00867066	0.0106473	0.0371216	-0.00403053	0.0251959	0.000167654
Syngr1	-0.00916513	-0.00336536	0.0318341	-0.00911167	0.00288096	0.00810525	0.0280318	-0.00854563	-0.0132057	-0.002164
Pipox	-0.0104428	0.00468811	0.0317985	-0.0129519	-0.00647618	0.000243824	-0.00610704	0.0228203	0.0139634	0.00503902
Lypd6b	-0.0041191	0.000176865	0.0317182	-0.0025798	-0.00995515	-0.0130758	0.0113083	0.0176659	0.000594468	0.00612754
Mt3	-0.000880523	0.00214609	0.031711	0.0207851	0.00947593	-0.0124247	0.0394459	-0.0399952	0.0223586	-0.00363281
Hs6st1	-0.00448299	-0.0137094	0.0308284	-0.00568498	0.0023557	0.00726164	0.0247775	0.00607331	0.00257993	0.00617591
Crabp2	-0.00512995	-0.00817396	0.030726	-0.0094666	-0.0216755	0.0499094	-0.00208012	0.0142366	0.0270825	0.0331095
Slc39a14	-0.00630988	-0.00254857	0.0305833	-0.00809497	-0.00243197	0.00289029	0.00283015	-0.00322583	-0.00315961	-0.0113325
Gatsl2	-0.00358453	-0.000682902	0.0305748	-0.00459825	-0.00482867	-0.00640305	-0.000340573	-0.0019523	2.54043e-05	-0.0134949
Spon1	-0.00234469	-0.00562773	0.0305281	-0.00877617	-0.00845198	0.0097114	-0.0108695	-0.00177727	0.00104878	-0.00237242
Mt1	0.001033	0.00152501	0.0304574	0.0131764	-0.000408272	-0.0249921	0.0237039	-0.00517274	-0.0101745	-0.0150705
Ldlr	-0.00250855	-0.00307286	0.0303133	0.00167287	-0.00299654	-0.00329423	-0.00125675	-0.0058543	-0.0126365	0.0185011
Jph4	0.00716783	-0.0074172	0.0302663	0.00197704	0.00308814	0.00597705	-0.00897689	0.00713183	0.0172828	-0.013321
Ddah1	-0.00625971	-0.00176712	0.0300833	-0.00326592	-0.00714969	-0.00346372	-0.00277912	6.82116e-05	-0.000886952	-0.000511172
BC068157	0.00143957	-0.00467479	0.0300756	-0.00906975	-0.000219937	-0.000820796	0.00421483	0.000876108	0.00925275	0.00128075
Chst1	-0.00342262	-0.0016209	0.0299699	0.00403315	-0.000368066	0.00182092	-0.00782967	0.014307	-0.00196184	0.0132863
Dclk2	0.00271435	-0.00797222	0.0297411	-0.00259677	0.00600343	-0.00382754	-0.00534374	0.0098419	0.0098254	-0.00658483
Mmp25	-0.00335339	0.00854046	0.0297388	0.0050248	-0.00752591	-0.00917806	-0.0157074	0.00855379	-0.00571248	-0.00257236
Phc1	-0.00131769	1.06411e-06	0.0294492	-0.00258934	-0.00210021	-0.0110945	-0.00994125	0.00450427	-0.00506547	-0.00697748
Prrg4	-0.00264014	-0.0045487	0.0294293	0.00119326	-0.0102074	-0.00932136	0.00585135	0.00627479	0.00713413	-0.00108761
Nav2	0.00115688	-0.000172522	0.0293111	0.00210364	-0.00130545	0.00017621	-0.00669585	-0.00249895	0.00607261	0.0010003
Gadd45g	-0.00505136	-0.00221677	0.029211	0.000596631	-0.0217116	-0.0129972	0.0293207	-0.0190556	0.0222294	0.0337854
Prss8	0.00133564	6.97037e-05	0.0291577	-0.0212009	-0.00963417	0.0265831	0.0136342	0.00825079	0.0146021	-0.00548094
1190003J15Rik	-0.0145689	0.0116287	0.0289923	0.0215588	-0.00111734	-0.0163412	-0.0205025	0.00462762	0.00461227	-0.0034847
Sc4mol	-0.0119543	0.00156655	0.0289593	0.0122193	-0.0339275	-0.00385514	-0.0082911	-0.000378556	0.00839202	0.000878459
Ppp1r14a	-0.00631975	0.0068379	0.0288025	0.0214675	0.0231143	-0.00447427	0.0162394	0.00958299	-0.0125968	-0.0195345
Slc35f2	-0.00896438	-0.00313857	0.028748	-0.00803148	0.0106222	0.00646534	-0.00240878	-0.00715901	-0.00520296	-0.0176398
Gm16880	-0.000245818	0.00664248	0.0287411	-0.0115656	0.0002175	0.00905592	-0.0121396	0.00803881	0.00547988	-0.00126595
Ell3	-0.00531015	0.00641528	0.0287287	-0.0130583	-0.00591984	-0.00378495	0.00543964	-0.00767592	-0.0143082	-0.00642934
Tubb4a	-0.00510788	0.00634448	0.0285152	0.00562376	0.0102828	-0.00224591	0.00451633	0.0135223	-0.00778881	0.0132632
Stmn4	-0.00494501	-0.00487592	0.0284852	0.00193671	-0.0180913	-0.0153704	0.0167095	-0.00582385	-6.37682e-05	0.00999978
Myb	-0.000796641	-0.00435479	0.0282696	-0.00875846	0.00363027	0.00661844	0.00253744	0.0123551	-0.00358301	-0.0065688
Gap43	-0.00604738	-0.000272098	0.0281371	0.0195952	0.000574811	-0.0123065	-0.00536002	0.00118904	-0.0146597	0.0298923
Mgst1	-0.00883825	-0.00122712	0.0280577	0.0126128	0.0133806	-0.00420227	0.0188867	-0.000917927	-0.000242623	-0.0145978
Tfe3	-0.00814636	-0.00170624	0.0280564	0.00731629	0.00795899	-0.00865878	-0.0149969	-0.00781692	-0.00833335	-0.00572549
Mir1931	-0.016161	-0.0121585	0.0280285	-0.0414483	0.0039935	-0.000446672	-0.0779882	-0.0227567	0.0233646	-0.0128065
Rpp25	-0.00398874	0.00451218	0.0279957	-0.0136162	-0.00325787	-0.0135924	-0.00388614	0.00355014	-0.0206498	0.00492301
Abcg1	-0.00819025	-0.00512569	0.0278263	0.000705379	-0.0105711	0.000699268	0.00711897	0.00496766	0.00541504	0.00658046
Magel2	-0.00457253	-0.00515398	0.0276178	0.00228462	-0.00433368	0.0030776	-0.0144709	-0.00248379	0.0133802	-0.00510041
Pcsk9	0.000306663	0.00186124	0.0275504	0.0122058	-0.0115313	-0.00013147	-0.00559452	0.012138	0.00284845	-0.000180418
Slc17a9	-0.00314909	0.00614281	0.0274613	-0.00557918	-0.0133141	-0.00718072	0.000481699	0.0020726	0.0024044	0.00344822
Gstm1	-0.0159556	0.00699614	0.0273371	-0.0233092	0.00941777	0.00792782	-0.00445046	0.0160723	-0.011375	0.0297052
4930500J02Rik	-0.00773935	0.00602636	0.0271328	0.00788883	-0.00744226	0.00133238	-0.0169468	0.0260885	-0.0232185	-0.000545015
Rbm38	-0.00685781	0.00450957	0.0270317	-0.00495134	0.009023	-0.00692928	-0.00591565	0.00688046	0.00245896	0.00963075
Fam195a	-0.0176432	-0.000165809	0.0270227	0.0152123	0.0139766	0.00768944	-0.00728411	-0.0188091	-0.00925864	0.00141396
L1td1	-0.000982849	-0.0049858	0.0269821	0.0100498	-0.000252996	-0.0120564	-0.00304121	0.019595	-0.0168594	0.00538285
Bik	-0.00438134	0.00760153	0.0268701	-0.00605376	-0.0109659	0.000789677	-0.00984657	0.00976247	0.0014896	-0.00203395
Snora33	-0.00654145	-0.0127982	0.0266971	-0.0642093	0.0457757	0.00302257	-0.00520221	-0.00960909	0.0687955	-0.0332108
Mapk12	-0.00125172	-0.00184938	0.0266815	0.012964	0.0146149	-0.0147122	-0.0143829	0.0108082	-5.86243e-05	-0.0148612
Hopx	0.00757348	-0.0040236	0.0265854	0.0104368	0.0123866	0.00898633	0.0141626	-0.0149874	-0.00482433	-0.00648371
Rps6kl1	-0.00642438	0.00353371	0.0264498	-0.00345732	-0.0080271	-0.00429722	0.0115639	0.0102463	-0.00328563	0.0050375
Igsf8	-0.00339601	-0.00363084	0.0263494	-0.010324	0.0147216	0.00307822	-0.00738034	0.00225172	0.00694675	0.0178902
Tmem100	-0.00654729	0.00453217	0.0263351	-0.00793484	-0.0126791	-0.00910572	0.00783765	-0.00916539	-0.00286777	0.00093383
Spred3	0.00239168	-7.10827e-05	0.0257679	-0.00455483	0.0111953	-0.0117346	0.000691174	0.00985312	0.00203963	-0.0122677
Hpdl	-0.0133264	0.000598488	0.0256922	-0.0122327	-0.00299544	0.00371907	-0.0144866	0.0293371	-0.00599098	0.00480243
Btbd17	-0.00522547	0.00435854	0.0255976	-0.0029416	-0.0134488	-0.00464854	-0.00130359	0.00565734	0.00339414	0.00436544
Ly6h	-0.0030722	-0.000825063	0.0255577	-0.00472534	-0.00312066	0.00143689	0.00466557	-0.00251596	0.0129773	0.00291916
Dnmt3a	-0.00332571	0.00189023	0.0255435	0.00388139	-0.00454627	9.65434e-05	0.00123571	-0.00280697	-0.0126519	0.000578011
Dhcr7	-0.00825922	0.00369823	0.0253807	-0.0108035	-0.00151957	0.0060258	0.0043519	0.00709841	-0.00599418	0.0244752
Tmem254c	-0.0219645	0.0140653	0.0253301	-0.00425792	-0.0142068	-0.000118779	0.0104079	0.00163911	0.0108397	0.0121411
Mirg	0.00928375	-0.00469674	0.0253298	-0.020625	0.00507799	-0.00727935	-0.00624044	0.0043987	-0.00849447	-0.00988818
Usp28	-0.00767664	-0.00179666	0.0253272	0.005841	-0.00480999	0.00771195	0.00809538	0.000950645	0.00413788	-0.0162116
Tmem254b	-0.00995878	-0.00230656	0.0252657	0.0138287	-0.00944169	0.00134314	-0.00583465	-0.00939639	0.0143858	-0.00527333
Thy1	0.000718947	-0.00286518	0.025263	0.00240055	0.0113454	0.00491253	-0.0130617	-0.00626395	-0.00202958	-0.0126028
B4galt4	-0.00620465	-0.000577292	0.0252261	-0.00280639	-0.0018691	0.00335916	-0.00474138	0.0052362	-0.00792988	0.0051091
Ovol2	-0.00683932	0.00502509	0.025204	-0.00737339	-0.00160223	0.0171092	0.00738319	-0.0026133	0.0143899	-0.00654948
Pld4	-0.00715757	0.00251883	0.0250177	-0.00403744	-0.00963296	-0.00600571	-0.00261105	0.00602597	0.00155433	-0.000710918
Stmn2	-0.00377375	-0.00341404	0.0250071	0.002269	0.00942397	-0.00655764	-0.00657918	-0.00904028	0.0110169	-0.000349427
Bmyc	-0.0115222	0.00723313	0.0249221	-0.0255601	-0.000225386	-0.00127367	-0.0041049	-0.0118432	-0.0236639	0.00555891
Cgn	0.002098	-0.000490545	0.024799	0.0111931	0.00603802	0.00400411	0.0102886	-0.0073814	-0.0102932	0.00316463
Pcsk1n	-0.00403055	0.00716088	0.0247083	-0.0102302	0.0174004	-0.0107876	-0.00442684	0.000926367	-0.008064	-0.0281793
Arl4c	0.00656622	-0.00504131	0.0246967	0.000334708	0.00169097	0.00432236	0.00241658	-0.00328807	-0.00105537	-0.00326366
Marveld2	-0.00484259	-0.00662223	0.0246445	-0.00685022	0.00192067	0.0147039	-0.000749877	0.0157241	0.0101983	0.00260258
Otx2os1	0.0029906	0.0086588	0.0245588	-0.00403199	0.00813786	0.00587039	0.00216792	-0.00450332	-0.014014	-0.0149663
Pianp	-0.0115214	-0.00113378	0.0244702	-0.00424381	0.000207151	0.0116667	-0.00494458	0.00636664	-0.00212144	0.00104119
Meg3	0.00182529	0.00262272	0.0244131	-0.0213229	0.010438	0.00100932	-0.00890112	0.00366701	0.0107321	-0.00588865
Prnp	-0.00874398	0.000241164	0.0244099	-0.00345692	-0.0182731	-0.0238857	0.0202004	-0.00833927	0.00361573	-0.00400309
Plac9a	-0.00886103	0.00421224	0.0244019	-0.0113849	-0.00209126	-0.0414682	-0.0106701	-0.00908302	-0.0353997	0.00160679
Rapgef5	-0.00557393	-0.00401291	0.0243277	-0.00464554	-0.00570316	-0.00468016	-0.00653684	-7.80745e-05	-0.0122232	0.00220646
Slc23a2	-0.00257116	-0.00255733	0.0243048	0.00255167	-0.00536882	-0.00834855	0.00359475	0.00813385	-0.0131776	0.00139367
Zbtb8a	-0.010507	0.00846246	0.0242791	0.0165389	-0.0180795	-0.0148006	0.008734	0.0106089	-0.00104027	-0.00450321
Podxl	0.00502362	-0.0105619	0.0242005	-0.0059378	0.00711961	0.0191861	0.00764718	0.000420769	0.00713452	0.000263401
Srd5a1	-0.00857115	-0.00189569	0.0241501	-0.0112468	-0.00639192	-0.0086998	0.000995568	0.0206527	0.00351734	-0.00656657
Mapk13	-0.00117277	0.00692755	0.0241084	0.0191975	0.0119103	0.000591884	0.00580987	-0.0163536	-0.004184	-0.0223923
Dusp26	-0.00340948	0.00307897	0.0240938	0.0118289	-0.00390948	-0.00385212	-0.00239006	0.0049851	0.00793206	0.0041446
Gclm	-0.00541537	-0.00305215	0.0240509	-0.0134469	-0.0144767	0.00881795	0.00097499	0.0122993	-0.00293498	-0.00741426
Rab19	-0.00509364	0.00184846	0.0239751	0.00190732	0.00166569	0.0194059	0.0128006	0.000216857	-0.013078	0.000334405
Rab25	-0.00180754	0.00355954	0.0237485	0.00841718	-0.00952558	0.00669707	-0.0155056	-0.0111973	0.00149939	0.00273344
Ccdc64b	-0.00336642	0.000370118	0.0237481	0.000669966	-0.00389296	0.0111349	0.00270126	0.00864815	-0.00392333	0.0156319
Irs4	-0.00358273	0.000226776	0.0237198	0.00697325	-0.00924413	-0.00915463	-0.00101753	5.40495e-05	0.00566339	0.000514614
4930426D05Rik	-8.41992e-05	-0.00243814	0.0237162	-0.00545743	0.000688469	0.00527099	0.00403757	-0.00466625	-0.00302122	0.00355105
Htr3a	-0.00640218	-0.00428522	0.0236967	0.00101101	-0.00918515	0.00880342	0.00235236	0.00304131	-0.00101692	0.0120023
Cthrc1	-0.0139468	0.000984919	0.023686	0.0202377	0.0154293	-0.0095951	0.0132001	-0.00128754	-0.000737311	-0.00516353
Rtn4rl1	-0.000455185	-0.00667013	0.0234644	-0.00604857	0.00170919	0.0101285	0.00409642	-0.00143849	-0.0109706	-0.00641012
Vsig10	-0.000807165	-0.00316957	0.0234297	-0.00351485	-0.000968693	0.00692281	0.0112777	0.0158559	0.00349131	-0.00798046
AI463170	-0.00521376	0.011669	0.0234218	0.0012513	-0.0117264	-0.00125607	0.00186012	0.0117756	0.000322371	0.00863484
Tmprss12	-0.00268188	-0.00325468	0.0234006	-0.00176931	-0.0043451	0.0121242	-0.00707271	0.00344765	-0.00337864	0.0218337
Ydjc	-0.00348926	0.00612308	0.0234	0.00832098	0.00470934	-0.0163163	-0.0199064	-0.0202776	-0.00641888	0.00812387
Gm12238	0.010197	0.0487868	0.0233011	-0.0510845	0.01344	-0.0110654	0.00267247	-0.0224813	-0.0378706	-0.0465036
Syt5	-0.00495597	0.00163816	0.0232414	-0.00518001	-0.00386501	-0.000220735	-0.00817055	0.00368656	-0.00809798	0.00180962
Cdc42ep3	-0.00512411	-0.00411541	0.0231937	-0.000307996	-0.00947017	0.00732182	-0.00429234	0.00816776	-0.00347864	0.00802743
Klk13	-0.00341687	-0.000197645	0.0231764	-0.00727955	-0.0120039	0.0128759	-0.0142441	0.00416315	0.00441653	0.0222856
Dusp4	-0.00386854	0.00628515	0.0230821	-0.0112125	-0.00944474	-0.0117662	0.004321	-0.00757309	0.00174938	-0.0138904
Ccdc92	-0.00666874	-0.00287687	0.0230736	0.0157896	-0.0108329	-0.0136624	-0.0159054	0.00242565	-0.00460092	-0.00741269
Miat	0.00738447	-0.00582306	0.02303	-0.0021526	-0.008381	0.0048535	-0.00561501	0.00175519	-0.00967295	-0.0174042
Idi1	-0.0132253	-0.00105886	0.0229404	-0.00576598	-0.0341234	0.00355609	-0.00968073	0.0168996	-0.0227852	0.00794418
Chd9	-0.00333852	-0.000521156	0.0229096	0.00307104	-0.00335214	-0.000224195	-0.00316803	0.00222174	0.00617788	0.00701787
Tom1l1	-0.00773532	-0.0046153	0.0228824	-0.0166874	-0.00090087	0.00440947	0.0165021	0.00939911	0.00962199	0.0097199
Dcn	-0.00266003	-0.0025968	0.0228074	0.00314222	-0.00315267	-0.00316469	0.009203	0.00150028	-0.00599904	0.00623267
Fam229a	-0.00505666	-0.00179077	0.0228041	2.26774e-05	-0.0054628	0.00435971	0.000947245	0.00417576	0.00236823	0.00769829
Bspry	0.000569875	0.00245997	0.0227987	0.00840138	0.0117816	0.000458173	-0.00160154	0.010675	0.00455223	-0.00524132
Pdzd4	0.0128227	0.00214652	0.022757	-0.00106523	0.0181347	0.00053262	-0.00283966	-0.00841859	-0.00392566	0.00240953
Ica1	-0.00523301	-0.00286805	0.022738	0.016794	-0.0027929	0.00266459	-0.0119847	-0.00522665	0.0143403	0.0186986
Gm11627	-0.010595	-0.00384544	0.0227203	-0.0163166	0.0145958	0.00310041	0.0222113	0.0125452	-0.0078942	-0.00939299
Tmem125	-0.00251997	0.00266524	0.0226496	0.000549055	-0.00212019	0.0142927	0.00777414	0.00504741	0.00451652	0.00633781
Mal2	-0.000310693	-0.00553107	0.0226371	0.00736847	-0.00023735	0.000797813	0.00785174	-0.00885818	-0.00255052	0.000580546
Slc45a1	-0.00630046	0.00319901	0.0226344	-0.00927642	-0.0113868	-0.00799555	-0.00554964	0.000171085	0.00652498	-0.00566202
AI414108	0.00184996	-0.0104281	0.0225666	-0.0162763	0.000615616	-0.00465413	-0.00993991	0.00136567	0.00425606	-0.00714368
Ugt8a	0.000560965	-0.00223884	0.0225064	0.00737039	-0.00965223	0.00309943	-0.00431242	0.00276472	-0.0061876	-0.0031934
Qprt	-0.0159532	0.0122931	0.0224786	-0.00756746	-0.000169771	0.0210802	0.0033241	-0.0062103	-0.00802464	0.000276632
Lrp2	0.00137178	-0.00894147	0.0224703	-0.00360256	0.0066811	0.0203665	0.00629015	-0.00296238	0.00291263	0.0126456
Fzd5	-0.0034301	-0.00526442	0.022466	-0.00483211	-0.00689062	-0.000290394	-0.002492	0.00453509	0.0011989	0.00255265
Fuom	-0.0123855	0.0108702	0.0224357	0.0232147	0.0057012	-0.00744484	-0.0233657	-0.00696085	0.0192075	-0.0014018
Wscd1	-0.00132068	-0.00587806	0.022365	-0.00373321	-0.00228965	0.00446825	-0.00486991	-0.00274751	-0.00189075	-0.000606044
Gse1	0.00317094	0.00147497	0.0223368	0.00120872	0.00738224	0.00661916	0.0141117	0.00215103	-0.002486	0.00778439
Gdpd2	-0.000135723	-0.000239009	0.0223199	-0.00160151	-0.00436623	0.000202139	0.0190303	-0.00329053	-0.00674906	0.0137379
Dnmt3b	-0.00227528	-0.00180625	0.0223084	0.000312623	-0.000987479	-0.00177573	-0.00894502	0.000653642	-0.00965062	-0.0116123
A930004D18Rik	-0.00141009	0.000334307	0.0223073	-0.00201693	-0.020298	0.0177844	-0.00048265	-0.00179946	0.0134066	0.0070285
Tnnt1	-0.00531731	0.00520325	0.022172	-0.00385743	-0.0108187	0.0107356	0.0067271	0.000509827	-0.0139031	-0.00104376
Sema4d	0.0022725	-0.000749733	0.0221255	-0.00487398	-0.0100252	0.0174657	0.000379967	0.00701884	-0.00193111	-0.0123701
Psen2	-0.00220903	0.00295036	0.0220899	0.00752271	0.00780027	-0.00701728	-0.00435077	-0.0170994	-0.00101167	-0.0160657
Arrdc1	-0.0116988	0.00435342	0.0220779	-0.00173445	-0.0210753	0.0138781	-0.00253052	0.00582218	0.00902392	-0.000185927
Gstt2	-0.00916019	0.00856538	0.0220531	0.00741606	0.0087838	-0.0235842	-0.0131487	0.0272295	0.0061445	0.0102865
Vwa2	-0.00260661	-0.00227347	0.0220073	-0.00613995	0.00246766	0.0118587	-0.0122038	0.00844959	-0.00293367	0.00203356
Tubb3	-0.00898204	0.0113176	0.0219846	0.00662448	-0.00525576	-0.0168246	-0.0223595	0.00178139	-0.011535	0.00982969
Spink2	-0.00378748	-0.0053727	0.021961	-0.0102423	0.00479764	-0.00137307	0.0100638	-0.00150903	-0.00581516	0.010725
Krt18	-0.00506353	-0.00120392	0.0219532	0.0199256	-0.0179503	0.00994418	-0.00068181	0.00645988	0.00332576	0.00959491
Snora43	-0.0362425	-0.00560682	0.0219485	-0.0212587	-0.0215442	0.0289027	-0.0383756	-0.0194547	0.036795	-0.0132658
Plekha1	-0.00663367	0.00248931	0.0219179	-0.000505686	-0.00998718	0.00777873	0.000844594	-0.00683215	-0.0153939	-0.0141275
Spint1	-0.000281526	-0.00827331	0.0219118	-0.0148446	0.0119105	0.0150085	0.0147197	0.00043818	0.00538486	-0.00602917
Sbk1	0.00285359	-0.00462555	0.0218999	0.00228156	-0.0107007	0.0133502	-0.00282757	-0.0139281	0.00832119	-0.00780334
Bbc3	-0.00372319	-0.00349391	0.0218143	0.000578946	-0.000563599	-0.00631909	-0.0133265	0.003488	-0.0230237	0.0045823
Tmem54	-0.00916615	-0.00546502	0.0217962	-0.0102714	0.00866994	0.0161316	0.00613565	0.0134875	-0.00894855	0.0228639
Asah1	-0.0109964	-0.00325982	0.0217922	-0.0120563	-0.00386913	-0.00267146	0.0110754	0.00621257	0.0175374	0.0124293
Sqle	-0.0043991	-0.00433356	0.0217707	0.00380949	0.00173314	0.00259533	0.01508	0.00565598	0.00516052	0.00771996
Igsf9b	7.75558e-05	-0.00481407	0.0217519	-0.0107058	0.00174238	0.0122792	-0.000851915	-0.0105376	0.00722172	-0.00161209
Tpd52	-0.00369704	0.000883124	0.0217417	0.0138647	-0.0139177	-0.00442907	0.00832258	0.0120008	-0.0175376	0.00509471
Snora69	-0.0231365	-0.0143613	0.0217044	-0.0288219	-0.00912102	0.000333659	-0.0580536	-0.0234053	0.00531177	0.0264332
Insl6	-0.0101041	-0.00634821	0.021677	-0.00319201	-0.00783352	0.000352713	0.0283819	-0.0217866	0.00648469	-0.021986
1700017B05Rik	-0.000956518	-0.000144859	0.0216447	0.000116558	0.000735508	0.000422183	0.00380645	-0.00426594	0.00313293	0.00675462
Dedd2	-0.0130226	0.00549628	0.0216126	-0.0140439	-0.00268916	0.0107943	0.0105602	-0.0139333	0.0102635	0.000404576
Scd1	-0.0080314	-0.00489514	0.0215823	6.04836e-05	-0.00352818	0.0116477	0.0113095	-0.00444556	-0.00085074	0.00277937
Chchd10	-0.00473549	0.00142921	0.0215588	0.00223615	0.034637	-0.00564201	0.00869803	-0.00200701	-0.00571907	0.00765846
Slain1	-0.00403943	-0.00587961	0.0215133	-0.00388219	-0.00795214	0.00489747	-0.00877143	0.00568708	0.00318135	0.00570017
Csrnp1	-0.00359575	0.000795958	0.0214496	-0.00106719	-0.0107079	0.000755195	0.0264945	-0.0178029	0.0131461	-0.00152902
Tspan33	-0.00703686	-0.00354196	0.0214176	-0.00592521	-0.00220664	-0.00772594	0.0045158	0.0147863	-0.00095803	-0.0166078
Usp44	-0.0103337	0.0030384	0.0212984	-0.0153731	-0.00758629	-0.00393857	-0.0122424	0.00120229	0.00846081	0.01809
Capg	-0.00995338	0.0194371	0.021283	0.0155121	-0.0126929	-0.00167445	-0.0140839	-0.0132251	-0.0121875	-0.0119791
Cd9	-0.0166891	0.00469965	0.0212458	0.0114385	0.0122552	-0.00412759	0.0116769	-0.00682506	0.00950515	-0.00600943
Armcx6	-0.00520709	-0.000618321	0.0212438	0.00524901	0.00973694	-0.00183483	0.0015239	0.00270688	-0.012574	-0.00154911
Shisa2	-0.00578269	0.000706267	0.0211987	3.20393e-05	-0.00460965	0.00897736	-0.00481241	0.00658327	0.000752644	0.00282801
Nav1	0.00252714	-0.00244141	0.0211506	0.00185478	-1.678e-05	0.0013489	-0.00416787	0.00294543	-0.00449777	-0.00601853
Hrh3	0.00254274	0.00231572	0.0211447	-0.00999526	-0.000318407	-2.51348e-05	-0.0106954	0.0102809	-0.00842934	0.0029894
Mgst3	-0.014076	0.017764	0.0210084	-0.0229157	0.00560484	-0.00933298	-0.0248624	-0.01347	0.0080371	0.00112742
Snora65	-0.026104	-0.0321604	0.0209119	-0.00942777	0.0516127	-0.0322532	-0.00661039	0.00751442	-0.0307263	-0.0417109
Sfrp2	-0.000113506	-0.0049733	0.0208614	0.00604459	-0.00645219	0.0215107	-0.00557422	-0.0181157	0.00818407	-0.00184609
Pnpla2	-0.00768237	0.00153861	0.020849	-0.00599559	-0.0123061	-0.00459303	-0.000133815	-0.0126429	0.00846522	0.0279949
Skida1	0.000669666	-0.00048736	0.0208017	-0.00724229	0.00334617	-0.00573187	-0.000922347	0.0142848	0.0033227	0.00784048
Pim2	-0.00790163	0.00416042	0.0207913	0.00279334	-0.000708365	-0.00421167	-0.00775919	0.00863401	-0.0137732	-0.00171883
Tst	-0.0067775	0.0127989	0.0207859	-0.0140924	-0.0203118	0.0199005	0.00419374	-0.00531825	-0.00087677	-0.0149155
Cers4	-0.00248307	-0.00032948	0.0207848	-0.00722892	-0.000579282	-0.00192269	-0.00966482	0.00191677	0.00413546	-0.00590646
Mir1906-2	0.043237	0.118226	0.0207279	-0.0544753	0.0325937	0.00171096	0.0233997	0.00606271	0.0107881	0.022213
Bcl2l11	-0.000699913	-0.00310812	0.0206704	-0.00857306	0.00803668	-0.0044193	-0.000213289	0.00461316	-0.0145593	-0.00424643
Sh3bp4	-0.00942681	0.00667069	0.0206691	0.0147345	0.00695591	-4.9289e-05	-0.0140558	-0.0011608	-0.0139022	-0.00928045
Speg	-0.0110302	-0.000342039	0.0206574	0.00722205	0.00616878	-0.00519138	-0.021697	0.00580946	-0.00450767	0.0134116
Gabarapl1	-0.0168298	0.00825324	0.0206509	-0.00915137	-0.0110381	-0.0109906	0.00537971	-0.0134814	-0.00527325	0.00615061
Fads2	-0.0152119	0.00607824	0.0206488	-0.0125223	-0.00629277	0.00780457	0.00149471	-0.000502677	0.0296717	0.00917165
Gm129	-0.0146854	-0.000574887	0.0206442	-0.0103749	0.00688909	0.0113281	0.00062838	0.0155448	-0.00635554	-0.0106181
Crip2	-0.009154	0.00743661	0.0206312	0.0115027	0.0237285	-0.0111501	0.00459432	0.000787146	0.0102651	0.0133083
Cer1	-0.00941584	0.00667393	0.0206111	-0.00178875	-0.0283042	-0.0291941	0.0170089	-0.00360875	0.0172974	0.00391215
Camkv	0.00092277	-0.00360569	0.0206084	0.0029751	-0.00760012	0.0103388	-0.0045068	-0.00820639	0.0173426	-0.0232643
Mfsd2a	-0.000401682	-0.00183382	0.0205797	-0.00695016	0.00168023	0.00271914	0.00575751	0.00176784	0.000867726	-0.00218061
Sez6	0.00209501	-0.00329513	0.020547	0.0105462	0.0103627	0.00808849	0.00777119	0.0179082	0.00152516	-0.00771194
Cyb561	-0.00601153	0.00379408	0.0205156	-0.0182014	-0.00316307	-0.00734362	-0.00997612	0.00134325	-0.00780988	0.00325773
Lsm14b	0.0140884	0.00560586	0.0204648	-0.00192216	-0.0122886	0.0112238	0.000473348	0.00354165	-0.00977213	-0.000175202
Camsap3	0.00776516	-0.00316052	0.0203734	0.00326806	-0.00602903	0.00831453	-0.00749905	0.00374303	0.00573573	-0.00561023
Snora17	0.00371753	0.0223737	0.0203177	-0.00487384	0.0104438	0.00395251	-0.00600647	-0.0177388	0.0117601	-0.0491579
Nup210	0.00628562	-0.00570898	0.0202743	0.0039463	0.0108838	0.00917373	0.00432079	-0.00232308	-0.00156204	0.00301623
Bmf	-0.00456453	-0.00367436	0.0202742	0.00659228	-0.00182994	0.00646395	-0.000287869	0.00120366	0.00381584	0.00255468
Pgap1	0.00177312	-0.00836488	0.0201776	-0.00469488	0.00769872	0.00407475	-0.0076137	-0.00705331	0.00157336	0.0028402
Nr1d1	-0.00111382	0.00440901	0.0201584	0.0129865	0.00315686	-0.00107918	-0.006411	0.00479853	0.00829227	0.00143506
1190005I06Rik	-0.00861517	0.0083412	0.0200883	-0.00695457	-0.0231361	0.026838	-0.0277479	0.0263186	-0.0241418	-0.00466004
Slc25a23	0.000377447	-0.0041743	0.0200765	-0.0146952	0.000413428	-0.0016022	-0.00683569	-0.0061982	0.00469057	0.00352368
Mfng	0.00184049	-0.0021773	0.0200414	0.0186332	0.00357395	-0.0120041	0.00536482	0.00783617	0.00481732	0.00660581
Zmynd19	-0.00392131	-0.00102415	0.0200212	-0.0145099	-0.00456196	0.0159529	0.00206	-0.0163034	-0.00705224	-0.00667807
Stxbp6	-0.00797981	0.00664549	0.0200029	-0.000992476	-0.00467167	-0.00725669	-0.00597623	-0.00941807	0.00368787	-0.010022
Coro2b	-0.00169468	0.0035619	0.0199663	0.0108297	-0.00271553	-0.00159933	-0.0104771	0.00514476	0.00456524	0.00102204
Slc48a1	-0.00192621	-0.000879758	0.0199645	-0.0103981	0.00148821	0.0127076	0.00535205	-0.0169309	0.0101466	-0.0138688
Pvrl1	-0.0030563	0.00417256	0.0199327	-0.00698242	0.00450005	-0.0158058	-0.00477347	0.00946569	-0.0114135	-0.012611
Tubb2b	-0.00220658	0.0149619	0.0199249	0.00163795	-0.000939099	-0.0102329	-0.00383139	-0.00021173	-0.00837626	-0.00524533
Krt7	-0.00687899	0.00789567	0.0199023	-0.0116419	-0.0161007	-0.0219186	-0.00721194	-0.00497188	0.00346243	-0.00424774
Hmgcs1	-0.0100702	0.00220092	0.019893	0.0102393	-0.00521842	0.000983561	0.0081878	-0.00516	-0.00227805	0.000923509
Fam57b	0.00179705	-0.00703374	0.0198827	-0.00572222	0.00568378	2.34284e-05	-0.0171974	0.00676128	0.00990786	0.00480659
Grtp1	-0.00879019	0.00638034	0.0198801	-0.00812825	0.00235389	0.00338578	-0.0134961	-0.00415409	0.0144508	0.00451984
Trim2	0.0016026	-0.00388335	0.0198623	-0.00225694	-0.000342263	0.00498082	0.00133421	-0.00544846	-0.000443284	0.00236509
Aes	-0.00741443	0.00177231	0.0198196	-0.0102538	0.00897225	0.00257498	-0.00898631	-0.00791359	-0.00259955	-0.0199729
Gng13	-0.0110215	0.00874442	0.0198119	-0.00019952	-0.0115531	-0.0224916	-0.028654	-0.00966475	0.00219592	0.00364134
Wfdc2	0.00325401	-0.00892013	0.0198104	0.00253834	0.00196823	0.01106	0.00253348	-0.00282797	1.2053e-05	-0.0029765
Crip1	-0.00107007	0.00143932	0.0197959	-0.00533821	0.0211404	-0.00825472	0.0165428	-0.0070566	0.0121937	-0.0101329
Ephb1	0.0011595	0.000550758	0.0197581	-0.00958431	0.00481937	0.00885136	-0.00515367	0.00475294	0.000835647	-0.00110171
Atcay	-0.00183448	0.00216629	0.0197572	0.000109572	-0.000574945	0.0105938	-0.00461629	0.00548706	-0.000162452	0.00379344
Galnt3	-0.00585747	-0.00116839	0.0196439	0.00231374	-0.0136331	-0.00353703	-0.00225185	0.000203646	-0.0018849	0.00459444
Dtnb	-0.00276239	0.00426995	0.0196224	0.00618077	0.0160965	-0.00175459	-0.0142019	-0.00901496	-0.015818	-0.00521356
Acrbp	-0.00546611	0.00284671	0.0196148	0.00427736	0.0184504	-0.00352685	-0.00894708	-0.0156952	-0.00284928	-0.00068484
Slc2a1	-0.00486384	-0.00585349	0.0195425	-0.00291159	-0.000275103	0.0177489	0.00547861	0.00483887	0.00463181	-0.000364125
Rragb	-0.00525178	0.00154644	0.0194975	-0.00564586	-0.0059376	-0.0114024	-0.00408995	0.00493378	0.000439215	0.000234824
Slc10a7	-0.0025501	-0.00756242	0.0194809	-0.00475611	0.00207327	-0.00314412	0.00630918	0.0228786	-0.0009947	0.000805935
Frrs1	-0.00513274	-0.00775563	0.019479	0.0010528	0.00795214	0.0114053	0.00826575	-0.0134285	-0.00812225	-0.00261427
Pigyl	-0.00738919	0.00473077	0.0194306	0.00929058	0.0281489	-0.0110054	-0.00328333	-0.015338	-0.0053203	0.00374553
D930015E06Rik	-0.0076346	0.00545242	0.019405	0.00355534	0.0147617	0.0103393	-0.0123769	-0.0112033	0.00403286	-0.00969402
Mbp	0.00104644	4.13123e-05	0.019392	0.00389126	-0.0171144	-0.0234081	0.0178555	-0.0174227	0.00656661	0.000165166
Epcam	-0.00557572	-0.000879081	0.0193589	0.000284839	0.00322751	0.00249699	0.00267006	0.00332409	0.00102212	0.0032023
E130102H24Rik	-0.00153249	-0.00424698	0.0193342	-0.0189492	-0.000750887	-0.0107535	-0.0149504	-0.0134689	0.0138272	-0.021269
Bcar1	-0.00041095	-0.00662031	0.0193243	0.00215351	-0.00568737	0.012559	0.00382879	0.00383872	0.00187486	0.00228028
Bst2	-0.000888702	-0.00794136	0.0193098	-0.0330807	-0.00838372	0.0271695	0.0120104	-0.00042824	0.00430441	0.00361086
Vamp8	-0.0104989	0.00169068	0.0193073	0.0110362	0.0287454	-0.00694785	0.0114306	0.00947281	-0.00124905	-0.00767301
Tcf7l1	3.19793e-05	0.00438698	0.0192566	0.00169818	0.0166162	-0.00656535	-0.00375309	-0.0105113	-0.0063122	0.00110459
Itpripl1	-0.00257867	0.0014939	0.019241	-0.00452099	-0.011126	0.0102145	-0.00760707	-0.00347656	0.00131567	-0.0077856
Bcat2	-0.00698851	0.0118028	0.0191991	0.0098988	-0.0104759	0.000358132	-0.0192278	-0.00126057	-0.0031779	0.00442658
Txlng	-0.00378869	-0.000323549	0.0191815	0.0136644	-0.00976708	0.0107261	-0.00129376	0.00596919	-0.00167076	0.000330285
Arhgef16	0.000299547	-0.0024523	0.019179	0.00217612	-0.0288646	0.0209561	0.00628322	-0.00151484	0.00941602	0.01999
Sema4a	-0.00627602	0.00728555	0.0191219	-0.00176764	-0.00242686	0.00863583	0.00235382	0.00876117	0.00138308	0.00987159
Mcf2	0.00102814	-0.00398774	0.0190544	-0.00933213	0.000810691	0.00852699	0.00435646	-0.0155189	0.00931874	0.00628973
Gstm3	-0.00704392	0.0125022	0.0190321	-0.00437729	0.000844635	0.0117885	-0.00680647	0.0153118	-0.00347769	0.0144816
Sema3f	-0.00214439	0.00352272	0.0190194	0.00190928	0.00268149	-0.010943	0.00217678	-0.00291685	0.0115589	-0.0228386
Duxbl2	-0.00488325	0.00355993	0.0190149	0.0156223	-0.00842199	-0.0124708	-0.00303448	0.00426333	-0.00652034	0.00330433
Pex7	-0.0186428	0.00652737	0.0189761	0.00721248	0.00163611	0.013518	-0.0124398	0.0201653	0.00471075	0.0110872
Pkp2	-0.00094171	-0.00266531	0.0189683	0.00938884	-0.0135583	0.00798399	-0.00373679	-2.80183e-06	-0.00920176	-0.0119606
Rtn1	-0.00824829	-0.00701285	0.0189284	-0.00419462	-0.00057164	0.00114106	0.0103993	-0.000671641	0.0114787	0.00420853
Spp1	-0.00481351	0.00162669	0.0188915	0.0026849	-0.00634654	0.0124823	0.00939371	0.0024291	0.000240976	0.0299309
Fdft1	-0.00772049	0.005481	0.0188914	0.0133441	-0.0191824	0.0121255	-0.00421422	-0.0145895	0.0100147	0.00423623
Hist3h2bb-ps	-0.00157185	0.0156823	0.0188738	0.00410376	0.00597824	0.00695297	-0.000114416	0.00161448	-0.00553719	-0.00218418
Trim46	-0.000773934	-0.00625136	0.0188527	-0.0129883	0.00294836	0.00497714	-0.00983287	-0.0126852	0.00422738	0.0215236
Lad1	-0.00406311	0.00532472	0.0185798	-0.010828	-0.000652921	0.00291722	-0.00718023	-0.0076958	0.00182197	0.00358397
Zfp467	0.000681881	0.00586305	0.0185736	0.0137687	-0.0135472	-0.00172837	-0.00498329	0.00185117	-0.0169595	0.00252643
Dnph1	-0.0113424	0.0071393	0.0185701	0.00577946	0.00628395	0.00185657	-0.004311	-0.0204498	-0.0141292	0.00226454
Lss	-0.0108821	0.00209751	0.0185513	-0.00292201	-0.0103352	-0.0112614	-0.00708976	-0.00110927	-0.00528492	0.000915929
Hes5	-0.00617169	-0.000846312	0.0185151	-0.00106612	-0.0050248	0.00640825	-0.000798022	-0.000204548	0.0062001	0.00342835
Snora61	0.0358524	0.0725933	0.0185091	0.0105104	0.0430955	-0.00749715	0.00719937	-0.00537357	0.0141941	-0.0317507
4930526L06Rik	-0.00129139	0.00809312	0.0185038	-0.00355963	-0.00875966	-0.00293743	-0.00532322	0.00283941	-0.0039274	0.00207512
Syngr3	-0.00328028	0.00974711	0.0184234	0.012855	-0.0015029	-0.0110913	0.00547229	-0.00955056	-0.00209398	-0.00425171
Tnrc6c	-0.000252162	0.00318426	0.0184203	0.00370839	0.00452703	0.00248734	-0.00749637	-0.00966851	0.00563787	-0.00269884
Epor	-0.00477152	0.00533688	0.0183981	-0.00975941	0.00468964	0.0150823	0.00579935	0.0113814	-0.00967375	-0.0147082
Mid1ip1	-0.0103437	-0.00609102	0.018395	-0.011502	0.00791584	0.00894193	-0.00148141	0.000265194	0.000723993	0.00451926
Kif21a	-0.00467916	-0.00642144	0.0183938	-0.0155904	0.00555958	0.00450642	0.0025975	0.00199255	-0.00216533	-0.00233224
Armc10	-0.0038879	-0.00457908	0.0183895	0.000469497	-0.0075016	0.00867852	0.0043467	0.0062292	-0.00371597	-0.000651626
Tyro3	-0.00571094	-0.00378381	0.0183772	-0.010681	0.00308567	-0.00673315	-0.0131144	-0.0115251	-0.00793964	0.00705456
Crym	-0.0148751	0.0104638	0.0183735	0.0209903	-0.00897085	-0.0155301	-0.0033619	0.000478893	0.00134872	0.0122946
Cbs	-0.0106437	0.0106891	0.0183667	-0.00984259	-0.000672057	0.00437155	0.00506649	-0.00136573	-0.00409919	-0.0103101
Foxp1	-0.00162484	0.00102546	0.0183498	0.0058308	-0.00991973	0.00652073	0.00235315	-0.00738413	0.00330399	-0.00787651
Rian	-0.00434797	-0.00432726	0.0183177	-0.0118751	0.000108714	0.00196614	-0.00891697	-0.00191453	0.00169666	-0.00112142
Lrrc8d	-0.00117757	-0.00203687	0.018279	0.000820863	-0.000448919	0.00379666	0.00114047	-0.00928818	-0.000661286	0.00458443
Mettl20	-0.0131134	0.00433681	0.0182648	-0.00611639	-0.00491076	0.00493793	0.00138803	-0.00849484	-0.00853499	-0.000421017
Jmjd1c	2.12373e-05	-0.00880611	0.018261	0.000273043	0.0160745	-0.00116636	0.0014697	0.000920609	0.00346664	0.00321795
Tjp3	0.00059164	0.00095571	0.0182458	-0.000300405	-0.000270623	0.00669667	-0.00115624	-0.00253889	0.0156552	0.00543666
Gsta4	-0.0121362	0.00487402	0.0181727	0.00588391	0.0231405	-0.00261407	-0.0039649	-0.0124236	-0.00149674	0.00832969
2310040G24Rik	-0.0113972	0.00464854	0.0181194	-0.0109359	-0.00290833	-0.0046522	-0.00949825	0.00066673	-0.000264543	0.00590305
Ramp2	-0.015908	0.00287113	0.018067	-0.0173169	0.00205183	0.000725467	-0.00186639	-0.00487612	-0.0171865	-0.0113372
Fgf5	-0.0124542	0.0105226	0.0180638	0.00471089	-0.0233709	-0.0413569	-0.0245839	0.0248445	-0.0297415	-0.00416665
Ccdc85b	0.00522992	0.00843671	0.0180497	-0.00087339	-0.000905879	-0.000792383	-0.00415011	0.00828904	0.00749812	0.00101686
2900026A02Rik	0.00118648	-0.00385051	0.0180137	-0.00970408	0.000819867	-0.00303266	-0.00717623	0.0127377	0.00152798	-0.00650219
Batf3	-0.00964921	0.00360113	0.0180072	-0.00409898	-0.00636597	-0.00896458	0.0132897	0.0235674	0.00487293	0.00537605
Tmem255b	-0.000893449	-0.000424512	0.0179915	0.00132026	0.00544365	0.0098324	0.0136225	0.0372668	0.0110511	0.00859476
C1ql1	-4.88888e-06	-0.00199236	0.0179328	0.00201023	0.0026051	0.00105613	-0.0183844	0.00578878	-0.00757409	-0.011025
Rspo1	-0.00261033	0.00127851	0.0179285	-0.00905658	-0.000609269	0.00284839	-0.0124593	0.00810218	-0.00878635	-0.00107203
Tm7sf2	-0.0117879	-0.000659119	0.0178892	0.00157845	-0.00167515	0.00183229	0.0109392	0.016273	-0.00409027	0.0152103
Bid	-0.0123604	0.00800278	0.0178173	0.0110473	-0.0184915	0.012958	0.00642116	-0.00726928	-0.00463209	-0.0110586
Lurap1	-0.00789137	0.00536093	0.0177835	-0.00275514	-0.00792794	0.00193884	0.00125484	-0.00132575	0.00764548	0.00724424
AI118078	-0.00453388	0.00756914	0.0177677	-0.000202921	-0.00560595	0.00330905	0.00251005	0.00871896	0.00164496	0.00973805
Map1b	0.000540474	-0.000430646	0.0177503	0.0024301	-0.000623262	-0.00265685	0.00657078	0.00716822	0.00383337	-0.00570321
Mir1188	-0.00267244	-0.00704905	0.0177439	0.000186181	-0.000300927	0.0206916	-0.00699867	-0.00296643	-0.00359169	0.00846125
Fam84b	-0.00251846	-0.0051254	0.0177353	-0.00443612	-0.00292707	0.00482277	0.00635176	-0.0139235	0.0048482	0.0027557
Spock2	-0.000815616	-0.00760648	0.0177228	-0.00796201	-0.000829364	-0.00147325	-9.29456e-05	-0.00779133	-0.0111247	-0.00476912
Lima1	0.000478227	-0.0039831	0.0177104	-0.00450601	0.00310651	0.00469739	0.0162537	0.00470614	0.0104255	0.00265309
Hsbp1l1	0.00196307	0.000640721	0.0177037	0.000340237	-0.00716082	0.00247257	0.0041522	-0.0012594	-0.00811184	0.00678114
Stc2	-0.00751032	-0.00604919	0.0176965	-0.00164685	0.00302789	0.0165661	-0.0144789	0.00610766	-0.0130253	0.00113961
Tspan4	-0.00743709	-0.0110883	0.0176806	0.00890427	0.00192818	0.0163981	0.00348261	0.00709717	0.00536905	0.00350498
Lrrn4	0.00429814	-0.00152644	0.017677	-0.00946063	-0.00819191	0.00470836	0.0115936	-0.00328675	-0.00682357	0.0110036
Trp53i11	-0.00293337	0.0018083	0.017636	0.00617325	0.00441784	0.000237779	0.0105439	0.00887571	0.00740151	-0.0146592
Enho	-0.000955832	0.00714877	0.0176324	-0.0164328	-0.000750743	-0.00827455	-0.00735943	-0.0119528	-0.0107871	-0.0169559
Mest	-0.0105388	0.00168637	0.0176302	-0.00609593	0.00339781	-0.00676292	0.00923067	-0.0149357	-0.00738356	0.00867431
Ociad2	0.0177923	0.0237622	0.0176254	0.0119035	-0.00230849	0.0118691	0.00188776	0.000461463	0.0136197	0.000622485
Igsf9	-0.00119847	-0.00395953	0.0176212	-0.00916306	0.0117152	-0.000540581	0.00372221	-0.00295334	0.0106992	-0.00312324
Slitrk5	0.00475298	-0.00413158	0.017579	0.00255669	-0.00210792	0.00603027	-0.0166566	-0.00376791	0.0143995	-0.00793114
Kif1a	0.000941092	-0.00422515	0.0175216	-0.00762796	-0.00613314	0.00815263	0.00927185	0.00652409	0.00754192	0.000806473
Slc25a33	-0.00558275	0.00479464	0.01752	0.0210035	0.00143417	-0.0148665	-0.000906043	-0.00956597	-0.0252305	0.00339752
Gkap1	-0.00138819	-0.00398941	0.0175088	-0.0116267	-0.000513699	0.00115774	0.00693107	0.00427958	-0.0131882	-0.000688297
2010107G23Rik	-0.00356531	0.00492705	0.0175029	0.0134871	-0.00626087	-0.000782905	-0.00684985	0.000270121	0.00887113	0.0158425
Mpp3	0.00364921	-0.00494547	0.0174996	-0.0100073	0.00843744	-0.00857137	-0.00510139	0.00696295	0.000620257	-0.00622515
Gng3	-0.0106542	0.00385399	0.0174959	0.0111974	-0.0105696	0.00847181	0.00103544	0.010059	-0.00325901	-0.0119594
Klc3	-0.00690089	0.00544435	0.0174816	-0.0132141	-0.000610454	0.000534606	-0.00843497	-0.00483586	0.00669617	0.00752014
Pml	-0.00486445	0.00388596	0.0174742	-0.00844015	-0.011524	0.0131045	0.00304587	-0.00405926	-0.00710553	0.00123482
Gnpda1	-0.0139929	0.0110106	0.0174721	0.0114371	-0.00715294	0.00722358	-0.0165882	-0.000863475	-0.0150896	-0.00507877
Pten	0.00150155	-0.00620189	0.0174125	-0.0112527	-0.0053458	0.00498132	0.00521683	-0.0018509	-0.00135968	-0.00709949
Chst12	-0.0108785	-0.00365895	0.0174083	0.0040526	-0.0121021	0.0114814	-0.0118307	0.00659426	0.014092	-0.0108492
2310039H08Rik	-0.0143947	8.13915e-05	0.017386	0.0122125	0.028037	-0.00977524	0.000731633	0.00938919	0.00761261	-0.0188087
Deptor	-0.0152741	0.00930037	0.0173708	-0.00822735	-0.0103092	-0.00732531	-0.00239305	0.00666815	-0.00329368	0.0192674
Phf17	0.00356498	-0.00253114	0.0173038	0.00668677	-0.00683751	0.00433656	0.00634507	-0.00273148	0.00410341	-0.0073261
Ldoc1	-0.00897147	0.00882508	0.017284	-0.00180053	-0.00966729	0.000400206	-0.000131966	0.00341064	0.001629	0.00445154
Smtnl2	0.000688557	-0.00442543	0.0172637	0.00411063	-0.0181048	-0.00232199	-0.00351908	0.0016517	0.000647797	0.00332488
Rltpr	-0.00210035	0.00470795	0.0172375	-0.00545749	-0.000161103	0.00615077	-0.00250772	0.00493107	-0.00229456	0.000475778
Rnf165	0.00163408	0.000196957	0.0171761	-0.00575852	0.00368133	0.000255052	0.00302294	0.000534014	-0.00794186	0.00338928
Zfhx2	0.00496461	-0.00376327	0.0171658	-0.000800401	0.0107401	0.00191779	-0.000532789	0.00435532	0.00169553	0.0004516
Gm15417	0.00975653	0.00270161	0.0171635	0.0125691	0.000796287	0.00268984	0.00226691	0.0108591	0.0151838	0.00710327
Pard6b	-0.00505367	-0.00570609	0.0171536	0.00902484	0.00610718	0.00727474	0.000593549	0.0264897	0.0135384	0.0158907
Snord95	0.0115953	0.0474463	0.0171416	-0.00932884	0.0193533	0.0326284	0.0432985	0.00439953	-0.00587055	0.00648399
Tmem130	-0.00727542	0.00268807	0.0171333	-0.0049237	-0.00469467	0.00391488	-0.00380988	0.00331489	0.00987373	0.000433511
Tubb2a	-0.0102083	0.00990777	0.0171312	0.0172397	-0.0113574	-0.0165496	0.00122189	-0.00206819	0.0108052	0.00281722
Cldn9	-0.00682398	0.000938381	0.0170724	0.000756102	-0.00727367	0.0056185	0.00263166	-0.000925307	-0.00202433	0.00899598
Mycn	-0.0154107	-0.00188678	0.0170682	-0.000558531	0.0164737	0.00475609	0.0155682	0.00210506	-0.0031068	0.0133121
Col18a1	0.00806544	-0.00818325	0.0170567	0.00123673	0.00640273	0.018442	-0.00136705	-0.00548529	0.00213333	0.00425951
1110007C09Rik	-0.00645706	0.00378702	0.0170432	0.0234956	-0.0148804	0.00647723	0.0152198	0.000519387	-0.00830854	-0.0151827
Snora68	0.0495856	0.117281	0.0170399	-0.0586792	0.0368209	0.00549954	0.0171864	-0.00693943	0.00783023	0.0386597
2610035F20Rik	-0.00441168	0.0096807	0.0170368	0.00850608	-0.000923161	-0.0142954	-0.0138125	0.00258013	-0.00946645	-0.000549339
Tstd1	0.00354759	0.0107671	0.0170306	-0.00652469	-0.0140381	0.0090999	0.0150451	-0.00214394	-0.0302886	-0.0183325
Cbx6	0.00139295	-0.00180035	0.0170244	-0.000278718	0.0119442	-0.00997509	-0.00933057	0.00239327	0.00378983	0.00256415
Rsph1	-0.0108453	0.0102971	0.0169918	0.0142006	-0.0086443	-0.00703682	-0.0143629	0.00662596	0.00974053	0.00658132
Scamp5	-0.000994013	-0.0066619	0.0169565	-0.00536127	0.0116565	-0.0011113	0.0039379	0.0016705	-0.00792354	0.00770045
Gyltl1b	0.00120469	0.000653456	0.0169377	-0.00995181	-0.00571256	-0.0102108	0.00803313	0.00443997	0.0118662	0.0169114
Sparc	-0.000598483	-0.00452648	0.0169365	0.00221522	0.0218502	-0.00514262	0.0157174	0.000815057	0.00900715	0.00972428
Fam134b	0.000257726	-0.00935209	0.0168746	0.0149361	0.00256727	-0.00319218	-0.0133699	-0.00994489	-0.00250994	0.0140846
Pla2g12a	-0.00353755	-0.00483281	0.0168495	0.004424	0.000465298	0.00648342	-0.00653147	-0.0175096	-0.0158126	-0.011212
Rtl1	0.000832409	-0.00560601	0.0168459	-0.0110628	-0.000963378	-0.010188	0.00114951	-9.16547e-05	-0.00523471	-0.0160256
Hesx1	-0.00494776	0.00171403	0.0168261	0.00202889	-0.00718614	0.00766399	0.00573058	0.00167091	0.00401972	0.00922347
Rassf2	-0.00155431	0.000394119	0.0168211	0.0025646	-0.00467162	-0.0016287	0.000373819	-0.000461968	-0.00434375	-0.000731458
Phyhd1	-0.00474874	0.0015554	0.0167592	-0.0034099	-0.006276	0.00708881	0.0203783	-0.0187846	-0.00659914	0.00954844
Celsr2	0.00587835	-0.00359994	0.0167317	-0.00152068	-0.00153113	0.00379606	0.000886618	0.00284021	-0.00868026	-0.012147
Stk39	-0.00204104	0.000791781	0.0167164	-0.00214023	-0.0145126	0.0019448	-0.00971042	0.0219426	-0.0110177	0.00517494
Nudt22	-0.0144191	0.0157374	0.0166793	0.00405991	0.00308805	-0.000590236	0.000958307	-0.00458829	-0.00608365	-0.0202801
Rnd2	-0.0103325	0.0143107	0.016663	-0.0117191	-0.0149186	0.00715541	-0.0233455	0.0124755	-0.00521094	-0.00403137
Llgl2	0.000170495	-0.00299306	0.0166561	-0.00789954	0.00261901	0.000501804	0.0223962	0.00619576	0.00746419	0.0135508
2810429I04Rik	-0.0129633	0.00744089	0.0166197	-0.0114094	-0.00462513	-0.00255767	-0.0117117	-0.000293038	0.00187382	6.83218e-05
Plcg2	-0.00168307	0.00233313	0.0166046	-0.0129003	0.00686055	0.0113604	0.00185894	-0.0136028	0.00203327	-0.00820149
Mir3082	0.0467608	0.121179	0.016596	-0.060395	0.0283992	-0.00381207	0.0294623	-0.0050287	0.0205665	0.0295211
Acsl5	-0.00567383	0.00163468	0.0165876	-0.00462775	0.00289031	-0.000845057	0.00695451	-0.00324327	-0.012088	-0.000603206
Mettl7a1	-0.00155334	0.000125326	0.0165549	-0.00824933	-0.0116215	-0.00151786	0.00998864	-0.00252369	-0.0067457	0.00197738
2810025M15Rik	-0.00908076	0.00419433	0.0164728	0.0115737	0.000727124	0.0020574	0.00200611	-0.00505122	-0.00913917	-0.00631305
Foxn3	0.00442122	-0.00621735	0.016461	-0.0192345	0.0053744	0.0133633	0.0125841	0.000723993	0.00506637	0.00329986
Zcchc18	-0.00592049	-0.00109279	0.0164317	-0.00838796	-0.00225375	-0.00246233	0.0200094	0.00702923	0.0132023	0.0158118
Snord49a	0.0195852	0.0889129	0.0164098	-0.0276205	0.0334504	0.0292446	0.0440682	0.0154731	0.00443247	-0.00318066
Reep2	-0.00909184	0.00228881	0.0164048	-0.0173668	-0.00533285	-0.00592861	-0.00838306	0.00529464	0.0165966	-0.0067389
Fjx1	-0.00182201	0.00522777	0.0164032	-0.00244971	0.0097508	-0.00330788	-0.0225688	-0.00692873	0.00504638	-0.00434984
Ppp1r9a	0.00287584	-0.0044337	0.0163964	0.00289585	0.00444048	0.00186547	-0.0132399	-0.00730496	0.0132747	-0.0106914
Rnf208	0.00278045	-0.00426917	0.0163937	-0.0121895	0.00331036	-0.00273334	-0.0117136	-0.00177323	-0.0210536	0.0373493
Fzd8	-0.00255589	0.00128289	0.016315	0.0089837	-0.00784695	-0.0140344	-0.00406347	-0.000558497	0.0114339	-0.00189612
Syne4	-0.00623788	-0.00128935	0.0162923	0.00276671	0.0111302	-0.00393247	-0.0151564	-0.00153549	0.00952356	0.000439972
Dtx4	-0.00252173	-0.00192583	0.0162872	-0.00276737	0.000444149	0.00839993	-0.00574917	0.00293302	-0.000316053	-0.000329191
Snord83b	0.0284991	0.0745743	0.0162568	0.00107335	0.0205411	-0.0275487	-0.0172138	0.0107947	0.0140624	0.00495832
Fbxo27	-0.00762267	0.00532132	0.0162535	-0.00577135	-0.00736204	0.00449879	-0.00337726	0.00212862	0.00271456	0.00924422
Dido1	-0.00214579	-0.00496175	0.0162337	-0.00293939	-0.00259707	-0.00103673	-0.0012065	0.00969064	0.00424338	-0.00638002
N4bp3	-0.00387267	-0.00440257	0.0162335	0.00793024	0.00187819	-0.0057579	-0.00068036	-0.00607583	0.00671975	-0.0192052
Dtna	-0.00296221	0.00452734	0.0162237	-0.00214166	-0.0100908	-0.0151051	0.00746977	0.0014988	0.00166767	0.00255549
Dusp7	-0.000484887	-0.0023845	0.0162225	-0.00152131	0.000452078	0.00294216	-0.00210493	-0.0155373	-0.00254652	-0.0137323
Tmem5	-0.00470506	-0.00276295	0.016222	0.00609476	0.00956896	0.00367796	0.00629862	-0.00313216	0.0160578	-0.0153227
Gm7367	-0.0315404	0.00186738	0.0162035	-0.0100496	-0.00222068	0.00455955	-0.00277782	0.0194849	0.00897608	-0.00860213
Pradc1	-0.0143723	0.00130592	0.016196	-0.0127878	-0.00420634	0.000348835	0.015904	0.0229501	-0.00152924	-0.019001
Zfp219	0.00250587	-0.0011039	0.0161896	0.00447039	-0.00604646	0.00367219	0.00152042	0.0021257	0.0140507	0.00146929
Arhgef28	0.00030051	-0.00190198	0.0161894	-0.0066411	-0.0015211	-0.000888391	0.00328205	0.00938506	0.0143898	-9.97664e-05
C330013F16Rik	-0.00607347	-0.00626241	0.0161893	-0.00205141	-0.00392986	0.0129956	-0.00313356	-0.00311516	0.0189308	0.00772366
Ahdc1	-0.00415644	0.00276711	0.016163	-0.0155953	-0.00167796	-0.00889867	-0.00222507	0.00399944	-0.0165908	-0.00926284
Foxi3	0.00490453	-0.00311005	0.0161593	-0.00821916	0.00700045	0.00216247	-0.00161798	-0.000209829	-0.00790735	0.0170404
Mir678	0.0262887	0.0507355	0.0161567	-0.0293754	0.0162883	-0.00658073	0.0194909	-0.0098308	-0.0265145	-0.0112258
Zfhx2as	-0.00140304	-0.000763	0.0161448	-0.010951	-0.00349148	-0.000427953	-0.0119731	-0.00325745	0.00913636	-0.0088038
Cpt1c	-0.000847929	0.00208054	0.0161338	-0.00166554	0.0112742	-0.00595602	-0.0125793	0.0124707	0.0194993	-0.0150604
Mob3b	-0.00339029	-0.000394385	0.0161326	-0.00632309	-0.00379561	0.0145262	0.00135221	-0.00836273	0.00103883	-0.000749362
4930558C23Rik	-0.00639863	0.000621026	0.0161312	0.00684446	-0.00253629	0.010721	0.0289798	-0.0133023	-0.0204721	-0.00686049
Mir1982	0.0104138	0.0707294	0.0161278	-0.0260667	0.0126307	-7.65518e-05	0.00924971	0.0269973	0.0214268	0.00720405
Slc35g1	-0.0029797	-0.00553779	0.0161261	-0.00736449	-0.000330812	0.00872324	0.0015853	-0.0124316	0.00578378	-0.00811175
Fam111a	-0.00366156	-0.00141493	0.0160987	0.0187194	0.00588546	-0.00804475	-0.000819937	0.00250262	0.00588391	-0.00461677
Zfp296	-0.00288022	0.00862097	0.0160981	0.0174462	0.00263011	-0.00258288	0.00432769	-0.0110273	-0.00425063	-0.0163486
Mkrn1	-0.00557921	-0.000588524	0.0160858	0.00287287	0.00833317	-0.0114319	-0.00434799	0.00862397	-0.0100864	0.00496808
Mir5136	0.0489562	0.115412	0.016056	-0.00768042	0.0464647	-0.0200253	0.00469245	0.00290607	0.00119863	-0.0162601
2900011O08Rik	-0.00712801	-0.00345832	0.0160508	0.00638503	-0.00181179	0.00544161	-0.00447806	-0.0159537	-0.00574969	0.0035113
Sox9	-0.00122131	-0.00389375	0.0160139	0.00339016	-0.00219574	0.00325105	0.00219726	-0.010545	0.0161087	0.00172285
Map3k5	-0.00151537	0.00263655	0.0160128	-0.00174925	0.000392719	0.000874491	-0.00419451	0.000317354	0.00114763	0.00516221
Sh3gl2	0.000681717	-0.0059018	0.0159989	0.014629	0.000534801	-0.00939541	-0.000641768	-0.00273931	-0.00521363	-0.00126248
Ube2t	-0.0174068	0.00931151	0.0159931	-0.0198878	0.00674251	0.0110997	0.00281746	-0.0139656	0.00417716	0.00904551
Tox3	0.000941723	-0.00527426	0.0159732	-0.00179128	-0.00294679	-0.0153121	4.72744e-05	0.00178063	-0.0106941	-0.00844186
Hook2	-0.00836596	0.00890123	0.0159715	-0.00533517	0.000999995	0.00635673	0.00734299	-0.00257376	-0.00932338	-0.00348048
Ntrk2	-0.00066558	-0.0016448	0.0159147	0.00782047	-0.00187589	-0.000975237	-0.00551715	-0.000458934	-0.0012003	-0.00151621
Pick1	-0.00340219	-0.000709912	0.0159046	0.00686052	-0.00508544	-0.00085206	-0.000594135	0.0141487	-0.00170603	-0.000591195
Cend1	-0.00890823	0.00335704	0.0158488	-0.00930274	-0.0126137	-0.00934918	-0.0149399	9.31166e-05	-0.00540087	0.0257136
2810011L19Rik	-0.00428744	0.00319232	0.0158444	-0.00473826	-0.00265641	0.00131378	0.00325311	-0.00117293	-0.00976261	-0.00796809
Dusp3	-0.00283399	-0.00126982	0.0157996	-0.00472982	-0.00420043	-0.0104885	0.00631925	0.00990539	0.00172909	-0.00742456
Ftx	-1.37532e-05	0.00453722	0.0157733	-0.00276206	-0.00231249	-0.0165836	-0.00220234	0.0139725	-0.0193772	0.00715185
Ndfip1	-0.0267536	0.00871202	0.0157695	-0.00678796	0.00694426	0.017474	0.027015	0.0151731	0.011157	0.0149715
Sepp1	-0.012577	0.00109455	0.0157687	-0.00730798	-0.0125089	-0.0169789	0.00197236	-0.0169654	0.00400763	0.00626012
Syt7	0.000387855	-0.00293707	0.0157636	-0.005982	-0.0046192	0.00120284	0.00287922	-0.00138519	-0.000939147	-0.00314933
Fermt1	-2.97034e-05	0.00152177	0.0157513	0.00108452	-0.00153273	0.00537082	0.00240943	0.0023059	-0.00988605	0.00680675
Fam69b	0.000504461	-0.00419359	0.0157465	-0.00396254	-0.0208172	0.0265623	-0.0153306	0.0151883	-0.0290819	0.00698481
2610306M01Rik	-0.0142765	0.0036865	0.015744	-0.00137497	-0.0354753	0.00058864	-0.00124165	4.27639e-05	-0.0108264	-0.000318724
Mir1950	0.0169219	0.0406402	0.015741	-0.0227844	0.00268499	-0.0180446	-0.00431747	0.0179821	0.0019837	0.00383482
Pcp4	-0.00956684	-0.00421019	0.0157347	0.00669594	-0.0151406	-0.0130211	0.0208533	-0.0142826	0.0108854	0.00820309
Pcyt2	-0.00867252	0.000761229	0.0156337	-0.00336743	0.0151141	-0.0110943	-0.000926602	0.0131493	-0.0259277	-0.00643123
Id3	-0.00430161	-0.00306884	0.0156172	0.00683728	0.0128101	0.0178253	0.00352297	0.00102558	0.00559152	-0.00267148
Pdpn	-0.00644472	-0.0099311	0.0155953	-0.0141479	0.025985	-0.000939594	0.0078189	-0.00407569	-0.000296792	0.0124244
Fbxo44	-0.0136765	0.00559104	0.0155912	-0.0157652	0.00556507	0.015719	-0.0120195	-8.04615e-06	-0.0190729	0.00437554
Sox12	0.002737	-0.0031949	0.0155668	-0.0133505	0.0065509	-0.00102734	0.00388321	-0.00730887	0.00146745	0.000987658
Pygb	-0.00557227	-0.000296811	0.0155609	0.00500216	0.00883632	0.00676992	0.00650234	0.00199127	0.018354	-0.0095581
Ankrd9	-0.00541796	-0.00450203	0.0155601	0.00254862	-0.00304867	0.000845638	-0.00988909	-0.00340613	-0.00961692	0.00258319
Tmem38a	-0.00512235	-0.000710155	0.0155565	-0.0107559	0.00186887	-0.00665439	0.00213357	-0.0151471	-0.0204281	-0.0087588
Grina	-0.00862967	-0.0013618	0.0155563	-0.00633005	-0.00451179	-0.0148904	0.00513165	-0.00305119	0.00548299	-0.00786903
Aplp1	-0.00795767	0.00323596	0.0155425	-0.00371839	-0.0080218	-0.00526455	0.0197665	-0.0158782	0.00348194	0.00425784
Pde9a	-0.00198123	-0.00234084	0.0155286	-0.00459687	0.00596704	0.0023815	0.013012	0.0259745	-0.00489039	0.0124085
Plcxd1	-0.000773055	-0.00462854	0.0155145	0.00189858	0.00661358	0.00250035	-0.00199138	0.00634033	0.00859208	0.00944507
Vill	-0.00732936	0.00497561	0.0154644	0.0143706	0.000686828	-0.00634145	-0.00814002	-0.0011194	0.0133653	0.00476998
Nme3	-0.00424786	-0.00225968	0.0154607	0.00565968	0.0041462	0.00606765	0.000242162	-0.000808983	-0.00169453	-0.00843213
Fdps	-0.00977618	0.0100998	0.0154578	0.0154917	-0.00916281	0.00652803	0.00573674	0.00282022	-0.00519028	0.00946288
Bicd1	-0.00110579	-0.0015791	0.0154403	-0.00106924	0.00675864	-0.00436053	-0.00387199	-0.000113888	0.000376629	-0.00977554
Clstn3	-0.00945461	-0.00245501	0.0154335	-0.0109927	-0.00355396	-0.00241307	-0.0097024	-0.0089981	0.0076153	-0.00555539
Mpped2	-0.00207877	-0.000775531	0.0153923	-0.00853081	0.00372564	-0.00281402	-0.0205967	-0.00964261	-0.00886602	0.0102892
Arhgap8	-0.00315907	0.00363335	0.0153443	-0.00507159	-0.00434569	-0.0159735	0.0283982	0.0170619	-0.00879764	0.00154669
Shd	-0.00760678	0.0037786	0.0153265	-0.00889928	-0.00884168	-0.00627513	-0.00818851	0.0026647	-0.00381951	-0.0019049
2023-03-09	0.00498665	-0.00619072	0.0153229	-0.0135634	0.0097112	0.00995477	-0.00789911	-0.00906963	-0.0180604	0.00887975
Trib3	-0.00154569	0.00124615	0.0152866	-0.00401324	-9.30319e-05	0.00671027	-0.00547821	-0.00133219	0.00701858	0.0101315
2010001M06Rik	-0.00603783	0.00263904	0.0152667	-1.23668e-05	0.0162389	-0.00617962	-0.0305166	0.0122245	0.00881399	-0.00377821
Gpr85	-0.00494864	-0.00386069	0.0152595	-5.15153e-05	-0.00563355	-0.00645285	-0.00547027	-0.000552902	6.25062e-05	-0.00173361
Gstm6	-0.0123299	0.0159758	0.015258	-0.0131069	-0.00643683	0.00550484	-0.0184032	0.012796	0.00525315	-0.00309917
Spry1	-0.00973917	-0.00295187	0.0152478	0.00392805	-0.0269297	0.00251954	0.014808	0.0203966	-0.00570481	0.00429845
Lck	-0.0148741	0.00474516	0.0152339	-0.00696471	-0.00458114	0.00303711	0.00233245	-0.00901661	-0.00483271	0.000421487
Etl4	0.0022588	-0.00719013	0.0152037	-0.0023876	-0.00649945	0.010342	0.0175587	-0.00641803	0.00254136	-0.00905218
Necab3	-0.00565546	0.00172995	0.0151938	0.0077549	-0.00520128	-3.4436e-05	-0.0122307	0.00117087	0.00548271	0.000832169
Map7	-0.00232924	0.00109654	0.015155	-0.00301457	-0.00251781	-0.00533533	0.0193734	0.00265685	-0.00652056	-0.00392819
Bok	-0.0130809	-0.00335872	0.0151534	-0.00236384	-0.014069	-0.00736076	-0.0126462	-0.0113686	-0.000866128	0.0108351
Nuak2	-0.00735183	0.000635586	0.0151311	-0.00653546	-0.0076547	-0.0010754	-0.0104243	0.000266042	0.000533604	-0.00359781
Sc5d	-0.010767	-0.00561663	0.0151212	-0.00744795	-0.00334345	-0.0099406	0.00818993	0.00474139	-0.0120388	-0.0031438
Dvl1	-0.00178668	-0.00691001	0.015056	0.00140712	0.0192051	0.00160657	0.00174721	-0.00358696	0.00355216	-0.00763912
Mir3091	0.0572539	0.142544	0.0150134	0.00190574	0.0564812	-0.0148271	0.0196366	-0.0050409	0.00676132	0.0104602
BC051226	0.00297893	0.0238494	0.0150105	0.0159623	0.0109514	-0.00841361	0.00042314	-0.0143485	-0.00266434	-0.0133302
Rgs10	-0.00449156	0.0059474	0.015002	-0.0113615	-0.0192525	0.0146881	-0.027082	0.00267501	-0.00894741	-0.00300489
B4galt2	-0.00342804	-0.00242807	0.0149869	-0.0142958	-0.00088709	0.00549355	-0.0153571	-0.00119893	0.013627	0.00729846
Bahd1	-0.00691339	-0.00227349	0.0149601	0.00142426	0.00177413	0.00791048	0.015787	-0.00951181	0.011341	0.004723
Snord12	0.0289356	0.065974	0.014934	-0.0184178	-0.0265232	0.0332171	0.0223334	0.0258579	0.00366707	-0.011103
Tet1	-0.00079225	-0.00258768	0.014915	-0.00582201	-0.00266522	0.00132705	-0.00488652	0.00627606	-0.000231717	0.00419386
Mir3062	-0.00227005	-0.00641303	0.0149012	-0.00477594	0.00383207	-0.00258205	-0.00327524	0.00292303	-0.00726763	-0.000354446
Zbtb7b	0.0022474	-0.00579386	0.0148549	-0.0135572	0.00371213	-0.00823664	0.0244939	0.00550138	0.00328404	0.00205715
Srebf2	-0.00395902	0.001777	0.0148366	-0.0202677	0.00997278	-0.000854493	-0.00176021	0.0024794	-0.00376127	0.016719
Tmem30b	-0.00251988	-0.00238938	0.0148238	-0.00141946	-0.00162537	0.0137642	0.00924064	-0.00765447	0.00790867	0.00182016
Irs2	0.00508317	0.000985788	0.0148109	-0.0197849	-0.0121614	0.0122349	-0.0196246	-0.00234464	-0.00327325	-0.00921995
Fads1	-0.00869734	-0.00409408	0.0147735	-0.00066246	0.00818785	-0.00459196	-0.00192133	-0.011896	-0.00852134	0.00607127
AF357355	0.0214199	0.0349713	0.0147729	-0.028664	0.0103929	-0.0127714	-0.0214181	0.0107216	0.00396211	-0.013718
Foxo1	0.00181194	-0.00513273	0.0147729	0.00297444	-0.00386724	-0.00466801	-0.0105242	-0.0140475	-0.00800323	-0.0132624
Syt4	0.00167944	0.00245262	0.0147711	-0.00407776	-0.000519886	-0.00106749	0.000997435	-0.000176278	0.00481047	-0.000479113
1190002F15Rik	-0.0100147	-0.000382751	0.0147705	-0.0288198	0.0204673	-0.0131823	0.0107416	0.00974498	-0.00998453	-0.0145607
Elovl6	-0.00377794	-0.000956458	0.0147693	0.000189739	-0.00172721	0.00605827	0.00158298	-0.000983696	-0.00527051	-0.00707999
Crmp1	-0.0126858	0.00740718	0.0147563	-0.014693	0.000983735	-0.00456024	-0.00384416	-0.000276921	-0.023524	-0.00241056
Kctd17	-0.0039006	0.000160309	0.014737	0.00601917	0.00887601	-0.0143748	-0.0129729	-0.00944315	-0.0182644	-0.0118704
Derl3	-0.0104233	0.00635457	0.0147129	-0.0157827	-0.00705428	-0.00655069	0.00123959	-0.00932541	0.00643844	0.0134817
2310009A05Rik	-0.0132354	0.00127661	0.0147111	0.0111933	0.0196143	-0.0261574	-0.00842111	0.00746834	-0.010812	0.0111994
Aff3	-0.00376812	0.00122777	0.0146997	-0.00838697	-0.000301242	-0.00324028	-0.00776288	7.79783e-05	-0.0100406	-6.79589e-05
Rasip1	-0.00632583	0.00699611	0.0146702	0.000117465	0.000568024	-0.00793681	-0.00249167	0.0162586	0.00260949	-0.00218151
Fabp3	-0.00849351	-0.00326496	0.0146533	0.0198817	0.0171049	-0.00511101	0.00115538	-0.00346486	0.0166734	0.0103241
Gchfr	-0.013048	-6.13818e-05	0.0146482	0.00284529	-0.00334293	0.00750059	0.00865678	-0.00338234	-0.00929882	-0.00415528
Ctsf	-0.00681895	0.00783298	0.014636	0.000649732	0.00108538	-0.0109353	0.00742399	0.017041	0.008319	-0.00340742
Ypel1	-0.00937883	-0.0114028	0.0146295	-0.00714637	0.00731056	0.00162502	0.00550957	0.0132931	0.00780198	0.00857269
Mpzl2	-0.00717776	0.0015532	0.0146244	-0.00482185	-0.00445994	-0.00109343	-0.000978859	-0.00196769	-0.00185917	-0.00474177
Fsd1	-0.00771524	0.00347331	0.0146242	-0.0142299	-0.0100274	0.00496305	0.0231845	0.0126528	-0.000873226	0.00454298
Lnx1	-0.00217963	0.00485765	0.014615	0.00501429	-0.00387273	0.000529415	-0.00504194	0.00122849	-0.000870031	0.00378845
Rab6b	-0.00301572	0.000507913	0.0145973	-0.00452755	0.00140281	0.00210403	0.00251416	-0.0055764	-0.00220283	-0.000863069
Prpf40b	-0.000122183	0.00060594	0.0145943	-0.0159517	0.0163486	-0.00143221	-0.00368908	0.00759441	0.0114069	-0.00406149
Sertad1	-0.0166801	-0.00991414	0.0145917	-0.00664292	-0.00506349	0.0119298	-0.00811208	-0.0172597	0.0136918	-0.0101267
Gm17644	0.00733711	0.00137783	0.0145766	-0.019873	0.00753686	-0.00931983	-0.00307508	0.00383746	0.00648413	-0.0077921
Arrb2	-0.00260134	0.00292124	0.0145722	0.00471716	0.013605	-0.00180448	-0.00942019	-0.0234854	-0.00162869	-0.00307917
Map7d2	0.000683705	-0.00173812	0.0145497	-0.00729128	-0.00711739	-0.00306391	0.00907991	-0.00903017	-0.00690479	-0.00481845
Plcd1	0.000960365	0.0020457	0.0145358	0.00900085	0.0188185	-0.00320736	0.00548921	0.0198859	-0.00912885	-0.00150899
Klhl21	-0.00174548	-0.00843957	0.0145192	0.00857124	0.0146289	-0.00786182	0.0110022	0.00910022	-0.00246466	-0.00159075
Gspt2	-0.00391624	0.00143208	0.0145135	-0.00889909	-0.000495076	0.00151166	-0.0160546	0.0119502	-0.00135753	0.00531412
Pik3cd	-0.000785029	0.00301446	0.0144726	-0.00653266	-0.00610726	-0.0104201	-0.00471219	-0.00235538	0.00342086	0.00296366
Ocln	-0.00142717	-0.00517599	0.0144689	-0.00220579	0.0016578	0.0129138	0.00476391	-0.00422599	0.00192889	0.00706852
Tctn1	-0.0050423	-0.00027245	0.0144602	-0.00411093	-0.00642298	-0.00177796	-0.00448678	0.00156169	0.0049696	-0.00108946
Lag3	-0.00517525	0.00670213	0.0144279	-0.0153355	-0.00268252	-0.00626901	-0.00904488	0.00242076	0.00800634	-0.00507833
Insig1	-0.00416759	-0.00616712	0.0144254	-0.00614103	-0.0148983	0.00818465	0.014746	-0.00494704	-0.0107039	0.0115595
Qser1	-0.00127406	-0.00533381	0.0144057	-0.00784452	-0.00648106	0.00420809	-0.000755028	-2.19735e-05	-0.00894242	0.00805206
Gtsf1l	-0.000848455	0.0102303	0.0143945	-0.00432487	0.00617445	0.0116261	0.0187777	0.00131566	-0.01955	0.00230669
D7Ertd715e	-0.00333222	-0.0109013	0.014394	-0.00538624	0.00763338	-0.00704	-0.00248402	0.00745474	-0.012174	-0.00682411
Usp46	-0.00876269	-0.0031171	0.0143918	-0.00287109	-0.00874952	0.00181654	-0.00884847	0.00358264	-0.00388171	0.00241192
2810474O19Rik	-0.00410909	-0.000633467	0.0143727	-0.00564341	-0.00597145	0.00754069	0.00565369	-0.00323143	-0.00113485	-0.0160387
Myo1c	0.00361513	0.00166827	0.0143661	-0.000347363	0.000204282	-0.00622353	-0.0084659	0.00497353	0.00334154	-0.0109955
Rara	-0.00477415	0.00540392	0.014357	-0.00477172	-0.0180961	0.00974748	0.00132227	0.00201829	-0.0128133	-0.00828943
Ano9	0.00276059	-0.00241251	0.014349	-0.0137397	0.00699796	0.00638821	-0.00983457	-0.0129337	0.0149261	-0.00250268
Dgka	-0.00596878	-0.00161067	0.0143441	-0.0103505	-0.00323915	-0.0113049	-0.00693666	0.00423464	-0.00709888	-0.00267073
Arvcf	-0.000769543	4.24072e-05	0.0143341	0.011259	0.00852368	-0.00217417	0.00179921	-0.017904	0.00284657	-0.0164416
Snx16	-0.00952599	-0.00205498	0.0143278	-0.00125971	-0.00303881	-0.00389782	-0.0122216	-0.00548674	-0.00565919	-0.0185506
Ifi30	-0.0160854	-0.00255187	0.014324	-0.0256655	0.0069217	0.00698851	-0.0143852	-0.0290925	0.00146731	0.0161954
Gtpbp5	-0.0101168	0.00908486	0.0143161	0.00590001	-0.0125507	-0.000283851	-0.00760369	-0.00378012	0.00844471	0.0070658
Plekha7	-0.00311988	-0.00254372	0.0142966	-0.00279043	-0.00336774	0.0018071	-0.00112245	-0.00232308	0.0043144	0.00197547
Trappc2l	-0.0106486	0.00985285	0.0142952	0.0138965	0.0187605	0.00199261	-0.00807526	-0.012903	0.0159139	-0.0299903
Sh3glb2	-0.00900285	0.00345187	0.0142331	-0.0062299	-0.0102733	0.00176087	-0.00785989	-0.00157317	0.0107338	0.0116091
Rasal2	-0.000520071	0.00122936	0.0142285	0.00380313	0.00128157	-0.00108297	-0.00535769	-0.00320969	-0.00457452	-0.00627774
Gm5176	0.0151988	0.0275539	0.0142151	0.0026775	-0.00918251	-0.00847912	-0.015176	-0.00595616	-0.00374099	-0.00612925
Fyn	-0.00323396	3.74783e-05	0.014208	-0.0134364	-0.0164454	0.00757978	-0.0136809	-0.00155266	0.00337363	0.00094481
BC026585	-0.0124988	0.00236731	0.0142026	-3.57005e-05	-0.0137268	0.0052902	-0.0011395	0.00529479	0.000818972	0.00630566
Scarb1	-0.00693398	-0.00108393	0.0141856	0.0106328	0.00337675	0.00438422	0.0110875	-0.0040362	0.00280299	-0.0128947
Slco4a1	-0.00323379	-0.000611487	0.0141831	0.00231139	-0.0128964	-0.0119651	0.0128593	-0.00422857	0.00192491	0.00684724
Esrp1	-0.00666992	0.0015742	0.0141616	0.00181424	0.000594054	-0.0138496	0.00854277	0.00660141	-0.0201455	-0.0100931
Ripk4	-0.00707191	0.00326083	0.0141577	0.0182256	5.89569e-05	-0.00448704	-0.0117243	-0.00744816	0.00226676	0.00432126
Stap2	-0.0115016	0.000128925	0.0141568	-0.0107578	0.00428379	0.00089196	0.0046574	0.00146064	-0.0181263	-0.00635036
Tuba4a	-0.00659557	0.00693622	0.0141214	0.000418185	-0.0025169	0.00457289	0.00751463	-0.0142497	-0.00541722	5.01623e-05
Gsto1	-0.0157795	0.0107373	0.0141098	0.0103452	0.0120811	-0.00187942	-0.00133475	-0.011873	0.00157573	-0.00265944
Shb	-0.00458569	0.00317345	0.0141056	-0.00836802	-0.00939884	-0.00788502	-0.00626042	0.00375202	0.000525708	0.0021523
Mirlet7d	0.00352046	0.00855556	0.014083	-0.000787518	0.0063881	0.0185845	0.0390695	-0.0119779	-0.0175804	-0.0209283
Bptf	0.000783648	-0.00237658	0.0140747	-0.00179552	-0.00455044	-0.000703212	-0.00910519	0.00638743	0.0101602	0.00227759
Cyct	-0.0147887	0.00843251	0.0140715	-0.00514009	-0.0101935	0.00345006	-0.0151759	0.00139387	-0.00356011	0.00461599
Nmb	-0.011797	0.00958089	0.0140714	-0.0178031	0.00577404	0.00147641	-0.0242247	-0.00430565	0.000945658	-0.00184538
Pde1b	-0.00355927	-0.00145591	0.0140628	0.00858679	-0.00594031	-0.00944847	0.00239429	-0.00355496	-0.00778295	0.00324813
Acot7	-0.00659173	0.00734261	0.0140539	-0.00719204	-0.0206303	0.00143915	-0.00666781	0.0077632	0.0244202	-0.00229278
Gdpd1	-0.00225376	0.00448016	0.0140452	-0.00825221	-0.00613145	-0.0115616	0.00897167	-0.00780145	-0.00358656	-0.00619829
Duxbl3	-0.00273542	0.00194605	0.0140427	0.0104396	-0.00625359	-0.00813103	-0.00168591	0.00264515	-0.00406018	0.00304037
1110019D14Rik	-0.00713314	0.00601901	0.0140262	-0.0128718	-0.00407948	-0.00720058	-0.00873478	-0.00137676	0.015077	-0.0100876
Cdh1	-0.000308592	-0.00396343	0.0139902	0.00482407	-0.00713928	0.0013423	-0.00344312	-0.000931556	-0.00291611	-0.010583
Stx3	-0.000830967	-0.00101061	0.0139836	0.0110453	-0.000501819	0.00164569	0.00872709	0.00678676	-0.00683391	-0.000447251
Wwc1	-0.00389782	-0.000455293	0.0139729	0.00652935	-0.00192392	-0.0115425	-0.000677058	-0.00490069	0.00244608	-0.000794956
Mgp	-0.00853618	-0.0170405	0.0139689	0.0111701	-0.0218577	-0.0612258	0.0595993	-0.00823913	0.0119411	0.0042652
1700102H20Rik	-0.0133788	0.00635645	0.0139648	0.000498299	-0.0146935	-0.0097651	0.00191181	-0.00052956	-0.0063062	0.00379036
Mapk1ip1	-0.00989396	0.00552686	0.013955	-0.0144287	0.00481517	-0.00345168	-0.0078983	0.0274755	0.00802503	-0.00332174
Padi4	0.00840972	0.00739404	0.0139385	0.0028381	-0.000591247	0.00337799	-0.00477621	0.00721218	-0.00184679	0.00113467
Fzd2	0.00124667	0.00117863	0.0139101	-0.0107136	0.0255093	-0.0110175	-0.00372928	0.00295577	-0.0104459	-0.0159393
Pacsin1	-0.00180287	-3.8378e-05	0.0138995	0.00523031	-0.0116221	-0.00525237	-0.0199641	0.00525215	-0.00453679	0.0126769
Klhl25	-0.00704146	0.00213116	0.0138831	-0.00878152	-0.00454741	-0.00564038	0.00198568	0.00974658	0.00591042	-0.0067007
Ptpn13	-0.00483464	-0.00183172	0.0138561	-0.009891	-0.00583493	0.0076772	-0.00369758	0.000614384	0.00427006	-0.00203385
Pfkm	-0.0050602	0.00297227	0.0138377	0.0057028	0.0125138	-0.0065832	-0.00388205	0.00205068	-0.00532811	-0.00584985
Unc5b	0.0060462	-0.00625803	0.0138301	-0.0116216	0.0178165	0.00704616	0.00744545	0.00655017	0.00224344	0.00301345
Malat1	0.0088557	0.0028923	0.0138004	-0.0062642	0.00145729	-0.00969294	-0.00205793	0.00263698	0.00260182	-0.0071526
Rragd	-0.00331273	-0.00618048	0.0137877	-0.00138245	-0.00596069	0.00700752	0.0038811	-0.00259137	-0.00744243	0.00175862
Skil	-0.00675	-0.000275788	0.0137852	0.0025185	-0.00726538	0.00218403	0.0090146	0.00330426	-0.0192307	0.00501536
Jund	0.00413575	-0.000167203	0.0137735	-0.00292239	-0.00532065	-0.000362974	0.0111473	-0.000523169	0.00264781	-0.0194017
Sapcd2	-0.00471614	0.000624992	0.0137686	-0.00787547	-0.00755035	0.0103007	0.0101122	0.0113728	0.00901012	-0.000646815
Tnfrsf12a	-0.00672481	-0.00037906	0.0137647	0.0165103	-0.0389054	-0.00846679	0.00123129	-0.00716012	0.0191029	-0.0114257
Pop7	-0.0147296	0.0166994	0.0137468	0.0159206	0.025104	0.00262271	-0.00711661	-0.0204886	0.000483781	-0.0196672
Vstm2l	0.00432163	0.00274019	0.0137458	-0.00633764	0.00021896	-0.00309947	-0.0079769	0.00133512	-0.0142978	0.00361702
Slc25a27	-0.000209892	0.000661122	0.013744	-0.0130284	0.00249723	-0.0051929	-0.0116445	-0.00164339	0.00469607	-0.0138169
Arhgdig	0.000391074	-0.00326291	0.0137428	0.0103589	0.0168586	0.00242131	0.00194108	-0.00224007	-0.00223456	0.00722423
Ski	-0.000920103	0.000351847	0.0137396	0.00358269	-0.00838672	0.00154462	-0.0169905	-0.00730172	-0.00180767	-0.00767164
D930048N14Rik	0.00364299	-0.00573243	0.0137363	0.00618679	0.00912497	-0.00315474	-0.00437821	0.0211294	-0.00537957	0.0137392
Pdk2	-0.00493618	0.00108026	0.0137338	-0.00751887	-0.00864475	-0.00892915	-0.00288256	-0.00116313	0.00312702	-0.00472054
Klhl14	-0.000711561	-0.00152556	0.0137337	-0.00274928	-0.00420868	-0.00872783	0.00687503	0.00454812	0.00314354	0.00149353
Repin1	-0.00251572	0.000721878	0.0137221	-0.0045122	0.00916607	-0.0064436	-0.00956039	-0.0053632	0.00555439	-0.00764411
Jsrp1	-0.00760698	-0.00540385	0.0136889	0.00165072	-0.00114364	0.00106273	0.00481898	-0.00353749	-0.00747399	0.00284899
Gm2382	-0.0200269	0.00767728	0.0136759	0.0163741	0.0110512	0.000806088	-0.00695671	-0.0104617	-0.0191738	-0.0104204
Rassf6	-0.00277639	0.000335583	0.0136575	0.00211811	-0.00423354	0.000159433	0.00377387	0.00218643	-0.0073631	0.00501585
G2e3	-0.000235017	-0.00348409	0.0136541	-0.00957682	-0.000485322	0.000369147	0.00499018	0.0142385	0.00334989	0.00364718
Tmem154	-0.00233908	-0.00107915	0.0136428	-0.00130248	-0.00674648	0.00354458	-0.000790126	0.000796809	-0.000200899	0.0102507
Grhl2	-0.00102516	-0.0018076	0.013642	-0.0037592	-0.00837529	0.0113201	0.00598857	0.00839502	0.00542464	-0.00605685
Slc38a3	-0.00289508	0.00396355	0.0136361	-0.00108729	-0.0016735	-0.0210691	-0.00834933	0.0121384	-0.00778069	-0.00856323
Snx10	-0.00549035	0.00303533	0.0136265	0.00281096	-0.0156585	0.00865889	0.00539095	-0.0160414	0.00100763	-0.0017679
A830018L16Rik	0.00316963	-0.00152876	0.0136232	-0.00562254	-0.00080884	-0.00466309	-0.0140176	-0.00468265	0.00305559	-0.00640691
Rpl39l	-0.00430539	0.00857406	0.0136196	0.0246183	0.0157895	-0.000642331	0.0180566	0.0318721	0.00977135	-0.011139
Map6	-0.000910755	-0.000840234	0.0135992	-0.00934306	-0.00309012	-0.00565672	-0.00885483	-0.00526742	0.00496287	-0.00856831
Snora7a	-0.0431704	-0.000782712	0.0135948	-0.00758201	0.0216017	0.053708	0.00187333	-0.0150591	-0.0559939	0.0252147
Wdr8	-0.0108661	0.00417436	0.0135716	0.00896282	0.00631234	-0.0119104	0.00511775	0.0181501	0.0139021	-0.0191681
Snord100	0.023106	0.0448454	0.0135683	-0.038672	0.00983478	-0.0146274	-0.0206936	0.00957583	0.0294276	-0.0177671
Snord32a	-0.00100276	0.0445256	0.0135594	-0.00822435	0.00122244	0.00704286	0.0114108	0.0277126	0.0146269	0.0227356
Stmn3	-0.00639105	-0.0014024	0.0135549	-0.000439114	-0.0385001	0.00533299	0.000304674	-0.0113425	0.00346117	-0.00517898
Ptpn3	-0.00380618	-0.000813364	0.0135392	0.00719116	0.00179608	-0.012896	0.000522661	0.00922058	0.00452015	0.000626487
Smim8	-0.0165503	0.01333	0.0135382	0.0246133	0.00892881	-0.00578971	0.00146475	-0.00928556	-0.0201998	-0.0112956
Pcnxl2	0.00233181	-0.00305168	0.0135222	-0.00702917	0.000267094	4.76431e-05	-0.00598685	0.00314503	-0.00504069	-0.0010896
Plac9b	-0.000104931	0.00481884	0.0135138	-0.00869142	0.00102731	-0.016162	0.00554875	0.00794842	-0.0155081	0.00558255
Ptn	-0.000284411	0.00630446	0.0134771	-0.0146326	-0.000642595	-0.011052	0.00378467	-0.0135147	0.0212595	-0.00525032
Fkbp11	-0.0070758	0.00149728	0.0134734	0.00757751	0.0409582	-0.00582398	-0.00792924	-0.00250118	-0.000285365	0.000765517
Fgd2	-0.00659571	0.00343104	0.013457	-0.00874069	-0.00482409	0.00533632	-0.00219411	-0.00136638	0.0028948	-0.0130315
Usf1	-0.0157631	0.00500545	0.0134568	-0.0189533	0.00492078	0.00234446	0.00191536	0.00552923	-0.0129106	0.00285008
Ggact	-0.00772718	0.011873	0.0134544	-0.0108685	0.00118838	-0.00438933	-3.36857e-05	0.0142819	-0.00518475	0.018763
Abr	-0.00495598	-0.0047121	0.0134479	0.00150593	-0.0139219	-0.00755396	-0.00568231	0.0211344	-0.00541483	-0.00950047
Rtkn2	0.00583504	0.0082396	0.0134429	0.00736006	-0.00392967	-0.00110318	0.00908277	-0.00642805	0.00905664	0.0040586
4930444A02Rik	-0.00645361	0.00305975	0.0133942	-0.00802824	0.00162916	-0.00322495	0.00860172	0.0108752	0.00882888	0.00183166
Erbb2	-0.00371918	-0.00570988	0.0133834	-0.0104137	-0.00344135	-0.000286652	-0.000490121	0.000229177	0.0199818	0.00730087
Ccl27a	-0.0104154	0.00482408	0.013359	-0.00658125	0.00892095	-0.0111087	-0.00568168	-0.0238581	-0.0134828	-0.00252012
Pbx4	-0.00206058	-0.00160637	0.0133558	-0.000170062	0.0048697	-0.0119414	-0.00555874	0.00822657	0.0120717	0.00210431
Hook1	-0.00636998	-0.0014866	0.0133536	0.00617816	-0.00153081	-0.00384324	-0.00494204	-0.00263291	3.17203e-05	0.00442478
Jup	-0.00113182	-0.00283122	0.0133492	-0.00508518	0.00190603	0.00190606	0.00628422	-0.00112219	0.00457204	0.0225241
Chn1	-0.00760667	-0.0015143	0.0133386	0.00388114	0.00318625	-0.00431632	0.0137432	-0.00710345	0.0105035	-0.000517878
1700023F06Rik	-0.00158705	0.00715637	0.0133188	-0.00578864	0.00358611	0.000111266	0.0152427	-0.0017635	-0.0161732	-0.00022452
Tmem107	-0.0168659	0.0155511	0.013304	-0.00411398	0.00413184	-0.0152826	-0.0110336	-0.00853739	-0.0272965	-0.0214462
Dtx3l	0.00302798	-0.00541881	0.0133039	-0.00376801	-0.00471584	-0.00178688	0.00166313	-0.00789286	-0.0140069	-0.00110632
Itm2a	-0.00968113	0.000183067	0.0132978	-0.0159772	0.011117	-0.00013967	0.0264941	-0.0052846	-0.00516869	0.0142689
H2-K1	-0.0118957	0.00234376	0.0132974	0.0160733	0.0114378	-0.00423248	-0.00547828	0.0123771	0.0126207	0.0169055
Hlf	0.00216955	-0.00180777	0.0132396	-0.00638989	-0.000823654	-0.00261854	-0.00349714	0.00182846	-0.00658117	5.74754e-05
Pim3	-0.00900344	-0.000739905	0.0132233	-0.019025	0.00121941	-0.00129778	-0.00088368	-0.00390149	0.00441401	0.00945078
Dcaf12l1	-0.00120817	-0.000538886	0.0132223	-0.0027638	0.000444504	0.00726865	0.0184802	-0.0150384	-0.00117924	-0.0106795
Psmg4	-0.00904308	0.00786593	0.0132135	0.00904348	0.024039	-0.0132961	-0.0301088	-0.0274955	0.00690687	0.0224388
Angptl6	-0.00544737	0.0071279	0.0132103	-0.0123768	0.0021048	0.00472756	0.00196189	-0.00694155	-0.00206603	-0.00698205
Slc22a17	0.00697181	-0.00234633	0.013205	-0.0102901	0.0168213	-0.0160653	0.00301304	0.00406219	-0.000879872	-0.0165728
Macrod1	-6.33803e-05	0.000678546	0.0131859	-0.00629283	0.000705102	-0.00240668	0.00246999	-0.00830001	-0.000350641	-0.00170787
Pvrl3	-0.00418468	-0.00458456	0.0131818	-8.87072e-05	0.0150851	0.00329992	-0.00214024	-0.00530753	0.00541406	-0.00874705
Svip	-0.00153495	-0.00177229	0.0131512	-0.00518102	0.00152455	0.00180507	0.00405503	-0.00523828	-0.00309743	-0.00206724
Zmat4	-0.0022107	-0.00216152	0.013141	8.43519e-05	-0.00706894	-0.00271923	0.00462871	-0.00209708	-0.000851271	0.00545702
Syt13	-0.00149627	-0.00315954	0.0131367	-0.00257368	0.00310767	-0.0075103	-0.00933108	0.0038138	-0.00993472	0.00446001
Nfasc	0.00238546	0.00302332	0.0131203	0.00606433	0.00778967	-0.00471759	-0.0123018	-0.00291476	-0.00229912	-0.00958975
Sncb	0.00178809	0.00191621	0.0131132	0.00601555	0.00489753	0.00371591	-0.014295	0.000679706	0.00465342	-0.0041822
Slc45a4	-0.00265941	-0.00264574	0.0131127	0.0072698	0.00767652	-0.000829499	-0.00465698	0.00657037	0.00426635	0.00646333
Ston2	-0.00154704	-0.00188926	0.0131122	0.000789041	-0.003847	-0.00773773	-0.00451383	-0.00547232	-0.00954006	0.00272021
Lpl	0.000402598	-0.00674617	0.0131096	0.00386335	0.0083791	-0.00484099	0.00252338	0.0060558	0.0057202	-0.0022116
Pir	-0.018456	0.0101133	0.0131059	-0.0118449	-0.00434105	0.00703741	0.000840662	-0.00767752	-0.00890467	-0.00287957
Rprm	-0.00182594	-0.00170723	0.0131005	0.00984105	-0.00665665	-0.0105273	0.00287213	-0.00296467	0.00709777	5.36123e-05
Tvp23b	-0.0186603	0.00231409	0.0130822	-0.00908139	-0.00491673	0.00555591	-0.0135428	0.00456972	0.00197397	0.00155526
Pfn2	-0.0160938	-0.00665992	0.0130772	-0.00176385	-0.00330083	-0.00828695	0.0113986	0.0235695	-0.00188498	0.00243671
Kcnh8	-0.00152868	0.00146747	0.0130673	-0.00208273	-0.00443461	0.00439084	-0.00152775	0.00385716	0.00129671	0.00278556
Fbxo21	-0.00921778	-0.000381315	0.0130602	-0.0146336	-0.00129097	0.00607778	0.0115593	-0.00122891	0.00454905	-0.000312172
Cbr3	-0.00252909	0.0114837	0.0130542	0.0309107	0.00694616	0.008751	0.0113829	-0.00549438	-0.00339141	-0.00760027
Scg5	-0.00384922	0.0044273	0.0130498	-0.00055346	-0.0105062	-0.00688686	0.00768435	-0.00489756	0.00623905	0.00989637
Trio	-0.00228492	-0.00672323	0.0130441	-0.00867745	-0.0051834	0.0127247	0.00704412	0.0122271	0.00189591	-0.00805513
2210039B01Rik	0.0144739	0.0072261	0.0130285	-0.00630463	0.00395054	-0.00315447	-0.00350056	0.000434167	-0.000797299	-0.00613677
Pdzk1ip1	-0.00811663	0.00712946	0.0130282	-0.00268695	-0.0288373	-0.0379151	0.0177396	-0.0141944	0.00685689	0.029831
Npw	-0.00485418	0.00917744	0.0130282	-0.008628	-0.00376705	-0.00347765	-0.000132846	0.00305778	0.00540006	-0.00150405
Wbp2	-0.0153017	0.00924042	0.0130259	0.00212553	-0.00324122	0.00613282	0.0119584	0.00372201	-0.003408	0.00611127
Snord52	0.016676	0.0585658	0.0130249	-0.0254172	0.0185497	0.00324653	-0.00909125	0.0220117	0.00699816	0.015218
Mageh1	-0.0099019	0.0114373	0.0130221	-0.011906	-0.000349833	0.000368194	0.00497437	-0.0135589	-0.00500417	-0.00526211
Rgs2	-0.00360677	0.00306709	0.0129997	-0.0077106	-0.0107642	-0.0279623	0.00617267	-0.0183486	-0.00232176	-0.000945596
St8sia3	-0.00146755	-0.00173949	0.0129966	0.0116827	0.0150442	0.00629513	0.00967081	-0.00514789	0.0116988	-0.00395016
Dyrk3	-0.0141658	0.00702091	0.0129938	-0.00750079	-0.015449	-0.0108651	-0.00667259	0.00286399	0.00327032	0.00688093
Cgref1	-0.00836779	0.00147255	0.0129876	-0.00202039	-0.00876122	-0.00761724	0.00895508	-0.009132	0.00325876	-0.00389494
Wbscr27	-0.00598222	0.0052608	0.0129824	0.00911705	-0.00391003	-0.00864057	-0.0138406	0.00361918	-0.000762161	-0.00609537
Cd63	-0.010736	0.00402375	0.0129797	0.00538961	0.0150061	-0.0168122	0.0206015	-0.0054632	0.0168129	-0.00785518
Auts2	0.0025573	-0.00136682	0.0129627	-0.00366413	0.00454735	-0.000550713	-0.00787133	-0.00741342	0.00611209	0.00340508
Rab3ip	-0.00791071	-0.00129187	0.0129545	-0.0130419	-6.22297e-05	-0.00698458	0.0194246	0.00858467	-0.00479054	0.00851458
Cntnap2	0.000114305	-0.00356026	0.0129477	-0.0051933	0.00387307	-0.000637927	0.0061033	0.0141451	-0.000977945	0.00656504
H2-Ke6	-0.00797847	-0.000356676	0.0129337	0.00250207	0.0135006	-0.00231937	0.000859059	-0.00375469	0.012534	-0.0116794
Pcbd1	-0.0131015	0.00600511	0.0129286	-0.00698433	-0.0283799	0.0275996	-0.00386918	0.0216197	0.0010057	0.0150037
Sdc2	-0.00805381	-0.000219354	0.0129214	-0.00658168	-0.00256735	-0.00768267	-0.0171241	-0.00445412	-0.000895995	0.00370047
Pcyt1b	-0.00218781	-0.00171351	0.0129211	0.00273467	-0.00352931	-0.00711617	0.0159347	0.0137518	0.000957267	-0.00516994
Tesc	-0.00636982	-0.0017226	0.0128832	-0.0044151	-0.00561424	-0.00116092	0.00287216	-0.00433545	-0.0138177	0.0157992
Rpp38	-0.0117782	0.0146566	0.0128803	0.00552092	0.0137447	-0.00291196	-0.00235144	0.00800424	0.00540308	-0.0224045
Camk2g	-0.00460434	0.000892716	0.0128729	-0.00934463	-0.00345367	-0.00487707	0.00467717	-0.00875911	-0.00381089	-0.00272673
2300009A05Rik	-0.0169043	0.00483807	0.0128647	0.0145275	0.00690194	-0.0207303	-0.0161121	-0.00574006	-0.0102427	0.000404518
Slmo1	-0.00851527	0.0020378	0.0128448	-0.0133951	0.0111641	0.0153471	3.96061e-05	-0.0198334	0.000630856	-0.0101034
Arl4a	-0.0109986	0.0107862	0.0128179	0.0240001	-0.0143127	-0.00894611	0.00257029	-0.00726853	0.0019725	-0.000459373
Ptprg	-0.00245392	-0.00208223	0.0128101	-0.00393793	0.00584722	0.00450567	-0.0065192	-0.00090128	-0.00737672	0.00756905
Zcchc3	-0.000198344	0.000343242	0.0127869	0.00151337	-0.00719399	0.00500883	-0.0011093	0.00541848	-0.00230338	0.00064897
Map7d1	-0.00426802	-5.07869e-05	0.0127851	-0.000676969	0.0167372	-0.00551063	-0.00829422	-0.0144525	0.0051505	-0.00307401
Elavl2	0.00273051	-0.00222381	0.0127814	0.00768324	-0.0169453	-0.000117443	-0.00294933	-0.0123738	0.00205415	-0.0107436
Gstt3	-0.00838027	0.00367668	0.0127518	0.000431623	0.00380181	0.0263533	0.0168908	0.00652604	0.00231094	0.0166645
Efna5	-0.000233828	-0.00293825	0.0127141	-0.0163313	0.0021818	0.0069763	0.00377164	0.00334206	-0.00151473	0.00707372
Mllt10	-0.00376933	-0.00335342	0.0127138	-0.00266954	0.0156705	-0.00712593	-0.00819812	0.00483687	-0.00444393	-0.00315719
Lyrm2	-0.00275466	0.0094194	0.012664	0.00633851	-0.00796574	0.00882317	-0.00138381	-0.0236177	-0.00688744	-0.00979212
Ssbp2	-0.00198869	-0.000241059	0.0126302	0.0129726	-0.00281059	0.0134882	0.0218467	0.000226241	0.00105711	-0.00317385
Mmp23	-0.00441701	0.0052713	0.0126294	-0.00936726	-0.00394411	-0.00268028	-0.00709327	0.00423134	0.00450727	-0.00370611
A030009H04Rik	-0.00912382	-0.00180581	0.0126248	-0.00465098	-0.00489275	0.00224158	0.00194524	-0.00632812	-0.00522768	-0.00312325
Rab39b	-0.00713909	-0.000145723	0.0126147	0.000219492	-0.00159451	-0.00214737	-0.00971901	-0.00081621	-0.0111147	0.00241687
Fgd1	-0.0101387	0.00103198	0.0126146	-0.00597262	-0.014897	0.0144183	-0.0132058	0.00308148	-0.00280062	-0.00330463
Akap12	0.00154995	-0.00393346	0.0126004	0.00607611	0.00443365	0.00957944	-0.000596048	0.0043102	-0.00475664	-0.00896178
Rasl11b	-0.00721926	0.00274084	0.0125931	-0.00157905	-0.00119205	0.0118778	0.00940516	-0.000840177	0.003545	-0.000504815
Pced1b	0.00866179	0.00650513	0.0125761	-0.00448378	0.00676637	0.00592987	0.00309635	0.00533928	0.00994742	0.00655779
BC017612	0.00295656	0.0115396	0.0125723	-0.018973	0.00459124	-0.0121463	-0.00238409	-0.0137686	-0.0155036	0.0171846
2610019F03Rik	-0.00354008	-0.00135002	0.0125697	0.00090341	-0.0048131	0.00410378	-0.00182284	0.00153007	0.00136511	0.00115346
Slc26a11	-0.00441167	1.31752e-05	0.0125653	-0.00345442	0.0016297	0.00848566	-0.00753569	0.00496172	0.00878512	0.00693797
4930427A07Rik	-0.00134324	-0.00133916	0.0125565	-0.0109646	-0.0141306	0.000315355	0.0112654	0.00519494	-0.00365005	-0.00621966
P4htm	-0.00146383	-0.0025466	0.0125555	-0.00441745	0.00321567	0.00235404	0.0127171	0.00520791	0.00191906	-0.0118818
Stard10	-0.000280906	0.00127934	0.0125368	0.0141891	-0.00540091	0.0102328	0.00613882	-0.00249665	-0.0223448	-0.0254474
Stk10	-0.000904122	-0.00142508	0.0125327	-0.0055893	-0.0068146	-0.00300121	-0.00112379	-0.00912851	0.000938133	0.0114291
Dcaf4	-0.0116748	0.00876179	0.0125279	-0.00623613	0.0081761	-5.56613e-05	-0.00855932	-0.0179075	0.00846111	0.00639406
Aadat	-0.00708058	0.00274222	0.0124886	-0.00199766	-0.0150978	-0.00972069	-0.00255047	0.00174695	-0.00180634	0.0026132
Supt3	-0.00747479	0.0113214	0.0124756	0.00688645	0.00925468	-0.000174705	-0.006659	0.0163845	0.000397538	-0.00245352
Bend3	-0.00301216	-0.00666163	0.0124548	-0.00568092	0.00207474	0.00729048	-0.00337057	-0.00687644	-0.00248047	-9.23191e-05
Jtb	-0.0145508	0.00207766	0.0124485	-0.0150389	0.0140321	0.00537289	0.0118703	0.000654135	-0.000660292	0.010995
Mthfs	-0.0167096	0.00841967	0.0124442	0.0165453	0.0150522	0.00360572	-0.00265897	-0.0168381	-0.0123261	-0.00860378
Jakmip2	-0.000981667	-0.00254098	0.0124291	0.0084455	-0.0041104	-0.000793647	-0.0133651	0.00466983	-0.00532515	-0.00332587
Rgl2	-0.000883245	0.00378595	0.0124199	-0.00174001	0.0111429	-0.0213947	-0.00912093	0.00267432	0.000731757	-0.00106013
5830454E08Rik	-0.00549843	0.000943945	0.0124188	-0.00119176	-0.00597238	-0.000839998	0.00179506	4.05441e-05	-0.00504866	0.00905258
Bcar3	-0.00590269	-0.00175633	0.0124164	0.0113859	-0.00240083	0.00206912	0.0119527	-0.00769193	0.0106626	0.00107962
Ell2	-0.00363644	-0.00306677	0.0124083	-0.0038687	-0.0003606	0.00164382	-0.00332426	-0.00351599	0.000249973	0.00477914
Rundc3a	-0.00274256	-0.000270435	0.0124033	-0.0117733	0.00855313	0.00732905	0.0016389	-0.00768715	0.0127255	-0.00969015
Oxr1	-0.00399205	-0.00644173	0.0124027	-0.00261393	-0.012912	0.0131073	0.0227635	0.00741956	0.00424895	-0.00740929
Rab9	-0.0160972	0.0099599	0.0123924	0.0032816	0.0049086	-0.000151334	-0.000848371	-0.00689337	0.00265044	-0.0098437
Tsacc	-0.00988938	0.00488403	0.0123778	0.00759039	0.0241923	-0.00569818	-0.00574694	-0.00200516	-0.0247093	0.00200193
Rgs11	-0.00307811	-0.00458209	0.0123552	-0.00441823	0.00108586	0.00447277	-0.0023842	-0.00553314	-0.00663036	-0.00785596
Ccdc28b	-0.016601	0.011108	0.012332	0.0254024	-0.00545348	-0.0012874	-0.0190598	0.0113689	0.0375398	-0.0144024
Fzd7	-0.0105376	-0.00238736	0.0123317	-0.0075843	0.00697007	-0.000839964	-0.00497924	-0.00509179	-0.0207573	0.000529991
Gngt2	-0.00425731	0.0067031	0.0123291	0.00780731	0.0170353	-9.4657e-05	0.00961566	0.00873522	0.0146941	-0.00829112
Ctrl	0.00081518	0.00757044	0.0123269	-0.0177739	-0.00711627	-0.0129915	-0.0116433	-0.00306865	0.00639295	-0.00632207
Hsd17b11	0.00621455	0.00575562	0.0123242	0.00984642	0.0176852	-0.011118	-0.00650684	-0.00344019	0.000218693	-0.0114662
Arhgap22	-0.00383037	0.00289438	0.0123161	-0.00781284	-0.00227378	-0.00361752	-0.00802893	0.00071564	-0.00948739	0.0124903
Lrrn1	-0.00425091	-0.00331563	0.0122839	-0.00652527	-0.00232245	0.00348903	-0.0106742	0.000644675	0.00130984	-0.00211954
Zc3h8	-0.00873263	0.00108151	0.0122807	-0.0134751	0.00808079	0.0133882	-0.00622071	-0.011072	0.0188121	0.0184517
Ajuba	-0.00214652	-0.00965631	0.0122714	0.0041811	-0.00174584	0.0131301	0.00285766	0.00271313	-0.000926568	0.00262691
Atp1b1	-0.000698295	-0.0162056	0.0122675	-0.00795104	-0.0184167	0.015152	0.0178874	-0.00856257	0.0115003	0.00233211
Rorc	-0.000337314	0.0014301	0.0122653	-0.00144518	0.000936336	-0.00127053	-0.00840521	-0.000374985	0.00850354	-0.00499514
Dnajc28	-0.00180071	0.00409317	0.0122568	-0.000806093	-0.00114571	0.00893548	0.0068531	0.000619154	-0.0057406	-0.00218247
Ctbp2	-0.00354825	-0.000845955	0.0122528	-0.00229301	-0.014483	-0.00878025	-0.00578333	0.00298926	-0.00951975	-0.00764318
Rarg	-0.00552216	-0.00243195	0.0122495	-0.0144128	-0.00530134	0.00580663	-0.00468013	-0.0143742	0.00252272	-0.00206499
Mir370	0.00290399	0.0249159	0.0122449	-0.0130066	-0.00125869	-0.00441226	0.000217784	0.0122738	0.0132387	0.00413048
3110002H16Rik	-0.00842955	0.00219152	0.0122393	-0.00891767	-0.00881727	6.31321e-05	-0.00361803	-0.0112146	0.0225958	0.0122915
Sdc4	-0.000637598	-0.0098943	0.0122294	-0.0124231	-0.00688464	0.0100553	0.0072633	-0.0027765	0.0145143	-0.0102482
Ttll1	-0.00736806	0.00520094	0.0122291	0.00791561	0.0017226	-0.0020734	0.0132523	-0.00452127	0.0229003	-0.00704706
Acbd7	-0.00382258	0.00770831	0.0122251	-0.0100273	0.000745821	0.00572046	-0.0139912	0.00379451	0.000470374	-0.00622409
2310009B15Rik	-0.0135558	0.0103953	0.0122158	-0.00318253	0.00739987	-0.00335668	0.00321542	-0.0166796	-0.00227558	-0.00472243
1500004A13Rik	-0.00229517	0.00186072	0.0122122	-0.00722266	-0.00512528	0.00193396	-0.00611264	0.0011578	-0.00249119	0.0104629
Tfb1m	-0.00964166	0.00363361	0.012209	0.0147961	-0.0179289	0.00128453	-0.0114277	-0.00827669	0.00462442	-0.0143128
Gca	-0.00272264	-0.00115635	0.0122042	-0.00106909	-0.00252239	-0.00147583	0.00487289	0.00476515	-0.00658736	0.0079941
Rwdd2a	-0.0109011	0.00837825	0.012185	-0.00249883	-0.0126405	-0.0110552	0.00421812	0.000478972	-0.00199949	0.00203722
Arc	-0.00334256	0.00394369	0.0121833	-0.00331888	-0.00756962	-0.00293642	-0.00359172	0.00154003	0.00378147	-0.0011193
Mup6	-0.00734679	-0.00201734	0.0121779	0.00364802	-0.0170561	0.00378721	0.0178377	-0.0140565	0.0241852	0.0143613
Hes6	-0.00606971	0.00276026	0.0121626	-0.00530994	-0.0139768	0.00748299	0.00214896	-0.00155804	0.00735819	0.00830913
Ccdc6	-0.00555572	-0.00447664	0.0121571	0.00621878	-0.0109867	0.00805438	-0.0059079	-0.000331476	0.0104887	-0.00257581
Tmem192	-0.0179412	0.00711867	0.0121406	0.0135854	0.0110892	0.00282414	-0.00120554	-0.0138272	-0.00669749	-0.016306
Trim33	-0.00574406	-0.00301253	0.0121379	-0.00265993	0.00268263	-0.0017524	0.00299665	-0.0017909	-0.000558099	0.00227726
Lrrfip1	-0.00422011	0.00520598	0.0121367	0.00409649	0.0047514	-0.0125679	-0.0119619	0.0116699	-0.000557208	-0.00926193
Aldh18a1	-0.00800607	-0.000512832	0.0121305	0.00421344	0.00665948	-0.0030229	-0.00863041	-0.000440645	0.00497279	0.00753543
Apoa2	-0.0159396	-0.00130146	0.0121074	0.0218984	0.0092718	-0.0155059	-0.0154988	0.0372696	-0.00372384	-0.00219521
Pdcd2	-0.013317	0.0121682	0.0120938	0.0165967	-5.32252e-05	0.0126626	-0.00605219	-0.00249165	-0.000290873	-0.0290323
Kcnj3	-0.00647349	-0.00419479	0.0120825	-0.00331697	-0.0065391	1.85099e-05	-0.00698659	-0.00121415	0.00286104	-0.00398495
P2rx4	-0.00258809	0.00353206	0.0120549	-0.00567372	-0.00487052	-0.0136383	0.00751624	-0.00235463	0.00370339	0.00180946
Abhd11	-0.00805364	0.00903293	0.012053	0.00985496	0.0212721	-0.00177645	-0.00571643	-0.00204465	0.011607	-0.0170864
Parm1	-0.00102794	0.00140189	0.0120527	-0.00539095	-0.0105813	-0.0179612	0.00495981	-0.00350989	0.0107494	-0.00446158
Endog	-0.013471	0.0144326	0.0120452	-0.00457431	0.00500078	0.0125611	-0.006514	0.00854982	-0.00936835	0.00906994
Map3k9	-0.000183485	-0.00272139	0.0120426	-0.00701772	-0.000322656	-5.13082e-07	0.000293929	-0.00683834	0.00392984	-0.00240446
Slc6a13	-0.00880784	0.00567774	0.0120395	-8.36724e-05	-0.00855233	-0.00236438	0.00204729	0.00547197	0.00107044	0.0077143
Ybx2	-0.00162616	0.00446549	0.012037	-0.0188601	0.0160629	0.0145824	-0.0107692	0.00792852	0.00469759	-0.0144927
2010111I01Rik	-0.0076735	0.00364647	0.0120348	0.0132848	0.00569796	0.00141659	-0.00621835	0.0081657	0.00513687	0.00171147
G0s2	-0.00386537	0.0056916	0.0120302	-0.00353441	-0.00115122	0.00538082	0.00239475	-0.00105346	0.000664425	0.00317829
Neu1	-0.00593803	0.00200396	0.0120277	-0.00887133	-0.00692927	-1.08542e-05	-0.0139944	-0.00490462	-0.00497063	0.00595015
Atp1a3	-0.000631585	0.005154	0.0120266	0.00400452	0.000190642	-0.00541608	6.27942e-06	0.00249174	0.004728	0.00274279
Gdf3	0.00427849	0.0033384	0.0120227	-0.0069045	-0.00476306	-0.00998196	0.00343411	0.0151222	0.00973837	-0.00916724
Cyba	-0.00498425	0.00361866	0.0120144	0.01546	0.0343016	-0.0114043	-0.000295562	0.00241463	-0.00565194	-0.0117216
Patz1	-0.00845913	0.000351819	0.0120049	-0.00710951	0.0120261	-0.00392584	0.00947611	0.00552036	0.00236416	0.0122265
Actr3b	-0.0145565	0.00387385	0.0119982	0.00128329	0.000642291	0.0185067	-0.00473721	0.00650291	0.00160203	0.00342951
Ttbk1	-0.000447999	-0.000924687	0.0119856	-0.00156948	-0.00147525	0.00435813	0.00146482	-0.000587707	0.00168508	1.59188e-06
Mmgt2	0.00209676	0.0114779	0.0119707	0.0122683	0.0162016	0.00447818	0.00769529	-0.000696983	-0.000143785	0.0035446
Dennd1c	-0.00416355	0.00266016	0.0119599	-0.00936232	0.0046604	-0.00708244	0.0104839	0.0154274	-0.00131957	0.00114019
2610002J02Rik	-0.0112797	0.00339155	0.0119589	0.00737663	0.019979	-0.000343548	-0.0051507	8.09215e-05	-0.00608357	0.00345372
Acp5	-0.00687185	0.00162471	0.011955	-0.00322629	0.00329292	0.0110552	0.0156673	0.0190916	0.0183314	0.00215193
1700007K13Rik	-0.00485757	0.00986916	0.0119536	-0.00209301	-0.00512832	-0.00337227	0.00424448	-0.0024247	0.00472112	0.0108569
St6galnac2	-0.00466211	5.43507e-05	0.0119454	-0.0157407	-0.000110474	-0.0125392	-0.0041325	0.0189577	0.00660401	-0.00058927
Avpi1	-0.0198374	0.0146788	0.0119445	0.00822352	0.0054381	-0.000508938	0.0143262	-0.0171805	-0.0164338	0.00842421
Rab7l1	-0.00258042	0.00369407	0.0119423	0.00034819	-0.00527723	0.00179475	0.00716576	0.00203273	0.0139467	0.0048566
Akap8l	-0.00435155	0.00620334	0.0119378	-0.00193498	0.0130716	-0.00593366	-0.0121387	0.00737726	0.00620027	-0.00130409
Rnf31	-0.00208988	-0.0034661	0.0119349	-0.0028116	0.00459149	0.00761618	-0.00276294	-0.018632	0.00938949	0.0113984
Zscan18	-0.00248269	0.00207957	0.0119338	0.00785898	0.00721524	-0.00110571	0.0020065	-0.0100867	0.00412276	-0.00477367
Kcnk1	-0.00564062	-0.00407748	0.0119324	-0.00275383	-0.0111558	0.0157233	0.00334269	0.0162388	0.00615096	0.0206488
Tmem14a	-0.00769419	0.00517652	0.011923	0.00184138	-0.0250072	0.0228679	-0.00945024	0.0168657	-0.0110196	-0.00660536
Plekhg5	-0.00157045	0.00040015	0.0119195	-0.00431665	-0.000128927	0.00485426	0.0069802	-0.00554145	-0.00388452	-0.0019552
Cpm	0.00270179	0.00275958	0.0119115	-0.000631382	-0.00313321	0.00171756	0.00544652	-0.00225486	-0.0077001	0.00408547
Naaa	-0.00676749	0.00450286	0.0119074	0.000167102	0.00222774	0.016702	0.013598	-0.00301754	0.000872043	-0.000301512
Lgr4	-0.00485701	-0.00503648	0.0118673	0.00445645	0.00543159	-0.00771405	0.00993267	0.004354	0.00330777	0.00567185
Il10	-0.00153073	0.00186243	0.0118637	0.00185743	-0.00369027	0.00265182	0.00375331	0.00397861	-0.000871329	0.00611617
Ephb2	-0.00130424	-0.000449751	0.0118627	0.0071539	0.00423197	-0.00755777	-0.0135473	-0.00466064	-0.00194498	-0.000541937
Vash1	0.000755807	-0.000637107	0.0118621	-0.00487511	0.00267495	0.000969558	-0.00186141	0.00855417	-0.000969456	0.00101996
Zfp385a	0.00407919	0.00226898	0.0118549	-0.00060169	-0.00425427	-0.0033153	0.00161149	0.00416286	-0.00279544	0.0118739
Dbndd1	-0.00591827	0.00494023	0.0118422	-0.00486627	0.000221576	0.00450041	0.00134392	-0.00198652	-0.00751756	-0.0148616
Zer1	-0.000738261	0.00334246	0.0118384	-0.0120464	0.00474611	0.00356847	-0.0191046	0.00261097	0.00497417	0.00939627
G630025P09Rik	-0.00384016	0.00410003	0.0118351	-0.00185927	-0.00273744	0.00998368	-0.00685095	0.00628623	0.00133942	0.00385369
Nrxn2	0.00370783	0.000461178	0.0118348	-0.000322567	0.00477291	-0.00628942	-0.00874921	0.000218698	-0.00186383	-0.00600419
Spint2	-0.00451041	0.000461262	0.011821	0.00308242	0.00351382	0.00390085	-0.00407405	0.00376938	-0.00191858	0.0035845
Cnksr1	-0.00098134	-0.0032117	0.0118202	0.0136654	0.00362115	-0.00331952	-0.0143103	-0.00409016	-0.00718599	-0.00442795
Dnajc17	-0.00943395	0.0155197	0.0118083	0.0174372	0.003187	0.00364615	-0.00729733	-0.00176897	-0.00824573	-0.0177777
Ggnbp1	0.00179012	0.00565779	0.0118058	-0.0174925	0.00349107	0.00710508	-0.017581	-0.00175202	0.0182943	-0.00156955
B3gntl1	-0.00132228	0.000193412	0.0118043	0.00522826	0.01215	0.00631879	0.000828665	-0.0122825	0.00230429	0.000869671
Mrps34	-0.0104847	0.0106964	0.0117968	0.013531	0.0108189	0.00222366	0.00798654	0.0153235	0.00192865	-0.000323996
Sec22a	-0.00965756	0.00139636	0.0117829	-0.00467612	-0.00630424	-0.00240009	-0.00109395	-0.00554975	0.00681121	0.0249843
Mtmr7	0.000628636	-0.000461469	0.0117729	0.0108053	0.0108385	-0.00165624	-0.00334822	-0.0124288	-0.000308228	-0.00802894
Sema4b	0.00925156	0.00510851	0.01177	-0.00991583	0.013232	-0.00100589	0.00217394	-0.000987927	-0.00244431	0.00206093
Krt19	-0.00566556	0.00883278	0.0117682	-0.00215924	-0.00899186	-0.00741671	0.00358438	0.00181789	0.012329	0.00146516
Enkd1	-0.00739743	0.00821826	0.0117582	0.00118183	0.00639659	0.00397172	-0.0150554	-0.0336983	0.0118099	-0.00380739
Unc119	-0.00533856	0.0013113	0.0117513	0.00284288	-0.00113455	0.0070691	-0.0123885	-0.0161666	0.00499243	0.0191269
Samd12	-0.00295462	-0.00385309	0.0117371	-0.0041583	0.00107318	0.00774809	-0.00639845	0.00211755	0.00733511	-0.00305542
Mir3064	0.00657499	0.068395	0.0117325	-0.0160235	0.0107303	0.00381329	0.0105594	0.0287668	0.0242236	0.0246214
Tmem141	-0.0185714	0.0122327	0.0117128	-0.0116369	0.00196398	0.0179433	-0.00473048	-0.0104056	-0.0140908	-0.00853084
Ifitm7	0.00302388	0.010726	0.011708	-0.00793959	-0.00535121	-0.0119598	-0.0034396	-0.00579604	-0.000362941	-0.00806444
Smim4	-0.00681562	0.00461512	0.0117049	-0.00506002	0.0317528	-0.0149869	-0.011523	-0.0165917	-0.00241918	0.00722569
Car11	-0.00197333	0.000104449	0.0117008	-0.00888999	0.00536609	0.0035992	-0.00198691	0.0192057	0.0042709	0.00261542
Rpusd1	-0.00893043	0.00719464	0.0116944	0.0113081	-0.00257497	-0.0208522	-0.0217566	-0.00402926	-0.00532983	0.00832586
Hey1	-0.00492229	-0.00120248	0.0116931	-0.00218846	0.00183098	-0.00474908	-0.00260196	0.0192813	0.0106844	-0.00761518
Arap3	-0.00151543	0.00136658	0.0116926	-0.00534695	-0.00244587	-0.00266644	-0.00583056	0.00126184	-8.10483e-05	-0.000984559
BC030500	-0.00121698	-5.89992e-06	0.0116926	-0.000783067	-0.0018404	0.00520674	-0.000530419	0.00130777	-0.00154465	0.00265213
Rbpms2	-0.00486416	0.00474327	0.0116872	0.00818117	-0.00975844	0.0109508	0.002515	0.00393184	-0.00213987	0.00483745
Sema6a	-0.001584	0.00195895	0.0116869	-0.00481167	0.00690639	-0.0119411	-0.00698748	-9.9968e-06	-0.00303903	-0.0169857
Adam23	0.000413493	-0.00330485	0.0116855	-0.00579418	0.00465993	0.00519294	-0.00830391	0.00209058	-0.00759818	0.000244279
Rmnd5b	-0.0101874	-0.00542828	0.0116718	-0.0114135	0.00106587	-0.00816602	0.000693503	-0.0046961	0.00250963	-0.0108855
Mfap2	-0.0107608	0.00455124	0.0116619	-0.0311286	0.0214107	0.000667428	0.00226054	0.00563778	-0.000509438	0.00432373
Crybb3	-0.0040629	0.00412334	0.0116584	-0.0033997	-0.00242958	0.00337523	0.000992906	0.00135021	0.00261211	0.00330248
Apoc1	-0.00270055	0.00200364	0.0116557	0.00147818	-0.00702754	0.00861437	-0.00916381	-0.0159397	-0.00343921	0.0160711
Idh1	-0.0160331	-0.00331912	0.0116511	-0.0067685	-0.00225571	-0.00275243	0.0111903	0.01231	0.0182139	0.0171084
Trip6	-0.00765395	0.00635273	0.0116498	0.00447798	0.000337752	-0.00349583	-0.0184567	-0.0065152	0.0129527	0.000257432
Jph3	-0.000457887	-0.00658518	0.011637	0.00487178	0.00608507	-0.00502544	-0.00732866	0.0164476	-0.00108238	0.000392008
Rab4a	-0.0151594	0.0115476	0.0116365	0.0123352	-0.00885001	-0.0106934	-0.0112223	0.000221047	-0.0100185	0.0155804
Hmgxb4	-0.00598842	-0.000533331	0.0116239	0.00536752	0.00208961	0.00376984	-0.00442926	0.00841143	0.004262	-0.00396802
Lrrc8c	-0.00396109	-0.00740552	0.0116139	-0.00454147	0.00548154	0.00371948	0.00705101	0.0181265	0.00385666	0.00160534
Faah	0.00390793	-0.00172034	0.0116135	-0.00618667	-0.000825638	-0.00202038	0.00693686	0.00746631	0.0033541	0.00515998
Thnsl1	-0.000376769	0.000458439	0.0116044	0.00678137	-0.00877508	0.0020893	0.00602727	0.0163979	0.0104265	-0.0104418
Ucp2	-0.011358	0.00622606	0.0115995	-0.0127319	0.00201419	-0.00692102	-0.00108993	0.0104824	0.00178804	0.00194092
Fars2	-0.0107705	0.00571535	0.0115851	0.00974356	0.00463867	0.000352279	0.00731838	-0.00832319	-0.00494291	-0.000956081
Hn1	-0.0065596	0.00384173	0.0115826	0.00817058	0.0169908	-0.00465656	0.000433207	0.00372747	0.00912502	-0.00189358
Celf4	-0.000492246	0.00146721	0.0115796	-0.00496348	-0.0150821	0.00737767	-0.00134786	0.00255544	-0.0142966	0.00203994
Fam213a	-0.00494834	-0.000776363	0.0115557	-0.0153316	-0.0119275	0.0126383	0.00714633	0.00668769	-0.00501136	-0.00343956
Thap3	-0.0095458	0.0115677	0.0115512	-0.0169168	-0.000815438	0.000543103	-0.0189447	0.00616908	0.0199569	-0.00873297
Atxn7l1	-0.0122742	0.0121249	0.0115459	-0.0111288	-0.00153504	0.0035946	-0.00720051	0.016036	0.0167898	0.00234263
Klhl8	-0.0048023	-3.46117e-05	0.0115319	-0.00294281	-0.00104981	0.00213289	0.0022483	-0.00431593	-0.00358673	0.0030765
Dppa5a	-0.0114532	0.0156625	0.0115255	0.0169821	0.00805747	0.00878498	0.00213231	-0.0121632	0.00457269	-0.0369421
Pak3	-0.00154671	-0.00235426	0.0115218	-0.00336672	-0.00302632	-0.00158043	-0.000316173	0.00138795	-0.000834133	-0.00046138
Gm20324	-0.00368158	0.00579417	0.0115106	0.022072	-0.000227189	-0.013676	-0.0105124	-0.00278637	0.00529904	-0.00632092
Gatm	-0.00380857	-0.00611845	0.0115024	0.00273668	-0.0148134	-0.0427392	0.0626303	-0.0111923	0.00962403	0.00552227
Hsd11b2	-0.00700181	0.0101175	0.0114944	-0.00367935	-0.000116954	0.0150229	0.0109108	-0.00495951	-0.00197804	-0.00332295
Col9a3	-0.00193391	-7.77431e-05	0.011479	-0.0116716	0.00600885	0.0139379	0.000370026	0.000136041	-0.00517494	-0.00908832
Macrod2	-0.00785601	0.00281852	0.0114668	-1.79394e-05	-0.00976741	0.00765785	-0.00643768	0.00221805	-0.00187941	0.00657623
Ankrd35	-0.00295866	-0.000110548	0.0114627	0.000274853	-0.00487748	0.00353259	-0.00288479	0.00636229	-0.00565853	0.00486559
Zbtb34	-0.00261937	-0.00393611	0.0114615	-0.00768168	-0.00203112	-0.00661545	0.000283676	0.00167495	0.00451324	0.000652535
Phyhipl	-0.00978482	0.000508942	0.0114536	4.28186e-05	-0.00128276	0.00466432	0.00860149	-0.00934391	-0.0143505	-0.00340156
Acsbg1	-0.00331627	0.00075282	0.0114498	0.000346665	-0.00593242	-0.00427037	0.0174146	-0.00571334	-0.0044304	0.000206314
Gm8615	-0.00337568	0.00950743	0.0114488	0.00859912	-0.00655713	0.00463834	-0.0102145	-0.00107657	-0.0104997	-0.00375741
Plxna1	-0.00411562	-0.00552353	0.011447	-0.0173603	0.0110168	-0.00282733	0.000681651	-0.00261198	0.00377098	0.00324516
Hagh	-0.0205048	0.00961967	0.0114401	-0.0138716	-0.00558969	-0.00698383	0.00987381	-0.0131295	-0.0348756	0.00794468
2023-03-02	-0.0119433	0.00360711	0.0114331	-0.00948028	-0.00382258	-0.00931369	-0.00380908	-0.0152129	0.0132171	0.00206366
Ginm1	-0.0106546	0.00387028	0.0114215	0.0207012	0.0127025	-0.00126372	0.00280947	0.00807155	0.0187083	-0.0028508
Mvk	-0.0144855	0.006391	0.011414	0.00380067	0.00492972	-0.002823	-0.0179002	0.00686732	0.00516891	0.00483683
Snora30	0.0061814	0.0230751	0.011412	-0.00212195	0.00522063	0.012681	0.0347014	-0.00987919	-0.0267404	0.0035051
Gm4349	-0.00795463	-0.00559206	0.0114113	-0.00989184	0.003812	0.00405224	0.00888821	0.00536968	-0.00222523	0.010679
Pde4b	-0.00418847	0.00642002	0.0114058	0.0148267	0.00443075	0.0102389	0.0182443	-0.00855918	0.00594781	0.00606163
Zfp651	0.00413607	-0.00262208	0.0113944	-0.00969131	-0.00601064	0.00609825	0.00287375	0.00641857	0.00284897	-0.00411772
Agfg2	-0.00075415	0.0057458	0.0113931	-0.00895137	-0.016755	0.00563126	-0.0085855	0.00418892	-0.0020145	-0.000516117
Ogfod2	-0.00964002	0.00213997	0.0113774	0.0118484	0.00543051	-0.00538761	-0.00676757	0.00992115	0.0194781	0.000779628
Fbxo2	-0.00433044	0.0040114	0.0113748	-0.00295321	0.000549085	0.0106415	-0.00485209	-0.00180611	-0.00145575	0.00699505
Gm5860	0.0259161	0.0270166	0.0113644	-0.00414667	-0.00131274	-0.00117837	-0.000851101	0.000859315	-0.00146366	-0.00244101
Tor3a	-0.0105244	0.00582609	0.0113637	-0.0121639	-0.0234523	-0.00139919	0.00218323	-0.00772603	-0.000747359	-0.00522221
Nsdhl	-0.0111773	0.0122977	0.011361	0.0199979	-0.00760537	0.00150009	0.00570054	-0.00633221	-0.00141062	-0.0150787
Tmem134	-0.0151304	0.00865873	0.0113467	-0.0221341	-0.00970788	0.00244287	-0.00734963	-0.0190592	-0.0134242	-0.0164761
Pion	-0.00417794	0.00115428	0.0113417	0.00745298	-0.00890489	-0.00949206	0.0034474	-4.91194e-05	-0.00130394	0.00401646
Zfyve21	-0.0115425	0.00960269	0.0113373	0.0165661	-0.00659141	0.00522466	-0.00806069	-0.0188735	0.0108703	0.0235079
Mir3112	0.00366739	0.0470381	0.0113271	-0.010114	0.00685047	0.00649096	0.0142595	0.0241123	0.0190899	0.0128043
Pdcd4	-0.0122679	0.0058614	0.0113229	-0.00733544	-0.0033178	-0.00805256	0.00423616	-0.000379382	-0.0155374	0.00247649
Chst10	-0.000721588	0.00191927	0.0113191	-0.00329627	0.00601189	0.0133059	0.004689	-0.000630012	-0.000819851	-0.00283943
Ctxn1	-0.0163799	0.0106871	0.0113181	-0.0112959	-0.00337412	-0.00764611	-0.00811687	-0.0222878	0.00736172	-0.00777313
Phactr3	-0.000441503	0.000823369	0.011311	-0.0013284	-0.00364479	-0.00419471	0.00378185	-0.0016081	-0.00442752	0.00495969
Dgkz	-0.00262029	-0.0021928	0.0113083	0.00861479	0.0225517	-0.00285297	0.003504	0.00240496	0.00956731	-0.00372716
Nr0b1	-0.00240848	-0.00033474	0.011303	0.00228879	-0.00796284	-0.00530187	0.00812444	-0.00249264	0.000472068	0.00481511
Etv6	-0.00529872	0.000459864	0.0113	0.00530735	0.00460903	-0.00400422	-0.00704769	-0.00599666	-0.00809841	0.000838641
Snap25	-0.00397074	-0.00561507	0.0112784	0.00363831	-0.0110432	-0.0136457	0.0219344	-0.0162173	0.00939892	0.0125939
H2-D1	-0.00284293	0.00119502	0.0112541	0.00751516	-0.014268	0.0037896	-0.0010977	-0.00461688	0.00875104	0.00501874
Npepl1	0.0018831	0.00299859	0.011243	0.00106486	-0.00230219	0.000107936	-0.00768715	-0.00597458	-0.012546	-0.00352048
Syt1	-0.00251733	-0.00161422	0.0112415	-0.000790785	-0.00603226	-0.00543303	0.00589944	-0.0037356	0.00217026	0.000967053
Caln1	-0.00100133	0.0050625	0.011237	-0.00647255	-0.000889105	0.00122428	0.00271694	-0.00535388	0.000937016	-0.00650475
Dbp	-0.00297826	-0.001998	0.0112303	-0.00273936	0.00052945	0.00132474	0.0167462	-0.00123749	-0.0109379	-0.00732189
Tsfm	-0.0153589	0.00788864	0.0112245	0.00792627	0.00411273	-0.00288984	-0.00863328	0.0170023	-0.0119533	-0.0113074
Taf4a	-0.00409612	-0.00426336	0.0112197	-0.0049656	0.00329348	-0.00591027	-0.00995182	0.00638866	-0.0048063	0.0076449
Tsc22d4	-0.00149355	0.00432772	0.0112111	-0.0085155	-0.00761082	0.00194106	-0.00146688	0.00574746	0.00119893	0.00876753
Gabra4	-0.00232243	-0.000488533	0.0112088	-0.00270769	0.000995199	0.0033039	-0.00371187	0.00365624	-0.00714506	0.000393763
Tmem180	-0.00366767	0.00222028	0.0112038	0.013431	-0.00748869	-0.00198134	-0.00357341	0.0150232	0.00107889	-0.0116966
2810408A11Rik	-0.00719186	0.00434151	0.0111969	0.00942109	0.000969158	-0.012018	-0.0103826	-0.00213347	0.00122585	-0.0122685
Hdac6	-0.00590121	-0.00170715	0.0111791	-0.00101555	0.00587215	-0.000179457	-0.00539804	-0.00943368	-0.0069158	-0.00882175
Kcnip2	-0.00478373	0.00303154	0.0111785	-0.00389028	-0.000883628	0.00523863	-0.00905336	0.00674938	0.00261218	-0.0040613
Phyhip	-0.000800056	0.00321114	0.0111727	-0.000650937	-0.00122743	0.00187595	0.000614242	0.00318848	-0.0025126	0.00862586
Klf7	-0.00839275	0.00811253	0.0111688	-0.0105787	-0.0175133	0.0176124	-0.00195347	-0.00648936	-0.00420261	-0.00347697
Sema4c	-0.00237161	0.00493737	0.0111682	-0.00684963	-0.0029046	0.0057773	-0.00731227	-0.0018021	0.0108378	-0.00742913
Gm17762	-0.00416159	-0.0022281	0.0111664	-0.00560991	-0.00460645	-0.00152369	-0.00171291	-0.0073771	-0.00528357	0.00337999
Krtdap	-0.00659739	-0.00795328	0.0111623	-0.000236041	-0.0224458	-0.0492443	0.0341178	-0.0265716	0.0147851	-0.00635547
Tmem8	0.00581936	-0.00338756	0.0111565	0.0035734	0.00600589	-0.00111046	0.00217755	0.00600248	0.00584346	-0.0263389
Ezr	-0.00321511	0.00111422	0.0111486	0.00723581	-0.00890441	0.010616	0.00783673	-0.00746317	-0.00397244	-0.00764377
Gm4532	-0.0077033	0.000631072	0.0111423	-0.0103483	0.00851102	0.00198019	0.012798	0.00455149	-0.0164502	-0.0156916
Efha2	-0.00797489	-0.00474433	0.0111341	-0.00411339	-0.0042547	-0.00225111	-0.00415097	-0.00611876	-0.0042342	-0.00729619
Vat1	-0.00523512	0.00218859	0.0111307	0.00801528	0.00382229	-0.00288905	-0.00362389	-0.0134737	-0.0037115	-0.00417717
Dpp7	-0.00591729	0.000612553	0.0111257	0.00460053	-0.0140332	0.000299762	-0.0126966	0.0197426	0.0197094	-0.00585074
Napepld	-0.00226942	8.85096e-05	0.0111103	-0.00322065	-0.00166182	-0.000942042	-0.00256585	-0.00132473	-0.00589546	-0.000891386
Ppdpf	-0.0151594	0.00797269	0.0110791	0.00393455	0.0214776	-0.00555181	-0.0195484	-0.0249873	-0.00777175	-0.00627391
Chac1	-0.00632127	-0.00286993	0.0110734	6.76965e-05	-0.00546872	0.00866908	-0.00245681	0.00163155	-0.00073924	0.00649052
Ctdspl	-0.000972837	-0.000382922	0.0110408	0.0136974	-0.00174697	-0.0020765	-0.000545884	0.00134402	-0.00539311	-0.0101182
Tnfsf11	-0.00351359	-0.00132153	0.0110356	8.90821e-05	-0.00311868	0.00967966	0.0030888	-0.00353807	0.0131979	0.00921805
Gtdc2	-0.00283029	0.00794813	0.0110279	-0.00607818	-0.0150022	0.0121093	-0.0142491	0.0102807	-0.00166726	-0.0044647
E2f2	-0.00123688	-0.00288645	0.0110207	-0.00706707	-0.00322674	-0.00353466	0.00570776	-0.0175968	0.00201342	0.00316154
Tdrd12	-0.00299272	0.000929498	0.011018	-0.00194099	-0.00252658	0.00133288	0.00068534	0.00376274	1.0453e-05	0.00660073
Gnaz	-0.00323523	-3.70807e-05	0.0110111	-0.00450465	-0.00592424	0.000870656	0.000474213	-0.00403472	0.0156076	0.000624138
Grin2b	0.00164013	-0.000312046	0.0110063	-0.00393685	0.00167705	0.00237692	-0.00395274	0.00255559	-0.00214279	-0.000216117
Nes	-0.00298391	0.00105776	0.0109997	-0.00807706	-0.00222713	-0.00840759	-0.00850491	-0.0122382	-0.0136299	-0.0076074
Clu	-0.00145814	-0.00388894	0.0109884	-0.00821807	0.000487987	-0.0100984	0.0199041	-0.0118421	0.00521586	0.0138081
4933427D14Rik	-0.00103266	0.00296867	0.0109884	-0.0147126	0.00619675	0.00588931	-0.000611054	-0.0131079	0.00510314	-0.00892561
Snord7	0.000374695	0.0144348	0.0109879	-0.00202457	-0.00118408	0.00345382	0.00625044	0.00815675	0.00248733	0.00951322
Sema3b	0.000149557	-0.00160241	0.0109869	0.0127221	0.0033515	5.23825e-05	0.00445118	-0.00202374	-0.0102386	-0.00801051
Gstm2	-0.0138767	0.000771644	0.0109629	-0.00932854	-0.00716155	-0.0205459	0.00353608	0.00915113	0.0170598	-0.000788557
Ebf1	-0.00202431	0.00247096	0.0109607	-0.00525628	-0.00356195	0.00188143	-0.0101857	0.00443156	-0.000478457	-0.00238625
Gng2	-0.010099	0.00316231	0.0109537	-0.00939135	0.00709634	0.0040606	0.00530873	0.00322098	-0.00900395	0.00523608
Anxa11	-0.00624377	0.00824388	0.0109447	-0.00505715	-0.000427745	-0.0101319	0.00270703	0.0120923	-0.000598576	0.0117995
Fzd6	-0.00107301	-0.00295388	0.0109445	-0.00253803	-0.00443079	-0.00431929	0.00734041	-0.00695603	0.0142081	0.0057087
Mxra8	-0.00657129	-0.00212	0.0109407	-0.0188558	0.0122424	-0.00281704	0.000918719	0.0163774	0.0182845	0.00504136
Dok2	-0.00929871	-0.00156508	0.0109404	-0.0105939	-0.0043889	-0.0070241	-0.0132094	-0.00935336	0.00630498	-0.00902805
Clic1	-0.0163276	0.00538335	0.0109336	-0.000538763	0.016918	-0.00292442	-0.0186124	-0.0167975	0.00525673	0.00920682
Arhgef15	-0.00159117	-0.00390024	0.0109334	-0.00798575	0.0011189	0.00470785	0.000399334	0.00411375	0.0104466	0.00794717
Mir1934	0.0432411	0.062166	0.010928	0.00481929	-0.012357	0.00788047	0.00356884	-0.00387337	0.0135933	-0.018995
Ppfibp2	-0.00115465	0.002912	0.0109278	0.00140037	-0.00353164	0.00303295	0.00276793	0.00361049	-0.00180022	0.00654592
Cpne7	0.000202059	0.000938132	0.0109132	-0.00883959	0.00177993	0.000438068	-0.00857114	0.000707068	-0.0107296	-0.00533551
Kctd12b	-0.00250089	-0.00158621	0.0109079	-0.000734136	-0.006462	0.00318749	0.00011885	-0.00263717	0.00575545	0.00260253
Galr2	-0.00686688	0.00530081	0.0109038	-0.003506	-0.0133902	-0.0103442	-0.0033953	0.00117704	0.00765678	-0.00253748
Chid1	0.00505624	-0.00164009	0.0109014	0.00662347	0.00619632	0.000593289	-0.0124163	-0.01067	0.00141195	0.00135155
Nkapl	-0.00374696	-0.00212588	0.0108884	0.0215222	0.00189992	-0.0102704	-0.0114535	0.000826562	-0.0121468	-0.000740138
Hip1r	-0.00198475	-0.000572737	0.0108718	-0.000271515	-2.44136e-05	0.0016632	0.0084944	-0.00522911	0.00327135	-0.00446936
1700120C14Rik	-0.00432398	0.0175933	0.0108509	0.0232273	0.00462245	-0.0099569	-0.0105143	6.35851e-05	0.0273175	-0.00129119
Tet3	-0.00319184	-0.0040445	0.0108469	-0.00981014	-0.0042071	-0.0117782	-0.00397905	0.00140387	0.00379271	-0.00621173
Ralgds	-0.00573487	0.00310031	0.0108436	-0.00278298	-0.00480917	-0.00475257	-0.00927922	-4.24257e-05	-0.000553456	0.00371552
Gpm6a	-0.00225169	-0.000814622	0.0108425	0.00200296	-0.0102356	-0.0128855	0.0132082	-0.00742407	0.00445415	0.00421621
Trim3	-0.0030578	-0.00520058	0.010842	-0.0103135	-0.00125768	-0.00800048	-0.000978325	-0.00797918	0.0049044	0.00426412
Cyfip2	-0.00148559	0.00310535	0.0108271	0.00332389	-0.0167739	-0.00738963	0.0075375	0.00417031	0.00718318	-0.0132488
Tnfsf9	-0.0103936	-0.00474997	0.0108186	0.0102272	0.010915	-0.00990069	-0.0109492	0.0139814	0.00680572	-0.00534675
Mrpl48	-0.0163605	0.0124406	0.0108159	0.014589	0.0183578	-0.000372817	-0.0144415	-0.0170199	-0.0197703	-0.0043776
Trim24	-0.00304674	-0.00706935	0.0108137	-0.0114248	0.000770697	-0.00173067	0.00761979	0.00921991	-0.0173148	0.00410442
Apba2	-0.00317386	0.000907152	0.0108131	-0.00469012	-0.0131018	0.00986557	-0.0082036	0.00473058	-0.00936284	0.00155505
Pde6d	-0.0166804	0.0137373	0.0108056	0.0210254	0.0105347	0.00394545	0.00221892	-0.00715346	0.00511284	-0.00890486
St14	-0.00233561	0.0014761	0.0107978	-0.000550326	-0.00503512	0.00703381	-0.00458114	0.0110627	0.00584233	-0.00692072
Igflr1	-0.00467053	0.00684242	0.0107968	-0.0212116	0.00307923	0.00656798	-0.0280627	-0.00514529	0.0137034	0.000270401
Tmem191c	-0.00307033	0.00623413	0.0107952	-0.0012708	-0.00643087	-0.00488261	0.0166458	-0.00840684	-0.000477767	-0.00292469
Ogfrl1	0.00265431	0.00114566	0.0107921	0.00742137	0.00457844	-0.0056459	-0.00954485	0.00617765	0.00267317	-0.0140202
Ccdc51	-0.0112504	0.013067	0.0107756	-0.00699573	-0.00255717	-0.00364438	-0.00679919	0.00392559	0.0056572	-0.0030117
Klf16	-0.00357351	0.0049994	0.0107612	0.000600624	0.000778828	-0.0025429	-0.00458286	-0.00953162	-0.00525584	-0.00204237
Snai3	7.31364e-05	-5.47444e-05	0.0107591	-0.00382485	0.00125001	0.00310046	-0.00938778	0.0030706	-0.00456527	-0.00454606
Tgif1	-0.0101965	0.00425448	0.0107573	-0.00440765	0.00727527	-0.00400714	-0.00672789	0.00222597	-0.0100008	0.0111757
Tagap1	0.00268565	-0.00111576	0.0107538	0.00385242	0.0119613	-0.0036771	-0.00249152	0.010512	-0.0119923	-0.00125075
Ptchd1	0.0154619	0.0154535	0.0107485	-0.00159158	-0.00560891	0.00101881	-0.000436012	-0.00549947	-0.00350257	-0.00342483
AI848285	0.00121012	-0.00457472	0.010747	-0.00559816	-0.00277259	-0.00666538	0.000565752	-0.00672866	-0.00485485	-0.0014426
Sord	-0.00556223	-0.000247836	0.0107407	-0.00592759	-0.00666699	0.00869701	0.01973	0.00871357	0.00332359	0.00479094
Stom	-0.00159876	-0.00243684	0.0107384	-0.000318993	-0.00128577	-0.000939501	-0.00219934	0.00186124	-0.00674774	0.00389105
Tmsb15b1	-0.01506	0.00208598	0.0107211	0.00514341	0.0109317	-0.018744	-0.00978592	0.00877355	-0.0237183	0.0127494
Setdb1	-0.00602605	-0.00133063	0.0107203	0.000205882	0.0128822	-0.00533286	-0.0010173	-0.00529546	-0.00826838	0.00614833
Dppa3	-0.00608229	0.0035774	0.0107116	-0.000459438	-0.00288901	0.00258974	0.00473258	0.00501546	0.00593851	0.00589073
Trpt1	-0.00834267	0.00756186	0.0107086	-0.00813934	-0.0130568	-0.0144803	-0.00615785	-0.000149266	0.0123447	-0.00708781
Slc7a5	-0.00353607	-0.000302988	0.0106995	-0.0132963	0.00760897	0.00725917	0.00421499	-0.0124932	-7.06715e-05	0.0051846
Fam63a	-0.00917828	0.0051283	0.0106944	-0.00365085	-0.00493053	0.000407033	-0.00556885	0.00511326	-0.0035219	0.0157935
Abcc4	-0.00145994	-0.00163573	0.0106931	-0.00523455	-0.000560168	0.000924031	-0.00242427	0.00151505	0.000598435	0.0016947
Gpt	-0.00572652	0.00759589	0.0106901	-0.0107337	0.00149127	0.00317327	-0.0117762	-0.00398844	0.00997458	-0.0143621
Sertad3	-0.0165211	0.00592025	0.010688	-0.00772157	-0.00249748	0.0178056	-0.00978606	-0.000680299	0.0270108	0.00267295
Tk2	-0.00540142	0.00460638	0.0106875	-0.0151453	0.00181913	-0.0054982	-0.00772381	0.00281431	-0.00707068	-0.00452058
Ly6a	-0.00532082	-0.0144292	0.0106823	0.00303441	-0.0283962	-0.0748212	0.0520108	-0.0302931	0.00654204	-0.00411378
Mecr	-0.0115894	0.0109439	0.0106781	0.0139502	-0.00533816	-0.00721745	-0.0259249	0.00193018	0.00163683	0.0208419
Epha8	4.08882e-05	0.000747394	0.0106707	-0.00417152	-0.000286415	0.00293304	-0.00345579	0.00197841	-0.00179641	0.000967592
Hsdl1	-0.00326429	0.00163287	0.0106646	-0.00679751	-0.00888307	-0.00585654	0.00945122	-0.0135383	0.0138812	0.00969432
Fam3a	-0.00704855	0.00586223	0.010664	-0.0152686	-0.00343329	-0.00219464	-0.00683222	-0.00351579	0.00947988	0.0122469
Zswim7	-0.0135732	0.00862022	0.0106522	0.0130957	-0.000907478	-0.026104	-0.0281502	0.013186	-0.0180015	0.031671
Fbxw17	-0.00989426	0.00746439	0.0106495	-0.00283017	0.00173633	0.012765	0.0180856	0.00559958	0.00339148	0.00585061
Il20ra	-0.00167755	0.00258132	0.0106438	0.000143157	-0.00647165	-0.0014725	0.00569174	-6.12489e-05	0.00421529	0.00601485
2310044G17Rik	-0.00468713	-0.00101096	0.0106393	-0.0072167	0.00606885	0.00368229	-0.00934053	-0.0111821	0.00612228	-0.00486884
Hap1	9.12418e-05	-0.00214542	0.0106379	-0.00257641	0.00131939	-0.000435039	-0.00126949	-0.00335087	0.00518947	-0.00443623
Armcx3	-0.00886274	0.0053335	0.0106361	0.0180957	-0.00303614	-0.010412	-0.00712755	-0.00594133	-0.00047001	-0.00243162
Tjp2	-0.00132263	0.00222891	0.0106306	0.00201012	-0.00954092	0.00381147	-0.00305704	0.00423114	-0.00527247	0.00174593
Hist3h2a	-0.00729906	0.00815066	0.0106244	0.0098116	-0.00741508	-0.00834228	-0.0271635	0.00829996	0.0119222	0.00188345
Tmem35	-0.00617496	-0.00121433	0.0106108	-9.86419e-05	-0.00492928	0.00469222	-0.00150353	-0.003742	0.00245357	0.00424338
Aqr	-0.00697075	0.00739391	0.0106061	-0.0183941	0.00749421	0.00178727	0.00538038	0.00378389	0.00244329	0.00385461
Lrtm2	3.47743e-05	0.00111436	0.0106002	-0.00291574	-0.00382914	0.0108822	-0.00804325	0.00550542	0.00239339	-0.00088166
Sapcd1	0.00037687	0.0116576	0.0105896	-0.0158303	0.00595642	-0.00320756	0.023814	0.0118871	0.00755202	0.00908425
Zfp608	-0.00144528	-0.00305015	0.010582	-0.0154635	0.00163392	-0.00382269	-0.00318333	-0.00203873	-0.00463207	0.000603888
Hnrnpa1	-0.0207913	0.0150478	0.0105734	0.00334514	0.0281251	0.00340159	-0.0238603	0.024555	0.00753845	0.03714
Slc1a4	-0.00466863	5.56047e-05	0.0105689	-0.0110827	0.00319664	0.00111709	-0.00874647	-0.0126262	0.00435653	5.28589e-05
Snord96a	0.00421006	0.0429739	0.0105664	-0.00798617	0.00970496	0.00947913	0.00992245	0.0151405	0.0195963	0.0161763
Kcnq2	0.00148524	-0.00183071	0.01056	0.00708675	0.00848687	0.00805178	0.0125909	-0.0109646	-0.00103111	-0.0084444
Tmem181c-ps	0.00690327	0.00543405	0.0105485	-0.00392426	0.00607817	0.00166746	0.00498532	0.00444533	-0.00142834	-0.00196687
Lrrc3b	-0.00615902	-0.00300559	0.0105456	0.000145298	-0.00595783	-0.00738365	0.00785303	-0.0059448	0.0157442	0.00554739
2023-09-03	-0.000870474	0.000400543	0.0105453	-0.0128625	0.00711368	0.00524025	-0.001716	0.005323	0.00316073	-0.0188053
Mir3063	0.0263353	0.0902342	0.0105426	-0.0333355	0.0251908	0.00536731	0.0292416	-0.002862	0.00331484	0.0117938
Arhgap27	-0.00365264	0.0026516	0.0105424	-0.00849975	-0.00422541	-0.00395706	0.00211948	-0.00851939	0.000419563	0.0112353
Arfip2	-0.00177157	-0.000354163	0.0105387	0.0061431	0.00457498	0.000640238	0.00600521	1.25801e-05	-0.00437803	0.000311203
Syde2	-0.00111387	-0.00427639	0.0105351	0.0103586	0.00398278	-0.00189639	-0.00948448	-0.0020042	-0.00996014	0.00338074
Hspa4l	-0.00283375	-0.00305875	0.0105341	-0.00435871	-0.0057818	-0.00681831	0.0010871	-0.000805034	-0.00472066	0.00359377
Itm2b	-0.0177495	0.00707746	0.0105231	0.000177976	0.0141162	-0.0165451	0.00458432	-0.00812855	-0.00347025	-0.00729752
Ppif	-0.0100441	0.00588374	0.0105206	0.00512754	-0.0136478	0.00835203	-0.000615365	-0.0072826	-0.00511273	-0.00575653
Slc35e3	-0.00150943	-0.00617981	0.0105155	-0.0159511	0.00581052	-0.00571378	0.00827551	-0.00501647	-0.00233258	0.00606852
Nat6	-0.0065551	0.00772349	0.0105033	-0.0138107	0.00739963	0.0122306	0.00256493	-0.0218483	0.0114664	-0.00793454
Cox7a1	-0.0104879	-0.00344166	0.0104955	0.021139	0.02585	-0.0126089	-0.0205843	0.0275265	-0.00200069	0.0118717
Fam107a	-0.00178369	0.0013272	0.0104838	-0.0017195	-0.00411962	0.000720887	0.000272423	0.000993464	0.00184686	0.00155857
Mkl1	-0.00538726	0.00168013	0.0104786	-0.00987302	0.00483001	0.00404103	-0.00896563	-0.00272331	0.00359058	-0.00311023
Mcoln1	-0.0165112	0.0115993	0.0104729	-0.0128707	-0.00266332	-0.00865209	-0.0150081	0.0137907	-0.00551374	-0.00734835
Slc9a3r1	-0.00716836	0.00301807	0.0104715	0.00339535	0.00307699	0.00878262	0.0086051	-0.00327851	-0.00382026	0.000175148
Phf3	-0.00131643	-0.00182421	0.010467	-0.00509806	3.31479e-05	-0.000103772	0.00219323	0.00412223	-0.00331607	-0.0094235
Zmynd15	-0.0015734	0.00464444	0.0104669	-0.00106297	0.00226191	0.00720692	-0.00615699	0.00567719	-0.0050348	0.0024253
Zmiz2	-9.90827e-05	-0.00791378	0.0104634	-0.00675091	0.0159284	-0.00564771	0.00487157	0.00138773	0.00299223	0.00271823
C1qtnf6	0.000907261	-0.00626398	0.0104604	-0.000711644	-0.008352	0.00258026	-0.00168867	-0.00509094	-0.00343183	-0.00175674
Wrb	-0.00635242	-0.00184682	0.0104561	-0.00210103	0.0177589	0.00160574	0.004653	-0.00353198	0.00475	0.00217109
Aldh1b1	-0.00636276	0.0034608	0.0104561	0.000275087	-0.0130832	-0.0122586	0.0124712	-0.00553756	0.0044451	0.00684737
Dtd2	-0.013747	0.00439019	0.0104461	-0.00788123	-0.00290029	-0.0018014	-0.0023253	0.0166765	-0.00629108	0.00108052
BC028528	-0.0146376	0.0114284	0.0104452	-0.00580108	-0.00772	-0.0104176	-0.00232079	-0.00935962	0.0070093	-0.00897291
Fdx1	-0.0183218	0.00332001	0.010441	0.0186921	0.00413754	-0.0175827	-0.0144654	0.00754482	-0.0140864	0.0197193
B230217C12Rik	-0.00835822	0.0111594	0.0104396	0.0113664	-0.0149697	-0.0206831	-0.0113332	-0.00238059	-0.0165484	-0.0141119
Glt1d1	2.17517e-05	0.00625283	0.0104362	-0.0188294	0.00818483	0.00200018	-0.00229337	0.00412977	0.00983665	0.0168535
Rhpn2	-0.00287934	0.0028037	0.0104321	0.00572809	-0.00352732	-0.000352079	-1.43461e-05	-0.00176412	-0.00991328	-0.00396874
Scarna3a	-0.00443472	0.00353554	0.0104245	-0.0052063	-0.0213803	-0.0417617	0.025216	-0.0207945	0.0161423	-0.00945919
Sec11c	-0.0160533	0.00425276	0.0104185	-0.0208346	0.00597347	-0.0127234	0.00810421	0.00651937	0.0185185	-0.00619532
Slc40a1	-0.00293666	0.00205901	0.0104132	-0.00178349	-0.00887576	-0.00583872	0.00247494	0.000556677	0.00318056	0.00167413
Mri1	-0.0133637	0.0103709	0.0104086	0.00295295	-0.00428677	-0.00235162	-0.00694167	0.0102568	0.00605987	-0.00164395
Rrad	-0.00141907	0.00512645	0.0104084	-0.00352437	-0.00652336	-0.00426289	0.0025471	0.000921651	-0.00228562	0.00624725
Nptx2	-0.00437081	0.00442846	0.010407	-0.0143636	0.00500387	-0.00259211	-0.00989299	-2.00557e-06	-0.00248913	-0.0110002
Tsen54	-0.00940722	0.000317289	0.0104025	-0.0132817	-0.00383591	0.00920025	0.00240919	-0.0133074	0.00550126	-0.008292
Mir673	0.00633138	0.0199346	0.0103973	-0.00756513	0.011053	0.0193614	0.0390988	-0.0130998	-0.00845598	-0.0171267
Cep70	-0.00801352	0.00560113	0.0103947	-0.00860364	-0.00291811	0.00141258	-0.00762158	0.00877088	0.00986694	-0.00187673
Tef	-0.00269605	-0.000841673	0.0103893	-0.011984	-0.00342548	-0.00103913	0.00182875	0.00280087	0.010562	0.0184704
Entpd4	-0.000689007	-0.00364924	0.0103832	-0.00530636	-0.00463343	0.0102431	0.00670014	-0.0110441	0.005668	0.00349772
Pmm1	-0.009177	0.000871955	0.0103777	0.0172132	-0.0047815	0.00564228	-0.00404295	0.00317559	-0.0040312	0.00805159
Astn1	0.000816755	-0.00374285	0.0103724	-0.00519462	-0.00125301	0.00423672	-0.00108913	0.013558	0.00563636	-0.00508573
Tmx2	-0.00856944	0.00244174	0.0103715	0.00890257	0.000516795	0.00927159	-0.00328864	-0.00746022	0.000130901	-0.00282028
Agpat2	-0.00381764	-0.00708127	0.0103682	0.00253123	0.00360884	-0.0109107	-0.00731391	0.0202379	0.00335717	0.0180046
Ccl25	-0.00814589	0.00661352	0.0103645	-0.00222565	0.00610856	0.0140507	-0.00673037	0.00899907	-0.00985775	0.00420305
Cdc37l1	-0.00781304	0.00351109	0.0103624	-0.000762524	0.00787678	0.00147686	-0.00706106	0.000893021	0.00412547	-0.00854808
Car7	-0.00225836	0.00446613	0.0103594	0.00242745	-9.38766e-05	0.0110463	0.00224064	0.0064622	-0.00132872	0.0108825
Fam189b	-0.00282748	0.00263762	0.0103401	-0.0112692	0.00600594	-0.00420432	-0.00915175	-0.0122884	0.000257175	-0.00173402
Serpini1	-0.00178498	0.00215983	0.0103314	-0.00218011	-0.00763159	-0.0179606	0.00973572	-0.0051291	-0.0014991	-0.000844474
Yeats4	-0.00941716	0.010544	0.0103309	0.00496865	0.0262744	-0.00457204	-0.000344695	-0.017081	-0.00967848	-0.0083441
Tle1	-0.00162652	0.00258267	0.010329	-0.00794996	0.00249152	-0.00107876	0.00435982	-0.000625842	-0.00120451	-0.0117943
Plce1	-0.00147161	-0.00264751	0.0103194	-0.00376185	-0.00197838	-0.00545992	0.00468715	0.0105314	0.00385656	-0.00147213
Rpain	-0.00973324	0.00608284	0.0103176	0.014345	-0.00197257	0.00763272	-0.0073736	-0.0155544	-0.00330695	-0.00332234
Msh6	-0.0042766	-0.000658832	0.0103171	0.010373	0.00219055	-8.22347e-05	-0.00060259	0.000215765	-0.00617793	0.00669257
1600014C23Rik	-0.00225373	0.00516818	0.0103072	-0.00214019	-0.00584592	-0.00252583	-0.00282221	0.003432	0.0020017	0.00148397
Ankrd50	-0.00566026	-0.00586135	0.0102997	-0.0107054	0.00516156	-0.00401139	0.0130821	0.00812508	-1.56834e-05	-0.00464926
Impa2	-0.011623	0.00596884	0.0102831	-0.0126679	-0.029536	0.0102086	-0.00279872	0.010317	-0.002758	-0.0202477
Tcp11l1	-0.00062324	0.00793183	0.0102791	0.00718538	0.00685759	0.00138053	9.69608e-05	0.000572474	-0.0101702	-0.00201555
Pak6	0.00101048	-0.00240144	0.0102746	-0.0021588	0.00162645	0.00254714	0.00932873	0.0190239	0.00921941	0.00893688
Pls3	-0.00731458	0.00170288	0.0102741	0.00415311	-0.00592923	0.00571142	0.000272339	-0.00636181	-0.0122679	-0.00496028
Bdh2	-0.00823651	0.00700975	0.0102723	0.00313625	-0.00929788	-0.00184044	0.0335794	-0.0169069	-0.0022973	0.00506712
Snord35a	0.0304978	0.081706	0.010266	0.00182101	0.0227116	-0.0172701	-0.0122572	0.0178256	0.0269485	0.0441408
Tekt2	-0.00718008	0.0039621	0.0102641	-0.00206766	-0.0158488	-0.0203818	0.00076266	0.000215423	0.00756529	-0.00497574
Arhgap44	-0.00451187	-0.00246695	0.0102611	-0.00613749	-0.00145327	-0.00331983	-0.00610082	-0.00812859	0.0134386	-0.00358176
Clcn3	-0.00238799	-0.00522038	0.0102495	0.00448148	0.00621077	0.00116823	-0.00987935	-0.0154305	-0.00421051	0.00063217
Foxred2	0.000228117	-0.00463085	0.0102312	-0.011716	0.00690658	0.00459368	-0.00643348	-0.00601544	0.010226	0.0125611
Sorl1	-0.00338177	-0.00320415	0.0102294	-0.00556156	-0.000981214	-0.00700447	0.00196474	0.0139481	0.00570941	-0.00328866
Coro1a	-0.00951317	0.00520358	0.0102264	-0.000554002	0.00359429	-0.0149597	0.012047	0.00996439	0.0023352	-0.00528927
Hist1h3f	-0.00459333	-0.00762138	0.0102205	-0.0125393	0.00805541	0.000136878	-0.000505618	0.00321103	0.014545	-0.0110825
Rhd	-0.00940308	0.00744385	0.010215	-0.0110328	-0.00286041	0.00529707	-0.0180469	0.00845913	-0.00151878	0.0198934
Fxyd7	-0.00478318	0.000922452	0.0102056	-0.00150911	-0.00614912	-0.00162133	0.00280464	-0.000112267	0.00507087	0.00281139
Tmem63b	0.00452503	-0.00126911	0.0101962	-0.0148077	0.0209024	-0.00371894	-0.0022288	-0.00406087	0.00501545	0.00527306
Lims1	-0.0160728	0.00261223	0.0101935	0.00402976	0.00781567	0.00371078	0.00500431	-0.000239642	0.0154518	-0.00855809
Gm5918	-0.0262702	0.0158226	0.0101839	-0.00525647	-0.0196724	-0.0244274	0.000543004	0.000190817	3.90106e-05	-0.00151897
Pcsk4	-0.0033966	8.62794e-05	0.0101825	-0.012999	0.00148468	-0.00289725	-0.0109703	0.00548169	-0.00677111	0.00195165
Uck2	-0.0135203	0.00382493	0.0101651	0.0119079	0.0257571	-0.0032798	0.00823716	0.00727364	-0.0120565	-0.0176778
Gm20748	-0.00387861	0.0025255	0.0101594	0.00157771	0.00908442	-0.00592737	-0.00507324	0.0380286	-0.0057988	0.0174736
Lancl3	-0.0019814	-0.00323693	0.0101551	-0.00314089	-0.00163792	0.00025897	-0.00351504	-0.00430719	0.00191925	-0.00310941
Ccdc84	-0.00190132	0.00348602	0.0101468	0.000593957	0.00626262	0.00509881	-0.00442634	0.0122842	0.01149	-0.00124403
Bdnf	-0.00183514	-0.0026652	0.0101438	-0.00364243	-0.00713389	-0.0125101	-0.00108779	-0.00527367	-0.00330315	-0.00195499
Plekhb1	-0.00232836	0.00203337	0.0101207	0.000235493	-0.00456964	0.000294888	0.00122928	0.000578421	-0.00679486	0.00700121
Gm3002	0.00142347	-0.00986859	0.0101156	-0.0184889	-0.00117039	-0.000411173	0.000297885	-0.00689893	0.0109694	-0.00546209
Gabra3	0.000410728	-0.00199883	0.0101146	-0.00961674	-0.00407243	-0.00688961	-0.0116492	-0.00454356	0.000286864	-0.00055009
1810019J16Rik	-0.0142645	0.00472702	0.0100988	-0.0130307	-0.00033927	-0.0024707	-0.0119885	-0.00715123	0.0108413	-0.00940754
Cry2	-0.00301001	0.00805671	0.0100892	-0.0139149	-0.00573391	0.00325373	0.00440475	0.00207364	-0.0106959	-0.00979107
Tmem189	-0.00848598	-0.00154651	0.0100886	-0.0130643	-0.00160742	-0.00338743	0.00134809	-0.0111443	-0.0270822	-0.0124715
1110001J03Rik	-0.00333333	0.00522584	0.010088	0.0131488	0.0174708	-0.0139931	0.00503813	0.00483521	0.00180069	-0.00670542
Ppm1n	-0.00911885	0.0104141	0.0100863	-0.00792465	-0.00293994	0.00626911	-0.00757903	0.00622858	0.00686339	0.00268996
C1ql3	-0.00168695	-0.00351698	0.010074	-0.00207264	-0.00832821	-0.00942023	0.00177573	-0.00525455	0.0013985	0.00429486
Arhgef39	-0.0102971	0.0052614	0.0100436	-0.00301481	0.00670139	0.0126445	-0.0135605	0.00168751	0.000696853	-0.00589762
Gstm7	-0.0104037	0.00430029	0.0100364	0.00255604	-0.00173319	0.00706227	0.0087781	0.0315213	0.0120286	0.00820347
C630020P19Rik	-0.0025553	-0.00118939	0.0100358	0.000205841	0.00316794	0.00757979	0.00956127	0.000628514	-0.0160188	0.000680712
Mir680-2	0.0102125	0.0404632	0.01002	-0.0179589	0.00566005	-0.00617558	-0.0002608	0.015278	0.00895209	0.00420277
Hrsp12	-0.0215966	0.0121717	0.0100194	0.0244042	0.00845844	0.00733294	0.00832891	-0.0203422	-0.0115352	-0.0035628
Gpc4	-0.0108087	0.00187333	0.0100128	-0.00831238	-0.00386666	-0.0119152	-0.00545795	0.0172085	0.00247726	-0.00450222
Bcl2l13	-0.00704318	0.00109652	0.0100109	0.00911997	0.0101663	7.57434e-05	-0.0103526	-0.0134782	-0.00599283	-0.0118072
Ndufs5	0.000480923	0.0347458	0.0100102	-0.000799176	0.0194576	-0.00519563	0.0100958	0.00758475	0.00600932	-0.0131999
Gnai2	0.00217009	0.000653979	0.0100004	-0.00103877	0.00169264	-0.00258977	-0.00276086	0.00334259	0.00137357	-0.0118585
Ccdc125	-0.00117176	0.00219232	0.00999807	-0.000984217	-0.00763964	-0.0048278	0.0064254	0.00288292	0.000956654	0.00428786
Gm10658	-0.00253878	0.0026535	0.00999331	0.0118106	0.000377732	0.0042522	0.0102327	-0.00783924	-0.00693813	-0.0153813
Aldh7a1	-0.0077986	0.00896371	0.00999192	0.00908706	-0.0124693	0.00260914	-0.00540032	-0.000928052	-0.0145852	-0.00522129
Efs	-0.000615184	0.00119439	0.00998389	-0.00348262	-0.00916931	-0.00176484	-0.0176834	-0.00666152	0.00364114	-0.00455867
Cpe	-0.00938341	-0.00399888	0.00996331	-0.0103123	0.00382365	-0.00959324	-0.015536	-0.00956958	0.00799542	0.01299
Tmem42	-0.013057	0.00867201	0.00996203	-0.0126698	0.0117574	0.0133947	0.015559	0.0131934	-0.0131551	-0.000929918
Klhdc5	-0.00389372	-0.00101061	0.00995921	-0.00360763	-0.00422431	-0.00391115	0.000294851	0.00579436	-0.000675819	0.00524827
Hdac11	-0.00364405	0.00315547	0.00995	-0.009149	-0.00239542	-0.013528	-0.00679339	0.00240462	-0.0112482	0.00388866
Gmpr	-0.00677838	0.0090403	0.00994109	-0.00434692	0.00195815	0.00852225	0.00838811	-0.00489017	-0.00120402	-0.0117094
Ssbp3	0.00249722	9.85783e-05	0.00992887	0.00346289	0.00142599	0.00357726	0.00282726	0.00191117	0.000338676	-0.000638613
Mettl17	-0.00884822	0.00609742	0.00992734	0.0035727	-0.0137335	0.00403561	-0.00924017	0.00572169	-0.00872838	0.00659683
Snora15	0.00267431	0.0239315	0.00992291	-0.018714	-0.00439683	-0.0246988	-0.00323199	0.012283	0.00494545	-0.00496638
1600020E01Rik	-0.0112987	0.00378157	0.00991607	-0.0227371	0.00925814	-0.0166338	-0.0192997	0.000868207	-0.0268825	-0.0195614
Thra	-0.000483277	0.00191769	0.00991013	-0.0110788	0.00236306	0.00222885	-0.0178478	0.00135957	-0.0102665	-0.00110566
Foxa3	-0.0045785	-2.88104e-05	0.0099077	-0.00419968	-0.00455062	-0.0123	-0.00253238	0.00763114	-0.00815189	-0.000734915
Mcoln3	-0.00405818	-0.000208163	0.00990461	0.0016348	-0.00423517	0.00530904	0.00255234	0.00208739	0.000742121	0.00595967
Ush1c	-0.00593033	0.00584685	0.00990158	0.0188833	0.000507792	-0.00485953	-0.00951884	-0.00434009	0.00687974	0.0152634
Fbrsl1	-0.0035282	0.00104515	0.00988826	-0.0104475	0.007007	0.00174731	0.00720227	0.00225743	-0.0124521	-0.00917839
Snhg10	-0.0128813	0.00566176	0.00988713	-0.0202823	0.00858876	-0.00479584	-0.0110013	-0.0114305	0.00852273	0.00160531
Mdk	0.00128386	0.00298805	0.00988101	0.00922651	0.00429036	0.00107873	0.00172528	0.00462811	-0.0005938	-6.42435e-06
Acpl2	-0.00441573	0.00413503	0.00988079	0.0154791	0.000453248	0.00357507	0.0122514	-0.0085524	0.00661834	-0.00621235
2310045N01Rik	-0.0178753	0.00438262	0.00987804	0.00494962	0.01157	0.00398116	0.0126972	-0.022562	0.0105706	-0.0224772
Tacc2	-0.000924832	-0.00599415	0.00987228	0.00266633	0.00520461	-0.00678461	-0.0142251	0.0082541	0.00168266	-0.00324111
Krt17	-0.00170047	0.00473855	0.0098717	0.000808764	-0.00226249	-0.000199381	0.00344811	0.00265455	0.00133436	0.00352858
Lbh	-0.00514534	0.0117288	0.0098693	-0.0103644	-0.00886802	-0.0099212	-0.00952333	-0.00441013	0.00173229	0.0185569
Lonrf1	-0.00254563	-0.0017509	0.00986536	-0.00287869	-0.00399948	8.95976e-05	-0.00241375	-0.00111861	-0.00442228	0.00226392
Zbed4	-0.00815133	-0.00253278	0.00985813	-0.0103419	0.00380053	0.00726101	-0.0130102	-0.0036769	-0.00304883	-0.00168396
Tmem131	-0.00196477	-0.00112041	0.00985204	0.000365006	-0.000794834	0.00119701	-0.00193304	-0.00155143	-0.00234271	-0.00839745
Pnpla7	-0.00167111	0.00266152	0.00984517	-0.00698834	-0.0033774	-0.00490248	-0.00822943	-0.00145368	-0.00408197	-0.00562335
Slc7a4	0.000103494	0.0023722	0.00983396	0.0192434	0.00397144	0.00193269	-0.00476296	0.00442781	0.00876796	0.00306061
Hmgcr	-0.00736371	-0.00259351	0.00981786	0.000723601	-0.0136077	0.00762343	0.00886784	0.0111483	0.00505606	-0.000506311
St6galnac6	-0.00521453	-0.0017311	0.00981758	0.00258938	0.00404192	0.0011861	-0.010328	-0.00620564	0.00850956	-0.00150832
Mir1186	0.0186833	0.0298482	0.00981549	-0.0222318	0.00953613	-0.00612596	0.00801527	-0.00880181	-0.00744487	-0.0173671
Usp32	-0.00585985	-0.00164517	0.00981427	-0.00607802	-0.00144214	0.000522447	-0.0072299	0.0022184	0.00170982	-0.00454339
AU023871	-0.00110923	0.00403161	0.009813	-0.000817913	-0.00417609	0.0075203	-0.00302402	0.00542112	0.00277052	0.00145977
Cdh9	-0.00130722	-0.000631985	0.00980643	-0.00199492	-0.00388612	0.0020899	-0.00185031	0.00127235	0.000101957	0.0019069
Rnu12	-0.00307462	-0.0055598	0.00980278	0.00199817	-0.00948567	-0.0172006	0.0139349	-0.00128702	-0.0135683	0.0165045
Tmem184a	-0.00226275	-0.00136956	0.00979476	-0.00129076	0.00710247	0.0207229	0.0207691	-0.00537722	-0.0119286	0.00433467
Nipsnap1	-0.00907492	0.00677336	0.00978249	0.000901898	0.000444883	0.00261347	0.00329819	-0.00030352	-0.00607085	-0.00141982
Rax	-0.00169475	-1.78144e-07	0.00976997	0.00113094	-0.00130544	0.00912175	0.000787751	0.00139157	0.00318575	0.0062343
Mir1949	0.0390929	0.0621019	0.00976904	-0.0409289	0.0335791	0.0102757	0.0115172	-0.0151515	-0.00738098	0.00788937
Esyt1	-0.00308001	0.00336629	0.00975637	-0.00689376	-0.00627866	-0.00828546	0.00469576	-0.00663385	-0.00213561	-0.0118234
Myo5c	0.00267938	-0.00321101	0.0097549	-0.00661204	0.0054575	0.00225457	0.000679635	0.00350262	0.00182032	-0.00800315
Bcl11a	0.00266378	0.00620487	0.00975418	0.0124009	0.00299712	-0.00107574	-0.000589342	0.00302388	-1.85979e-05	0.0161927
Sap25	0.00636923	0.00122107	0.00975089	-0.0199849	-0.0232465	0.010366	-0.000360299	-0.00409108	-0.0150203	-0.0241303
Rasa2	-0.00206818	-0.00143639	0.00973973	-0.00758498	0.00383846	0.00516022	0.0116275	0.0107131	-0.00951775	-0.00413234
Nudt17	-0.0130711	0.00624997	0.0097275	0.0200303	0.000861055	0.00537522	-0.00450451	0.00168905	0.00416183	0.0116985
Ggt7	0.000465007	0.00307657	0.00972038	-0.0144658	0.000400611	-0.00770433	-0.0110642	0.00699971	0.000459407	0.00584538
1810037I17Rik	-0.00389073	0.00331954	0.00971974	0.00758186	0.00488087	-0.00273744	0.00612033	0.00425084	-0.0048744	-0.00777499
Tcte2	-0.00716942	0.00274393	0.00970591	-0.00134244	0.00246369	0.00956445	-0.00163635	0.00647136	-0.0111385	0.0097179
Aktip	-0.0111672	-0.00359288	0.00969638	-0.00741494	-0.0143029	0.00412547	0.01182	0.000542557	-0.00963862	0.0141377
Cdr2l	-0.00756041	-0.00384377	0.0096929	0.00306322	-0.00154145	-7.34607e-05	-0.00805255	0.00152186	-0.000466902	-0.0082888
Snx14	-0.00986279	0.00301187	0.00969099	-0.00413036	0.00589989	0.00968021	0.0169221	0.00131846	0.000354222	-0.00617009
Xk	0.000362897	-0.00340905	0.00968713	-0.00471645	0.00116129	-0.0023471	0.00030042	0.00510124	-0.0100399	0.00602027
Tspo	-0.0143894	0.00539965	0.00968657	-0.0090669	0.0128638	0.000118983	-0.00421649	-0.00553041	-0.00205036	-0.00536932
S100a6	-0.00615059	-0.0103129	0.00967928	-0.00979712	-0.0154971	-0.0645238	0.0718839	-0.0223834	-0.0011543	-0.00563005
Mtap	-0.0109405	-0.00101769	0.00967007	0.00821404	0.0152779	-0.00438868	0.00700955	0.00129734	0.000755677	0.00712249
Xist	0.0154059	0.022204	0.00966919	0.015332	-0.00148861	-0.0323354	0.051036	0.0308209	-0.0592677	0.0242615
Ankrd6	-0.00605865	0.00073395	0.00966799	-0.00240871	0.00423871	0.0117361	-0.00509982	-0.000496249	0.0107544	5.41977e-05
Ildr1	-0.00339589	-0.000650379	0.00966732	-0.00208574	-0.0027788	-0.00291556	0.0107714	-1.73067e-05	-0.00428171	-0.00199883
Trp53bp2	-0.0103332	-0.0025081	0.00966671	-0.00751207	0.00246607	-0.00138657	-0.00135241	0.00323456	-0.0071202	-0.00391576
Sh2d5	8.93311e-05	-0.00140089	0.00966527	-0.00311328	-0.00122917	0.00127086	-0.00603317	-0.000228431	-0.00109408	-0.00136968
Cecr5	-0.00885083	0.00471351	0.00966484	0.00278193	0.0046205	-0.0147851	-0.000837738	0.0286591	-0.0047243	0.00137688
Dnajc4	-0.00632042	0.00956286	0.00966203	0.00474709	0.00721837	0.00453871	0.000600291	-0.0134393	0.000546445	-0.0219306
Stat4	-0.00304415	0.00295021	0.00965452	-0.000825117	-0.00234011	0.00256419	0.00175184	0.00658537	0.000902092	0.00641931
Nfkbid	-0.0031719	0.000505847	0.00965339	-0.0110706	5.50499e-05	-0.00719313	0.0032908	0.0100257	-0.00740096	-6.03376e-05
Myl7	-0.00202182	-0.00813183	0.00964568	0.00724837	0.00815365	-0.00236776	-0.015087	0.0143071	0.0157573	0.0255764
Ptpn6	-0.0126132	0.00862904	0.00964313	0.0139058	0.00492301	-0.00172267	-0.00660151	0.0226495	0.0217167	0.000140498
Gpr137b-ps	-0.00863404	0.00104049	0.00963429	-0.00441878	-0.000544837	0.00261996	0.0121543	-0.00195345	-0.0111397	0.0115388
Acd	-0.0117484	0.00933299	0.00962852	0.000537488	0.00889017	-0.00370944	-0.0077048	-0.0107454	-0.0121957	-0.00877747
Dap	-0.00686439	0.00965065	0.0096259	0.0139417	0.0117039	-0.0258435	0.00700743	0.00381688	-0.00652656	-0.0165283
St6gal2	-0.0058302	-0.00139031	0.00962409	-0.00230156	-0.00232909	0.00495218	0.00646438	-0.0077163	-0.00771194	-0.00529653
Gas2l3	0.00529728	0.00724224	0.00962225	-0.0171149	0.0066336	-0.00598327	0.0101168	0.00473637	-0.00539123	0.0108501
Phf21a	-0.00263219	-0.00556277	0.00961914	-0.0124635	0.00599213	-0.00791662	-0.00203732	-0.0037779	0.00154496	-0.00583617
Foxr2	-0.00240811	-0.00147762	0.00961619	-0.00196424	-0.00253998	0.00236926	-0.00353559	0.00151956	-0.000974323	0.000509319
Kcnk12	-0.00284463	0.00397587	0.00960837	-0.00314046	-0.00739575	-0.00856701	-0.000859551	0.0014996	0.00241199	-0.00140428
Prodh	9.39673e-05	0.00547656	0.0096064	-0.0038133	-0.0100405	0.00651211	-0.000895433	-0.0152062	-0.015249	-0.0227027
2210417K05Rik	-0.00605045	0.0142563	0.00960433	0.00271929	-0.00711426	-0.0110383	0.00831919	0.00954723	-0.00542892	0.0113744
Obsl1	-0.00931086	0.00420425	0.00960183	0.000564554	-0.00195986	0.00527951	-0.00145621	-0.000370011	0.00472272	-0.00159985
Slc4a2	0.000802943	-0.000537113	0.00959346	0.00662291	-0.00335058	-0.00451491	-0.00879697	-0.00965772	0.0111802	-0.0197045
Ubald2	0.00859246	0.0299544	0.00959145	-0.00166835	0.00951191	-0.00742994	-0.00131917	-0.00217338	-0.0060206	-0.0053612
Npas1	-0.00257899	0.00137553	0.0095832	0.00619326	7.49908e-05	0.0040663	-0.00130336	0.0086652	0.00199433	0.00321362
Mcee	-0.0131498	0.00936576	0.00957937	0.0134383	0.0177253	-0.0040719	-0.0123485	-0.00335349	-0.0131769	0.0054684
Golph3l	-0.0102014	0.00405589	0.00957525	0.0106136	-0.00358906	-0.00787244	-0.00534966	-0.0103771	0.00208537	0.00454065
Snord15b	-0.0116014	-0.00411445	0.00957445	-0.0202071	0.00139439	-0.0207375	-0.0103389	0.0118152	0.0343535	-0.0284435
Cib1	-0.0226986	0.009668	0.00956829	-0.0236627	0.0177952	0.00279001	0.00958015	0.0182951	-0.0180703	-0.0132012
Slc12a9	-0.00261263	0.00158117	0.00956056	-0.00922306	0.00619471	0.00524145	-0.0050671	0.0174812	-0.0040047	0.00178344
Ttc32	-0.0175354	-0.00106243	0.00955651	0.000179204	0.0184474	0.00564959	0.0196441	-0.0024411	-0.00263824	-0.00887953
Cisd1	-0.0141479	0.00452099	0.00955248	0.00515344	0.0326362	-0.0101659	0.000963648	-0.000843269	-0.0027162	-0.00401823
Tmem158	-0.0015692	-0.000670014	0.00954989	-0.0101125	0.00265804	-0.00540542	-0.00783905	0.00678821	-0.00362239	-0.00559818
Fam211a	-0.00556242	-0.00737649	0.00954951	-0.0175596	0.00903705	0.0071526	-0.0151101	0.00312399	0.011107	-0.00422735
Aifm3	0.000602886	-0.00151919	0.00954825	-0.0130235	0.00173113	0.00119303	-0.0117024	-0.0073638	0.00489903	0.00031269
Twistnb	-0.0112399	-1.71251e-05	0.00954627	-0.0165674	0.0042096	0.00669585	0.00848922	1.48714e-05	-0.00563153	-0.00831808
Flywch2	-0.0146417	0.00650613	0.00954289	-0.002462	0.0222624	-0.00798118	0.00121088	0.00081486	0.00302129	-0.027905
Camk1g	-0.00963154	0.000646849	0.00953865	-0.00293741	-0.00302046	0.00198787	0.0156784	-0.0171325	0.0146297	-0.00406391
Poc1a	-0.0137697	0.0151237	0.00953831	0.0139649	-0.0148781	0.000108526	-0.00821414	-0.00639684	-0.00188726	-0.0179696
Tbc1d10b	-0.00235518	-0.000771467	0.0095323	-0.0141838	-0.00693684	0.00995461	0.000478848	-0.00889576	0.0082778	-0.0017909
Lsm1	-0.0137183	0.00420748	0.00953195	0.00882349	0.0175368	-0.00710356	0.00168125	0.00430056	-0.00126143	0.00680252
Etv5	-0.00436078	0.000945239	0.00952153	0.00856392	-0.00523744	-0.00344528	-0.00990668	0.00352468	-0.00545717	-0.00389107
Ube2g2	-0.0138798	0.00522921	0.00952129	0.00567762	-0.00253279	0.00453147	0.0054286	-0.00691692	0.00997863	-0.00974906
Twf2	-0.0092278	0.00803959	0.00951759	-0.019279	-0.010574	-0.0124603	-0.0144429	0.0171552	0.00419402	0.00108851
Gm5480	-0.00800599	0.00695929	0.0095031	0.0128014	0.0110383	-0.025482	-0.0286161	-0.0191684	0.00886241	0.0162304
Haus4	-0.00653766	0.00399107	0.00947614	0.00656983	0.00601627	0.00268919	0.00593596	0.00452112	-0.000571074	0.00398143
Snora47	-0.00624462	-0.00146098	0.00947489	0.0027193	-0.0104319	-0.00883422	0.0133501	0.00675589	-1.91252e-05	0.00812648
Slc18a1	-0.00154586	0.00539377	0.00947429	-0.00502081	-0.00321717	-0.00113515	-0.00485775	0.00528463	0.0025194	-0.00345759
Gm19345	-0.00257003	-0.000461669	0.00947352	0.00245715	-0.00149107	0.000899477	0.00610911	0.00156196	0.00122527	0.0056474
Mtg1	-0.0144943	0.0109892	0.00947214	-0.0105014	0.0038945	0.00496623	0.0247195	0.00353445	0.0223192	-0.0130578
Slc25a40	0.000970202	-0.000564407	0.00945999	0.000682681	-0.0211967	0.00470687	-0.0124761	0.000618859	-0.00287913	-0.0140822
Sfxn2	-0.0012121	-0.000151361	0.0094474	-0.0125648	-0.0167622	-0.00681364	-0.0154877	-0.00581182	-0.000928353	-0.0015781
Tmem2	-0.00192925	-0.00695826	0.00944462	-0.0108601	0.00326896	0.00805614	0.00620977	-0.00490526	0.00439494	0.00183841
Nhej1	-0.0169857	0.0054172	0.0094287	-0.0152322	0.00189214	-0.00518954	-0.0177684	0.0102421	-0.0216092	0.02199
Upf3b	-0.00301317	-0.0029856	0.00941861	-0.0109718	-0.00199044	-0.0067238	-0.00207956	0.00571253	-0.00413572	-0.00646126
Btg3	0.00705062	0.00892317	0.00939847	0.000285519	0.0034632	-0.0156648	-0.0033214	-0.00515198	0.0162617	-0.00669917
Kcnh2	-0.000532959	-0.00481274	0.00939199	-0.00322508	-0.000305059	-0.000139877	0.00400829	0.00285951	0.00248807	0.0032682
Tbc1d22b	-0.0057134	0.00695799	0.00939127	0.00738937	0.00150324	-0.00978457	-0.00852448	-0.00393253	-0.000440999	-0.005132
Sox15	-0.0025574	0.00354649	0.00938366	0.00100103	-0.00228437	0.00584494	0.00196993	0.00273971	0.000163873	0.00599874
Slc6a15	-0.00248856	-0.00268716	0.00938227	-0.00133587	0.0018538	0.00237254	0.00736505	0.0133861	-0.000423743	0.0167668
Clpb	-0.00608362	0.00530716	0.00937442	-0.00276317	-0.00240198	0.0110729	-0.00425693	0.0011986	-0.0100419	-0.0176049
Gm561	-0.0224193	-0.00751337	0.00936619	-0.0215417	0.0214923	0.0045068	0.0263982	0.00175627	-0.00659876	-0.00536798
Slc37a3	-0.00943499	0.00442374	0.009356	-0.0127078	0.00240772	0.00787201	0.000666284	-0.0110356	0.0124531	0.00825851
Trim54	-0.00117626	0.00676701	0.00935355	0.0150298	-0.0279059	0.00558079	-0.00718388	-0.000330496	0.0115797	-0.0164051
Fam13c	-0.00251123	0.00768021	0.00935085	-0.00675523	-0.00541263	-0.00141533	-0.00698056	-0.000400497	0.00139526	0.0149807
Slc25a19	-0.0134122	0.00576074	0.00934119	-0.0107593	-0.000360128	0.00419043	-0.00777524	-0.0160407	0.0101678	0.00283831
Lrch4	0.00385196	-0.000349206	0.00934113	0.00586345	-0.00397795	-0.00819231	-0.00811133	0.0183182	0.0107922	-0.00323589
Gstt1	-0.0121827	0.0171152	0.00934087	-0.00442178	-1.65399e-05	0.00252124	0.0115186	0.0443003	0.0125157	0.00698442
Mast1	-0.000954247	-0.000504491	0.00933506	-0.00425313	-0.000938557	0.000363451	-0.00125966	0.000672556	0.00194467	-0.00528737
Mt4	-0.00295266	-0.0061116	0.00933398	0.00436532	-0.0234225	-0.0559888	0.0456155	-0.0297641	0.011799	0.00173552
Manbal	-0.0160424	0.00754737	0.00933359	0.00791162	0.021066	-0.00909886	-0.00244459	-0.0053365	-0.0124843	-0.0133456
Ppp1r1a	-0.0041114	-0.0024061	0.00933111	0.0188031	0.00520733	-0.00586441	-0.00142461	0.0165281	-0.00360806	0.00118746
Iqcd	-0.00400937	0.00391887	0.0093156	-0.00647853	-0.00466244	-0.00481971	-0.00650671	0.00639614	-0.00381107	-0.00744309
Ets2	-0.00716199	0.0034241	0.0093118	-0.0038614	-0.000617545	-0.00189055	0.0053198	-0.00696574	-0.0162063	0.00733533
Dhrs7	-0.0215461	0.0082728	0.00930901	-0.0124554	-0.00806243	-0.00942654	-0.00658058	-0.00521533	0.00241717	-0.0117714
Phgdh	-0.0105352	0.00634311	0.00930672	0.00219378	0.00153563	0.00597672	-0.000987206	0.00187851	0.000558219	0.00620363
Celf5	0.00143738	-0.000837398	0.00930006	-0.00705305	-0.00295055	0.00600435	-0.00346762	-0.00111457	0.003004	0.00305765
Gm20939	-0.00542604	0.00508354	0.00929805	0.00735439	0.00690971	0.0026369	-0.00817716	-0.00868152	-0.00239312	0.000346526
Fam3c	-0.00375115	0.000650891	0.00929048	0.00903169	0.0188625	0.00104097	0.00746956	0.00542713	-0.0169619	0.005673
Mir669k	-0.00219148	-0.00835376	0.00928501	0.00305072	-0.0151773	-0.0340989	0.0247307	-0.00770966	0.00912811	-0.00661419
Creld1	-0.00139811	0.00103224	0.00928398	-0.00966264	-0.0142162	0.00192331	-0.0112153	0.00820899	0.0117407	-0.000343331
Myt1l	0.00393628	0.000837153	0.00927788	0.0116031	0.008777	-1.01441e-05	0.00480028	0.00195392	-0.0066338	-0.00207893
Slc39a4	-0.00867727	0.00884637	0.0092768	-0.00324726	-0.00672971	-2.75411e-05	-0.00442064	0.0033205	-0.00255827	0.00868052
Six5	-0.00563682	-0.00106628	0.00927493	-0.00896826	-0.00782153	-0.00685374	-0.00952432	-0.00559017	0.00805233	-0.00694457
Armcx1	-0.0124212	0.00104461	0.00927214	0.0125717	0.00063311	-0.0153544	-0.00194273	0.0159073	0.0124111	-0.00492684
B3gnt1	-0.00773579	0.00225738	0.00927168	-0.00546976	0.00420783	-0.00598634	0.0160219	0.00844908	-0.00308899	-0.0230414
Ahr	0.0023954	-0.00618098	0.0092667	-0.00474331	0.00638904	0.00300794	0.0131482	0.0126475	0.00407919	-0.0126046
Lsm10	-0.0175078	0.00938487	0.00926268	0.0174595	0.0216957	-0.00442545	0.00693408	0.00597695	0.0239571	-0.0182343
Prkag2	-0.00995229	0.00312351	0.00926262	-0.00661803	-0.00181091	-0.00672263	0.0124839	0.00703428	0.00992147	0.00770245
Morc3	-0.0111539	0.00133621	0.00926086	-0.008862	0.00139494	-0.0037756	0.00537385	0.00831795	-0.00138765	-0.00588149
Prrt3	0.000453243	2.02566e-05	0.00925892	-0.00902772	-0.00277133	9.51041e-05	-0.00723489	-0.00485377	0.0065196	0.00410611
Gmfg	-0.0114414	0.00957979	0.0092569	0.0181991	0.017254	-0.00152913	-0.0102128	-0.0127186	0.0225784	-0.00723135
Ezh1	-0.00453806	0.00124133	0.00925065	0.00640375	0.00491937	-0.00294524	0.00333178	0.00651881	-0.00641697	-0.00177133
Pias3	-0.00781341	-0.00371717	0.00925061	-0.00772197	-0.0182898	0.00498377	-0.00476606	-0.00403454	0.00559136	-0.0141338
Lrsam1	-0.00146736	-0.00149202	0.00924979	-0.00980612	0.00533835	0.00862087	-0.000946249	-0.00362479	-0.00238781	-0.00208238
Zfp770	-0.008614	-0.00608245	0.0092495	-0.00205336	-0.00314589	-0.00453257	-0.0130757	0.00401349	8.0109e-05	-0.0145942
Ccdc53	-0.0179092	0.00293029	0.00924712	0.0107388	0.0113315	-0.0227318	-0.00700099	0.0235374	0.00782877	0.0019978
Snord42b	0.00531924	0.0177972	0.00923917	-0.0117182	0.00150192	-0.00206178	-0.00263419	0.0058941	0.000122006	0.00428353
Mea1	-0.012809	-0.00222401	0.00923449	0.00945698	0.0103887	0.00382706	-0.00220258	-0.00600041	0.00370728	0.000686599
Pvt1	-0.0045909	0.00315802	0.00923273	-0.00278577	-0.00524924	0.00761735	-0.00990563	0.00792173	-0.0022349	-0.00319865
Iqgap1	-0.00391949	0.00752255	0.0092216	0.00668071	-0.00207363	0.00285841	0.000906587	-0.00086362	0.000945742	0.00212296
Sugp1	-0.0113516	0.0091213	0.00922059	0.000367603	0.00795255	0.00309556	-0.00085559	-0.0170803	0.0102556	-0.0112429
Pcyox1l	-0.00391047	0.00613495	0.0092198	-0.001047	0.00137261	0.0118046	-0.00893066	-0.00840865	-6.43673e-05	0.0134533
Ptprs	0.00228397	-0.00196712	0.00921801	-0.0205408	0.00470002	-0.00402902	0.00191365	0.00128417	0.00897333	0.00133752
Igfbp5	-0.0020069	-0.00157778	0.00921719	2.92075e-05	-0.00368261	0.000651543	-0.00111441	0.000379002	-0.00222588	-0.000704688
Wasf3	-0.00431385	-0.000216944	0.00921571	-0.00821908	-0.000964114	0.00472228	-0.00565581	-0.00526356	-0.002016	0.0116852
Rev1	-0.00306138	-0.00283435	0.00920735	-0.0127434	-0.00629543	0.00598702	-0.00152999	-0.0078112	-0.00480957	-0.0139982
Slc1a5	-0.00332981	-0.00327857	0.00920371	-0.007982	0.00903148	0.000794456	-0.00029732	0.00583165	-0.00144543	0.00499706
1500009L16Rik	-0.0173881	0.00421058	0.00920175	-0.0113273	-0.0264882	0.0161668	-0.0209677	0.00169674	-0.00568511	0.00240002
Whrn	0.00336897	-0.00500083	0.00919989	-0.0155016	0.00701475	-0.00430938	0.0043401	-0.00104611	0.0196071	0.0164122
Upk3bl	-0.00900099	0.000437764	0.00919732	-0.000385273	-0.00554766	0.00382569	-0.00329463	-0.00132716	0.00714064	0.00615442
Ank	-0.00385475	-0.00086441	0.0091919	0.00857167	-0.00519402	0.0090368	3.20405e-05	0.00641276	-0.0011881	0.00366778
Plekha5	-0.00549916	1.89183e-05	0.00918806	-0.013034	0.00706305	0.00191481	0.00262904	0.00706782	-0.0138697	-0.0124342
Txnrd1	-0.0132163	0.00226875	0.00918538	0.00125132	0.0161591	-0.000638272	-0.0023991	-0.0098922	-0.00833995	0.0108696
Gng10	-0.0215042	0.0119151	0.00918359	0.0213415	0.00101962	0.00233338	0.00129541	-0.015106	-0.0135755	-0.0176443
3110009E18Rik	-0.00647817	0.00475112	0.00918305	0.0186692	-0.0164539	0.00414894	-0.0170378	-0.0183858	-0.0106148	-0.0120349
Plin3	-0.00365652	0.00521887	0.00917857	0.00829149	-0.00555904	-0.00336493	-0.00208384	0.00278434	0.00478487	-0.00265096
Prss23	-0.00297064	-0.00356114	0.0091716	-0.00363072	-0.00855029	-0.00430505	0.00700289	-0.00669001	0.00399958	-0.00532478
Rab21	-0.00717254	-0.00141856	0.00917021	-0.0073067	-0.00341671	-0.00803593	-0.00399315	-0.00029629	-0.0129554	0.00328678
Met	-2.34974e-05	-0.00522348	0.0091695	-0.00429013	0.00157181	-0.0029054	0.000633058	-0.00830291	-0.00167646	0.000851705
Zbtb32	-0.00628701	0.00397993	0.00916813	-0.00616123	-0.00277703	0.00758315	-0.00972228	0.00604098	0.00246609	-0.00258678
Cdr2	-0.00521054	0.00174632	0.00913966	0.0150461	-0.00258542	-0.000303461	0.000230118	0.00267927	0.00360096	-0.0140111
Ddx58	-0.000507604	0.00057933	0.00913796	-0.00254619	-0.00545156	-0.00293679	-0.000428788	-0.00209472	0.00335445	-0.00121263
Fam129b	-0.00363088	-0.00587809	0.0091379	-0.00204034	-0.0142973	0.00693897	0.0131537	0.00330653	0.0123929	0.0105476
Mrgbp	-0.0105715	0.00413887	0.00913758	-0.00842403	-0.00181939	0.0050555	-0.00460636	-0.000948902	0.000169747	0.0162968
Gm17821	0.0130996	0.00519981	0.00913755	-0.0190377	-0.00171251	-0.0141388	-0.00403887	0.00226829	0.00569814	-0.00772637
Phyh	-0.0175706	0.0105599	0.0091375	0.00896062	-0.0205032	-0.0121984	-0.00293686	0.00176457	-0.0126971	-0.00240058
Apex1	-0.0275911	0.0118593	0.00913431	0.0101826	0.00871947	0.0107948	0.00759589	0.0159696	-0.00553438	-0.00353475
Ptprf	0.00190969	-0.00703064	0.00912805	-0.00344825	0.0048974	0.00504513	0.00229591	-0.00046505	0.000855729	-0.000145464
Plcb3	-0.00489107	-0.000162895	0.00912596	-0.00249259	0.00480493	-0.00124723	-0.0101831	-0.0136196	0.00918133	0.00178303
Mapk4	-0.00784446	0.00977181	0.00912321	-0.00822295	-0.0106368	-0.00480779	-0.0100585	0.00882789	-0.00515604	-4.53972e-05
Atp6v0b	-0.00733644	0.00414345	0.00911933	0.00351187	0.0127945	-0.00796718	0.00196094	-0.00232885	0.00767578	0.00719839
Shroom2	-0.00149921	-0.00618877	0.00911187	0.00634642	0.00396325	-0.00663698	-0.00596186	0.0118076	0.00508881	-0.00589396
Arid5b	-0.00223093	0.00163627	0.00910864	-0.00114477	-0.00761124	-0.0049296	0.00336995	0.000440773	0.00197443	0.00220571
Lyplal1	-0.0090467	0.00646186	0.00909682	-0.00464812	-0.0317452	0.00798352	0.0064376	0.0028113	-0.00708323	-0.0110836
Calm2	-0.0149986	0.00807933	0.0090943	0.0148342	0.00131571	0.00116416	0.00385958	0.00423596	-0.00213299	0.00414064
Pld6	-0.00431336	0.00467184	0.00909408	0.00158685	0.00127274	-0.0110046	-0.00669216	-0.00357971	0.0159145	0.00424158
AV051173	0.000760301	0.00639836	0.00908579	-0.00134773	-0.00435186	-0.00557962	0.00338548	-0.00377913	0.00162324	0.00684163
Hint2	-0.00966879	0.00745811	0.00908468	0.00543794	0.0187113	-0.00955056	-0.00156351	0.00141281	0.00550739	0.015217
Ifitm2	-0.00438025	0.0034819	0.00906001	0.00530012	0.00695934	0.00658491	0.000732272	0.00198684	0.00435346	-0.0030917
Dbndd2	-0.00507431	-0.00157666	0.00905646	-0.000967557	-0.00220825	-0.00360113	0.00228139	5.55912e-06	-0.00682262	0.00357405
Ly6c1	-0.00433369	-0.00466665	0.00905158	0.00501887	-0.0252934	-0.0545747	0.0447746	-0.0265587	0.0113962	0.0037741
Efr3b	0.000453124	-0.00369089	0.00905117	-0.00413218	0.00770089	0.0110612	0.00349596	0.00879855	0.00608224	-0.00402429
Angptl4	-0.00915046	0.00793015	0.00904907	0.00183467	-0.000842038	0.0144198	-0.00718182	-0.00187457	-0.0333773	0.0037033
Slc44a2	0.000514242	-0.00598349	0.00904185	-0.00118675	-0.000439132	0.014778	0.0160821	0.00226143	-0.0021411	0.0149603
Unc13b	-0.00241335	-0.00046632	0.0090341	-0.00323809	-0.00656384	-0.00904958	0.000298393	-0.0045683	0.000460773	-0.00208029
Telo2	-0.00428134	0.00306295	0.00903257	0.00361504	0.0110355	-0.00229388	-0.011808	-0.0153996	0.000753703	-0.00960563
Plxnb1	0.00253787	-0.00245984	0.00902275	-0.00775027	-0.000363682	0.00642048	-0.00541062	-0.00333331	0.00124263	0.00177786
Usp2	0.000322758	0.0023514	0.0090164	-0.0122134	-0.0034738	-0.00655411	-0.0054052	-0.0120252	0.0111269	0.0075923
Snord87	0.00768008	0.0372025	0.00901232	-0.0110499	0.0100387	0.00843594	0.0366357	-0.00604613	-0.00183131	-0.0152397
Trerf1	-0.00194671	0.00255729	0.00901201	-0.0120868	0.00633442	0.00228783	0.00455683	0.0116495	-0.00116236	-0.00946692
Sipa1	-0.00257215	-0.00101448	0.00901053	-0.0045304	-0.000882252	-0.00282929	-0.00421881	-0.000211968	0.00412732	-0.0012941
Pnma2	-0.00262021	0.00422805	0.00900333	0.01149	0.00292081	0.0044873	-0.00287029	0.000408693	-0.00183974	-0.00954681
Antxr1	-0.00251401	-0.00181304	0.00900203	0.0101225	-0.00331563	-0.0185025	-0.00239832	0.000373404	0.0102272	-0.00845569
Slc9a7	-0.00198704	0.0027071	0.00900175	-0.00420125	-0.00648677	-0.00176069	-0.0025295	0.00183009	0.0037804	-0.000517446
Arhgef1	-0.00126977	0.00266215	0.00899917	-0.00204597	-0.00640675	0.00171548	-0.00264505	-0.00208453	-0.00332894	-0.0029682
Nkain4	-0.0024011	-0.00268644	0.00899514	-0.000514015	-0.00603929	-0.00578136	0.00413735	-0.00671756	-0.00017459	-0.00480279
Acot2	-0.00223588	-0.00188032	0.00899177	-0.0034273	-0.0183116	0.0266877	0.00642301	-0.0173244	0.00454304	0.00427415
Mtss1	-0.000631498	-0.00487855	0.00899165	-0.014208	0.00978345	0.00429631	0.00896243	-0.0125105	0.000570098	0.00275725
Msi2	-0.00204239	-0.00522342	0.00899057	-0.0106982	0.0026079	-0.000800742	-0.00220545	-0.00399349	-0.0117377	-0.00861086
Gm16515	-0.00533576	0.00231629	0.0089768	0.00918776	-0.0111397	0.00809923	-0.00573421	-0.00269808	0.0140602	-0.00562707
Cox6b2	-0.00443722	0.0125067	0.00897498	0.00631561	0.0311414	0.00416819	-0.00796249	0.00824372	0.00994589	-0.0207369
Oaz1-ps	-0.0631264	-0.0191164	0.00897071	0.0295907	0.0137004	-0.00212586	-0.00436081	0.0298836	0.0384417	0.00718568
Hbp1	-0.00963979	0.00458987	0.00896436	-0.0115024	0.00484616	-0.00377074	0.00127264	-0.0162972	0.00572084	0.00781615
Ddt	-0.00784133	0.00625905	0.00896384	0.00840545	0.0213331	-0.00811749	-0.00567726	0.00443047	-0.0131763	0.00443056
Slc37a1	-0.000483086	0.00283808	0.00894789	-0.00483708	-0.00468427	-0.0011928	0.0016988	-0.0051976	0.0136089	0.00810947
Aqp11	-0.0049345	-0.00216547	0.00894711	-0.00407494	0.00178695	0.0102711	-0.00443742	0.00330824	-0.00217178	-0.00425316
Mmp15	-0.000416179	-0.00101899	0.0089452	-0.00957782	0.00290791	0.00494299	-0.00230172	-0.0183584	0.0126177	0.0119622
Nr1h2	-0.00825562	0.0101996	0.00893292	-0.0109894	0.0156822	-0.00169257	-0.00565082	0.00120228	0.00797916	1.28e-05
Nol11	-0.00984817	0.00188409	0.00893202	0.00216348	0.00176476	-0.000142445	-0.00444739	0.0034717	-0.00712209	0.00319336
Cacnb3	-0.0022947	0.00184725	0.00892998	0.0110229	-0.00389043	0.00611442	-0.00352473	-0.00352527	0.0235475	-0.0271269
Myo5a	-0.00545974	0.000535702	0.00892826	-0.00705315	9.72692e-06	-0.00127353	-0.00496404	-0.00324012	0.00168593	0.0025189
Pxmp2	-0.0102005	0.00803358	0.00892609	-0.0136764	0.00277796	0.000467785	0.00472641	-0.00548065	-0.0108301	-0.0106052
Nudt19	-0.0114419	-0.00161804	0.00892367	0.0132795	0.00469406	0.00813775	-0.00517894	-0.0109287	-0.00202762	0.0105745
Abhd8	-0.0106623	0.0038147	0.00891384	-0.00932006	-0.0135401	-0.000706969	-0.0119417	-0.00759702	0.00913621	-0.0179774
Ciz1	-0.00890805	0.00828734	0.00891189	0.0136325	0.00763326	-0.00188108	-0.00650884	0.000344392	-0.00759916	-0.00101138
Lgi2	-0.00179329	-0.00352515	0.00891181	-0.00438526	0.00778604	0.00513427	-0.00452886	0.0253311	0.00774326	-0.00416902
Pwp2	-0.00433553	0.00225163	0.00891034	0.00099683	0.0116771	0.00422446	-0.0147651	-0.0221976	0.0152936	0.0173159
Plec	-0.00288877	-0.000567296	0.00890613	-0.0059616	0.000661674	0.00302246	0.00755375	0.00208797	0.000419256	0.00287817
E130309D02Rik	-0.00453551	0.00513297	0.00890542	0.00188554	0.0181696	-0.00179095	0.000471707	-0.0100751	0.00772123	0.00436371
Susd4	-0.000468903	-0.000906121	0.00890247	0.00460354	0.0073568	-0.00152457	-0.0224492	-0.00482729	0.0062635	0.0107516
Sema3e	-0.00407471	0.000561568	0.0088997	-0.00364743	-0.00599892	-0.0130994	-0.000399927	-0.00279927	-0.0126256	-0.00127128
Tk1	-0.0155902	0.00931842	0.00889247	-0.00327874	0.0124062	-0.00232496	-5.29479e-05	-0.0245579	-0.0130766	0.0122492
Pard6a	-0.00729134	0.0144786	0.00889026	-0.00548476	0.00277816	0.00499055	-0.00821945	-0.0169713	0.0174566	0.00338743
Kdm4c	-0.00645313	-0.00521308	0.00889016	-0.00245995	-0.0159127	0.00399229	-0.000277215	0.00133381	-0.00902281	0.00575798
Atp11a	-0.000467661	-0.00350119	0.00888851	0.0112219	0.000676201	-0.0117931	0.00117616	-0.000181525	0.00346758	-0.00152433
Prl8a2	-0.0092279	-0.0364412	0.00888782	0.00134664	-0.031337	-0.0833695	0.0678121	-0.0465588	0.0210402	0.0528745
Ppp1r35	-0.00810998	0.0120981	0.00888161	-0.0194938	0.0204501	0.00611375	0.0104388	0.0059501	-0.0192564	-0.011497
Zfp2	-0.00578339	0.00189027	0.00887958	0.00706274	0.000435414	0.000431346	-0.00355128	-0.0024273	0.0139434	0.00186652
Gm16062	-0.00735276	0.00272595	0.00887312	-0.00171656	-0.00539394	0.0115169	-0.00631203	-0.00908247	0.018983	-0.00515919
Dzip1	0.000753469	0.00131042	0.00887249	-0.00877525	0.00196518	-0.0101243	-0.000201401	0.00380101	-0.018891	-0.0021047
Smpd2	-0.0144532	0.00832132	0.00886828	-0.0159274	-0.00977225	0.00320406	-0.000848004	-0.00972147	-0.00853731	-0.0071389
Paox	-0.0118933	0.0120658	0.00886521	-0.00152792	0.00070219	0.000923982	-0.020792	0.00313282	-0.0193726	-0.0047626
Aacs	-0.010855	0.00654413	0.00886213	0.000163171	-0.00868209	0.00720599	-0.00307535	0.00623644	6.27093e-05	0.00855587
Atg16l2	-0.00380767	0.00286616	0.00885746	-0.00489215	-0.00446299	-0.00280099	0.00910051	-0.013846	-0.00358616	-0.00168042
Nlgn2	0.00416188	-0.00614121	0.00885294	0.00466018	0.00525514	0.00446211	0.00850563	0.0117318	-0.0110045	-0.00680508
Lmln	-0.004213	-0.00284793	0.00885039	-0.00740664	-0.000753148	-0.00345191	-0.00965398	-0.00440924	0.000542441	-0.00745152
Mllt4	-0.00129423	-0.00240754	0.00882713	-0.00248684	-0.000497392	-0.00364494	0.00807375	-0.0036659	-0.0113373	-0.00272415
Gns	-0.00329528	-0.00507298	0.00882167	-0.00213964	0.00408555	6.20665e-05	-0.0132975	-0.00363818	0.00839555	0.00700958
Reep6	-0.0080489	-0.000229035	0.00881794	-0.0054548	0.00326815	0.0127438	-0.00742856	-0.00233256	0.0039641	-0.000348165
Atf7ip	-0.00704527	0.00129582	0.00881239	-0.00668161	0.00505291	0.0026251	-0.0105845	-0.000310564	-0.00499359	-0.00315564
1700022P22Rik	-0.00562963	-0.00144825	0.00881224	-0.000437566	-0.0103753	-0.00339082	0.00127329	0.000249344	0.00236244	-0.000665318
Suv420h2	-0.00992673	0.00282737	0.00880569	-0.00719735	0.0127222	-0.0156071	-0.0151958	0.00701046	0.00283941	-0.0139149
Atp6v0c	-0.0107	0.0451559	0.00880449	-0.00545264	0.0223645	0.00087284	0.0290086	0.00795802	0.00444195	-0.00716844
Fam46b	-0.00531754	-0.0020584	0.00880003	0.0153223	-0.000958242	-0.0106715	-0.00489435	-0.00320207	-0.0033839	-0.00508327
Nek6	-0.00926855	0.00769128	0.00879894	0.00508016	-0.00311	0.000463645	0.00981934	-0.00431296	-0.00959671	-0.00238538
Hip1	-0.00100057	0.00198855	0.00879517	0.00540491	-0.0021342	0.00568873	0.00198191	-0.00306845	-0.00580305	-0.00526509
Mvd	-0.0111421	0.00716881	0.00879263	-0.00841387	-0.0212451	0.0128112	0.0225228	0.00794	-0.000256675	0.00598731
Kcnk2	-0.00175069	5.09088e-05	0.0087926	-0.00256621	-0.00390475	-0.00194	-0.00142397	0.00034245	0.000307972	0.000352907
4930455F23Rik	-0.00774295	0.00485741	0.00879015	-0.00047894	-0.00632846	-0.003448	-0.00265753	0.00437451	-0.00206171	0.00596067
Cenpm	-0.0127135	0.0015827	0.0087834	-0.00266885	0.013815	-0.00373734	-0.0157954	0.0237349	0.00678652	0.00267929
Rhebl1	-0.0121452	0.00277796	0.00878266	-0.0203181	-0.000317104	0.0117059	0.0127878	0.00722404	-0.0062147	0.00376651
Smpdl3b	-0.006506	0.00193376	0.00877733	-0.00284058	-0.0026198	-0.00410932	0.0066336	0.0158235	-0.0197742	0.0176546
Mad2l2	-0.0136352	0.00437386	0.00877675	0.00464733	0.00805191	0.0157036	-0.00644804	0.000404834	0.0158404	-0.0163691
6430411K18Rik	-0.0024099	0.000160104	0.00877507	-0.00118996	-0.000672595	0.00451045	-0.00474369	0.00424152	0.00384516	-4.0174e-05
Arhgap9	-0.0025944	0.00371158	0.00877216	-0.00467427	-0.00318466	0.00147132	-0.0043416	0.00209779	0.0027044	0.00362773
Lamtor5	-0.0169982	0.00230198	0.00876634	0.0126127	0.0274961	-0.00182968	0.00290677	-0.00235236	0.0124507	0.000705487
Ccdc163	-0.00959426	0.00868093	0.00876597	-0.0184515	0.00926212	0.000890635	0.00768227	0.000584167	-0.0145012	-0.0186755
Khdrbs3	-0.0103869	0.00303653	0.00875966	0.00786843	0.0122309	-0.00207449	-0.00311553	-0.0172262	-0.025507	-0.00902839
Fut9	0.00119705	-0.00313972	0.00875944	-0.0026493	-0.00455229	-0.000237422	0.00227016	0.00490702	0.00186418	-0.00349344
Poli	-0.0044907	0.00421913	0.00875501	-0.00389367	-0.000452385	0.00966467	0.0129318	-0.013806	0.0080329	-0.00692751
Anxa1	-0.00189591	-0.00829502	0.00875112	-0.000215015	-0.0177706	-0.0386402	0.0345862	-0.02436	0.0145469	-0.0026063
Pex11b	-0.0163898	0.00100861	0.00874632	-0.00483067	-0.00205759	0.00739439	0.000990045	-0.00213707	0.0146272	0.00599422
Fam132b	-0.00157145	-0.00132575	0.00874616	-0.000272654	-0.0095847	0.0011417	0.000999991	0.00208093	-0.0127496	-0.00588402
Rad51d	-0.00280736	0.00224394	0.00874176	-0.00289908	-0.000133373	0.00842847	0.00244616	-0.00899542	-0.00381526	-0.00489622
4930470H14Rik	0.00610462	0.00090577	0.00872879	-0.0223759	0.0126241	-0.0156315	-0.00917194	0.000559267	0.0120208	0.00498014
Ttc23	-0.0119094	0.00512622	0.00872061	-0.0101361	-0.000670076	0.0199973	-0.00346356	0.00867588	0.0163589	0.00299965
Gclc	-0.00394327	0.000491349	0.00871292	0.000988362	0.00578276	-0.000467828	-0.0105325	0.0198598	-0.0110977	0.00114801
Grm6	-0.00126903	0.000144657	0.00870877	-0.000921689	-0.00236489	-0.00211673	-0.00237762	0.00378214	-0.00602315	0.000605269
Rnaseh2c	-0.00401807	0.00747844	0.00870063	0.00209036	0.00537734	-0.000456055	-0.00213568	-0.00854161	0.00447357	-0.00160708
Pgbd1	-0.00178502	-0.00151966	0.00869654	-0.00519621	0.00619037	0.00277228	0.0103691	-0.00874319	-0.0210521	-0.0102063
Bri3	0.00149331	-0.00489957	0.00869308	0.00688754	-0.00337935	0.00336546	0.00447072	0.00695788	-0.00857626	-0.00624723
Apobec3	-0.00927753	0.00647808	0.00869251	0.0105	0.00784199	-0.00551951	-0.00581084	0.000812024	-0.0117715	0.0196443
Parp9	0.00147182	-0.00355423	0.00869119	-0.00528936	0.00363328	-0.00223461	0.0192321	0.0102345	0.00658338	0.00105848
Itsn2	0.00047313	-0.000786931	0.00868756	-0.00571895	-0.00108469	-0.00903424	0.0139649	0.00206726	-0.000551038	-0.00181597
Hilpda	-0.0192537	0.000207099	0.00868207	0.0258633	-0.0129866	0.0135524	-0.00561804	0.00554299	-0.020123	-0.00447724
Plvap	0.00157435	0.00122051	0.00867914	-0.00667374	-0.0351746	-0.000573561	0.00252417	-0.00394068	0.00387261	0.0153739
Slc25a37	-0.00177837	-0.000316815	0.00867772	-0.00637062	-0.00577598	0.00457708	0.00365576	-0.00466062	-0.0176991	-0.00234037
Setd6	-0.0129609	-0.000207915	0.00866978	-0.0094663	0.00313623	0.0140958	0.00176977	-0.0167821	-0.00681921	-0.00786561
Klf10	0.000111549	-0.00321619	0.0086682	0.0112909	0.00574245	0.000498235	0.0136784	-0.0184673	0.00472132	0.0025962
Myo18a	0.000442451	0.00108039	0.00866509	0.0105617	-0.0163978	0.010612	0.00239844	-0.00278149	-0.00495458	-0.00180316
Mcam	-0.00137421	-0.00089885	0.00865753	-0.00216733	-0.00335308	-0.0039233	-0.00144379	0.00310405	-0.00664442	0.0020738
Grik5	0.0150043	-0.00793139	0.00865638	-0.0141837	0.00127501	-0.00199198	-0.00430849	0.00373992	-0.00208694	-0.00614829
Larp1b	-0.00027015	-0.00137384	0.00865337	-0.00217911	-0.0239341	0.0123815	0.00129467	0.0093801	0.0121182	-0.00656291
Amn1	-0.0142857	0.00750719	0.00865145	-0.0160694	0.00360198	-0.002752	-0.0259808	0.00387686	-0.0114024	0.000642754
Klf13	-0.00582875	0.00223999	0.00865138	-0.0118114	-0.0084068	-0.00103392	0.00105462	0.00391912	-0.000471526	-0.00169109
Mir453	0.000685503	0.0169198	0.00864933	-0.00671356	-0.00514364	-0.00927631	0.0027577	0.00746407	0.00754296	0.00247035
Mir1193	-0.00212211	-0.00441329	0.00864263	-0.00651259	-0.00210065	0.0015094	-0.0148021	0.00220209	0.00011858	-0.00655066
Heph	-0.00556258	-0.000511279	0.00864261	-0.00510312	-0.00258224	0.00276663	-0.00629141	0.0023266	0.00167325	-0.0019008
Sfn	-0.0135597	0.0108433	0.00863713	-0.00988563	-0.00727737	-0.0088386	-0.010882	-0.00789935	-0.000857347	0.00278224
Alox5ap	-0.00503065	0.00550255	0.00863689	-0.000779424	0.000125542	0.00704613	-0.000674641	0.00117623	0.000224746	0.00700658
Sertad2	-0.00642798	-0.00370411	0.00863561	-0.00600916	-0.0028585	-0.00227598	-0.000984682	-0.0108398	0.00905935	0.000876244
Fam60a	-0.00872117	0.00172465	0.00863315	-0.0012584	0.00278566	0.000109939	0.00546682	0.00472912	-0.00021786	-0.000686046
2023-09-11	-0.0104709	-0.00387038	0.00863262	-0.00528906	0.00548543	0.0012246	0.00726391	-0.00685988	-0.00738267	-0.00155471
Gm11974	-0.00553762	-0.00773029	0.00863056	0.000327434	0.0239863	-0.0081669	0.000802212	0.00483625	-0.00402565	0.00406916
Cpne4	-0.0010068	-0.00135577	0.00862935	-0.00486828	-0.00234741	-0.00109262	-0.00232301	-0.00305349	0.00217213	-0.00045571
Arl3	-0.0120957	0.00564438	0.00862898	0.0121177	0.0297734	-0.00379987	-0.000295789	0.00241161	-0.00281564	-0.0195476
Tmem203	-0.0179154	0.00766374	0.00862341	-0.0125015	-0.00278187	0.00236741	-0.0182145	0.00797548	0.00124346	-0.00828487
Gid8	-0.00626875	0.00791432	0.0086194	-0.0102192	-0.00887665	0.0168214	0.00843982	-0.00992055	-0.010133	0.0157544
Anxa6	-0.00832169	0.00387996	0.00861913	-0.00610194	-0.0226638	0.00182407	0.0122982	-0.0128517	0.00652307	0.0270827
Tpst1	-0.0154273	0.00199929	0.0086141	-0.0138892	0.00838205	0.0101194	-0.000894062	0.0237158	0.02339	-0.00452602
Rasd2	0.000354451	-0.000492108	0.00860914	-0.0034435	-0.000568392	-0.000636166	-0.00397977	-0.00098088	0.00576785	-0.00181904
Adcy6	-0.00200329	-0.0012699	0.00860898	-0.0106878	0.00197194	-0.00506543	0.00143967	0.0128109	0.00512791	-0.00463623
Pcyox1	0.000585675	-0.00510302	0.00860817	0.00522714	-0.000532472	0.00130793	-0.00372709	-0.00322861	0.00120808	-0.000574478
Tmem194b	-0.00296373	-0.00314053	0.00860512	0.00766947	0.00844515	-0.00335473	-0.0069164	-0.00713711	0.0116236	-2.94584e-06
Gm2694	-0.00767875	0.00489939	0.00860143	0.0205336	0.0192918	0.00953394	0.00821694	0.0123066	0.0199814	0.00645822
Map1lc3b	-0.0133993	0.0102618	0.00859775	0.0178999	0.000274458	-0.00364748	-0.00612188	-0.0116516	-0.00742015	0.00190038
Camk2b	0.00180305	-0.00189271	0.00859533	-0.00582626	0.00277931	0.00248257	0.00506322	-0.00474803	-0.0162917	-0.00545976
Grik3	5.76996e-05	-0.00300315	0.0085923	-0.00879915	0.00627787	-0.00180901	0.0017173	0.00533918	0.0127658	-0.00152681
Psrc1	-0.00737232	0.00484648	0.00857673	-0.020801	0.0198639	0.00423719	0.00736708	0.00118427	0.0131347	0.0042563
Mien1	-0.00897618	0.00497331	0.00857413	0.01324	-0.00354545	-0.0025402	-0.0134384	0.0137473	0.0119555	0.00476705
Ndufaf3	-0.0167992	0.00580553	0.00857253	-0.0201177	0.020455	0.0126405	-0.00516473	-0.00793375	-0.00972562	-0.00339881
Rab33a	-0.00572283	0.0017406	0.00857039	-0.00416816	-0.00473988	-0.00405384	-0.00655136	0.00870289	-0.0018947	-0.00237468
Dmd	-0.00162276	-0.00182778	0.00856724	-0.002568	-0.00074947	0.000814363	0.00935385	-0.00600226	-0.000337094	-0.000225648
Ntm	0.000984245	0.000890072	0.00856517	-0.00328491	-0.00136545	-0.00495911	0.000906452	-0.00177541	0.00232187	-0.00249293
Plch1	-0.00379501	-0.000503041	0.00856241	-0.0045758	-0.00188604	0.00458246	-0.00801341	-2.52354e-05	-0.000630334	-0.00255949
Top1mt	-0.0045463	0.00834571	0.00854589	0.0145695	-0.00522857	-0.0151955	-0.00587547	0.00145222	0.00217671	-0.00373548
Gpr98	-0.00103111	-0.00252072	0.00853561	-0.00179567	-0.000521577	0.00353436	-0.00135981	-0.0018501	0.00522205	0.0031104
Hist1h1d	-0.00242101	-0.00295121	0.00853535	-0.00137947	0.0056643	0.00195995	-0.00254275	-0.00704342	0.00312012	-0.0100572
3110001D03Rik	-0.0107055	0.00609483	0.00853261	0.00485471	0.00721966	0.00411737	-0.00171082	-0.00582221	0.00685627	0.00326485
Wdr76	0.000887977	-0.000432279	0.00851916	0.00365371	-0.00147269	-0.00143822	-0.00257767	-0.00149051	-0.00611952	0.00156641
Dact2	0.00374895	0.00728942	0.00851548	0.00406107	9.29789e-05	0.00458891	0.0060371	-0.00507043	-0.0103256	-0.0108977
Gpx3	-0.017119	-0.00659438	0.00851379	0.00519854	-0.00884008	-0.0691939	0.0361601	-0.000639576	0.0403772	0.0153618
Rilpl1	-0.00578086	0.00414255	0.00851342	-0.0104297	-0.00384315	-0.00998354	-0.00939362	-0.00196643	-0.0137845	0.0227472
Slc30a3	-0.00199155	0.000407025	0.00851313	-0.00978738	-0.0050183	-0.00728371	-0.00681386	-0.00100154	0.0050936	-0.00216455
D330023K18Rik	-0.00809685	0.0184441	0.00850755	-0.0105652	-0.0109061	-0.0251175	0.000176492	-0.00510808	0.0153342	-0.000504788
Tmem184b	-0.00733341	0.000885287	0.00850712	0.00880494	0.00116816	-0.00609279	0.00695832	-0.00738513	-0.0158042	-0.007696
Ncor2	-0.000746218	0.000401756	0.00850635	-0.0193441	-0.00125881	-0.00386021	0.00297173	0.00581839	-0.00285112	0.00294315
Plekhb2	0.0131224	0.0226088	0.0085062	0.00365619	-0.00733615	-0.00159262	-0.0087223	-0.00660264	0.00952109	-0.00361424
Stk17b	-0.0117713	-0.00152933	0.00850548	0.000823818	-0.00660557	0.00913807	0.00746715	-0.00666069	0.00705431	0.00608802
Cfp	0.000823965	0.00355632	0.00850311	-0.0162539	0.0110185	0.00531877	-0.00454009	-0.0192603	0.00696274	-0.020066
C1galt1c1	-0.013651	0.00625926	0.00850282	-0.0028955	-0.00895059	-0.000613148	0.00798314	-0.00563427	-0.00544731	0.000974751
Pmvk	-0.0137194	0.00392237	0.0084942	0.006057	-0.00929098	0.00498966	0.00764091	0.0221105	0.0038054	0.00147222
Evc2	0.00102051	-0.00494887	0.0084899	-0.000255688	0.0185576	0.013455	0.00117819	-0.0127748	0.00111544	-0.0122131
Ankzf1	-0.0131173	-4.9876e-05	0.00848541	-0.0106295	-0.000527865	-0.00382947	-0.00383259	0.00158972	0.0101903	-0.00193351
Pgs1	-0.00801583	0.00207841	0.00847573	0.0046505	0.0128867	-0.00284066	-0.0038412	-0.00988624	0.00706053	-0.00108593
Mfsd5	-0.0116573	0.00403598	0.00847336	0.0062649	0.0198955	0.00102232	-0.00496354	-0.0145083	-0.00307879	-0.0130166
Mir1965	-0.00154852	0.000245313	0.00847131	0.000268917	-0.00556834	0.00204062	-0.00122709	0.00291651	-0.00157587	0.00308231
Atpaf1	-0.0150775	0.00197631	0.00847011	0.00231201	-0.010536	-0.00179998	0.0115803	0.0051821	-0.0066527	0.00163403
Zfp532	-0.00188946	-0.0045521	0.00846868	-0.00711485	0.011487	-0.0043198	-0.000589599	0.000284779	0.0045369	-0.0122896
Eapp	-0.0130288	0.0109505	0.00846583	0.0103121	0.0213977	-0.00577345	-0.000403896	-0.0306843	-0.0108711	-0.0153508
Lmtk2	-0.00463159	-0.0024714	0.00846374	-0.00795573	0.00229714	-0.0043155	-0.00183741	0.00394543	-0.00577265	0.00118756
Hddc2	-0.0179546	-0.000777181	0.00846207	0.0176543	0.0346172	0.0048946	0.00787251	0.011167	0.00126994	-0.016114
Ndn	-0.0112597	0.00384843	0.00846155	0.0118576	0.00945365	-0.00361807	-0.00804488	-0.0146063	0.0199124	-0.0165249
Ldhb	-0.013938	0.0120704	0.00846127	0.00374878	-0.00244932	-0.0018741	0.00635094	0.0032363	-0.00021042	-0.000270974
Syk	-0.00465332	-0.00038094	0.0084595	-0.00507043	-0.00475408	0.00060768	-0.0078004	-0.000538942	0.00141644	-0.00575016
Dip2b	-0.0029031	-0.000432801	0.0084554	-0.00470578	0.00978814	0.000675862	0.010017	0.000231029	0.000394028	0.000811975
Dos	0.00379506	-0.00115647	0.00845465	-0.00823573	0.0153503	-0.0124863	-0.0056373	-0.00101833	0.0084409	0.00541512
Slc27a1	-0.00444011	-0.000256295	0.00845252	-0.00468974	-0.010418	-0.00636309	-0.00724961	-0.00615267	0.0106206	-0.00918616
Chmp5	-0.0201576	0.0108428	0.00845	-0.0101793	0.00240549	-0.014673	-0.00933422	-0.00645214	-0.0312398	-0.00185045
C330018D20Rik	-0.00940692	0.00715628	0.00844959	-0.00182249	-0.00464085	0.0112542	0.0123796	-0.0078456	-0.000898187	-0.00704599
Zscan10	0.000649652	0.00678332	0.00844802	-0.00100712	-0.00515862	0.0060303	-0.00652498	-0.00553873	0.00558643	-0.00874834
Enpp5	-0.0037317	-0.00326082	0.00844622	0.000425403	-0.00669027	-0.00468214	0.00550732	-0.00509445	0.00369136	0.00291486
Ece2	-0.0180223	0.00274052	0.00844539	-0.0130872	0.0239996	-0.000293909	0.00217642	0.00786469	0.00356689	-0.0140132
Numbl	-0.00371139	0.00201043	0.00844422	-0.0100435	0.000946185	0.00166972	-0.00911305	-0.00104405	0.0147374	-0.00843654
Jarid2	-0.000821345	-0.00737494	0.00843575	-0.00625424	0.00542979	0.00205461	-0.00284637	-0.00474683	0.000367557	-0.00687371
Grpel2	-0.01239	-0.000807282	0.0084294	-0.0010929	0.00041883	-0.00923919	-6.21195e-05	0.00441186	0.0152102	0.00662549
Zfp692	0.00458679	0.00218133	0.00842934	-0.0252208	0.0163025	-0.000111632	0.00372939	-0.00724632	-0.00601841	0.00604857
Gdi1	-0.0088535	0.00362341	0.00842895	-0.0216228	0.00280899	2.05054e-06	-0.00254121	-0.000238037	0.0102112	0.00682304
Tmem126a	-0.012032	0.00115316	0.00842864	0.00955089	0.0308513	-0.00824594	-0.000696807	-0.0121269	-0.00348267	0.0135658
Cog8	-0.00897531	0.0152349	0.00841636	-0.0207557	-0.0116723	-0.00114736	-0.0125193	-0.0129544	0.0154474	0.00338052
Tada3	-0.0119058	0.00888237	0.00841601	-0.0035123	0.00935868	-0.00218439	-0.0144147	0.00445658	0.0100359	-0.00676914
Cidea	-0.00273804	0.00390632	0.00841135	2.14372e-06	-0.00398382	0.00265788	0.000119761	0.00500691	-0.00291089	0.00467091
Arl6	-0.0286216	0.0124809	0.00841037	-0.00401169	-0.0143775	-0.0127178	-0.00198424	0.00411606	-0.00815859	0.0042631
D10Wsu102e	-0.0101161	0.000938095	0.00840866	0.0103179	-0.000982821	-0.00270471	-0.0203753	0.00119569	-0.00566027	-0.00496192
Tmem181a	-0.0125405	-5.31966e-05	0.00840803	-0.00303616	-0.00139564	0.00257677	0.011295	0.00602596	0.00821398	0.00467572
Adamts10	-0.000146768	-0.00304498	0.00840735	0.00193637	0.00363541	-0.00261985	-0.00154886	0.000565963	0.0156903	0.00377211
Tmem59l	-0.00930924	-0.00145445	0.0084055	-0.00746833	0.00197543	0.000174705	0.0101033	0.0229577	0.000143945	0.00690204
Art1	-0.00134472	0.00647257	0.00840349	-0.00388577	-0.00357114	-0.000986743	-0.00269872	0.003486	0.0019332	-0.000886711
Shprh	-0.00314126	0.000786577	0.00839794	-0.00783672	-0.00374395	0.00266206	2.6699e-05	-0.00459763	-0.000997359	0.00198042
Rnf122	-0.00301121	0.00876403	0.00839535	0.000879128	0.007046	-0.000895718	-0.00978551	-0.00454083	0.00204438	-0.00350338
Atxn3	-0.00918805	0.00073487	0.00839298	0.00879734	0.00210989	0.000678814	-0.00781755	-0.00279333	-0.00744342	-0.00722543
Banp	-0.003412	0.00491606	0.00839242	-0.0155499	0.00859033	0.00269979	-0.00578349	0.00262819	0.00267059	-0.00530162
Gltp	-0.0129422	0.00891854	0.00839027	0.0179534	-0.00698773	0.00385709	-0.00425455	-0.0157003	-0.0028331	0.00362504
Mir219-1	-0.00272278	0.0016485	0.00838663	0.00400303	-0.00123928	0.00581997	0.00517366	0.00381682	-0.00564138	0.00899622
Col2a1	0.0026043	-0.00130125	0.00838642	0.0156423	0.0101236	0.00461968	0.00405589	-0.0104733	0.0163517	-0.00498234
Phf7	-0.00927522	0.00753822	0.00837661	0.00517676	0.00467224	0.00635956	0.00786172	-0.010777	-0.000174558	-0.0110846
Msantd3	-0.00713172	0.00793059	0.00837444	0.00942423	0.0107832	0.000685148	0.0080168	0.00639271	-0.00305391	0.00726268
1110038F14Rik	-0.0125983	0.00783013	0.00837343	0.00994905	0.0206876	-0.00241093	-0.022709	-0.0116406	-0.0151939	0.0126353
Nceh1	-0.00270698	-0.00321088	0.00836431	-0.0035906	0.00533344	0.00196872	-0.00408907	-0.00934094	0.0123906	0.00257491
Ptk2b	-0.00286956	0.00303881	0.00836322	0.0112338	7.53991e-05	-0.00238858	-0.00838217	0.00963939	0.0033445	-0.00260198
Gja1	-0.00709079	-0.00107969	0.00835579	-0.00902464	0.0118142	-0.00296978	0.0034479	-0.00581864	-0.0090101	0.00332438
Tcfl5	-0.00469413	0.000735963	0.0083541	-0.000567472	0.0160562	-0.0140068	0.00665055	0.00936591	-0.0178988	0.0089848
Fut8	0.00757704	0.0019274	0.00835236	-0.0116151	0.00455196	-0.0142469	-0.00556925	0.00569481	0.000734986	-0.0108398
Acly	-0.00767754	0.00148711	0.00835045	0.000911824	-0.00117984	0.00252256	-0.000551205	-0.0120895	-0.0111412	0.0094527
Hps6	-0.00625151	0.00507576	0.00834859	-0.00510489	-0.00425151	-0.00231542	-0.00685654	-4.06101e-05	-0.00603608	-0.00106045
Ankrd13d	-0.00686569	-9.34411e-05	0.00834318	-0.00388163	-0.00304327	0.00289325	-0.00694892	0.0014324	0.00225756	-0.00209286
Uso1	-0.00778831	-0.00159842	0.00834041	0.0119952	0.0126688	-0.00103127	0.00552436	0.0103296	-0.00555578	0.00287568
Ttc7	-0.00118536	-0.00324237	0.00833495	3.09657e-05	-0.0196332	0.0105129	-0.00666765	0.00216762	-0.00436156	-0.00297316
Zfp41	-0.0111226	0.0023331	0.00833129	-0.0110326	-0.000652623	-0.0051167	0.0033826	0.00390908	0.00073934	-0.000128637
Capn5	0.00184165	0.000366301	0.00832705	-0.00210653	-0.00468513	0.00935956	-0.00370487	0.00327888	-0.00152395	-0.000606082
Dennd1b	-0.00195762	-0.00262154	0.00832533	-0.0069465	0.00131136	-0.00165351	-0.00522773	-0.000323817	-0.00462705	0.00447335
Npc1	0.00108454	-0.00193612	0.00832465	-0.000428652	0.00318338	0.00297387	0.00205887	0.00720154	0.00289125	-0.00644221
Lars2	0.00705326	-0.0119604	0.00832155	-0.0260632	0.00531574	0.00471359	0.0094016	0.0181468	-0.0204332	-0.069714
Pold4	-0.016706	0.00343782	0.00831218	0.000145671	-0.0135224	-0.00754907	-0.00941747	0.00104766	-0.00120214	-0.00169833
Lpar4	0.0021147	-0.00785396	0.00831041	-0.00472079	0.00218156	0.00380887	-0.0011634	0.00156886	-0.00464993	-0.00605165
Cabin1	-0.00464452	0.00306889	0.00830643	-0.00376955	-0.00388744	-0.0078803	-0.00884342	-0.0077084	0.00134238	0.00493591
Snord92	0.0321451	0.0597939	0.00830291	-0.0400182	0.0110433	-0.0219053	-0.018354	0.00051609	0.00989776	0.0315019
Syvn1	-0.00780046	-0.00225142	0.00829993	-0.0196707	0.0107687	-0.00399845	-0.00217023	-0.00605177	0.0044699	-0.0114356
Ptms	-0.00107511	0.00341153	0.00829106	-0.0029736	0.00983136	-0.00442654	0.00134894	-0.0117129	-0.00393208	0.00666561
Grn	-0.00429408	-0.00163343	0.00828588	-0.00626849	0.0188715	-0.0107119	-0.00112159	-0.00232336	0.0149433	0.00648978
Mettl10	-0.0163472	0.00802184	0.00828424	0.00475861	0.00643272	0.00598412	-0.00695142	-0.0256747	-0.00185538	0.0128691
Map4k1	-0.00331208	0.00480107	0.00828092	-0.0124059	0.00366923	-0.00166405	-0.0114713	0.00688478	-0.00582219	-0.00864644
Syne2	-0.00139132	-0.00130372	0.00827732	0.00100513	0.00180309	-0.00186597	0.00266841	0.00799228	0.00183178	0.000561616
Comtd1	-0.00707928	0.00415013	0.00827101	-0.00836921	-0.022572	0.00506132	-0.00856877	0.0166235	0.00466511	-0.0069694
Rpap2	-0.00951031	0.0098934	0.0082675	-0.0124798	0.00147576	0.000987447	0.00502509	-0.00168696	0.0103065	-0.00204309
Mir505	0.00747295	0.0108027	0.00826663	-0.00615811	0.00174883	-0.000859819	-0.00529548	0.00205458	-0.0106422	0.00759009
Adprhl2	-0.0206374	0.00660182	0.00826653	-0.00861552	0.0153181	0.0114541	0.00561698	0.0100112	0.00165056	-0.0157316
Rnf185	-0.0113591	0.00767369	0.00825406	0.00234943	-0.000359146	-0.00110973	0.00514075	-0.00188766	0.0106289	-7.73089e-05
Src	0.00064246	0.000457434	0.00825259	-0.0149844	0.00399771	-0.00148911	0.00570473	0.00325487	-0.000731175	0.00871627
Uck1	-0.0121274	0.00528324	0.00825217	-0.00458945	0.00381852	7.10291e-05	-0.013403	-0.00752436	-0.00312859	0.015538
Mblac1	-0.00815088	0.00036355	0.00825186	0.023475	-0.00128953	-0.0099435	-0.00681758	-0.0034313	0.00262886	-0.000882354
Arl6ip5	-0.0169515	0.00960619	0.00824771	-0.0125539	-0.000674695	0.00234973	0.00918039	-0.00230468	0.0195477	0.0203101
Gnb1l	-0.00591097	0.00584945	0.00824215	0.0165776	0.00882761	0.00543593	-0.0096623	-0.00262195	0.0169054	0.000593851
Tomm34	-0.0155805	0.00390545	0.00823607	-0.0104183	0.00729299	-0.00793779	-0.00144858	0.0140299	-0.00536987	0.0027453
Celsr3	0.00124408	-0.00258222	0.00822705	-0.00810669	0.00449291	0.00580474	-0.00559656	-0.0080211	0.00578605	-0.00447117
Padi3	-0.000212859	0.00286239	0.00822229	-0.00343881	-0.000447826	0.000218747	-0.00156444	0.00405436	-0.00385138	0.00196534
Mir669m-2	0.0104985	0.0150768	0.00821762	-0.0149331	0.00423062	-0.00541167	-0.00739883	0.00117751	0.00401006	-0.00669852
Fastkd5	-0.00837348	-0.00147665	0.00821128	-0.00843934	0.00639535	-0.00517063	0.00309709	0.0041787	0.0144427	-0.00306665
Hsd17b4	-0.0107045	0.00804605	0.008211	0.013025	0.0105591	-0.000842356	-0.00561853	-0.0018411	-0.000679078	-0.00274191
Bmpr1b	-0.000441102	-0.00241378	0.00820736	0.00568461	0.00375869	-0.00210633	-0.00376518	0.00303109	-0.0101542	0.00443303
Stx1b	-0.00486663	-0.00408338	0.00820678	-0.00313034	-0.00803143	-0.00834972	-0.00335758	-0.00349848	0.00460992	-0.00549069
Mcf2l	0.000360149	-0.00292064	0.00819887	-0.000229848	-0.0114615	0.011517	-7.66679e-05	0.00155712	0.00508805	0.000414358
Bnip1	-0.0152268	0.00815694	0.00819798	-0.00551466	-0.0325012	0.0150788	0.00771886	-0.00299532	-0.00322672	0.0170064
Atp10a	-0.00239785	-0.00326182	0.00819248	-0.00577618	-0.000519099	-0.00502328	-0.00474022	-0.00315273	-0.0104644	0.00463518
Dcun1d4	-0.0121378	0.000690066	0.00817906	-0.0017843	0.00174088	0.00298465	0.00881786	0.012277	-0.00803059	-0.00658252
Mrps14	-0.0133268	0.00546183	0.00817898	0.0132768	0.0221417	-0.00366857	-0.00471461	-0.0033511	-0.00208796	0.00341559
Gabrb3	-0.000143281	-0.00428936	0.00816355	-0.00526538	0.0104583	0.017842	0.00604708	-0.0106054	-0.00660835	0.00835765
Ltbp4	-0.00251613	0.000657239	0.00816091	-0.0100429	-4.72669e-05	0.00224718	-0.0139268	-0.000201014	0.00450836	-0.00688477
Dhcr24	0.00467254	-0.00626767	0.00814805	0.00461806	0.00154147	0.00504283	0.00402344	-0.00198904	0.00149302	-0.00255534
Desi2	-0.00705034	-0.00130945	0.00814629	-0.011979	0.000406618	0.00379846	0.0055808	-0.000997934	-0.0161976	-0.0132197
Sap30	-0.00919609	0.00287456	0.00814616	0.00863024	0.0206621	-0.00689256	0.00213502	0.0245508	-0.0219532	-0.0105765
Glis2	-0.00188199	-0.00681148	0.00814436	0.00701908	-0.00513391	-0.000429328	0.00650442	0.025821	0.00509256	0.00120098
Efcab4a	0.00504755	0.00469976	0.00814367	-0.00212835	-0.0082345	-0.00368805	0.00147438	-0.00563647	0.00251909	-0.00509148
Snord55	0.00563628	0.07512	0.00813894	-0.0231244	0.0131468	0.00165364	0.0142064	0.0310836	0.0267708	0.0181894
Gsg2	-0.00656625	0.0114827	0.00813677	-0.0117885	0.00385669	0.00707324	0.00628035	0.014126	0.000118499	-0.00734308
Gpatch3	-0.00825757	0.00594387	0.00813422	-0.0073185	0.00157826	-0.00216439	-0.0107358	0.00411489	-0.00546215	-0.00966002
Kcnh6	-0.00140903	-0.00267803	0.00811866	-0.00250933	0.000398774	0.00410472	0.00119179	-0.00249337	0.000299869	-0.00386881
Tamm41	-0.0173916	0.0106054	0.00810915	0.0143342	-0.00185789	-0.00299296	-0.0195378	-0.0172272	0.0077352	0.00478274
Tgfb2	-0.00292942	-0.000511792	0.0081029	-0.00285177	-0.00669978	-0.00174057	-0.000359223	0.000601515	0.00425237	-0.000733908
Xlr3b	-0.00873765	0.00854002	0.00810237	0.0191297	-0.00494997	-0.00845902	-0.00680772	0.000747556	-0.00556816	0.0023457
Dhrs4	-0.0126187	0.00779942	0.00808935	6.50065e-05	-0.00441689	0.00484101	0.0129293	0.00939899	0.0139679	-0.0156332
Glcci1	-0.000935101	-0.000935228	0.0080876	0.0125298	-0.00630185	0.00369754	-0.00388037	-0.0110735	0.00192275	-0.0144046
Klk8	-0.00491194	-0.000850918	0.00808609	0.00378461	0.0266596	0.000602939	0.000924512	-0.00198704	0.00492156	-0.000412689
Jakmip1	-0.00861008	0.0117665	0.00808412	-0.00847641	-0.0196133	-0.0225451	0.0084179	0.0280872	0.00248647	-0.000447057
Slc46a1	-0.00559048	0.0104852	0.00807803	0.0127751	-0.0172252	0.0121021	-0.0102695	0.0083189	-0.00379171	-0.00346874
Neurl4	-0.000111435	-0.00124488	0.00807695	0.00604798	0.00861076	0.00353033	-0.00103165	0.00138956	0.0144267	-0.00539268
Ndrg2	-0.00479823	0.00443891	0.00807554	0.00670633	-0.00438184	0.00741129	0.018695	-0.0171549	-0.00223598	0.00390199
Gpt2	-0.00673216	0.00515887	0.0080755	0.0108908	0.00327506	-0.00214323	-0.00160555	0.00806701	0.00129573	-0.000625062
Nap1l2	-0.00394254	0.00447098	0.00807401	-0.00345042	-0.00298248	6.7256e-06	0.00876715	-0.00406022	-0.00765266	-0.00177153
Ppp2r2d	-0.0037217	-0.00135423	0.00807104	-0.00500299	-0.00535383	0.00692481	-0.00603229	0.00182692	-0.0091455	0.000757191
Cebpb	-0.000457728	0.0030345	0.00806429	-0.00493111	-0.00833006	-0.0129856	0.00510372	-0.00265813	0.00425287	-0.00214793
Ccng1	-0.013034	-0.000852769	0.00805891	-0.00923375	0.00487892	0.00365641	0.00167636	0.00729862	0.00313349	-0.00346215
Nr2f6	0.0026364	-0.00488471	0.00805873	-0.0118833	-0.0111245	0.00299623	0.0126075	0.00517142	0.00904834	-0.0139707
H2afj	-0.0045495	0.00719571	0.00805849	0.00863999	0.0213151	-0.0065812	0.00195741	0.000415414	-0.00693056	-0.00743288
Lrrc8b	0.000746072	0.00341679	0.00805816	5.66577e-05	0.00204935	0.00792655	0.00960801	-0.0034518	-0.00228583	-0.00507627
Cecr2	-0.00735353	-0.00352853	0.00805801	-0.00510662	-0.00371003	-0.00215184	-0.00925127	0.0071654	0.000685981	0.00756364
Ppp1r21	-0.00707266	-0.00268623	0.00805333	-0.00564952	8.46028e-05	0.00314828	-0.0047687	-0.0022505	-0.0043591	0.00219866
Ppil4	-0.0108278	8.11534e-05	0.00804723	-0.0164553	0.000264132	0.000588796	-0.00750877	0.00447683	0.006389	-0.00389012
Tsc1	-0.000251489	-0.00197779	0.00803656	-0.00760777	-0.000260782	0.00516531	-0.00158161	-0.00792509	0.0101726	0.00217282
Proser1	-0.00409429	0.00278849	0.00803501	-0.00880428	0.00157334	-0.0067568	-0.0122305	0.00748215	0.00424158	-0.00150521
Lcmt1	-0.00896267	0.00517177	0.00803417	0.00703242	0.0192026	-0.00291103	0.000944086	-0.0075676	0.0120627	0.00432407
Wipi2	-0.00956837	0.00272582	0.00803278	0.00993458	-0.00791841	0.00937441	-0.00291985	-0.000184022	0.00490176	-0.0096936
Kcnk5	-0.00372954	0.000178022	0.00802672	-0.0100567	0.000741742	0.00638673	-0.0165451	0.00094211	0.00222325	0.0098133
R3hcc1	-0.0138697	0.00801264	0.00802625	-0.0105842	0.003874	0.0104539	0.00706514	-0.0140834	-0.0257747	-0.00706801
Slc45a3	-0.00124299	-0.00377129	0.00802496	-0.00531586	0.00288374	0.00155809	0.000259178	-0.000440904	-0.0026452	0.00193574
Srebf1	0.000405884	0.00238515	0.00802493	-0.00363478	0.0127195	-0.00231293	0.000537168	-0.00768903	0.00751157	-0.00445769
Clstn1	-0.0108102	0.00277026	0.00802445	-0.0052956	-0.00644377	-0.00345863	-0.00879656	-0.00113876	0.00500249	-0.00291658
Tmed3	-0.00817354	0.0062381	0.00802209	-0.012448	-0.0139075	0.00055453	0.0146335	0.00505704	-0.00376527	-0.0263687
Mir5121	0.00861071	0.026908	0.00802103	0.0223922	0.0104225	-0.0106387	-0.012398	0.00701547	-0.00254941	0.0124465
Fam46a	-0.000151196	-0.00161155	0.00801574	-0.00462911	0.000773324	0.00118278	-0.00469818	-0.00183386	-0.00229693	-0.00316232
Ppp1r14c	-0.00257427	0.00362658	0.00800946	-1.96427e-05	-0.00292977	-0.00035187	0.00833083	0.00701857	-0.00270746	0.00843373
A630089N07Rik	0.0108879	0.00254479	0.00800735	-0.0206637	0.00215895	-0.0127329	-0.00541433	0.00799382	0.00242232	-0.00731134
Npy1r	0.00665386	-0.000806417	0.0080037	0.00317686	-0.0150369	-0.00158137	-0.00426679	-0.00429355	0.00399979	-0.00341942
1700003F12Rik	-0.0109695	0.00784749	0.00800074	0.00216205	0.00661755	0.00859173	0.0304207	0.0262559	-0.00184847	-0.000482015
Cyp2j9	-0.00181632	0.00219308	0.00799338	-0.00140391	-0.00234188	-0.00210748	0.00960925	-0.00132238	0.00525618	0.00111653
Fermt3	-0.000985918	-0.0031541	0.00799291	-0.00140358	-0.00160045	-0.00149155	-0.000913096	-0.000935448	-0.000795617	0.000280985
Adam22	0.00218525	0.000161966	0.00798995	-0.0057932	0.00477721	-0.0040366	-0.00180357	0.00685193	-0.00462456	-0.00249827
Tmem106c	-0.0103054	0.0116715	0.00797995	-0.0166779	0.000243073	-0.00245959	-0.00979625	0.0192606	-0.000250913	0.0234012
Cpsf7	-0.0102769	-0.00381014	0.00797915	-0.00530326	0.00669302	0.00178609	-0.0127943	-0.0150781	-0.00928288	0.00635345
Ino80d	-0.000202011	-0.00246649	0.00797591	0.00111474	0.00450067	-0.00205837	-5.69676e-05	-0.00137165	-0.00282262	-0.00228267
Gm2a	-0.00307038	-0.00316428	0.00797569	-0.00153657	-0.0288208	-0.00157637	0.0131289	-0.00876018	0.00722903	-0.0154616
Dsg2	-0.000319899	-0.00481591	0.00797398	-0.00713721	0.00273209	0.00125258	0.0105333	-0.00737806	0.00287154	0.000737971
Cenpv	-0.00512047	0.000781449	0.0079735	0.0123698	0.00371801	-0.00144889	-0.0116741	0.00192673	0.000488918	-0.00450132
Rad54b	-0.00453196	0.00542449	0.00796154	-0.0112829	0.000323274	0.00355013	-0.00613825	0.013187	0.00732534	-0.00692545
Tmem242	-0.00775703	0.0130419	0.00795438	0.00902143	0.0226749	-0.00708072	-0.00241365	-0.0121882	-0.00873863	-0.00904976
Satb1	0.00129319	-0.000841948	0.00794434	-0.00238415	0.00632694	-0.0106359	0.00143913	0.00137091	-0.00877214	0.0100539
Ddr1	0.00267712	-0.00692876	0.00794275	0.00822325	-0.000627505	0.0127692	0.00462117	0.000257353	0.0133872	-0.00395482
Frmd5	0.000149945	-0.000849995	0.00794188	-0.00478705	-0.00309699	-0.00574888	-0.00614816	-0.00426355	0.00308707	-0.00497614
Prok2	2.43245e-05	0.0026358	0.00793651	-0.000824512	0.00278578	0.00646346	-0.0010916	0.00487697	-0.000433172	0.00207307
Pla2g4a	-0.00235718	-0.000615707	0.00793569	0.00030813	-0.00508704	-0.00308051	0.00312971	-0.00166432	-0.00271628	0.00203484
Daxx	-0.00932702	0.0041635	0.00792368	-0.00733688	-0.00621946	0.00165311	-0.00168875	-0.00574455	-0.00357249	0.0122979
Plod3	-0.00492037	0.00270089	0.00792284	-0.00478408	0.0170931	0.00222136	-0.00555094	0.000950865	0.00411641	-0.00301003
Ece1	-0.00289294	0.00600872	0.00792209	0.00912253	0.00274221	-0.00168816	0.00708013	-0.0073541	-0.00467374	-0.00534939
Wipf3	-0.0023492	0.00607844	0.00791533	-0.0116646	-0.00698455	-0.0127556	-0.00436421	-0.00876274	0.00101735	0.00136675
Emc8	-0.00693482	0.00535787	0.00791457	0.0138202	0.00447014	0.00475522	0.00115118	0.00473204	-0.0101178	0.00261039
Mgll	0.00133393	0.000737956	0.00791436	0.00655675	0.00203581	-0.00252735	0.0128108	-0.0103721	-0.00705238	-0.0074951
Sox17	-0.00369258	0.003853	0.00791098	-0.000742423	-0.0122529	-0.0145806	0.00658791	-0.00323892	0.00853466	-4.9521e-05
1190007I07Rik	-0.00555158	0.00544642	0.0079097	0.00787324	-0.00349057	-0.00765304	-0.00153866	0.0109035	-0.00776927	-0.0112794
AU022252	-0.0135047	0.0101373	0.0079095	-0.00800575	0.0165589	0.0109981	-0.0021432	0.0109903	-0.0232484	-0.00969541
Cxcl16	0.000139326	0.00406902	0.00790546	-0.00921949	0.00243738	-0.000164978	-0.00934902	0.00793257	-0.000724422	-0.00135398
Megf6	0.000301384	-0.000647811	0.00790431	0.00225483	0.00719941	-0.000348794	-0.0126252	0.00627667	-0.00749905	0.00149729
Mmp17	-0.00428602	-0.000995674	0.00789458	-0.00651989	0.000982948	-0.004645	-0.00559709	0.00169217	-0.00328537	0.000977239
Wdr90	-0.00202511	0.0011861	0.00789033	-0.00891374	0.00939924	-0.0124032	0.00204687	0.0034445	0.00680624	-0.0211198
Cacna1b	-0.00190761	0.00145698	0.00788462	-0.000667708	0.000424219	0.00528495	0.00348403	0.00286735	-0.00743452	0.00865933
Nnt	-0.00851143	0.00554376	0.00788438	-0.00758087	-0.00257146	0.00713157	0.00222123	0.0012385	0.00547331	-0.00166829
Tomm5	-0.00932727	0.00021682	0.00786729	0.0118671	0.0204325	-0.000945724	0.00249523	-0.00459432	-0.00605085	0.00621451
Nckipsd	-0.00367788	-0.00285378	0.00786345	-0.012525	-0.00446198	-0.00999846	-0.00505162	0.0020753	0.0100421	-0.000529312
Arhgap21	-0.00316012	-0.001719	0.00785933	-0.000724484	-0.0037219	-0.00556587	0.00171947	-0.00508332	-0.00356686	-0.00615527
Plod2	-0.00379057	-0.00507495	0.00785746	-0.000394742	-0.000176669	-0.00696293	0.00607558	0.012801	0.00636627	0.00319846
Dbi	-0.00652125	-0.000793302	0.00785475	0.0113602	0.012367	-0.00846945	0.00805949	-0.0028346	-0.00127604	0.000112083
Snrpn	-0.0130999	0.0086633	0.0078472	0.00850511	-0.00161454	1.17148e-05	-0.00291331	0.00369365	-0.00465135	0.00156585
Tcerg1l	0.000414522	-0.00305223	0.00784686	-0.00344129	-0.00326593	-0.0085477	0.0055889	0.000144509	-0.00910808	0.0113495
C130036L24Rik	0.00596224	0.0119414	0.00784453	0.00405475	0.0150779	-0.0132432	-0.0166902	-0.000447672	-0.00648035	-0.000945213
Nubp2	-0.0133915	0.00829315	0.00783934	0.00874767	0.0113128	0.00788124	-0.0152228	-0.024619	-0.00137379	0.0131813
Olfr613	0.00488286	-0.00179713	0.00783422	-0.0130384	-0.00656488	-0.0116349	-0.00851012	-0.00765631	0.00628231	-0.0102121
Tec	-0.001987	-0.00186161	0.00783332	-0.00169329	-0.00300032	0.00240564	-0.00159335	0.00352802	0.00276402	0.000489912
Surf2	-0.0134787	0.00555687	0.0078327	0.0147526	0.0108373	0.0104678	-0.00468637	-0.000312788	-0.00260518	-0.00517747
Fastkd3	-0.0151028	0.00450474	0.00783145	-0.00991196	-0.00125593	0.0160598	-0.0165622	-0.00692175	0.00435757	-0.00412179
Snord37	0.0006518	0.0132713	0.00782915	-0.0030369	-0.00543302	-0.00700317	0.00324773	0.00571171	0.00708711	0.00225951
Homez	-0.00268732	0.00495746	0.00782871	0.00949554	-0.000206037	0.00609229	0.00201056	-0.0090495	0.00335643	-0.00478087
Arrb1	-0.00318713	-0.000409868	0.00782458	-0.00770081	-0.0125244	0.00947232	0.00221277	0.00911511	-0.0118965	-0.011455
Rnase1	-0.000150453	0.00270328	0.00782321	-0.00580588	0.00275672	0.00590732	-0.00611845	0.00204985	0.00342371	-0.00399996
Dpf1	-0.00301008	0.00672951	0.00782204	-0.0025966	0.00725473	-0.0082906	-0.0035729	-0.00877238	-0.0152201	-0.00428195
Scrn2	-0.0109059	0.00606354	0.00782141	-0.0199498	0.00460963	0.00671957	0.00671496	-0.0283287	0.00851635	0.00428969
Cxcr2	0.0327169	0.0358316	0.00781657	0.00244713	0.00759707	0.00106426	-0.00106776	0.0011766	-0.00295285	-0.000384855
Mir207	0.00668392	0.0407996	0.0078135	0.00128417	-0.0578173	0.0213827	0.0106154	0.0349004	0.0124654	0.00414551
Plin2	-0.0156858	0.00824295	0.00780629	-0.00185701	-0.00615653	-0.002198	0.00319293	0.0124123	-0.00243696	-0.000595566
Zfp251	-0.00636518	0.00152678	0.00780579	-0.00497125	-0.00335764	0.00302714	-0.0037049	0.00622561	0.00834474	0.00527973
Fam108b	-0.00482563	-0.00325982	0.00780183	-0.0136931	0.00657365	-0.00532952	0.00166993	-0.0101557	-0.0114618	-0.0041449
Cenpb	0.000257595	-0.00228902	0.00780138	-0.00504496	-0.00336907	-0.00896654	0.0030504	0.0085466	-0.0128943	-0.0174556
Serac1	0.00199145	0.00121207	0.00780087	-0.00680499	0.00289912	0.00237703	0.00522851	-0.00366277	-0.00780222	-0.00253235
Phox2a	0.00365659	-0.00256829	0.00780078	-0.00579732	0.0052087	0.00273972	0.00968506	-0.000427754	-0.00279759	-0.0144666
Knstrn	-0.0138746	0.00923645	0.00779705	0.00358374	0.00645877	-0.000412582	-0.00496846	-0.0149143	-0.0212364	0.00104603
3110082J24Rik	-0.00119728	0.000597248	0.0077956	0.00286629	-0.00268494	0.000886939	0.00716486	9.09536e-05	0.00399236	0.00629675
Ly6g6d	-0.00723504	0.00403649	0.00778831	0.00337548	-0.00240686	0.00607461	0.00209479	0.00269118	-0.00219072	0.00646343
Atmin	-0.0039157	-0.00169309	0.00778651	-0.000108248	-0.00252841	0.000237775	-0.000534591	0.000568582	-0.00351667	-0.00693547
Fam110a	-0.00673358	0.0142619	0.00778141	0.00954678	-0.0121337	0.0118867	-0.00671989	0.00082197	-0.00422323	-0.0162991
Dlg2	-0.00105575	7.24117e-05	0.00777797	-0.000972354	1.68956e-05	0.00655603	0.00412705	-0.00389133	0.00414961	0.00116195
Cables1	-0.00663375	0.00377022	0.00777765	-0.00679968	-0.00133368	-0.00303359	-0.0065593	0.0037003	-5.49719e-05	-0.00744216
Vangl2	0.0019651	0.00213296	0.00777384	0.0085456	0.0181583	-0.00596949	-0.00142918	0.001846	-0.00216172	0.0056769
Tmem80	-0.013644	0.00815261	0.00776634	-0.00961283	0.000701981	-0.0124008	-0.0115519	-0.0107623	0.00534974	-0.00884547
Tmem86b	-0.00756712	0.000956573	0.00776306	-0.00205035	-0.00506876	-0.000110989	-0.00234865	-0.0036079	0.00335235	0.000880472
Tmem120b	-0.00943378	0.0114059	0.00775613	-0.013189	-0.0035025	-0.00613767	-0.0156556	-0.000829926	-0.00201033	-0.00689003
Uaca	-0.00245418	0.0055354	0.00775446	-0.000648552	0.0075286	0.00336746	-0.00826812	-0.00289713	-0.00247458	0.0066356
Plekhf1	-0.00744075	0.0027982	0.00775215	-0.00521955	-0.0142831	-0.0168689	0.0088996	-0.0107932	0.0100844	0.0166716
Nfe2l2	-0.014185	0.00202596	0.00773962	-0.0105909	0.00524243	0.00346268	0.0122719	0.00363941	-0.00278131	0.0058992
Slc35f1	0.00136467	-0.00239993	0.00773843	0.0111692	0.00488347	-0.00167644	-0.000453465	0.0115238	0.0091284	-0.00238254
Gm6525	0.0315501	0.0653833	0.00773781	-0.00627394	0.00434663	0.0137448	0.00111401	0.000722557	0.00622587	0.000765746
Kif5c	-0.00555209	-0.00216978	0.00773397	-0.00654641	-0.0122017	0.00564477	-0.00274418	-0.004699	-0.0024644	0.00216433
Zfp644	-0.00395013	-0.00702138	0.00773262	-0.0147115	-0.00683286	-0.000198163	-0.00294047	-0.00482611	-0.00591394	0.00524298
Trappc1	-0.0164576	0.00176577	0.00773255	0.00800191	-0.00622291	-0.000957781	-0.0240837	-0.015817	-0.00603583	0.0141882
Rassf4	-0.000987389	-0.000633772	0.00772449	0.0012913	-0.00116212	0.00522231	0.0115885	-0.00462312	-0.00114306	-0.00113135
Rhoq	-0.00312227	-0.00136746	0.00771925	-0.00617417	0.00606658	0.00120603	0.000508223	-0.00460739	-0.0211844	-0.00400734
Mir669a-3	-0.0120781	-0.00680911	0.00771553	-0.00177682	-0.00589486	0.0038429	-0.0168091	0.00171495	0.00131526	-0.00636515
AI846148	-0.00709735	0.00105261	0.00770815	-0.00701388	0.0088633	-0.00301778	0.00949053	0.00436096	-0.00586757	-0.0133371
Stk40	-0.00128454	-0.00173708	0.00770244	-0.00743378	-0.00300677	-0.00275992	-0.0119027	-0.014636	-0.023116	-0.0139485
Fam84a	-0.00191823	0.000800243	0.00770087	-0.00436678	-0.0031151	0.00242668	-0.00538019	0.000300271	0.00382133	-0.00221677
Alkbh6	-0.0137357	0.0132761	0.00769541	0.00313577	-0.0159293	0.0162402	-0.0035334	-0.0214432	-0.0115628	-0.0112335
Zdhhc2	-0.00663499	-0.00573591	0.00768882	-0.0105669	0.00230531	-0.00432722	-0.0121184	-0.0100874	-0.00136972	0.00369601
Acn9	-0.0250347	0.0158715	0.00768815	0.0260856	0.00378809	0.00509457	-0.0186609	-0.0070313	-0.00312421	-0.00743335
Des	-0.0120132	0.00189489	0.00768475	0.00129812	-0.0144238	-0.0261245	0.0252388	-0.0164108	0.0241387	0.00325942
Bloc1s2a	-0.0149235	0.0119435	0.00768432	-0.0058877	-0.00896888	0.0010197	-0.0185339	-0.0162246	-0.011649	-0.00529535
Bphl	-0.0186765	0.0136345	0.00768336	0.00136451	-0.00612071	0.00714545	-0.00217175	0.00211392	0.014598	0.0147859
Wwp2	-0.0101922	0.00251334	0.00768128	-0.0111154	0.00233251	-0.00301077	0.0110045	0.0068325	0.00668342	-0.00683143
Ankrd10	-0.00769415	-0.00426156	0.0076804	-2.15841e-05	0.000437914	-0.000426539	-0.00460666	0.000441423	0.0175243	0.00425468
Gga1	-0.00809533	0.00289244	0.00767602	-0.00802346	0.000385555	-0.00654395	-0.0105617	-0.0045931	-0.00312003	0.00146579
Tmem45a	-0.00904294	0.00218476	0.00767317	-0.00337512	-0.00381793	-0.00418175	0.000204726	-0.00909935	0.0117153	0.00123554
Zfp511	-0.0140212	0.0037814	0.00766535	-0.0180798	-0.0120659	0.0160501	0.00514062	-0.00560322	0.00557922	-0.0159576
Cog6	-0.010183	0.00626688	0.00765539	0.0151469	-0.00331768	-0.0145784	-0.0148094	-0.00398981	0.00284986	-0.0104866
Rimkla	-0.000584353	-0.000257212	0.00765281	-0.00257914	-0.00486618	-0.002553	-0.000170496	0.00018103	-0.002779	0.014567
Tmem199	-0.0135999	0.00269762	0.00764985	-0.013999	0.016367	0.000783357	0.00807094	0.0121124	-0.000557353	0.00354953
Ide	-0.00970062	-0.00246797	0.00764682	0.00257919	0.0122174	-0.00626052	0.00304473	9.0081e-05	0.00754062	-0.00265633
Ccl27b	-0.00797841	-0.000890817	0.00764609	-0.00145362	0.00154668	0.00276926	0.00668335	-0.00540241	-0.022082	0.0122899
Dnmbp	-0.000425441	0.00216495	0.00764452	-0.00538001	-0.00588529	-0.00029229	0.00501237	0.00402599	0.00768738	0.00204861
Cltb	-0.00258222	0.0039323	0.00764188	0.00034843	-0.0304533	-0.00895477	0.0139555	-0.00578514	0.0122836	-0.00523567
Pirt	-0.00120006	-0.000224122	0.00763972	0.000771012	-0.00537898	-0.00251987	0.00518141	-0.00213511	0.0024324	0.00280678
Tmem159	-0.0097297	0.00674581	0.00763523	0.00997799	-0.0149283	-0.00854508	-0.00366804	0.00103592	0.00557406	0.000543551
Fam203a	-0.00601686	0.00528022	0.00763457	-0.00765117	-0.0047498	0.0133928	-0.00221662	-0.0189278	-0.00745963	-0.00414077
Zfp217	-0.00248799	-0.0061157	0.00763351	-0.00574668	0.0131634	-0.00173772	0.0049268	-0.000826468	-0.000409617	0.00184723
Tspan5	0.000158677	-0.00471869	0.00762941	-0.00246048	-0.00392941	0.000653035	0.00446674	0.00210021	-0.0145159	-0.0134494
Ipo8	-0.00429828	-0.000586563	0.00762378	-0.00609003	-0.00427348	0.00788287	0.00685295	0.00446397	-0.00201222	0.00845181
Cdk2ap2	-0.0111462	0.0138394	0.00762278	0.00120872	-0.00553189	-0.000270159	0.00635136	-0.000792306	0.0337524	-0.0128786
Mgmt	-0.0156689	0.0111417	0.00762234	0.032093	0.0176653	0.00487818	-0.00945068	0.0413335	0.00129449	0.0112431
Cnih2	-0.00013793	0.00288927	0.00761665	-0.024839	0.00907395	-0.0151965	0.000766815	-0.00877015	-0.000727098	-0.00362831
Gramd1b	-0.00154341	-0.000882929	0.00761548	0.00084326	0.00174969	0.00487011	-0.00263018	0.00239098	-0.00120108	0.00243942
A830080D01Rik	-0.00464868	-0.0079161	0.00761457	-0.00360591	0.00661164	-0.00808935	0.00497691	0.009114	0.00649237	0.0135357
Psip1	-0.00214589	0.00314799	0.00761237	-0.000190104	-0.00494001	0.000211334	0.00705087	0.00334737	-0.00747148	-0.0103808
Kremen1	-0.00303343	-0.00283963	0.00761088	-0.00474943	-0.00224018	-0.0083552	0.00183591	0.0104161	0.00292639	-0.00637413
Ifit2	-0.00348342	-0.000840168	0.00761033	-0.00314181	-0.00277369	-0.00740644	0.00471163	0.0132684	0.004906	0.00072038
Surf6	-0.010089	0.00669692	0.00760923	-0.00132936	0.00989077	-0.00102522	-0.00912485	-0.00872871	0.00382735	-0.00148516
Aen	-0.00787884	0.000254458	0.00760832	-0.000100215	0.00442763	0.0108315	0.00217674	-0.00428837	0.00375802	-0.00383139
Mapk8ip1	-0.000419857	0.00677481	0.0076075	-0.0125786	0.00311509	-0.00306196	0.00529125	-0.00278063	-0.0129379	0.0055419
Irak1	0.00887647	0.017885	0.0076068	0.0177875	0.00106319	0.0171967	0.0201823	0.0196638	0.000319062	-0.0292257
Nupr1l	-0.00347842	0.00091943	0.00760499	0.00441187	1.47457e-05	0.0151327	0.0122377	-0.00341747	-0.00818351	0.00122409
Apeh	-0.00842096	0.00354475	0.00760451	-0.0122492	0.00660041	-0.00220566	-0.0118049	0.00555787	0.0086385	-0.00365263
Slc38a1	-0.00242376	-0.000865326	0.00760105	-0.0012511	0.00234574	0.00661127	0.00316276	0.000478771	-0.00233063	0.00100025
2010015L04Rik	-0.000465086	-8.32932e-06	0.00760093	0.000988506	0.00463602	-0.0110968	-0.00713877	-0.00755404	0.004838	-0.0109951
Pgpep1	-0.00575837	0.00215288	0.00760056	-0.00550458	-0.00330259	-0.00526324	0.00195655	-0.00602054	-0.000746291	0.00757768
Cdk5rap3	-0.00797124	0.00741742	0.00759919	0.00280228	0.0173317	0.000641697	-0.00353764	-0.0208202	-0.00839278	0.0212341
Kti12	-0.0164214	0.0082674	0.00759864	0.0122927	0.0220864	-0.00887474	0.000774374	0.00986025	0.0075367	-0.00751403
Slc35c1	-0.00605377	0.00550271	0.00759644	-0.00864963	-0.00789413	0.000909039	-0.00147064	0.00399567	-0.0118236	0.00176263
Tmem79	0.000194508	0.00169823	0.00759617	0.0228299	0.00777989	0.00721484	0.000295724	-0.00350742	-0.00438856	-0.00249441
Gal3st3	0.00474557	0.00867046	0.00759365	0.00190529	-0.00937141	2.9495e-05	-9.68001e-05	0.0065863	0.00611335	-0.000342328
Spire2	-0.00518187	0.00124044	0.00759192	-0.00480428	-0.000756946	-0.0100674	0.000285112	0.022871	0.00362424	-0.0161671
Mrpl14	-0.00210538	0.00116608	0.00758507	0.00863432	0.0192424	-0.00811172	0.00335412	-0.000594198	-0.000828865	0.00821416
Aqp5	-0.00111897	0.00162252	0.00758497	-0.00031992	0.00422562	0.00733851	0.000785033	0.00143792	0.00406992	0.00317214
Pus3	-0.011359	0.00402451	0.00757988	-0.00374979	0.0102611	0.00943732	-0.000214553	-0.0124459	-0.0137198	-0.00729798
Rif1	-0.000200828	-0.00700633	0.0075782	-0.00699626	0.00220831	-0.00520286	-0.000758037	0.00214976	-0.00660687	-0.0035063
Ambra1	-0.00803113	-2.74808e-05	0.00757711	-0.00681088	0.00384638	-0.00478489	-0.00157023	-0.000886569	0.00130123	-0.0109783
Tmem184c	-0.00770919	-0.00301161	0.00757183	-0.00565693	0.0102508	-0.00559142	-0.00227421	-0.0152001	-0.00473169	0.00379476
BC021767	0.000805804	0.00261634	0.00756792	0.00664753	0.00304281	0.00369885	0.00543101	-0.00244125	-0.00470784	0.00366468
Chd1l	-0.00863185	0.00141594	0.00756767	0.00692432	0.00593707	0.00509516	-0.0165142	-0.0105781	1.14222e-05	0.00138359
Cryab	-0.00303805	-0.0135288	0.00755594	0.00247831	-0.0161816	-0.0554755	0.0557551	0.000565239	0.0195878	-0.00267269
Csrp1	-0.0105381	0.00291137	0.00754267	0.0144984	-0.00269972	-0.00199072	-0.000597667	-0.00440856	0.00176912	-0.00540469
Snapc2	-0.0153781	0.00729673	0.00753505	-0.0113276	-0.00184468	0.00355895	0.0102339	-0.00811637	-0.00657757	0.00133059
Mrps35	-0.0123926	0.00490287	0.00753435	0.0184543	-0.00143923	0.00909619	0.00872496	0.00937347	-0.0162151	-0.0130246
Stxbp1	-0.0048666	0.00130797	0.00753211	-0.00308569	-0.00849934	-0.00320488	0.00186099	-0.00397988	0.00660595	-0.000352644
Vac14	-0.000254062	0.00114097	0.00753015	0.00843398	-0.00862343	0.00593795	-0.00155844	-0.0240472	0.000963785	-0.00304085
6720401G13Rik	0.00217629	-0.00513325	0.00752923	0.00438068	0.0133002	0.00338263	-0.014929	-0.00692507	0.00776719	0.00368978
Zfp488	0.00166942	-0.011133	0.00752831	-0.0199628	-0.00864731	-0.0129857	-0.00206767	-0.00262214	0.00641762	-0.0124763
Pcsk6	-0.00466896	-0.00220686	0.00752787	-0.000513456	0.000381807	-0.00115505	0.00427568	0.00973912	-0.000147558	-0.00040902
Arnt	-0.00407553	-0.000876763	0.00752753	-0.00835379	0.00522298	-0.00157103	0.00955053	0.000461937	-0.0110603	0.0016359
Zfp667	-0.00541799	0.00281547	0.00752536	-0.00085441	-0.00660375	-0.00667211	0.00378509	-0.00204467	0.00562294	-0.000728263
4632415L05Rik	-0.000555171	0.00400034	0.00752411	-0.013144	0.000554857	-0.0104913	0.00133454	-0.000107732	-0.00364059	0.0105524
Map3k11	-0.00166802	0.000785308	0.00751687	0.00241866	0.0110405	-0.00162669	0.00436211	-0.000771353	0.00386354	0.00693248
Slc38a10	-0.00548165	0.0024469	0.00751374	-0.00122264	-0.00033232	0.00899551	-0.00720629	-0.013466	-0.00542646	-0.0126755
Nbeal2	0.00176968	-0.000818214	0.00750702	-0.00622199	0.00302896	-0.00177193	0.000138117	0.010717	0.00586568	-0.00428334
Lypd6	-0.00643112	0.0018671	0.0075014	-0.000990332	-0.00495679	-0.00831658	0.00214189	0.0006783	-0.00164996	-0.000155231
Prrt2	-4.24359e-05	0.00333231	0.00750135	-0.00939106	-3.65646e-05	-0.00723052	0.00204716	-0.00189483	-0.000216718	0.00461197
Pard3	-0.00256595	0.00192978	0.00749831	-0.000593638	0.00830791	0.00574098	-0.00296597	0.00437465	-0.000269245	-0.00760609
Lypla2	-0.0112658	0.00791373	0.00749815	-0.00232136	0.0188374	-0.00829574	0.00429573	0.00584331	-0.00355728	-0.0184956
Ngdn	-0.0123394	0.00691322	0.00749765	0.0162978	0.012099	-0.00129332	0.00338771	-0.000215919	-0.00684187	-0.00793936
Psmc3ip	-0.0197732	-0.000265984	0.00749234	0.00443908	0.0233177	-0.000380241	0.0040482	-0.00423562	-0.0131543	0.000689839
Otud5	-0.00731669	0.00465031	0.00748968	-0.0127463	0.0117908	-0.000279931	-0.00129694	-0.0123567	0.0106189	-0.00579942
Slc16a13	-0.00200547	-0.00481238	0.00748958	0.00113427	0.00565636	-0.0096917	-0.0137963	-0.0191153	0.0226831	0.0118941
Ahsa2	-0.00602402	0.00258997	0.00748802	0.0039963	0.00429858	0.00186251	0.0053414	-0.00332198	0.0033693	0.0034043
Nqo1	-0.00769771	0.00354835	0.0074874	-0.00115995	-0.00698631	-0.0048965	0.000710478	0.0111096	0.0040016	-0.00207847
Casp8	-0.00610827	0.00503958	0.00748045	0.00778515	-0.00230663	-0.000218452	-0.00314964	-0.000751729	0.0129829	-0.00093687
Zfp358	-0.0117272	0.00977108	0.00747952	2.04196e-05	0.0076873	0.0118484	-0.00370559	-0.00236017	-0.0128445	-0.0143374
Zfp444	-0.00841886	0.00625223	0.00747572	-0.00176322	-0.00174466	-0.000175231	-0.00226969	0.00789014	-0.000135821	-0.00068857
Lamtor4	-0.00746274	0.00657541	0.00747364	0.0126806	-0.00379336	0.0103651	-0.0161044	-0.0258288	-0.0124629	-0.0200704
Ppm1m	-0.010352	0.00811441	0.00747233	-0.00740412	-0.00840514	0.0229695	-0.0159255	-0.00644954	0.0123083	-0.013723
Foxp4	-0.00191062	0.00608744	0.00746985	-0.00777164	-0.00149114	-0.00431925	-0.00952327	-0.00249463	0.000676112	0.0137191
Cdk20	-0.00272096	0.00559738	0.00746887	-0.0101771	-0.00730742	-0.014528	-0.00658187	-0.00736003	0.00384441	0.00350097
Zfp384	-0.00533667	0.00584161	0.00746338	-0.0108462	-0.000985368	-0.00401708	-0.00432742	-0.011113	-0.000465001	0.00882574
Slc25a29	-0.00629844	0.000309154	0.00746035	-0.00422536	-0.0129146	-0.0228497	0.00997272	-0.014158	0.000922432	-0.0090377
Srpk1	-0.00645597	0.00573434	0.00745854	-0.00384194	0.01469	-0.00951839	-0.00605861	0.00872398	0.00908247	0.00930667
Mrpl41	-0.0117255	0.00566863	0.00745436	0.013036	0.0146781	-0.0032758	-0.000949772	-0.0175626	-0.00210174	0.00157334
Kcnh4	0.000576408	-0.00308514	0.00745151	-0.000954538	0.00380058	0.0018201	0.00657835	0.0152307	0.00372818	0.0015132
5830415F09Rik	-0.0180322	0.0155475	0.00745035	-0.00648127	-0.00809615	0.00328611	-0.0129045	0.0064357	0.00374854	0.00324346
Tmem205	-0.00657519	-0.000427604	0.00744395	0.00756475	0.0216697	0.00730737	-0.00518711	-0.0167762	0.00158591	-0.010939
Ccp110	-0.00550261	0.00153564	0.00744112	-0.000265018	0.00669364	-0.0157801	-0.00979904	0.0112798	-0.00453478	0.000267504
F11r	-0.00646035	0.00155208	0.00744109	-0.000134513	-0.00410556	0.000126674	0.00158815	0.00663663	0.0063485	0.0061971
Rhot2	-0.00908823	-0.00234887	0.00743953	0.00226736	0.0185578	-0.00335943	0.00436123	0.0042425	0.00640163	-0.0116869
Prss41	-0.00621981	0.00783668	0.00743306	-0.0086847	0.00623918	0.0093608	-0.0107345	0.00767347	-0.00299122	-0.00594462
Elovl5	-0.0036722	-0.00540908	0.0074301	0.00369645	0.00788667	0.00327022	0.00451373	0.000557634	0.00594255	-0.00187359
Plk3	-0.00476866	0.00212961	0.0074093	-0.00199153	-0.0114531	-0.0184382	0.0122313	-0.00178873	0.00363256	-0.000191529
Rnu73b	-0.00226443	0.013289	0.00740436	-0.00299539	-0.00464324	0.00305044	0.00625889	0.0080179	0.00481462	0.0111212
Hirip3	0.00352709	2.13365e-05	0.00740413	-0.00462893	0.00162536	-0.00199638	-0.00193551	0.000473409	0.00236647	-0.00541939
Rybp	-0.0023968	0.00258035	0.00740097	0.00181973	-0.00401953	-0.000560764	0.00218842	0.00578966	-0.00432549	0.000421488
Acyp1	-0.0136741	0.00698563	0.00740012	0.0186046	0.00950563	-0.0107674	-0.00541293	-0.00907535	-0.00346261	-0.00578485
Irf8	-0.00110759	0.00217646	0.00739684	-0.00102945	-0.000904982	0.0045767	0.00710681	-0.00265414	-0.00134336	-0.00205084
Slc43a2	0.00289226	0.00189321	0.00739679	-0.00441827	0.0072469	-0.000633085	-0.00281858	-0.00851321	-0.0102271	-0.0108304
Polr2k	-0.00758441	0.0032325	0.0073934	0.00911529	0.0216566	-0.00418279	0.00139414	-0.00308441	0.00207213	-0.00606004
Cdyl	-0.00516428	-0.00368231	0.0073924	-0.0123121	0.00284616	0.00437311	-0.00282223	0.00946687	0.00786121	0.0149978
Sh2d3c	-0.0026993	0.00183804	0.00739216	-0.00285708	-0.00835458	-0.00869799	0.000861495	-0.00015187	0.00374537	-0.00321025
Xlr3a	-0.00368372	0.00789516	0.00738884	0.0283235	0.00178841	-0.00535682	-0.00816729	0.000529883	-0.00536464	0.00585057
Thtpa	-0.00311366	0.00883074	0.00738613	-0.000969882	0.00563789	0.00947376	-0.00767253	-0.00632866	0.00245898	-0.0169487
Atp13a2	0.00156865	0.000130842	0.00737604	-0.00444688	-0.0064214	0.00915992	-0.0114999	-0.00647543	-0.0016517	-0.0174775
Armc6	-0.0118005	0.00238766	0.00737346	-0.010609	-0.00173974	-0.00177471	0.0126995	0.00121169	0.0135082	0.00462807
Cdk17	-0.00870813	0.00338266	0.00737171	-0.00443053	-0.0028398	-0.00755894	-0.000387482	-0.000917277	-0.00836538	0.00656919
Pls1	-0.00670192	0.003208	0.00736943	-0.00204985	0.000197165	0.0069963	0.00690499	0.00148177	-0.00481832	0.000380907
Gm13306	-0.0102655	-0.00161041	0.00736198	-0.00357467	-0.00427005	-0.00588728	0.011814	-0.00931813	-0.0167118	0.0107542
Metrn	-0.00949398	-0.000244528	0.00736124	-0.0113497	0.0084333	-0.00497417	-0.00171684	0.00604893	0.0151966	-0.0170032
Tpcn1	-0.000463082	0.00197915	0.00736102	-0.00372599	0.00662446	-0.000704882	0.00267853	-0.0106466	0.000791979	-0.0114447
Adam15	-0.00270201	-0.00113835	0.00736102	-0.0101083	-0.00554215	0.000260421	0.00890502	-0.0166144	0.0113133	0.00269383
Pla2g16	-0.00648179	0.000513168	0.00735688	0.000145444	-0.0152658	0.0186469	0.0132398	0.00706569	-0.0092753	-0.0060484
Degs1	-0.0106576	0.00608472	0.00735591	0.00950807	-0.003315	-0.00183677	-0.00446183	-0.00866364	0.0138846	-0.00735024
0610007P14Rik	-0.0149528	0.00401995	0.00734345	-0.00382555	0.0187735	0.000752799	0.00498253	-0.00100247	0.0134063	-0.00290737
Gm5124	0.000161181	0.00308482	0.00734301	0.010785	0.00191886	-0.00208587	-0.00589256	0.000381171	0.00624826	-0.0028147
Golga5	-0.0121443	0.00613571	0.00734289	-0.00688915	-0.00166224	0.00265838	0.00328637	-0.00125865	-0.0112211	-7.75047e-05
Cth	-0.0230092	0.00493855	0.00734122	-0.00435601	-1.31285e-05	0.0136335	-0.0103225	0.0214732	-0.00684898	0.0121119
Car4	-0.0140765	0.00732039	0.00734119	0.00501887	0.00664323	-0.0075173	-0.00223032	0.00792202	-0.000252622	-0.0115261
Nme4	-0.00868988	0.00436161	0.0073393	-0.00180335	0.0277716	-0.00566998	0.00327171	0.00455521	-0.00179327	0.0114897
Sh3d19	-0.00418499	-0.00117682	0.00733925	0.00219443	0.00236729	-0.00952992	-0.0017904	0.016711	-0.00431321	0.0105693
Cep170b	-0.00516478	-0.00245679	0.00733588	-0.00889907	-0.00210833	0.00791128	0.00581678	-0.00312369	0.00318515	-0.00952751
Snora20	0.00758119	0.0238144	0.00733425	-0.00773183	0.011593	0.00582407	0.00510101	0.00872772	0.00294981	0.00275963
Gm15545	-0.00606428	0.00239965	0.00733394	-0.0159201	0.00570613	-0.00811051	0.0150633	0.00179068	0.00358369	-0.0153689
Adipor2	-0.00313773	-0.00276735	0.00732945	0.00338112	0.00366876	0.00520198	-0.00167546	-0.0105904	-0.00157609	-0.0141398
Snap29	-0.0100384	0.000867488	0.00732896	-0.00140074	-0.00520888	-0.0057184	0.00665888	-0.00133153	0.0030421	0.00791902
Kdm5b	-0.00455999	0.00257117	0.00732858	-0.0143786	0.00119441	0.000604321	0.00401674	0.0102271	-0.00301547	-0.000775981
Abcc8	-0.000582254	0.00268881	0.00732625	-0.00674226	0.000728092	-0.00234933	-0.00529859	-0.00310243	0.000117463	-0.00878119
Snhg7	0.00432987	-0.00385634	0.0073223	-0.013961	-0.00265671	0.000851851	-0.012211	0.00198471	0.00503423	0.00213361
Ears2	-0.0120474	0.00423551	0.00731726	0.0086288	0.0144197	0.0152478	0.00441251	-0.0189088	-0.000117717	-0.0159631
Fasn	-0.00535454	-0.000659605	0.00730589	0.00294835	0.00555632	-0.00360473	-0.000450111	-0.00541058	-0.00529725	0.00088383
Fbxl6	-0.00917472	0.0103439	0.00730413	0.000428817	0.00128569	0.00823174	-0.011666	-0.0276845	0.00849441	-0.0133859
Fndc3a	-0.0056882	0.000864499	0.00729832	0.00437798	-0.00411768	-0.00876144	-0.00761291	-0.00565094	0.00158079	0.00272728
Ogfr	-0.0056369	0.00381099	0.00729581	0.00844544	-0.00222307	0.00662551	-0.0172143	-0.0223106	0.00356261	0.00180171
Arap1	0.000194411	0.00315771	0.00728916	-0.00985647	-0.00267563	0.00144161	-0.00434463	-0.00906486	0.0125887	0.0145604
Agbl5	-0.00673766	0.00161547	0.00728673	0.00183271	0.00240327	0.00800963	0.00632626	-0.00570434	0.00681192	0.00395548
Dhrs2	-0.000840478	-0.000900097	0.00728667	0.00299235	-0.0031069	-0.00187084	0.00572859	-0.00076017	-0.00331087	0.00521627
Dancr	-0.00178962	-0.00333302	0.00728547	0.00283032	0.0197032	0.000186906	-0.0100504	-0.00427695	0.00262244	-0.0301255
Aspm	-0.00404946	-0.00179487	0.00728202	0.00695286	0.0122984	0.00185247	-0.00755178	-0.00381876	0.00427139	-0.00747929
Nfkb2	-0.00355033	0.00229541	0.00727655	0.0152536	2.24415e-05	-0.0166907	0.00196851	0.0183499	0.016189	-0.00264384
Prps2	-0.00887764	-0.00076069	0.00727483	-0.00585584	0.00715813	-0.0064926	0.0120591	-0.00379758	-0.00413904	0.0128131
Tlk1	-0.0018316	0.0033103	0.00726515	0.00716128	-0.00502095	0.00502426	0.00620814	0.00578792	-0.00865342	-0.0150234
Gm19757	0.00171375	-0.00206403	0.00726439	-0.0030192	0.0113679	-0.00763984	-0.00224509	0.000831789	0.000352673	0.00194622
Psph	-0.0164667	0.0106038	0.00725795	0.00612712	-0.00745793	0.00964799	-0.0179877	0.0123834	0.0268325	-0.00632908
Dbc1	-0.00471407	-0.00144669	0.00725537	-0.000766776	0.000581598	0.00557572	0.0090639	0.00330565	0.00148829	0.00245886
Rpl30	-0.0126567	0.00571967	0.00725371	0.0123925	0.0303224	-0.0108897	-0.000628411	0.00191217	0.00384121	0.00233103
Gdap1l1	-0.0110174	0.0023377	0.00725221	-0.00558789	-0.00340875	-0.0024047	0.0116381	0.0105723	-0.00434842	-0.00500965
Acp6	-0.00893847	0.00262007	0.00725146	-0.015541	0.0107786	0.00106236	-0.00163653	0.0132464	-0.000711627	0.0230041
2810008D09Rik	0.000946184	-0.00610352	0.00724191	0.00832353	0.00869873	0.00132527	-0.00405153	0.00014004	0.0225545	-0.017303
Csad	-0.00303941	0.00451809	0.0072403	0.0155918	0.00118531	-0.0185902	-0.00648359	0.00449006	0.00429422	-0.00254607
Baiap2l1	-0.00602169	0.00378263	0.00724008	-0.00312485	-0.012665	-0.00337274	-0.00192088	-0.00117361	-0.000598818	-0.00186757
Prkcb	0.000578821	0.00155589	0.00723577	-0.00558621	0.0024286	-0.00435767	-0.0093517	-0.00463458	-0.00636627	-0.00989396
Kif1c	0.00834539	-0.00180674	0.00723519	-0.000742194	-0.00673588	0.000292503	-0.00127361	0.00160876	0.0020915	-0.00305033
Scrib	0.000158339	0.00226019	0.00723266	-0.00127062	0.0057001	-0.000238029	-0.0111065	-0.00707879	-0.000480803	-0.00257298
Cdc25b	-0.00173333	0.00549263	0.00723246	-0.00824232	-0.00271633	0.00153951	0.0131811	-0.0205601	0.00572002	0.0108291
Mrgprf	0.00189703	0.00222526	0.00722463	0.0220611	0.00269771	-0.0127699	0.00269225	-0.00395339	0.00849082	-0.000467181
Txnrd3	-0.0053725	0.00388144	0.0072246	-0.00529909	-0.00425227	-0.000521886	-0.00566575	0.00217001	0.00411234	-0.00254741
Cc2d1a	-0.00249015	0.00302338	0.00722385	-0.00761389	0.00269551	0.00183378	-0.0024307	-0.0120017	-0.00515672	0.00744391
Atf5	-0.00692747	0.00386436	0.00721405	-0.00310136	-0.00280046	-0.00631462	-0.00568982	-0.00788147	-0.00973062	-0.00871129
Pou2f1	-0.00254037	-0.00159597	0.00720883	-0.00826755	-0.000366839	-0.00118846	-0.00147461	0.00388946	0.000136547	-0.0130154
Cdkn2aipnl	-0.00942654	0.00557383	0.00720745	-0.000177906	-0.00507003	-0.000989259	0.00300889	-0.00178845	-0.00357682	-0.00378191
Triap1	-0.021894	0.00707038	0.00720024	-0.0155031	0.00699499	0.00176649	0.00475934	-0.0190075	0.0153504	-0.00284566
Cck	-0.00216923	-0.00523918	0.00719686	0.00387324	-0.0135118	-0.0263504	0.0224658	-0.0157959	0.004967	0.00276751
Depdc7	-0.00281032	0.00570955	0.007196	0.024127	-0.0046953	-0.0144835	0.00365261	-0.0041132	0.0056111	0.00225341
Casc5	-0.00504424	-0.00331313	0.00718429	-0.0125133	0.000279419	0.00138866	-5.08117e-06	0.00479014	0.00246024	0.00748081
Trex1	-0.00873484	-0.000728769	0.00718243	-0.019126	0.0183926	0.00201149	-0.00624629	0.023043	0.0169308	-0.0112102
Caap1	-0.00913393	0.00569889	0.00718233	-0.00761465	-0.000960805	0.00353571	-0.00013059	-0.00828085	0.00127724	0.00833673
Grb14	-0.00244073	0.00108874	0.00717886	0.0020437	-0.00300449	0.00324829	0.0017455	0.00303168	-0.00216189	0.00466782
Mid1	0.00153734	-0.00354629	0.00717675	-0.01557	0.0118895	0.00298751	-0.00693295	-0.00558924	0.00653698	-0.01074
Cmas	0.0015505	-0.00785293	0.00717129	-0.0208831	-0.000606762	0.0082901	0.00993673	-2.40138e-05	-0.00397606	-0.0116215
Smarcd1	-0.00319826	0.00138535	0.00717103	-0.00227045	0.00691718	-0.00492276	-0.00394135	0.00373932	-0.00093798	-0.00246467
Kndc1	-0.000688563	-0.00188588	0.00716455	0.000822173	-3.59251e-05	0.00473014	0.00481941	-0.00225648	-0.000805161	0.000130707
Sptbn2	-0.00133766	0.000385212	0.0071644	-0.00403275	-0.000589467	0.00251442	0.000420374	-0.00231333	4.20101e-05	0.00270777
F8a	-0.00778844	0.00714743	0.00716389	-0.00347035	-0.0069535	-0.00692533	0.00975825	0.00364724	0.00204019	-0.0054402
Rfc1	-0.00656375	0.00145765	0.00716363	0.00070656	0.0050821	-0.00359095	-0.00293963	0.00276006	0.00576855	-0.0109891
Bzrap1	-0.0023479	0.00121849	0.00716338	-0.00370804	-0.00523995	-0.0013784	-0.00310281	-0.00052294	0.00543795	-0.00216332
Vaultrc5	0.00990803	0.0196544	0.00716031	-0.0145391	0.0130689	0.00372001	0.0107604	-0.00848734	-0.00524335	-0.0215828
Pcsk1	-0.00202241	0.00239209	0.00715783	-0.00185997	0.00154165	0.00697173	0.00810346	-0.00471714	0.00306606	-0.00987617
Cd47	-0.00804411	0.000832382	0.00715154	-0.00100764	-0.00536228	-0.00137518	0.00858817	-0.014164	0.0117991	0.0209953
Lrrc3	0.00482774	0.00355385	0.00714578	-0.000640408	-0.0113443	0.00288892	-0.00613696	-0.000107041	-0.00207906	0.00142608
Gtf3a	-0.0188487	-0.000916132	0.00714338	0.00716675	0.0176694	0.00102767	0.00150163	-0.00457337	-0.00977788	0.00218846
Hbb-y	0.000736936	0.00135577	0.00713807	0.000662082	0.005641	0.00752314	-0.00226773	0.00790618	0.00586069	0.00138214
Snord34	0.00722071	0.0602175	0.00713791	-0.0243121	0.00832945	-0.0048683	0.00460674	0.0267854	0.0230964	0.0131062
Adrbk1	-0.00372363	0.00280138	0.00713678	0.00312965	-0.00850779	-0.00537433	-0.0157518	-0.00114441	-0.0072886	-0.0135576
Vegfb	0.00360704	-0.00502514	0.00713655	0.000111713	0.00481363	-0.0050812	-0.0059958	0.00180962	0.00628192	-0.0143111
Gpr137	-0.00835905	0.000744712	0.00713552	-0.00103912	-0.0120423	-0.0174466	-0.0172561	-0.00404124	-0.00108978	-0.0155884
Fam102a	-0.0045497	0.00036836	0.00713335	-0.00542885	-0.00405524	-0.00374856	-0.00761278	-0.000623645	-0.00778542	0.00606052
Nfic	0.00116308	0.00122514	0.00713216	-0.00445862	-0.00149552	0.00026475	0.000264905	-0.0064942	0.0064028	0.0121761
4930548H24Rik	-0.00315064	0.000481282	0.00713072	0.00144542	0.000610945	0.00760589	-0.00147701	0.00434949	0.000157385	0.00268553
Kank3	-0.00384544	0.00308952	0.00713053	-0.00551538	-0.0047029	-0.0104908	0.00491154	-0.00399478	-0.00198594	0.00197581
Spg7	-0.00122178	0.0042326	0.00712902	-0.000196974	0.0137515	-0.0218617	-0.0198209	0.013171	0.00997043	-0.0123608
Tle4	-0.00153274	-0.00103555	0.00712708	-0.00708163	-0.00213444	0.0130495	-0.00233684	-0.00243389	-0.00852107	-0.00456171
Trp53i13	-0.00749402	0.0120375	0.00712586	-0.0148389	0.000706115	0.00354215	-0.0105632	-0.00682035	0.0224997	-0.00198884
Clk2	-0.00303577	-0.000377126	0.00712448	-0.00248818	0.0158054	-0.00928859	-0.00782382	-0.0110156	0.0020954	0.0061734
Ngrn	-0.010512	0.00850203	0.00712439	0.00658542	0.00502454	-0.000184405	-0.0176143	-0.0106331	-0.000914324	0.00942746
Hras1	0.00379244	-0.00731042	0.00711261	0.00144651	0.00299656	0.00374634	-0.000801614	-0.00245397	0.00265543	-0.00801551
5330417C22Rik	0.000213336	-0.00119916	0.00710573	-0.000736759	-0.000114982	-0.00130937	0.00194558	0.00039454	-0.00363521	0.00118115
Vps26a	-0.0146949	0.005509	0.00710563	-0.000556929	-0.0069221	-0.0138944	-0.00464752	-0.00236209	-0.0136824	0.00473888
Dnajc30	-0.0197952	0.00343155	0.00709957	0.0088608	0.00876283	-0.0128833	-0.0130901	0.0254505	0.0069321	-0.0132784
Zkscan5	-0.00275927	4.15575e-05	0.00709896	-0.00698073	0.00300881	-0.00204603	-0.00512637	0.0193739	0.00365626	0.00207182
Alms1-ps2	-0.0025205	0.00426656	0.00709856	-0.00670046	0.00445136	-0.00280702	0.00825644	-0.00211784	-0.0143646	-0.0135648
Msra	-0.0192236	0.0128684	0.0070985	-0.00678346	-0.00746217	0.00313882	-0.0110396	0.00171205	0.000827864	0.0134816
Rest	-0.00733321	0.00177169	0.00709741	-0.00472148	0.0110511	-0.00731306	0.000982685	0.00393579	-0.00920953	-0.00143452
Vps36	-0.0142175	0.00607526	0.00709296	-0.00513959	0.0114111	-0.0104895	0.00292986	-0.0100551	-0.020853	0.0107197
Gareml	-0.00264163	-0.00304484	0.00708497	-0.00187093	-0.00361029	-0.00302852	-0.00322719	-1.64764e-05	-0.00365265	-0.0006647
B4galnt1	-0.00659926	0.0053514	0.00708109	-0.00172467	-0.00344823	-0.0263841	-0.00279566	-0.00494506	-0.00470746	-0.000787817
Dab2ip	-0.000942609	-0.00310732	0.00707923	-0.0177672	0.00932185	7.34222e-05	0.00471516	-0.00116772	0.00791755	0.00333368
Ifitm3	-0.00562496	0.00460527	0.00707881	0.00920803	0.0223378	-0.00575975	0.0252224	-0.00402522	0.0227663	-0.00835558
Arhgap32	-0.00172737	-0.00398073	0.00707606	-0.00321614	-0.00765265	0.0105086	-0.00462253	-0.00101023	0.00412116	0.00671247
Esco2	-0.00372003	-0.00153937	0.00707417	0.00609481	-0.00695671	0.0106926	-0.0048915	0.0111115	0.00206901	0.00276213
Snurf	-0.0119045	0.00804716	0.00706957	0.00762862	-0.00185299	0.00021094	-0.00268705	0.00346969	-0.00415835	0.00150044
Fbxo22	-0.0105811	0.0029755	0.00706827	0.00384567	0.00527285	0.0030956	0.00501774	-0.00151385	-0.00435415	0.009887
Cldn5	0.000966994	0.00288313	0.00706539	-0.00337096	0.00224239	0.00670883	0.000493927	0.000801601	-0.00127481	-0.000960322
Cnn1	-0.0111673	0.00835886	0.0070606	0.000716826	-0.00433078	0.0112467	-0.00135816	0.00357046	0.0100837	0.00694318
Csrp2bp	0.000449693	-0.00370082	0.00706002	-0.00342617	-0.00603049	0.00415876	-0.0213791	-0.000136133	-0.012271	-0.000890295
Arhgef7	-0.00493337	0.00250361	0.00705883	-0.00156686	-0.000965568	0.00863513	-0.00351333	-0.0109071	-0.00319054	-0.00147929
Sms	-0.00518181	-0.00189867	0.00705812	-0.00298684	-0.0030494	0.00287948	-0.00149681	-0.000487882	-0.00223512	-0.000929679
Sgsh	0.000794299	-0.000671748	0.00705767	-0.00940726	0.00263608	-0.00485539	-0.00290748	-0.00172795	-0.00444886	0.00189675
C77080	-0.00241031	-0.000493013	0.00705616	-0.00846441	-0.0149084	0.00133776	0.00125493	-0.0108609	0.0037937	0.00984914
Lama5	0.00160578	-0.00272932	0.00705488	-0.000929554	0.0044333	-0.00525022	0.00457757	0.00631413	-0.00212105	0.000412659
Dnajc24	-0.0152226	0.00940738	0.00704994	0.00906399	0.0119936	-0.0122151	-0.0225848	-0.00308914	0.0109988	-0.00762997
Phactr1	-0.000975866	0.00121004	0.00704921	-0.00579165	-0.00933188	-0.012259	0.00228713	-0.00522073	0.00346939	0.0121497
Camta2	-0.000399422	-0.00470353	0.00704696	-0.0100034	-0.00126011	-0.00839579	-0.00718345	-0.0117683	-0.00639032	0.0104986
Cox20	-0.000993406	0.00324888	0.00704008	0.0189197	0.00871599	0.000320484	0.00771401	-0.00258631	-0.00312536	-0.0170883
Slc17a6	-0.000272774	-0.000344476	0.00703917	-0.000519922	0.00130643	0.00773481	0.00017229	0.00043422	0.00422598	0.000701533
Rassf1	-0.0151589	-0.00280456	0.00703888	-0.0135616	-0.00826111	-0.010885	-0.00406936	-0.0153961	0.00749292	0.0123939
Hid1	-0.00136927	0.000812115	0.00703887	-0.00108835	-0.00431489	-0.00312878	0.00184449	-0.000163606	0.00278074	0.0013667
Mapk8ip2	0.00359111	0.00175175	0.0070382	0.0151183	0.00621538	0.00778037	0.00760343	-0.0162375	-0.00536774	0.00672715
Srpk2	-0.00621982	0.00175647	0.00703545	-0.00706449	0.00450949	8.91781e-05	0.00582649	-0.000835248	-0.0069965	-0.00570528
Cmss1	-0.0168959	0.0212412	0.00703116	0.00540963	0.0117743	0.00684242	0.00711987	-0.00848216	0.0178611	-0.0146376
Anapc13	0.00159786	0.0104004	0.00702779	0.00667871	0.00400494	0.00321683	0.000989083	-0.00590971	-0.00103405	-0.0102854
Clip1	-0.000399014	-0.000727354	0.0070276	-0.0111158	0.00565029	0.00521146	0.000322014	0.00793538	0.00168197	-0.00084824
Cit	-0.00191517	0.00470981	0.00702743	-0.00312328	0.00441634	-0.00885535	-0.00179103	0.00242627	0.00112271	-0.00563592
Prepl	-0.0110957	0.00524098	0.00702614	-0.00312576	0.00131751	0.00648591	0.00876361	-0.00962143	-0.00517434	-0.00735334
Phf21b	-0.00298026	-0.000762577	0.00702454	-0.00717961	-0.00104275	-0.00663709	0.00362741	0.0174039	-0.00673849	-0.003288
5730559C18Rik	-0.0049348	0.00551227	0.00702339	-0.000999064	-0.00636333	0.000971653	-0.00506542	-0.0123082	-0.00828629	0.00608422
Zfp946	-0.00371922	-0.000789283	0.00702284	0.00158715	0.0148316	-0.00298817	-0.00742186	0.00621645	0.0168852	-0.00885207
Leprel2	0.0212523	0.0243889	0.00701475	0.00524886	-0.00045698	0.00151424	-0.0022456	0.000881754	-0.00823777	-0.00113958
Fbxo16	-0.0142274	0.0164901	0.00701225	-0.00758471	-0.00271215	0.00507543	-0.0115854	0.0103513	0.0068683	-0.00376768
AF357426	-0.000820986	0.00602198	0.0070011	0.000511719	-0.00237514	0.00510292	0.0041377	0.00383543	0.00187577	0.00828306
Tpra1	-0.00762633	0.00829447	0.00699211	-0.0178865	0.00897658	-0.00151223	0.00610433	0.00235312	-0.00024169	0.000534654
Ckap2l	-0.0113632	0.00747569	0.00698948	0.00726921	0.00981718	0.000991679	0.00361857	0.00299408	0.0182609	0.00381355
Msh2	-0.00590387	0.0110295	0.0069857	0.00414514	0.00705161	-0.0037373	-0.00610214	-0.00279633	0.00341613	0.0063523
Ggt1	0.00240444	0.00185348	0.00697935	0.0013736	-0.0061706	-0.000957087	0.00468747	-0.0047011	0.00831466	0.00650733
Ncam1	-0.0020833	-0.00272564	0.0069734	-0.00664858	-0.000617224	-0.00461502	-0.00178018	-0.005117	-0.00574477	0.000119003
0610009B22Rik	-0.0208666	0.0109346	0.00697191	0.0118179	0.0241284	-0.00745631	0.0112864	0.0179864	-0.0204612	-0.0153495
Ormdl3	-0.0125992	0.00539787	0.00696978	0.0030313	0.0133286	0.00869676	-0.00524172	0.0107721	0.00537313	-0.00709943
Ralgps1	-0.00249161	-0.00288307	0.00696531	0.000627882	-0.00322184	-0.000466277	0.00533123	0.00216442	-0.00460181	0.00280759
Tub	0.000359517	-0.00738921	0.00696386	0.00304987	-0.0111318	0.0159343	0.00619151	0.0202377	0.00239999	-0.00384141
Snapc5	-0.0140504	0.0016384	0.00696049	0.0121395	0.0087066	0.000647824	-0.00791259	0.00217594	9.93538e-05	-0.00925459
Gemin6	-0.0230893	0.0103417	0.0069596	0.0131948	0.0151093	0.00559445	-0.0148778	-0.0281608	0.00192875	0.00890976
Fam171b	-0.000937604	-0.00152077	0.00695678	-0.0095239	0.00373656	-0.00292554	0.00441557	-0.00592283	0.00187873	-0.0118077
Fut1	0.000334589	0.000517504	0.00695472	0.00496767	-0.00288336	-0.00490205	-0.00239343	-0.000844923	0.00228852	-0.000883522
Grk4	0.0176495	0.021564	0.00695437	-0.0169399	-0.00554238	-0.0107943	-0.00712828	0.000445331	0.00594149	-0.000262466
Clvs2	-0.00134971	-0.0015119	0.00695425	-0.00188794	-0.00396268	-0.00550381	0.00307661	-0.00330944	-0.00106285	0.00110851
Bola1	-0.0048016	0.00970639	0.00695061	0.0145188	0.00861324	0.000749403	-0.0145347	-0.000533341	0.017906	-0.00720712
Fbxw7	-0.00242272	-0.00239373	0.00694794	0.00818248	-0.00668445	-0.000292829	0.00621396	0.00933455	0.0106806	-0.0125402
Pak1ip1	-0.0132949	0.0109178	0.00694618	0.012825	0.0120842	-0.00258181	-0.00103467	-0.0114493	-0.0188074	-0.00147049
Capn10	-0.0138261	0.00590081	0.00694572	-0.0120436	-0.00724036	-0.00697778	-0.0130289	0.00319599	-0.00557743	-0.00150175
Dqx1	0.0265296	0.0300447	0.00693981	-0.00795018	-0.0117596	0.0100151	7.21857e-05	0.013239	0.00611779	0.00190104
Sac3d1	-0.0136145	0.010398	0.00693937	-0.00893699	0.0124254	-0.0101853	-0.00635398	0.00144041	0.0055768	0.00523244
Akr1b3	-0.0037195	0.0242186	0.00693598	-0.00087234	-0.00623434	0.00600654	0.000392295	-0.0131237	0.00229111	0.0141472
Dctn6	-0.0200328	0.00324788	0.00693499	0.0136501	0.0204051	-0.00148866	0.00249613	-0.0104889	-0.00533675	-0.017583
Mospd3	-0.00801963	0.0170191	0.00693234	0.0156042	-0.0237227	-0.012545	-0.0250442	0.00262643	-0.00433519	0.0205714
Fut2	0.000881765	0.00157966	0.00693178	-0.0014976	0.00122743	0.00433922	-0.0025171	0.00509312	0.00336476	0.00147871
Mir3077	0.00311769	0.0140208	0.00693138	-0.00107403	0.000784544	-0.00206025	0.00106775	0.00848928	-0.00189081	0.00352453
Fam188a	-0.00978043	0.00185968	0.00693055	0.0153007	0.0053116	-0.00397044	-0.0174825	-0.00834784	0.0107196	0.0105203
Fam173a	-0.0101085	0.00286834	0.00692621	0.0128528	0.00767854	-0.00763087	-0.0100596	0.0133356	-0.000105285	-0.0147879
Nudcd1	-0.0133039	0.00792247	0.00692537	-0.0059257	0.00420874	0.00840766	0.0019661	-0.0125811	-0.00696012	-0.00322554
Lrrc42	-0.0181567	0.00829677	0.00692425	0.000186999	0.014102	0.00120174	0.00665116	0.00375531	-0.0122927	0.00610548
Vps37d	0.00434304	-0.00318564	0.00692172	0.00586948	0.0157922	0.00845477	-0.010333	0.003434	-0.00239006	0.00462403
Mettl21a	-0.0110396	0.0101489	0.00692063	0.00773142	0.00745101	0.00469254	-0.0097332	-0.00986486	0.0225997	-0.0113246
Hsd17b14	-0.00282194	0.000755675	0.00691787	-0.00123314	-0.00736953	-0.0131551	0.0124162	-0.00698707	0.00667068	0.0111494
Ifitm5	-0.00591248	0.00232666	0.00691424	-0.00554719	0.00680881	0.00323343	0.00292955	0.0387325	0.0145372	-0.00511878
Mnt	-0.00370497	-0.0034362	0.00690969	-0.00426214	-0.00496255	-0.0035849	-0.0118289	-0.00965283	0.00208931	0.0146678
Tagap	0.00369596	0.00418492	0.00690947	0.00371719	0.00288957	-0.00170821	0.00416138	-0.000553279	-0.00340012	-0.00198416
Cyb5	-0.0149179	0.0020407	0.00690242	0.011894	0.0219751	-0.00718673	0.0144784	0.00388109	0.00902915	-0.00803263
Espl1	-0.00496087	0.00330599	0.00689953	0.00301406	0.0104737	9.68624e-05	-0.00786778	-0.00384063	0.00407326	-0.0105923
Ier2	-0.0105866	0.0145917	0.00689619	0.00863145	0.0156263	-0.0148878	-0.00415728	0.0102144	-0.0043059	0.0131114
Tbc1d2	-0.000989948	0.00285093	0.00688902	-0.00159895	0.000608738	0.00304085	0.00148811	-0.00280613	-0.00271254	0.00881587
Lrrc4	-0.00229952	0.000495533	0.00688802	0.0135963	-0.00762796	-0.011524	-0.00856757	-0.00249902	0.00450008	-0.00964537
Psca	-0.00399658	-0.00597479	0.00688743	0.00479137	-0.0208948	-0.0441056	0.0330136	-0.020585	0.00511421	0.00254763
Rps6ka2	-0.00327287	-0.000358862	0.00688726	0.0001632	-0.00272525	-0.00524608	-0.0111185	0.00137874	-0.0110442	0.00856458
Rccd1	-0.00254998	0.0072319	0.00688302	-0.0144542	0.0121031	0.00938654	-0.00829521	-0.0061167	-0.00203133	-0.00788595
Ranbp10	-0.00811345	-0.000625676	0.00688176	-0.0109734	0.000520475	-0.0053019	-0.0127064	0.00610235	-0.00227788	-0.00374372
Cope	-0.0113782	0.00943605	0.00688086	0.013551	0.00756547	-0.00447939	-0.00598535	0.0025934	0.0180103	0.00720199
Tmbim4	-0.0151458	-0.0035834	0.00687842	0.00716517	0.0295314	-0.0107259	-0.00143716	0.00658061	0.0130183	0.00529384
Rnf13	-0.0131112	0.0083376	0.00687308	-0.012664	0.0170972	0.0153361	0.0143294	-0.0106084	-0.00825538	-0.00220604
Plxdc2	-0.00279347	-0.0074015	0.00687279	0.0104401	0.0108962	0.00442813	-0.000938323	-0.0108413	-0.00729835	0.000198001
Gm13152	-0.00503887	-0.0186066	0.00686943	-0.00815105	0.0211285	0.0236752	0.0145415	0.00649827	0.00117682	0.00225314
Mapkapk3	-0.0088657	0.00800308	0.00686652	-0.00649736	-0.00446016	-0.00434209	0.00569804	0.0135656	-0.000952942	0.0175911
Map1lc3a	-0.0162505	0.0106197	0.00686124	0.00974807	0.0115128	-0.0175201	-0.00460665	0.0114804	0.0297234	-0.00754392
Spa17	-0.0106075	0.0199995	0.00686013	0.0127618	-0.00317335	-0.011545	-0.000886396	-0.00571351	-0.000458431	0.011854
Dmkn	-0.00884441	-0.00960251	0.00685435	-0.00336924	-0.022057	-0.0724028	0.0577715	-0.00358963	0.0304635	-0.00415156
Arfip1	-0.0103196	0.00507841	0.00685418	-0.0107621	-0.00635158	-0.0130742	-0.0097431	-0.00738628	-0.000221639	0.00840577
Nxn	-0.00671177	0.00736076	0.00685341	-0.00558774	0.00206228	-0.00371533	0.00664427	0.00460869	-0.0277458	-0.00430975
Itprip	-0.00462024	-0.000869394	0.00685306	0.0107308	0.00529986	0.00930668	-0.00664479	-0.00628784	-0.00103107	-0.00766799
Plagl2	-0.0041369	-0.0122198	0.00684886	-0.0124089	0.00463228	0.00452548	-0.000788276	0.000701646	0.00989711	0.00659813
Msantd4	-0.00538485	0.00597318	0.00684679	-0.00943059	-0.0117569	0.00500628	0.00860235	-0.0128512	-0.0163722	0.00436621
Pvrl2	-0.000860908	-0.00589028	0.00684533	0.00965848	-0.000470347	0.0158113	-0.00025552	-0.00771365	0.00354558	0.00401879
Fam185a	-0.00532263	0.00110356	0.0068444	-0.00125648	0.00634902	-0.00580455	0.00498377	0.016345	-0.0106134	-0.00390654
Dopey2	-0.00501873	0.0050739	0.00684408	-0.000112361	-0.00949731	-0.00516704	-0.00129182	0.00124552	0.00127933	0.007486
Socs2	-0.012597	0.0144344	0.00684268	-0.000375946	-0.0222183	-0.019784	-0.0186161	0.00608968	-0.0256385	0.00011424
Vprbp	-0.00143902	0.00472329	0.00684172	0.0045895	0.00537272	-0.00523876	0.00126579	0.00493375	-0.00641036	-0.00644075
Whamm	0.00203686	-0.0020098	0.00682864	0.0124647	0.00910347	-0.00234468	-0.00686708	-0.00441086	0.000162837	-0.00137714
9530082P21Rik	-0.00243014	0.000269349	0.00682579	-0.0174673	0.00808161	0.00285807	0.0049662	-0.00423069	-0.00799645	-0.00264256
Gadd45gip1	-0.00820288	0.0109216	0.00682512	0.00507895	0.0296939	-0.00845091	0.000296027	-0.00733615	-0.00772133	0.00656159
[truncated: 20,461 more rows]

## Sheet: Table S4-2
Supplemental Table S4-2. Values of retinoic acid response genes in PC1 and PC2 of NextGen hiPSC library RNA-seq data
RA.GeneSymbol	RAR.ENSGid	NextGenPC1	NextGenPC2	Neural.p15.of.GWCoGAPS1.p22	i04.p14.of.GWCoGAPS1.p22	SA01.p16.of.GWCoGAPS1.p22	i04.p14.min.SA01.p16
DPYSL3	ENSG00000113657	-0.00423778	-5.78842e-05	3.08471	0.00132929	0.267605	-0.266276
CHGA	ENSG00000100604	-0.0185953	-0.0059472	2.80319	0.415586	0.000290216	0.415296
NGFR	ENSG00000064300	-0.0088988	-0.0109378	2.45412	0.633622	0.00135469	0.632268
ADAMTS4	ENSG00000158859	-0.0104195	-0.00614428	1.86953	0.564395	1.02081	-0.456419
MMP11	ENSG00000099953	-0.00437564	-0.00909509	1.77192	0.000379778	0.000324255	5.5523e-05
NES	ENSG00000132688	-0.00373121	-0.00251728	1.7537	0.00189838	0.006977	-0.00507862
RARG	ENSG00000172819	-0.0127191	-0.00484839	1.7169	0.00221548	0.820059	-0.817844
SOX9	ENSG00000125398	-0.00227856	-0.0202363	1.69313	0.775257	0.000332873	0.774924
EFNB1	ENSG00000090776	0.00275104	-0.0232662	1.60336	0.87271	0.000121574	0.872588
EGR1	ENSG00000120738	-0.0152155	-0.0277405	1.59847	0.00266493	0.978241	-0.975576
KCNH2	ENSG00000055118	-0.0108614	-0.0113276	1.40986	0.00633278	0.0194152	-0.0130824
RET	ENSG00000165731	-0.0101978	-0.00586582	1.38812	0.000347588	0.00217008	-0.00182249
ICAM1	ENSG00000090339	-0.00484791	-0.00120138	1.31629	0.500496	0.000113423	0.500383
ATP1A3	ENSG00000105409	-0.0181849	-0.00404894	1.16466	0.00576196	0.0446454	-0.0388834
FOSL1	ENSG00000175592	-0.00186362	-0.0134647	1.13785	0.000237848	0.0082836	-0.00804575
SLC27A1	ENSG00000130304	-0.00871774	-0.0105541	1.12754	0.000137772	0.00158382	-0.00144604
STRA6	ENSG00000137868	-0.000274695	-0.00807452	1.07976	1.2615	9.94497e-05	1.2614
PLAU	ENSG00000122861	-0.00596962	-0.00631281	1.07014	0.000218159	0.0154827	-0.0152645
AMBP	ENSG00000106927	-0.00654609	-0.00272255	1.04049	0.678068	0.506987	0.171081
GBX2	ENSG00000168505	0.0140224	-0.0148526	1.03227	0.681364	2.00599e-06	0.681362
GJA1	ENSG00000152661	0.000793647	0.00877808	1.03009	0.00727534	0.0239028	-0.0166275
CNTFR	ENSG00000122756	-0.00222758	-0.0234899	1.01266	0.541029	0.0551127	0.485916
KRT7	ENSG00000135480	-0.0134054	-0.00320608	0.946548	0.0142321	0.00527371	0.00895838
SLC5A5	ENSG00000105641	-0.0105507	-0.0030978	0.901422	0.000244381	0.000283039	-3.86577e-05
GFRA1	ENSG00000151892	-0.00197291	-0.00380666	0.727171	0.931593	7.34335e-05	0.931519
BMP7	ENSG00000101144	0.00339371	-0.00586603	0.71049	0.442034	0.742204	-0.300169
MUC4	ENSG00000145113	-0.00123947	0.000918308	0.692404	0.349221	0.00478677	0.344434
NTRK3	ENSG00000140538	-0.00172938	-0.00340763	0.680653	0.429216	0.261614	0.167603
DRD2	ENSG00000149295	0.00730464	-0.00560391	0.640896	6.59617e-05	0.00128516	-0.0012192
TGFB2	ENSG00000092969	0.02125	-0.0135412	0.616643	0.822857	0.164902	0.657955
ENPP2	ENSG00000136960	0.0181612	0.00471982	0.589534	1.66933	0.381755	1.28758
CAMKK1	ENSG00000004660	-0.00580051	-0.00114005	0.565259	0.00429312	0.182103	-0.17781
FBP1	ENSG00000165140	0.00208845	-0.00946471	0.484812	0.0174978	0.000323273	0.0171745
FOLR1	ENSG00000110195	0.0155927	-0.011137	0.478727	0.718507	0.00408465	0.714422
CHGB	ENSG00000089199	-0.00724419	0.00107838	0.439246	0.0138946	0.449446	-0.435551
AKAP12	ENSG00000131016	-0.00269848	0.00736848	0.436656	0.00172632	0.00296114	-0.00123482
HSD17B1	ENSG00000108786	0.00141034	-0.00116286	0.417594	0.000103514	0.00168801	-0.0015845
RARRES3	ENSG00000133321	0.00185077	0.00661021	0.39067	0.000157856	0.44603	-0.445872
SREBF1	ENSG00000072310	-0.00955975	-0.0127467	0.343462	0.0379968	0.0162389	0.0217579
RTN1	ENSG00000139970	-0.0061309	-0.0104046	0.333511	0.0112897	0.000127491	0.0111622
NOS1	ENSG00000089250	-0.0183999	0.00154375	0.33269	2.41416e-05	0.00568626	-0.00566212
VCAM1	ENSG00000162692	0.0194043	-0.0134384	0.290284	0.34332	0.000163261	0.343156
CRABP2	ENSG00000143320	-0.00658987	-0.0120915	0.288376	0.309913	0.667268	-0.357355
SPN	ENSG00000197471	-0.00486277	0.00813341	0.262729	0.254462	0.000161805	0.2543
HSD11B2	ENSG00000176387	-0.0107123	-0.00772766	0.216032	0.00335714	0.000303966	0.00305318
PTGDS	ENSG00000107317	-0.000190135	-0.00399014	0.181954	0.000201005	0.393501	-0.3933
FBP2	ENSG00000130957	-0.000978346	0.00134896	0.179531	0.258882	0.000120142	0.258762
IL1A	ENSG00000115008	0.00978317	0.00334461	0.154864	0.00132294	0.00107305	0.000249885
PTAFR	ENSG00000169403	0.00409989	0.00316449	0.108395	0.005159	0.173098	-0.167939
LYN	ENSG00000254087	-0.00711322	0.00185587	0.0954414	0.00976909	0.000646148	0.00912294
LAPTM5	ENSG00000162511	0.00721405	-0.00314854	0.0472748	0.356213	0.000223762	0.355989
KRT18	ENSG00000111057	0.00824198	-0.0110573	0.046183	2.10103	0.00291907	2.09811
RXRG	ENSG00000143171	0.0102054	-0.00690322	0.0434762	0.000220967	0.000481111	-0.000260144
GRASP	ENSG00000161835	-0.00145629	-0.00140551	0.0322618	0.000121376	0.000267467	-0.000146091
RUNX3	ENSG00000020633	-6.46199e-05	0.000211171	0.0279834	0.000165293	0.000109342	5.59512e-05
PDGFRB	ENSG00000113721	-0.00849822	-0.0192033	0.0258144	0.829639	0.00027704	0.829362
FCER2	ENSG00000104921	-0.00339036	0.00117802	0.0237706	0.00015732	0.00636052	-0.0062032
TGFBR1	ENSG00000106799	0.00132215	0.00261886	0.0213633	0.00107497	0.00898562	-0.00791065
FYN	ENSG00000010810	-0.0017064	-0.007442	0.0190307	0.00698814	0.000870618	0.00611752
RARRES1	ENSG00000118849	-3.29166e-05	0.000993377	0.0185515	0.00046521	0.000792829	-0.00032762
FXYD3	ENSG00000089356	0.0022424	0.00182933	0.0173752	0.000199062	0.0163112	-0.0161121
DIO1	ENSG00000211452	0.000247703	0.00147173	0.0147628	0.000402663	0.000315718	8.69443e-05
ITGAV	ENSG00000138448	0.0156204	0.00167509	0.0126714	0.00203046	0.00141668	0.00061378
FGF5	ENSG00000138675	0.000861916	-0.000449465	0.0107286	0.00169137	0.000499369	0.001192
MDK	ENSG00000110492	0.00114354	-0.014686	0.00989988	0.0633077	0.0222214	0.0410863
GRIN1	ENSG00000176884	-0.0147955	-0.013191	0.00871577	6.13574e-05	0.169972	-0.16991
KRT8	ENSG00000170421	0.0152444	-0.0124306	0.0085707	2.07877	0.00572933	2.07304
ASMT	ENSG00000196433	-0.0052848	-0.0013156	0.00834216	0.00252535	0.276072	-0.273547
IGF1R	ENSG00000140443	-0.00154863	0.00054055	0.00787662	0.0041325	0.00278872	0.00134379
GH1	ENSG00000259384	-0.000434067	0.000745102	0.00716491	0.000447262	0.000743366	-0.000296104
RTN3	ENSG00000133318	-0.00276107	0.00342977	0.00689759	0.00165951	0.0133224	-0.0116629
NR2C2	ENSG00000177463	0.00277434	0.00239114	0.00656827	0.00264708	0.00392884	-0.00128176
H1F0	ENSG00000189060	-0.00942269	-0.00262921	0.00648885	0.0488527	1.28769	-1.23883
NRGN	ENSG00000154146	0.00217232	-0.0120406	0.00641496	0.368388	0.256859	0.111529
ACADM	ENSG00000117054	0.00206747	0.00774682	0.00589069	0.00296877	0.00349321	-0.000524444
APP	ENSG00000142192	0.00266181	0.00297964	0.00536847	0.00113923	0.0240324	-0.0228932
PPP3CA	ENSG00000138814	0.00536906	0.00216059	0.00531989	0.000839078	0.0019319	-0.00109282
B3GNT5	ENSG00000176597	0.0105226	0.00218519	0.00524912	0.000670522	0.00186182	-0.0011913
COL4A1	ENSG00000187498	0.0228743	-0.0101464	0.00524256	0.00839694	0.00104734	0.0073496
CA2	ENSG00000104267	0.0232406	-0.00251957	0.00511297	0.38864	0.0281204	0.36052
STRA13	NA	NA	NA	0.00465794	0.00146572	0.00121803	0.000247683
ABL1	ENSG00000097007	-0.00727708	-0.00887266	0.00454874	0.00532397	0.0186773	-0.0133533
NR4A3	ENSG00000119508	0.0122187	-0.000561777	0.00449797	0.00131904	0.000915996	0.000403042
ITGAL	ENSG00000005844	0.000510749	-0.000519294	0.00441592	0.00212233	0.000218743	0.00190358
TGM2	ENSG00000198959	0.00327606	-0.00801623	0.00432945	0.873982	0.00180968	0.872173
MAPK1	ENSG00000100030	0.000976379	0.00402126	0.00422807	0.0032168	0.00205163	0.00116516
KPNA2	ENSG00000182481	-0.00287093	0.00522937	0.00415308	0.00678267	0.003827	0.00295567
BGLAP	ENSG00000242252	-0.000611438	-0.000688872	0.00376072	0.000389326	0.00921165	-0.00882232
CAMK2A	ENSG00000070808	0.00305759	-0.00357416	0.00371215	0.000339973	0.00545346	-0.00511349
CYBB	ENSG00000165168	0.0100006	-0.00421455	0.00368813	0.000315348	0.000374028	-5.86797e-05
RARB	ENSG00000077092	0.0273044	-0.00483254	0.00366768	0.30251	0.0142814	0.288229
SOD2	ENSG00000112096	-0.00244607	0.00124482	0.00341731	0.00129926	0.000877378	0.000421881
SDC2	ENSG00000169439	-0.0038899	0.00469003	0.00335301	0.000587972	0.00226498	-0.00167701
PLAT	ENSG00000104368	0.0110899	-0.00350444	0.00330236	0.72729	0.000171606	0.727118
CTSB	ENSG00000164733	0.00975858	-0.00561671	0.00322505	0.000742019	0.00293517	-0.00219315
FKBP1A	ENSG00000088832	-0.000155157	-0.000738327	0.00321787	0.00346151	0.0024416	0.00101991
CTSD	ENSG00000117984	-0.00255046	-0.00732066	0.00320076	0.00137357	0.0194238	-0.0180502
OAS3	ENSG00000111331	-2.0701e-05	-0.00709611	0.00306997	0.0324995	0.00143667	0.0310628
CAMK2D	ENSG00000145349	0.0229327	-0.00471112	0.00300712	0.00156618	0.000937975	0.000628201
SCD	ENSG00000099194	-0.0012011	-0.00124076	0.00289376	0.0130189	0.00169032	0.0113285
ITGB3	ENSG00000259207	0.00666061	-0.00222435	0.00288962	0.000256552	0.000136629	0.000119924
SPARC	ENSG00000113140	0.0105121	-0.00627948	0.00266599	0.000987071	0.00501744	-0.00403037
SERPINH1	ENSG00000149257	0.0022061	-0.0133862	0.00259458	0.00254051	0.00312253	-0.000582025
LDHB	ENSG00000111716	-0.00344513	0.00638476	0.00258019	0.00659519	0.00486563	0.00172957
NR2C1	ENSG00000120798	0.00621893	0.0070401	0.0025177	0.00164546	0.00430849	-0.00266303
SLC9A1	ENSG00000090020	-0.00185802	-0.0105651	0.00244267	0.0157072	0.00651988	0.00918734
IRF1	ENSG00000125347	0.00245371	-0.00619496	0.00238141	0.0577773	0.000105616	0.0576717
RARRES2	ENSG00000106538	-0.0199998	-0.0138013	0.00237457	0.00234749	0.000511745	0.00183575
RXRA	ENSG00000186350	-0.00401948	-0.0145901	0.00230962	0.00385526	0.177898	-0.174043
CD164	ENSG00000135535	0.00639197	0.00824435	0.00221483	0.00211616	0.00481767	-0.00270151
TGFBR2	ENSG00000163513	0.00855261	0.00452525	0.00217246	0.0644762	0.000146693	0.0643295
RBBP7	ENSG00000102054	-0.0023338	0.000178202	0.00213619	0.00131968	0.00144553	-0.00012585
PPARA	ENSG00000186951	-0.00209356	0.00488787	0.00212897	0.000158016	0.113968	-0.11381
PCK1	ENSG00000124253	0.00118708	-0.000855215	0.00210156	0.000549931	0.000637604	-8.76728e-05
RAI2	ENSG00000131831	0.00111815	-0.00408751	0.00209787	0.0218813	0.290339	-0.268457
GRN	ENSG00000030582	-0.00137908	-0.00716643	0.00208355	0.00141246	0.00453712	-0.00312466
CASP3	ENSG00000164305	0.00880029	0.00891074	0.00191721	0.000708428	0.0195347	-0.0188263
PPP3CB	ENSG00000107758	0.0037182	0.00511941	0.00176827	0.00147135	0.00189631	-0.000424959
FGF9	ENSG00000102678	0.00116756	-0.00086481	0.00167756	0.0175656	0.000342958	0.0172227
FOXA1	ENSG00000129514	0.0324736	-0.016768	0.00160175	0.269902	0.00110686	0.268795
MCL1	ENSG00000143384	0.0029701	0.00542098	0.00159553	0.00838692	0.00394878	0.00443814
RARA	ENSG00000131759	-0.00380492	-0.0205781	0.00155559	0.134608	0.00676521	0.127843
SERPINC1	ENSG00000117601	0.00310231	0.000474699	0.00152912	0.000489695	0.000588356	-9.86607e-05
THRSP	ENSG00000151365	0.00019767	0.00057956	0.00152889	0.00058922	0.000370588	0.000218633
STS	ENSG00000101846	0.00590752	-0.00238061	0.0013685	0.000149157	0.28599	-0.285841
AKR1C3	ENSG00000196139	0.00777126	0.00482529	0.00135183	0.000119023	0.19646	-0.196341
ARHGAP5	ENSG00000100852	0.00664546	0.00771313	0.0013505	0.00208392	0.00255994	-0.000476015
RBP2	ENSG00000114113	0.00129927	0.000368526	0.00134181	0.00206653	0.000102213	0.00196432
STAR	ENSG00000147465	-0.00708562	-0.000859401	0.00132677	0.251551	0.00245638	0.249094
CLTA	ENSG00000122705	0.00560577	-0.00284514	0.00130916	0.00402074	0.00419504	-0.000174305
SP100	ENSG00000067066	0.00718421	-0.00362671	0.00130404	0.00072213	0.00034083	0.0003813
ABCC2	ENSG00000023839	0.0036358	0.00134144	0.00125402	0.297054	0.000227704	0.296827
TIMP1	ENSG00000102265	-0.00228587	-0.00878558	0.00123849	0.00120912	0.0652234	-0.0640143
KRT19	ENSG00000171345	0.0106833	-0.0167781	0.00120744	0.0111134	0.0912773	-0.0801639
JUN	ENSG00000177606	0.0156389	-0.0136379	0.0011248	2.36769	1.86833	0.499363
CEBPE	ENSG00000092067	-0.000183007	-0.000103558	0.00111504	0.000849758	0.000329404	0.000520354
OXT	ENSG00000101405	0.000228077	-0.00119158	0.00107388	0.000982773	0.00218558	-0.00120281
LTF	ENSG00000012223	-0.00177977	0.00392784	0.000992482	0.0221736	0.000262523	0.0219111
STAT1	ENSG00000115415	0.00351698	0.00245744	0.000964919	0.00110529	0.00444491	-0.00333963
PTEN	ENSG00000171862	0.00533885	0.00722251	0.00096217	0.00121029	0.00141092	-0.000200636
PCP2	ENSG00000174788	-4.03378e-05	-0.000842746	0.000957706	0.000123506	0.000964101	-0.000840595
APOA1	ENSG00000118137	0.0568714	-0.0344531	0.000917388	0.82409	0.340628	0.483462
NCF1	ENSG00000158517	0.000842039	-0.000782302	0.00090418	0.000914478	0.000517649	0.000396829
ADRB1	ENSG00000043591	-0.000198707	0.00021939	0.000892344	0.00196	0.000220473	0.00173953
PDGFRA	ENSG00000134853	0.0267899	-0.000854801	0.00083043	0.357692	0.000378771	0.357313
SPP1	ENSG00000118785	0.0320191	0.0134435	0.000809028	1.46857	2.65901	-1.19044
OPRD1	ENSG00000116329	-0.00505123	-0.00237958	0.000784149	0.00831886	0.000102795	0.00821606
EPO	ENSG00000130427	-0.000392981	0.000388914	0.000784128	0.000212049	0.00214294	-0.00193089
ITGB2	ENSG00000160255	0.00473888	-0.00128245	0.000781598	0.00169842	0.000181171	0.00151725
BST1	ENSG00000109743	0.00892304	-0.00114982	0.000779903	0.488089	0.000192366	0.487897
SLC10A1	ENSG00000100652	0.00123582	0.00163677	0.000766991	0.000613603	0.00023337	0.000380234
MUC5B	ENSG00000117983	-0.000979906	-2.11173e-05	0.000763844	0.00036646	0.000672434	-0.000305975
CNTN1	ENSG00000018236	-0.00715148	0.021441	0.00072642	0.000111713	0.24244	-0.242328
CTSK	ENSG00000143387	0.0129485	0.000357176	0.000721488	0.608583	0.00109155	0.607491
CD38	ENSG00000004468	0.000183624	0.00260719	0.000718135	0.000402966	0.000791044	-0.000388077
SUPT4H1	ENSG00000213246	0.00102905	0.00371805	0.000696481	0.00197629	0.00428455	-0.00230827
CR1	ENSG00000203710	-0.000604212	0.00216969	0.000682069	0.00080877	0.000335015	0.000473755
IL8	NA	NA	NA	0.000640277	0.00115667	0.000564465	0.000592201
CHAT	ENSG00000070748	0.00222684	-0.00278279	0.000583137	0.000781558	0.000185558	0.000596
DBX2	ENSG00000185610	-0.00132822	-7.48173e-06	0.00053266	0.000512838	0.000262694	0.000250144
GRP	ENSG00000134443	0.00621033	-0.00298784	0.000520906	0.194224	0.00050825	0.193716
PPARG	ENSG00000132170	0.00460437	-0.00274434	0.000511745	0.000187634	0.000483959	-0.000296326
IL1B	ENSG00000125538	0.000367909	-4.21128e-05	0.000504418	0.000188395	0.0419898	-0.0418014
HSD17B2	ENSG00000086696	0.0012224	-0.000898986	0.000494801	0.000834298	0.000231697	0.000602601
H19	ENSG00000130600	0.0241499	-0.0119525	0.000493581	1.54231	1.47191	0.0703991
JUNB	ENSG00000171223	0.0102071	-0.0111265	0.000493168	0.00654133	0.341106	-0.334565
NRIP1	ENSG00000180530	0.00919498	0.0036095	0.000491537	0.211222	0.000275714	0.210946
SFTPB	ENSG00000168878	0.000287935	0.000230731	0.000488711	0.000275266	0.000271919	3.34763e-06
KRT17	ENSG00000128422	0.00374475	-0.00470574	0.000482609	0.0107904	0.00200747	0.00878297
APOD	ENSG00000189058	0.00167068	-0.000325261	0.000460089	0.000624695	0.000369946	0.000254749
IL2RA	ENSG00000134460	-1.02884e-05	4.13433e-05	0.000430195	0.000461001	0.000473346	-1.23455e-05
CCNE1	ENSG00000105173	-0.00217044	0.00261553	0.0004244	0.000718051	0.00513026	-0.00441221
APOA2	ENSG00000158874	0.0453441	-0.0180889	0.000419873	0.836184	0.000370227	0.835814
CP	ENSG00000047457	0.0138398	-0.00189648	0.000414451	0.487957	0.000102787	0.487854
IHH	ENSG00000163501	0.0410127	-0.0181688	0.000397449	0.337913	0.000363688	0.337549
NME1	ENSG00000239672	0.00192458	0.00309234	0.00039002	0.0132773	0.00196731	0.01131
GPX2	ENSG00000176153	0.0223744	-0.00956794	0.000381658	0.0215099	0.0167627	0.00474721
SFTPA1	ENSG00000122852	-5.3315e-05	-4.38149e-05	0.000379911	0.000362091	0.000183236	0.000178855
NR4A2	ENSG00000153234	0.0174503	-0.00616615	0.000377548	0.491683	0.30916	0.182523
RBP1	ENSG00000114115	0.00911102	-0.0044809	0.000377142	0.437152	0.00499187	0.43216
HOXA4	ENSG00000197576	0.000113692	-0.000196463	0.000376365	0.000155486	0.000217927	-6.24414e-05
APOC3	ENSG00000110245	0.00399756	-0.000521782	0.000371778	0.000799984	0.00023756	0.000562424
MT3	ENSG00000087250	0.00308864	0.000291954	0.000354082	0.000339691	0.000176641	0.000163051
GNRH1	ENSG00000147437	0.00622559	0.00683521	0.000343446	0.000298484	8.72388e-05	0.000211245
PIK3CG	ENSG00000105851	0.00188486	-0.00104196	0.000335294	0.000202989	0.000283521	-8.05317e-05
CFH	ENSG00000000971	0.0030256	0.000548609	0.000334451	0.0131253	9.62331e-05	0.013029
CSF1R	ENSG00000182578	0.0105048	-0.00433629	0.000331928	0.000149279	0.000133075	1.62038e-05
INS	ENSG00000254647	-1.38919e-05	1.15522e-05	0.000331735	0.000401742	0.000195977	0.000205765
CYP4F2	ENSG00000186115	-0.000589162	-0.00122913	0.000327333	0.000376886	0.00025715	0.000119735
LHX1	NA	NA	NA	0.000323551	0.304162	0.00103805	0.303124
NCF2	ENSG00000116701	0.00492265	0.000372462	0.000321105	0.000336325	0.000215147	0.000121178
BIRC3	ENSG00000023445	0.00535158	0.000772347	0.000312994	0.011481	0.000149819	0.0113312
S100A7	ENSG00000143556	1.98756e-05	1.53668e-06	0.000309783	0.000264238	0.000284288	-2.00493e-05
PTHLH	ENSG00000087494	0.00358012	-0.00148138	0.000304705	0.000129665	0.00046553	-0.000335865
NDRG1	ENSG00000104419	0.0155254	0.000628821	0.000295453	0.000588845	0.263297	-0.262708
MBP	ENSG00000197971	-0.000750511	0.00766874	0.000285397	0.00257284	9.45321e-05	0.00247831
HCK	ENSG00000101336	-0.00945007	-0.000563434	0.000270427	7.31286e-05	0.00767485	-0.00760172
GAP43	ENSG00000172020	0.0134893	0.00764418	0.000264378	0.00110899	1.08295	-1.08184
SAG	ENSG00000130561	0.000132043	0.000119514	0.000263093	0.000339643	0.000178038	0.000161604
SLC2A2	ENSG00000163581	0.00186474	0.000333972	0.0002544	0.000342004	0.000213579	0.000128425
HOXD4	ENSG00000170166	0.00610285	-0.00489067	0.000253032	0.000208664	0.000262269	-5.36042e-05
OLR1	ENSG00000173391	0.0123759	-0.00496672	0.000244963	0.000152082	7.29556e-05	7.91259e-05
IL2RB	ENSG00000100385	-0.00132375	-0.00250207	0.000240079	0.474199	0.000336062	0.473863
ICAM3	ENSG00000076662	0.00362374	0.00156412	0.000233242	0.000241364	0.000706878	-0.000465515
VDR	ENSG00000111424	-0.00417119	-0.00251715	0.000228592	5.69743e-05	0.000549033	-0.000492059
KRT13	ENSG00000171401	0.000527183	-0.000136264	0.000227859	0.0003564	0.000263409	9.2991e-05
HOXA1	ENSG00000105991	0.00906582	-0.0043964	0.000222241	0.000109285	0.000642834	-0.000533549
CDX1	ENSG00000113722	0.00278029	-0.0018399	0.000218565	0.00011833	0.000337069	-0.000218739
CRYAB	ENSG00000109846	0.0225445	-0.00339865	0.000217007	2.06922	0.0004904	2.06873
ABCB1	ENSG00000085563	0.00549345	0.00301586	0.000216707	0.137991	7.75107e-05	0.137914
HOXC5	ENSG00000172789	0.00306848	-0.00161011	0.000215799	0.000426203	0.000220354	0.000205849
FGF3	ENSG00000186895	-0.000142114	-0.00145009	0.000215037	0.00038652	0.0014911	-0.00110458
RHO	ENSG00000163914	0.000144596	-0.00013594	0.00021358	0.000440529	0.00028334	0.000157189
GATA6	ENSG00000141448	0.0542762	-0.0211785	0.000212851	0.299204	0.00105594	0.298148
ETS1	ENSG00000134954	0.00558371	0.00841276	0.000209699	0.000487554	1.091	-1.09051
SERPINB2	ENSG00000197632	0.000891976	0.000150625	0.00020906	0.000337897	0.000324491	1.34056e-05
CSH1	ENSG00000136488	0.000801664	0.000783474	0.000195435	0.000251145	0.000254627	-3.48114e-06
GATA4	ENSG00000136574	0.0558395	-0.0257881	0.000189905	0.398137	0.000339688	0.397797
SLC18A3	ENSG00000187714	0.00492368	-0.00687347	0.000186424	0.178893	0.000152861	0.17874
STRA8	ENSG00000146857	9.74505e-06	0.000176612	0.000179953	0.0002704	0.000237893	3.25068e-05
VIP	ENSG00000146469	0.000459112	-0.000180829	0.000177649	0.00031397	0.000276812	3.71582e-05
HOXA5	ENSG00000106004	0.00916853	-0.00562096	0.000175129	0.000187692	0.000176673	1.10194e-05
CASP1	ENSG00000137752	0.00159118	-0.0012804	0.000159867	0.000355726	0.000335563	2.01633e-05
RBP4	ENSG00000138207	0.00792268	-0.00100595	0.000158136	0.000251155	0.000471217	-0.000220062
OPRM1	ENSG00000112038	1.0963e-05	-5.84197e-05	0.000155581	0.000160792	0.000311463	-0.000150671
DIO3	ENSG00000197406	0.0445923	-0.0168612	0.000131495	0.167905	7.84802e-05	0.167827
CRH	ENSG00000147571	0.00105118	-0.000335622	0.000129117	0.00045788	0.000345647	0.000112233
SLA	ENSG00000155926	-5.22476e-05	0.00136608	0.000127657	0.327342	9.61781e-05	0.327245
NTRK2	ENSG00000148053	0.0108933	-0.00966066	0.000126835	0.186966	0.0087203	0.178245
NR2F2	ENSG00000185551	0.0262419	-0.0270148	0.000125935	0.185207	0.000682082	0.184525
TH	ENSG00000180176	-0.00050926	-0.00240595	0.000106014	0.00333043	9.01053e-05	0.00324032
HOXB4	ENSG00000182742	0.00957257	-0.00505707	0.000103961	0.000107915	0.000207707	-9.97922e-05
FGF1	ENSG00000113578	0.0079569	-0.00346274	9.82002e-05	0.000404197	8.92173e-05	0.00031498
GCK	ENSG00000106633	-0.0101891	-0.00937764	9.77271e-05	0.00099016	0.142776	-0.141786
UCP1	ENSG00000109424	-0.000382693	0.000730645	9.13047e-05	0.00100764	4.57479e-05	0.000961888
CDH6	ENSG00000113361	0.00948098	-0.022988	8.7089e-05	0.762282	0.353435	0.408847
FOXA2	ENSG00000125798	0.0506804	-0.0231367	8.51338e-05	0.246756	9.6086e-05	0.24666
CALB1	ENSG00000104327	0.00978861	0.013203	8.36374e-05	0.000226227	0.609001	-0.608775
ADAMTS5	ENSG00000154736	0.00680316	-0.000601789	7.88127e-05	0.355477	4.53343e-05	0.355431
NR2F1	ENSG00000175745	0.00594607	-0.0167148	7.82144e-05	0.548697	9.50033e-05	0.548602
PITX2	ENSG00000164093	0.034976	-0.0157601	7.53859e-05	0.32122	0.0179797	0.30324
GDF5	ENSG00000125965	0.000758094	-0.000450444	7.4748e-05	0.000229657	0.000326179	-9.6522e-05
CDKN2B	ENSG00000147883	0.0411216	-0.0152745	7.17976e-05	0.375925	0.000137723	0.375788
THBD	ENSG00000178726	0.0204918	-0.0110141	7.08612e-05	0.290189	9.22942e-05	0.290097
MEIS1	ENSG00000143995	0.0206358	-0.0149718	6.10724e-05	0.0653996	0.000135803	0.0652638
MEOX1	ENSG00000005102	0.00219797	-0.00218287	5.49403e-05	0.00034231	0.000113609	0.000228701
ITGA8	ENSG00000077943	0.0105167	-0.0103004	5.02034e-05	0.000151482	0.000182249	-3.07663e-05
AFP	ENSG00000081051	0.0201213	-0.0092118	4.66469e-05	0.00101492	0.00014722	0.000867696
TFAP2A	ENSG00000137203	0.00834663	-0.00373049	4.25368e-05	8.36931e-05	0.196844	-0.19676
COL3A1	ENSG00000168542	0.0544331	-0.0275842	3.09071e-05	2.96183	0.000145716	2.96169

## Sheet: Table S4-3
Supplemental Table S4-3. Gene weights of PC1 of mouse ESC and EpiSC data
gene	PC1	PC2	PC3	PC4	PC5	PC6
Dppa5a	0.0825457	0.01344	0.0199825	-0.0258965	-0.00846889	-0.000603326
Rps4y2	0.0729044	0.0206742	0.0268245	-0.0232356	-0.00949475	-0.00111827
Zfp42	0.0666814	0.00865331	0.00767915	-0.0243931	-0.0126303	-0.00109001
Rpl29	0.0665504	0.00757152	0.0543269	-0.0100753	-0.0204255	-6.60754e-05
Dnmt3l	0.0625038	0.00743814	0.0161271	0.0136347	-0.0105651	0.000902471
Rpl10l	0.0569937	0.00819091	0.00123561	-0.00389446	-0.0144278	0.00204817
Tdh	0.0569263	0.00416018	0.0132324	-0.0319927	-0.00949139	0.00167817
AU018091	0.0535742	0.00725497	0.00569453	-0.00324472	-0.0158178	-9.45403e-05
Gm13242	0.0534891	0.00549302	0.00149373	0.000387097	-0.00824393	0.000933906
Triml2	0.0520239	0.00826791	0.00049346	-0.0111023	-0.00279334	-0.000930493
Fbxo15	0.0507334	-0.0128008	0.000354658	-0.0127215	-0.0146688	0.000393066
Dppa4	0.0502654	0.00341741	0.0154992	-0.0131584	-0.016892	-0.000287564
Fmr1nb	0.0497569	0.00539639	0.00637385	-0.0148116	-0.0124961	-0.00119079
2410003L11Rik	0.0482533	0.00440054	0.0236123	-0.0208238	-0.00839819	0.00102437
Esrrb	0.0477156	0.0178407	-0.0010079	-0.0163073	-0.0153776	-0.000637866
Gm13247	0.0476291	0.00597095	-0.0295041	-0.0113035	-0.00477559	-0.00172693
Zfp600	0.0465904	0.0077579	0.00730739	0.00963951	-0.0149661	-8.65584e-05
Rbmxl2	0.0465441	0.00708232	0.0109409	0.00149281	-0.0147901	-0.00165933
Tdrd12	0.0461823	0.00532891	0.0108359	-0.00849639	-0.0176895	0.0013088
Gm13154	0.045752	0.006359	0.0205656	0.00457573	-0.0177138	-0.00207973
Morc1	0.0453958	0.00640228	5.92224e-05	-0.00452872	-0.0126989	-0.0014096
Tex19.1	0.0452007	-0.00682389	0.000368338	-0.00477056	-0.00827898	-0.00058707
Rpl39l	0.0448771	0.00727263	-0.0119404	0.0115896	-0.00752	-0.00101656
2610305D13Rik	0.0448263	0.0119833	0.0366654	0.00687228	-0.0124495	-0.00228489
Hsd17b14	0.0446224	0.0048287	0.0131179	0.000786129	-0.0158957	-0.000785768
Ooep	0.0441975	0.00647409	0.0172987	-0.00122678	-0.013064	0.00142331
Gpa33	0.0440298	0.00661245	0.00211041	0.00244661	-0.0135931	0.0021294
Dppa2	0.0433086	0.00575095	0.0176274	-0.00817922	-0.0119263	-0.000402028
Zfp534	0.0426462	0.001061	0.00167909	3.68101e-05	-0.00599706	-3.58041e-05
Tuba3a	0.0424051	0.00941508	0.00490581	0.0218053	-0.014298	0.000494367
Mael	0.0414266	0.00838091	0.00292584	0.0213331	-0.0121516	-0.000475441
Gm7325	0.0412013	0.00365505	-0.0128311	-0.00438915	-0.0107812	0.000183721
Pnma5	0.0411715	0.00537144	-0.00401572	-0.00458482	-0.00974225	0.00115861
Hsf2bp	0.0411406	0.00390764	0.0114486	-0.00391296	-0.011294	-0.000902458
Mylpf	0.0405185	0.000835187	0.0222036	-0.017813	-0.00588943	-0.000907062
Fgf4	0.0397418	-0.0116692	-0.00381462	0.0115215	-0.00816277	0.00073899
2023-09-02	0.0396769	0.00231477	0.0028469	0.0117871	-0.0193922	0.000477014
Gm949	0.0395525	0.00677732	0.0193648	0.00409996	-0.0129294	-0.000798017
Trim25	0.0395243	0.0383202	0.0172151	-0.0202285	-0.00736403	-0.000441298
Dppa3	0.0394335	0.00274669	0.0139999	-0.0285374	-0.00745078	-0.00109301
2410007B07Rik	0.039247	-0.0137313	0.0171034	-0.00735506	0.00636516	0.00132098
Sohlh2	0.0392209	0.00603996	-0.00669557	0.00101613	-0.00978009	-0.00115141
Rnf17	0.0391396	0.00679915	-0.0309081	0.0123665	-0.00812491	0.000618923
2410076I21Rik	0.0390374	0.00521981	-0.00737425	-0.00251534	-0.00838139	-0.000705536
1700097N02Rik	0.0389855	0.00550813	0.0455762	-0.00451681	-0.0159764	0.00119936
Pla2g1b	0.0389376	0.00262644	0.0249942	0.00235224	-0.0197607	0.00110652
Triml1	0.0388353	0.00460334	-0.00986269	-0.00977339	-0.00749886	0.000131865
Zfp936	0.0385668	0.00517203	-0.00311436	0.0070769	-0.0110355	0.000277111
Sycp3	0.0382063	0.00634026	0.00546396	0.00304542	-0.00954994	0.000446891
Cyct	0.0377533	0.00147298	-0.0611343	-0.0253448	0.000836057	-4.78936e-05
Gm13051	0.037568	0.00571382	0.00812789	0.00378037	-0.0118369	0.000852846
Gtsf1l	0.0375539	-0.00224932	-0.000306057	0.00522328	-0.00251373	-0.000922281
Psma8	0.0373265	0.00491314	0.0050417	-0.00242474	-0.00975404	-2.7711e-05
Inpp5d	0.0369709	-0.00419955	-0.0145394	-0.00156978	-0.0121625	0.000328447
Pramef12	0.0364787	0.00518792	0.00988086	0.00319055	-0.0120871	0.000176595
Tcl1	0.0364763	0.0013105	-0.00383147	-0.0224225	-0.00560995	0.00046359
Fkbp6	0.036132	0.00681298	-0.00497863	0.0111883	-0.0114742	0.000363391
Gm2381	0.0353459	0.00234428	-0.00207486	-0.00020883	-0.011955	7.28488e-05
Hormad1	0.035063	0.00559818	-0.00434535	0.00439583	-0.010774	-7.0091e-05
BC033916	0.0350266	-0.00106448	0.0134883	0.00673153	-0.000524824	0.000733777
Aqp3	0.0345726	0.00343268	0.00158154	0.00417621	-0.0119523	0.00103216
1700001L05Rik	0.0343102	0.00912305	-0.00456807	0.0111942	-0.0102418	0.000436721
Enox1	0.0343076	0.00700746	0.00607806	-0.00212505	-0.0174188	0.000603278
Dmrt1	0.0342476	0.00247492	0.014122	0.00344434	-0.00835028	0.000454115
4930500J02Rik	0.0340482	-0.00325344	-0.0163432	-0.00177965	-0.0225972	-0.000868783
Nr0b1	0.0339747	0.0381099	-0.0128678	-0.0178183	-0.0176943	9.66635e-05
Eif2s3y	0.0339215	0.092864	0.0149652	-0.0422197	-0.0244213	0.000953279
Manba	0.0338176	0.00410935	0.0192666	-0.00469735	-0.0149755	0.00140892
4930447C04Rik	0.0337486	0.00518218	0.00128388	-4.73362e-06	-0.0094537	-0.000150024
Dazl	0.0337303	0.00267014	-0.0127027	-0.0169853	-0.00444413	-0.000985895
Ap1m2	0.0336519	0.00312426	0.0213479	-0.0056634	-0.0105599	-0.000772647
Cldn4	0.0327856	0.00984391	0.0099008	-0.0100432	-0.0346865	-0.00124911
Tcea3	0.0326503	0.00271077	-0.00967989	-0.0296692	0.00877442	-0.001452
Gm14124	0.0325492	0.000159349	0.00171497	0.0025242	-0.006389	4.74643e-05
Usp26	0.0325	0.0026452	-0.0631975	-0.0138739	0.000992091	0.00067654
Sox15	0.032477	0.00445283	0.0143952	-0.0012907	-0.00657775	0.000244433
Tmem40	0.0321624	0.0165682	0.0107481	0.00425388	-0.00873877	-0.00067259
1700029P11Rik	0.0319446	0.00471343	-0.00317058	0.0022361	-0.00726394	0.000359717
Apoc1	0.0317559	-0.00562313	0.0133167	-0.000913021	-0.0216017	0.0001476
Mt2	0.031754	0.0275446	0.0230389	-0.0221051	-0.00967328	0.00352252
Pla2g10	0.0316464	0.00503835	-0.00265188	0.00411791	-0.00383857	0.000750917
Gm10451	0.0315454	0.00503312	-0.00114421	-0.00179192	-0.00732689	0.000184493
C530028O21Rik	0.0315249	0.00135866	0.0257099	-0.00179511	-0.0124236	-0.000729758
Folr1	0.0314279	0.0127257	0.0383015	-0.00382636	-0.0190923	-9.86579e-05
Pycard	0.031402	0.00595133	0.010657	-3.69391e-05	-0.00845297	-0.00145205
Gab1	0.0311195	0.00501746	0.0108364	-0.00376469	-0.0234697	0.00270684
Mreg	0.0308049	0.0437729	-0.00397951	-0.0141551	-0.0255697	0.00104618
Jam2	0.0306796	-0.0105443	0.0230454	0.0283395	-0.0200446	0.00151236
EU599041	0.0304648	-0.00733851	-0.000299763	0.00246964	-0.0180181	-0.000803593
E130012A19Rik	0.0301016	-0.00107474	0.0140897	-0.00538737	-0.00332636	0.00236174
Syce1	0.0300974	0.00281383	-0.0206959	-0.00841286	-0.00508582	0.000671714
Pecam1	0.0300199	-0.0196294	0.00228739	0.00445482	-0.0288781	0.001273
Klf2	0.0300127	-0.0174247	0.00253322	-0.00725824	-0.0353855	-0.00188563
Dennd2c	0.0298881	0.00593884	0.000151576	-0.00167582	0.0117377	-0.000918288
Gm5424	0.0298495	0.0225636	0.00681449	-0.00297025	0.0351051	0.00260813
Ddx4	0.0292287	0.00358406	0.00990642	-0.00492849	-0.00837345	-0.00011373
Sh3gl2	0.0291408	-0.0095012	0.00650229	-0.0122167	-0.0273464	0.000543579
Tex14	0.0290768	0.0032446	-4.83455e-05	-0.00632747	-0.00660164	-0.000124854
Ephx2	0.0290122	-0.00527921	0.0165468	0.0124653	-0.0199586	0.00148233
Nlrp4f	0.0289508	0.00469692	0.00649468	0.00295396	-0.00928035	-9.74194e-05
Tex11	0.0288397	0.00339895	-0.0094937	-0.00152149	-0.00500119	-0.000556185
Cbr3	0.0286158	0.00760398	0.0152074	0.00826114	-0.0040358	-0.00145024
Aim2	0.0285675	-0.00389626	-0.0371818	-0.0233058	0.00177545	0.000865238
Cdyl2	0.0284937	-0.000178552	-0.0152922	0.0107067	-0.00464555	0.000581397
Dnahc8	0.0284232	0.00332348	0.0257855	0.0013218	-0.0135191	-0.000640753
Slc25a31	0.0283421	0.00379598	-0.0140482	0.00396207	-0.00746312	-0.000707768
1700061G19Rik	0.0282062	0.0048803	0.0148787	0.00937239	-0.0112462	0.000507627
C430002E04Rik	0.0281691	0.00505665	-0.00804074	0.0100466	-0.00824559	-0.000973522
Nr5a2	0.0281475	-0.00300725	-0.00785048	-0.0264915	-0.00918153	-0.000444616
Mcam	0.0279882	-0.0124268	0.000401122	0.00834777	-0.0175014	0.00199578
D1Pas1	0.0276908	0.00536714	-0.00960038	0.0116704	-0.00699245	0.000410321
Sfn	0.0275485	0.0068417	0.0163844	-0.0206298	-0.00762858	-0.000577337
Ano9	0.0274661	0.0010158	-0.00483094	-0.00898817	-0.00574346	-9.9809e-05
Mkrn1	0.0274613	-0.012773	0.00508564	0.00466151	0.00920622	-0.00171714
Rinl	0.0271222	0.0038017	0.00575724	0.0060756	-0.00356752	0.00031956
1700007K13Rik	0.0270557	0.010954	0.00135666	0.00404046	0.0038583	-0.000660218
Tfcp2l1	0.0270261	0.00283717	-0.00059113	-0.0138706	0.0116974	0.00119063
Zfp296	0.026818	-0.00449828	0.00375799	-0.0081295	0.000479217	0.000422476
Plac8	0.0266603	0.0259983	0.0271671	-0.000430255	0.000107542	-0.00230539
Pmaip1	0.026529	0.0830599	0.0345711	-0.0414087	-0.025812	0.000174066
Trim13	0.0262198	0.00766239	-0.00190358	-0.00635498	-0.00916533	0.000399256
2410141K09Rik	0.0262138	0.00324352	0.00301224	-0.00417059	-0.00710653	-0.000488011
Rpp25	0.0260738	-0.00490854	-0.00341921	0.00363634	-0.00558004	0.000589779
Pfkp	0.0259873	-0.0109235	-0.0163095	0.00644551	0.00929997	0.000980209
Pisd-ps3	0.0259552	-0.0424436	-0.00554377	0.0199238	-0.0212153	0.00200732
Pnldc1	0.0259496	0.00189057	-0.000906924	-0.0012398	-0.00569194	-0.000493432
Stra8	0.02592	0.00377161	-0.014549	0.00179594	-0.00530571	-5.86557e-05
C330046G13Rik	0.0256671	0.00379489	0.000970095	0.00150839	-0.008398	-0.000679208
1700019A02Rik	0.0256236	0.00321694	0.0259312	-0.00341231	-0.00847826	-8.959e-05
Chchd10	0.0254732	-0.00991362	-0.0049322	-0.0104398	0.0117029	-0.000563567
St14	0.0252204	0.0165776	0.00443799	-0.00773639	-0.00494372	0.00138689
Phf17	0.0252051	-0.00426038	0.00469147	0.00437333	-0.00949614	-0.00158748
Rhox13	0.0251418	0.00242194	-0.0231927	-0.00735579	-0.00302765	-0.000522817
Zyg11a	0.0250992	0.000634734	0.00243148	-0.0116044	0.00535102	-0.000749917
Dusp27	0.025073	-0.000437018	0.00810597	-0.00380097	-0.0227735	-0.000314338
Smc1b	0.0250688	0.00389457	-0.00903531	0.0159802	-0.00961932	-1.30903e-05
2410012M07Rik	0.0249675	0.00439464	-0.00640593	0.00650381	-0.00732113	0.000587876
Nphs1	0.0247827	0.00409668	-0.0213508	0.00376937	-0.00109581	0.000422225
Ipp	0.0247337	0.00520098	0.113566	0.0403365	-0.0299198	0.00427989
Nqo1	0.0245805	0.00652037	0.00315195	-0.000887281	-0.00152339	0.00118416
2410088K16Rik	0.0245309	0.00191478	-0.00688029	0.0262815	-0.0079021	0.000722768
Klf5	0.0244243	0.00534672	-0.0126934	0.000890465	-0.0199192	0.000215252
Tuba3b	0.0243865	0.00586883	-0.00619211	0.0182943	-0.0081065	-0.000412724
Atp1a3	0.0243573	-0.000495782	0.00525523	0.0174847	-0.00806932	0.00150982
Fam25c	0.0243396	0.00423233	0.0066938	-0.00619931	-0.00718177	0.000607342
Spna1	0.0242156	0.000348636	0.0220017	-0.00629192	-0.00891516	0.000514729
Palm3	0.0242145	0.000187503	0.00606024	-0.00464042	0.00771087	-0.00148046
Gm13212	0.0242123	0.00204352	0.0196761	0.00467615	-0.00219957	0.00164402
Gpat2	0.0242042	0.00329973	-0.0138679	0.00390908	-0.00623462	0.000603265
Stag3	0.0241704	-0.00677457	-0.0396548	-0.00120556	-0.00828139	-0.000163998
Nxf3	0.0241691	0.00241187	0.00212062	-0.00911862	-0.00618323	0.000146286
Hspb1	0.0240568	0.0124865	-0.0128637	0.00171822	0.00706413	-0.00123256
Stk31	0.0239126	0.00450335	-0.00543106	0.00740293	-0.0073326	0.000934038
Zfp459	0.0238955	0.000560674	-0.0234715	-0.00519922	-0.00157453	0.00126121
Gm364	0.0238723	0.00569136	-0.00822075	0.0231041	-0.00869152	-0.000526419
Gm13152	0.0238066	0.00101516	0.012232	0.00909771	-0.0105323	0.00158913
B4galnt3	0.0237959	0.0145879	-0.00116283	-0.0029534	-0.0204059	-0.000610094
Serpina3m	0.0237937	0.00517247	0.0572523	0.00261373	-0.0156577	-5.17119e-05
Slc28a1	0.0237784	0.00013355	0.00503566	0.000754105	-0.0132819	-6.11365e-05
Adrb3	0.0237054	0.000607583	0.0207004	0.00226397	-0.00941761	-0.000290982
Laptm5	0.0236687	-0.00482232	-0.0286244	0.0213725	-0.019568	0.000855785
Capsl	0.0235865	0.00377215	0.00350244	-0.00380455	-0.0141834	0.000813305
Dpp4	0.0233894	0.00789723	-0.0105653	-0.014639	-0.00741073	0.000460488
Rec8	0.0233766	-0.000696069	0.0147725	-0.0150796	-0.00857016	0.000727253
Cobl	0.0232658	0.00126836	-0.0117679	-0.00532273	-0.0174734	0.00137662
Zscan4d	0.0232087	-0.00161048	-0.0273551	-0.040721	0.00270706	-0.000588272
Piwil2	0.0231255	0.00350795	-0.00552678	0.000385968	-0.00663691	0.00049619
Mybl2	0.0231228	7.19059e-05	0.0053012	0.00334235	-0.00492741	0.000383106
Lama3	0.0230848	0.00738815	0.0459177	0.0315082	-0.0159224	8.12154e-05
Gm10324	0.0229772	0.00232606	-0.0244195	-0.00633801	-0.00192185	0.00019255
Zp3	0.0229656	0.00350757	0.00485126	-0.00354568	-0.00749043	-0.000387423
Rex2	0.0228762	0.00376955	-0.00797472	0.0087346	-0.00729009	-0.00090968
Epas1	0.0228694	0.0132192	-0.00252209	0.0112128	-0.0117421	0.00091996
Gm1564	0.0227756	0.00527163	-0.00224512	0.00573368	-0.00866039	-0.000742794
Apoe	0.0226964	-0.0101822	0.01231	0.00737225	-0.0328851	0.00255888
1190003J15Rik	0.0226962	0.00403256	-0.0113167	0.0156536	0.00166104	0.000530611
Taf7l	0.0226953	0.00429082	-0.000276431	0.0108703	-0.00810581	-0.000351836
Prss50	0.0226857	0.00664765	0.0171837	0.00346727	-0.00941947	-0.000825841
Tuba4a	0.0226761	-0.00805609	0.010446	0.0059506	0.00992186	0.00228778
Apoc2	0.0226617	0.00702458	0.0571551	0.0283649	-0.0179574	-0.000444922
Acp5	0.0226467	0.00261876	0.00461025	0.0162644	-0.00204326	-0.00027786
Dnd1	0.0226358	-0.00900573	0.0166998	-0.023431	-0.00292029	-0.000993268
Kirrel2	0.0225468	0.00458341	-0.00310759	0.00471878	0.00575143	-7.73257e-05
Fam178b	0.0224926	0.00379024	-1.36556e-05	-0.000452511	-0.0114659	-0.000547569
Ddx3y	0.0224726	0.0877596	0.0182481	-0.0272082	-0.0251293	0.00168636
Mt1	0.0223118	0.0146878	0.0236533	-0.00675415	-0.0233329	0.00125071
Ppm1j	0.0222712	-0.000271879	-0.0179286	0.000864048	-0.00523479	-0.000324634
Trim6	0.0222706	-0.00448561	-0.000186556	-0.00114742	0.00724321	-0.00165729
Rbm44	0.0221958	0.00172475	-0.0300218	-0.00870238	-0.000886433	-0.000897385
Utf1	0.0221636	0.0159037	0.0129327	0.00241009	0.0145681	-0.00329073
H2-M5	0.0221494	0.00387631	-0.00644905	-0.00571392	-0.00586635	-0.000358284
Ifi27l1	0.0221184	0.00646205	0.010408	-0.0161354	0.0182075	0.00193273
Trap1a	0.0221094	0.0234353	-0.00347418	-0.00821961	0.00667173	-0.00171883
Klhdc4	0.0220202	0.00548816	0.0208763	-0.00770997	-0.00560592	0.00155503
2410004A20Rik	0.0219754	0.00261311	-0.0366119	0.00204996	-0.00156149	-0.00104278
Ttc39b	0.0219312	0.00717915	0.00897662	-0.00420081	-0.010287	-0.000647804
Nhedc1	0.021893	0.00111795	-0.0191244	-0.00152532	-0.00456809	0.000659973
Mageb16	0.0218551	0.0025318	0.00196807	-0.00414505	-0.00857664	-0.000811345
Fam171b	0.0217295	-0.00793897	0.0590776	0.00233383	-0.017246	-0.00107091
4930548H24Rik	0.0217117	-0.0005885	-0.00460284	0.00342872	-0.00158347	0.000753246
Slc5a11	0.0216778	-0.000274423	0.00445177	0.00343474	-0.0144622	0.000557958
Zscan4c	0.021664	-0.00126088	-0.0279273	-0.0371617	0.00313334	0.000205214
Lrrc34	0.0215731	-0.00186945	-0.00996874	-0.00356913	-0.000315438	0.000347115
Esco2	0.0215589	0.00719384	0.00198945	-0.00424948	-0.00754696	-0.00251488
Adam23	0.0214446	-0.0198408	0.010444	0.00239386	-0.0142172	0.000830098
D14Ertd668e	0.0214207	0.014087	-0.0175905	-0.00928478	0.00255657	0.000901404
Zfp819	0.0212633	-0.00737268	0.00446923	-0.00162463	0.0131302	-0.000767922
Nupr1	0.0212338	0.0290151	0.00873286	0.00941134	0.0188078	-7.51156e-05
Grhl2	0.0211635	0.0184151	0.00725881	0.000546681	-0.0138232	-5.79603e-05
Uty	0.021086	0.056	0.0162028	-0.0163415	-0.0209235	0.00010168
1700030C10Rik	0.0210657	0.00311596	-0.00942701	0.00354669	-0.0047531	0.000392063
Six1	0.0210569	0.0119526	0.00120592	0.0170866	-0.0240882	0.000933187
Icam1	0.0209635	0.0101141	-0.0141743	0.0162475	-0.00139832	-0.00133327
Mvp	0.0209547	0.00783066	-0.00285172	0.00555352	0.00768653	-1.51828e-06
BC052688	0.0208949	0.00650054	0.0570213	0.0258964	-0.0178043	8.11604e-06
Calcoco2	0.0208624	-0.00018272	0.0020595	-0.0221964	0.000449683	-0.000809005
Mtm1	0.0208382	0.00681593	0.0721916	0.0219223	-0.0167664	0.00176376
Xlr3c	0.0207821	0.00428101	-0.00256702	0.015755	-0.00364586	-0.000695576
Dmc1	0.020772	-0.0115734	-0.00746513	-0.000390001	0.00328396	0.000397679
Gm14139	0.0207576	-0.0281904	-0.0053925	0.0195139	0.0101105	0.000992667
Mapkapk3	0.0207549	0.00184283	0.00521216	-0.00123248	-0.00160609	-3.24236e-05
Gm5662	0.0207499	-0.00132463	-0.04097	-0.0296735	0.000206797	-0.000623347
Gjb3	0.0206771	-0.00169298	0.00432594	-0.0139692	-0.00158768	-0.0016784
Zfp229	0.0206243	0.00322791	-0.00193949	0.0130355	-0.00678114	0.00130839
Slc5a4b	0.0203885	0.00517203	-0.0218674	0.0171591	-0.00269455	-0.000217159
Mapk13	0.0203596	0.00434154	0.0116623	-0.00732704	-0.00245862	-0.0013404
Slfn9	0.0202992	-0.00379459	-0.00682454	0.00936219	0.00990392	0.00117796
Anxa8	0.0202884	0.0255105	0.00181362	0.00772659	-0.00505678	-0.000178583
C330013F16Rik	0.0201859	0.00443567	-0.00232019	0.00334379	-0.00601049	-0.000249619
Phlda2	0.0201797	-0.0266902	-0.00582376	0.02625	-0.000452682	5.48715e-06
Naa11	0.0201703	0.00296859	-0.0168738	0.00124133	-0.0035251	0.000496882
AU022751	0.0200933	0.00367674	-0.00325916	-0.00245323	-0.00482761	-4.13457e-05
Zscan4e	0.0200369	-0.00125	-0.0221391	-0.0380078	0.0029146	-0.000169342
Gm5039	0.0200287	-0.0013998	-0.0381545	-0.0308514	0.00540768	0.000321759
Pcsk6	0.01996	0.0017122	0.0136781	-0.0123141	-0.00313986	-0.000174103
Cox7b2	0.0199318	0.00612743	-0.00559827	0.0305498	-0.00967382	0.000288941
4930591A17Rik	0.0199307	0.004119	-0.0155889	0.0160175	-0.0048813	0.00065655
Klf4	0.0198782	0.0049566	-0.0187762	-0.000231701	-0.00963532	-0.000855732
Baiap2l1	0.0198035	0.02472	0.10971	0.0431606	-0.0441126	0.00159232
Tfap2c	0.0197024	0.00399497	0.00890605	-0.0103689	0.00984663	0.00017169
Alpl	0.0196468	-0.0189734	0.0147891	0.000646524	0.00914942	-0.00211896
Myst4	0.0196439	0.0026929	-0.000197037	-0.0042381	-0.00517416	-0.000664959
Arhgap30	0.0196413	0.00370329	0.00336826	0.0113337	-0.00862141	-0.000501322
Gatsl3	0.0196135	-0.00302426	0.00999409	-0.00232655	0.00250338	0.000446206
Rab25	0.0195888	0.0015085	0.0220899	-0.00433767	-0.00666031	0.000886322
Slc1a5	0.0195189	0.0044723	0.0231067	0.00099102	-0.000632594	-0.000638612
Trib3	0.0193875	0.0166389	0.0128226	0.0032039	0.0219122	-0.000657876
Spnb4	0.0193861	0.00167342	-0.00529724	0.0148263	-0.00463364	0.000282011
Nlrp9b	0.0193046	-0.000235036	0.00374839	-0.0273435	0.00141186	0.000119128
Neurod1	0.0192724	-0.000169658	-0.00977217	0.00346166	-0.0020072	-0.000621141
Gpx2	0.0192649	-0.00427673	-0.0370279	0.00396333	-0.0332526	-7.91702e-06
Slc25a12	0.0191295	0.00388817	-0.00923215	-0.00490917	0.00344552	0.00130168
Grhl3	0.0191021	0.00701636	-0.00679673	0.0041925	0.00281457	0.000502633
Pim1	0.0190764	-0.00748125	0.0120614	-0.00752153	-0.0150436	-0.00110736
Zcwpw1	0.0190656	-0.011148	-0.00835624	0.0145778	-0.00416162	-0.000324034
2610037D02Rik	0.0190468	0.0061746	0.0654631	0.0284214	-0.016161	0.000963214
Lrrc2	0.0190254	0.00818587	-0.0101926	0.0101035	0.002462	5.88716e-05
Got1l1	0.0189663	-0.00930365	0.0115392	-0.00306423	-0.0179569	-0.000581203
Eng	0.0189486	-0.00625659	-0.00053652	0.00410855	-0.00720683	-0.000619738
Nefh	0.0189258	0.00361082	-0.00866889	0.00299643	-0.00341986	-0.000489669
2610528J11Rik	0.0189108	0.0119593	0.0241826	0.0110724	-0.0173764	-0.00104801
Zbtb8a	0.0188454	0.00409101	0.0137875	0.0090447	-0.00749713	-9.40629e-05
Calml4	0.0187431	0.00872053	-0.0317173	0.0105748	0.00119122	0.000866522
Grtp1	0.0187062	-0.00431623	0.0063427	0.00909218	9.76704e-05	-0.00149812
Pml	0.0187006	0.00613067	0.00685529	0.00382374	0.00133326	0.000131433
Pmm1	0.0185892	-0.0231113	0.0234508	0.0158432	0.00369553	0.00100378
Gm13157	0.0185536	0.0013282	0.00883643	0.00716596	-0.000776152	0.000482694
Prss42	0.0185373	0.00496901	0.00444107	0.0188724	-0.010372	2.24879e-05
Cd97	0.0185126	0.0134451	-0.00763322	0.00488289	0.0107687	0.00146739
Gtsf1	0.0184864	0.000970606	-0.03498	-0.00876148	0.000381212	0.000858821
Gm9781	0.0184271	-0.00245096	0.0100488	-0.00880474	-0.0150906	0.000321997
Plekhb1	0.0183077	0.00750025	0.0260523	0.0115678	-0.0149456	-0.00024397
Bnipl	0.0182861	0.00157737	0.00618087	0.00145888	-0.00746089	0.000520239
Hormad2	0.0182748	0.000187734	-0.0178534	0.00656532	-0.00347943	-0.000241504
Anxa11	0.018257	-0.00218319	0.0115982	-0.00513938	-0.00208166	-0.000839979
Nlrp4c	0.0182302	0.00179875	-0.0183635	-0.00375928	-0.00170557	0.000421969
Arid5b	0.018193	0.00460285	-0.00679843	-0.0095502	-0.0146076	3.42421e-05
Gm5643	0.0181668	0.0210148	0.0555307	0.0534292	-0.0142382	-0.000767266
D630023F18Rik	0.0181466	0.00264793	-0.00972791	-0.00119362	-0.00233063	0.000157668
Rnf125	0.0180694	0.00748129	0.00691262	0.0108138	-0.0117567	0.000774057
Gcnt2	0.0180324	0.00612734	-0.0056812	0.00444651	-0.00410916	-0.000416566
Gm19705	0.0180009	-0.000617176	-0.00355907	-0.0075838	0.000662616	7.2893e-05
Notum	0.0179856	0.000437542	-0.0172747	-0.018289	0.00423422	-0.000342733
A830080D01Rik	0.0179852	0.0028759	-8.97299e-05	-0.00428754	-0.00809883	0.000570028
D7Ertd143e	0.0179616	-0.0199827	-0.00217507	-0.00943755	0.00873748	0.000748828
Accsl	0.0179341	0.00252042	-0.0146946	-0.00422293	-0.00235463	0.000107561
Actr3b	0.0178953	-0.00148357	0.00584789	0.00593644	0.00460068	0.00135633
Zscan4a	0.0178703	-0.000774473	-0.0165324	-0.0276284	0.00134663	-2.01105e-05
Crisp1	0.0178552	0.00612903	0.0331206	0.0241695	-0.0141805	0.000143326
Cdh1	0.0178178	0.0314944	0.00907055	-0.0183594	-0.0252593	-0.00138218
Mia1	0.0178085	-0.00198898	-0.00601103	-0.00745268	-0.000539657	0.000450956
Gm8300	0.0177871	-0.000547805	-0.033789	-0.030324	0.00371163	4.93626e-05
Itgb7	0.0177496	0.00390594	-0.0107583	-0.00311232	0.00211726	-0.000132299
Trp53inp1	0.0177436	-0.0068141	-0.000531298	0.00611642	-0.0136914	-0.00230904
Rpl3	0.0176558	-0.00554886	-0.0893395	-0.0421012	0.0155883	0.00155771
Sult6b1	0.0176012	0.00313754	-0.00855795	0.00556893	-0.00486606	-1.32949e-06
Lgals9	0.0175654	0.0211223	-0.00773663	0.0151799	-0.006064	0.00137761
Slc39a14	0.0175423	0.0251001	0.00323604	-0.0116296	-0.00661181	-5.04109e-05
Ash2l	0.0175197	0.00486544	0.00255954	-0.000892872	-0.00896348	0.00244214
Spn	0.017411	0.000231021	0.00134601	-0.00130519	-0.00391845	-0.000569446
Liph	0.017411	0.0122361	-0.0190643	0.00611498	-0.0305126	-0.00122855
Gm12794	0.0173991	-0.000413338	-0.0156479	-0.0238901	0.000785664	7.60996e-05
Tmem8	0.0173646	-0.00714186	0.00880539	-0.00925907	0.0232284	0.00111763
Ppfia4	0.0173369	0.012531	-0.00180746	0.00185045	-0.0175451	-0.000552855
Kcnk5	0.0173002	0.00439447	-0.0106205	-0.00216125	-0.0213718	-0.000130577
1700019N12Rik	0.0172984	-0.00482538	0.0100177	-0.00106165	-0.00595866	-0.000786976
Elf3	0.0172862	-0.0010529	0.00588625	0.00350713	-0.0200109	0.00112961
Tbx3	0.0171948	0.00883865	-0.0130842	0.000610059	0.00488319	0.000653002
Ltbp4	0.017181	-0.00243513	-0.00715566	0.00369566	-0.00864905	-0.00122252
Stoml1	0.0171404	-0.00466471	0.000963589	0.00366076	-0.00623203	-0.000759209
Adap1	0.0171392	0.000167969	-0.0142297	-0.003675	-0.00175775	0.000677544
Ldhc	0.0170489	0.00285727	-0.00613553	0.00918659	-0.0054453	-0.000410372
Gjb5	0.017023	0.000567373	-0.00712837	0.00514146	-0.00244148	-0.000925961
Cox6b2	0.0170125	-0.00682314	0.00393595	-0.00212626	-0.0152607	-0.00111216
Ube1y1	0.0170072	0.00312129	0.0185988	0.00272586	-0.0076086	0.000468692
Slc4a11	0.0169829	0.00249143	-0.0050312	-0.000497121	-0.00147172	-1.61988e-05
Slc4a5	0.0169643	0.000158217	0.0107653	0.0163999	0.00504899	0.000346418
Gpr160	0.0168938	0.000962204	0.000464967	0.00626502	0.000545899	-0.000589247
D630045M09Rik	0.0168851	0.00626661	0.00482852	-0.00239287	-0.00854667	-0.000771533
D14Abb1e	0.0168733	0.0037213	-0.00219117	0.010094	0.00444746	-0.00201471
Ildr1	0.0168513	0.00715958	-0.00685586	-0.0055237	-0.00248316	-0.000453324
Tpm3	0.0168472	0.00400687	0.0131813	-0.0122413	-0.00356152	0.00219087
Bnc2	0.0168374	0.00548768	-0.00456608	-0.00821624	-0.00724097	-0.00032776
Aass	0.0168039	-0.00402658	0.00357259	0.0151914	-0.00857302	-0.00100566
Sesn2	0.016799	0.00334678	0.0113255	-0.00457247	0.00112436	0.00169232
C330024D21Rik	0.0167858	-0.0272108	-0.00326032	0.00330516	0.000426883	0.00120625
Fam63a	0.016777	0.00263656	-0.000344827	0.00260565	-0.00212496	5.75248e-05
Fsd1l	0.0166618	-0.0089526	0.000282853	0.00599305	-0.0213365	0.00128034
Tm7sf3	0.0166387	-0.00450299	0.00212468	0.0084545	-0.0110961	-0.00157217
Alg13	0.0166191	-0.00533685	0.00369554	-0.00431169	0.00419612	-7.71234e-05
Akap12	0.0166153	-0.0148959	0.0102489	0.00257193	-0.00696716	0.00236135
Gnpda1	0.0165805	0.000735326	0.0108243	0.00452066	-0.00663755	0.00341085
Rfx2	0.0165707	0.00783931	-0.00554803	0.00132527	-0.0146014	-0.000651498
Rasgrp2	0.0165179	-0.0117176	0.00441703	0.00262798	-0.0034887	0.0014938
Oas1g	0.0165145	0.0100088	0.00421374	-0.00605166	0.00839457	-0.000165871
Abcc4	0.0164895	0.0169332	0.00690062	-0.00438897	-0.0159945	0.00132234
Tcf15	0.0164598	0.00376158	-0.0203637	0.0013006	0.0194167	0.000419629
Cd80	0.0164569	0.00946552	-0.0108937	0.00446686	-0.00484538	8.77137e-05
Mpv17l	0.0164527	0.000833671	0.00293754	0.0127805	0.00327237	0.000236967
Gsta4	0.0163961	-0.0187006	0.00848603	0.00850635	-0.000452184	1.42915e-05
Tet1	0.0163949	-0.00534837	-0.00988784	0.0121176	0.0107848	-0.00223679
Zfp57	0.0163798	0.0109338	-0.0141484	-0.00684278	-0.00251922	0.000656597
Six4	0.016355	2.18661e-05	0.00480475	0.0134452	-0.00582785	-0.000490993
Twf2	0.016352	0.00698066	-0.000889843	0.00891443	-0.00640302	0.00284703
Clgn	0.0163205	0.00179986	-0.0151038	-0.0183665	-0.00278031	0.000322717
Gm16880	0.0163106	-0.000679102	0.0181103	-0.00739959	-0.00659903	-7.79448e-05
Eda2r	0.0163041	-0.0089262	-0.00173304	-0.00123222	-0.00156281	-0.00104224
Syngr1	0.0162598	-0.0125336	0.00477299	0.00533997	-0.00362257	0.00125868
2610019F03Rik	0.0162398	-0.000690526	0.0141667	-0.00268979	0.00356662	0.00017532
Mtap7	0.0162372	0.00528833	-0.00307689	-0.00643214	-0.0199545	-0.000881123
Neil2	0.0161891	0.00335696	0.00175944	0.00242531	-0.00294673	0.000369213
Galnt6	0.0161879	0.0152583	0.0425715	0.0249482	0.0143146	-0.000253946
Tubb3	0.0161508	-0.0109371	0.000714569	-0.0105614	-0.0110366	-0.00164776
Dgka	0.0161435	0.00356419	-0.00429742	-0.000550631	0.00219616	0.00122744
4930502E18Rik	0.0161427	0.000412112	-0.0263743	-0.0143831	0.000427329	0.00029528
Ncoa4	0.0161196	0.00640988	0.000977287	-0.00445246	0.00308821	0.000194411
Ckmt1	0.0161194	0.000917584	-0.0051954	-0.00350039	-0.0010611	-9.53448e-05
Dlc1	0.0161135	-0.000791075	-0.00566845	0.00804017	-0.0164026	-0.00144064
Ydjc	0.0160625	0.00399845	-0.00376076	0.00406421	0.00672765	0.000727889
Etv4	0.0160432	0.0227754	-0.00455569	-0.0105578	0.0169505	0.000342391
Epb4.9	0.0160417	0.00765878	0.00303527	-0.0281668	0.00715543	0.000908099
Tet2	0.0160254	0.00396978	-0.00840247	0.00228573	-0.0105934	0.00123308
Msh6	0.0160063	-0.00161301	-0.00153798	0.00454953	-0.00384328	0.00226173
Zfp750	0.0159962	0.00197226	-0.00527325	-0.00298475	-0.00257997	0.00013533
Klf9	0.0159788	0.00175123	-0.00743776	0.0124334	-0.0120004	-0.00135321
Ankrd45	0.015938	0.00574202	0.0201672	0.00877282	-0.00467296	-0.000794085
Zscan4f	0.0159371	-0.00106958	-0.0163508	-0.0278665	0.00190524	0.000238621
Slc37a1	0.0158991	0.00414969	-0.00271481	0.00258855	-0.00907058	0.000471983
Impa2	0.015894	-0.00515156	-0.00257883	0.00888135	-0.00149021	0.000673837
1700013H16Rik	0.0158774	-0.000835709	-0.0452841	-0.023108	0.0173397	1.85783e-05
Ccdc36	0.0157936	0.00170642	0.000433784	0.00465614	-0.00613066	-0.000365805
Pdk1	0.0157517	-0.0192711	0.00431263	0.015136	0.00786675	-0.000804156
Prdm14	0.0157291	0.000391177	-0.00374859	-0.0130164	-0.000405673	0.000283573
Aire	0.015711	0.00348413	-0.0124244	0.02285	-0.00408637	0.000105673
Gm10416	0.0156796	-0.00480134	0.00515261	-0.0127983	-0.0102714	-0.000252401
Spp1	0.0156485	0.0522122	-0.0096576	0.0141873	0.0535321	-0.00262305
Cabp1	0.0156469	0.000575678	4.75334e-05	-0.00240468	-0.00259506	0.000105358
Clca4	0.015603	0.00303317	-0.00975141	0.00666624	-0.0040934	9.03811e-05
Otud6a	0.015598	0.003777	-0.0113332	0.00873821	-0.00397267	-0.000472923
Ncoa3	0.0155899	-0.0015267	-0.00345456	-0.000473975	-0.0108619	-0.000970468
8430410A17Rik	0.0155558	0.000409352	-0.0156927	-0.0137758	0.00233766	0.0011283
Mov10l1	0.0155371	0.00183746	-0.0153664	-0.000597587	-0.0025651	5.12733e-05
Tmem54	0.0154685	0.00110592	0.0471292	-0.00152465	0.000818191	0.000493458
Cpn1	0.0154184	0.00612525	0.000148153	0.00241349	-0.0161121	0.000109003
Bspry	0.0154005	0.0194631	0.0132735	-0.00677714	-0.00355377	0.000158428
Rhd	0.0153934	-0.00308906	0.0104724	0.000639646	-0.000244224	-0.000332909
Aplp1	0.0153807	0.00185461	-0.00660469	0.0112931	6.40369e-05	-0.000766515
Gca	0.0153688	-0.00425592	-0.00754907	-0.00226392	0.00581478	0.000393475
Kat2b	0.0153587	-0.0115905	0.00329823	0.0113554	-0.00659466	-0.000294597
Tex15	0.0153405	-0.007831	0.014728	-0.00868678	0.000149156	0.000420098
Gm3604	0.0153335	-0.0153771	0.00392339	0.0179737	0.00744631	-4.34954e-05
Rarg	0.015322	-0.00187152	-0.00921978	0.00737225	0.000819931	-0.00189998
Trim63	0.0153159	-0.00249362	-0.00114287	0.0114839	-0.0178018	-0.000236145
Itpka	0.0152741	1.4163e-05	-0.010092	-0.00682908	-0.000199847	-0.000219354
Crlf2	0.0152702	-0.00133323	0.00929489	0.00420408	0.00350245	-0.000878135
Fut9	0.0152507	-0.00394058	0.00311845	0.00921964	0.00450834	-0.000566953
Magea4	0.0152222	0.00248954	-0.0193348	0.000880691	-0.00215993	4.7368e-06
Dub1a	0.0151617	-0.00223299	-0.0285648	-0.0326256	0.00605128	8.29778e-05
Esrp1	0.0151228	0.0353122	0.0142417	-0.0182292	-0.022722	-0.000640241
C77370	0.0151137	0.00196696	-0.0106252	0.000950755	-0.000140401	9.59335e-05
Lpar5	0.015045	0.00356372	0.00084156	0.00300392	-0.00165636	-0.000137526
Cldn7	0.0150341	0.014628	0.027916	-0.00602031	-0.0375807	0.00116649
Atp1b1	0.0149833	-0.000383728	-0.00652025	0.00786528	-0.00337021	-0.000586924
Gls2	0.0149773	0.0049346	-0.00889602	-0.00555097	-0.000984745	0.000655753
Sycp1	0.0149476	0.00650689	-0.00927936	0.000870835	-0.00523137	0.000750884
Rmrp	0.0148998	0.00432908	0.0228712	0.106187	-0.0298234	4.14244e-05
Tgtp2	0.0148868	0.0184813	-0.0055599	0.00777944	0.0271831	9.84525e-05
Hexb	0.0148306	-0.0111801	0.00592576	-0.000713766	-0.00851406	-0.000529504
B3gnt2	0.0147721	0.00342387	-0.00313866	-0.00235941	-0.0014296	5.50435e-05
Eif4ebp1	0.0147621	-0.00491277	0.0116893	-0.000648507	0.00866213	-0.00113615
Dnajc6	0.0147517	-0.0037058	-0.00982201	-0.00259831	0.00387456	-6.55908e-06
Frrs1	0.0146965	0.00611211	0.00166715	0.00168175	-0.000116139	0.00121763
Nlrp14	0.0146884	0.00253279	-0.00739367	0.0043251	-0.00464089	-0.000235512
Nphs1as	0.014671	0.00191268	-0.00427544	-0.00301105	0.0081731	-0.000497834
Btbd19	0.0146	0.00737485	-0.00612602	-0.00558872	0.00461398	-0.000333265
Gipc2	0.0145795	0.00131774	0.00296767	0.0041716	-0.0100449	0.000543405
Tfeb	0.0145779	0.00108507	-0.00323304	0.0158035	0.0124998	-0.000145914
Slc29a1	0.0145572	0.00952803	-0.00395695	-0.00600319	0.00523556	-1.98112e-05
Srxn1	0.0145569	-0.00315632	0.00461397	0.00679379	-0.00231468	-0.000533142
Eps8	0.014542	0.000730344	0.00965342	0.000465978	0.00868339	0.00138934
Ptk2b	0.0145301	0.00472582	-0.0132329	0.00354085	-0.0036294	6.89409e-06
Slc23a1	0.0145235	0.00475532	0.0380931	0.0277622	-0.0116859	-0.000782856
B3gnt7	0.0145138	-0.00117983	0.0183825	-0.00641784	0.00271777	-0.00288634
Zfp809	0.0144983	-0.00036847	0.00371124	0.000761746	-0.00452532	0.00060619
2900011O08Rik	0.014449	-0.000885779	0.0411291	0.00310457	-0.00908556	0.000131969
Zglp1	0.014425	0.00338659	0.0104239	0.00366574	-0.00934346	0.0003155
Klhl13	0.0144097	-0.00547715	-0.011372	0.00915943	-0.00973606	0.00157167
AI662270	0.0143687	0.00377243	-0.0255755	0.0159881	0.000147737	-0.000397316
Chrna9	0.0142914	0.00217133	-0.00571074	-0.000401756	-0.00154112	0.000345531
Rad9b	0.0142707	-0.00284021	0.00709241	0.0040755	-0.00461802	0.00078627
Hspbap1	0.0142687	-0.000628767	0.000415494	0.00192077	0.00750572	-0.00110356
Slc4a3	0.0142248	0.00513387	0.0280718	0.00564582	-0.00638995	0.0014956
Dlgap3	0.0141899	-0.0192876	0.00306038	-0.00965521	-0.0322747	-0.000533202
Wbp2nl	0.0141633	0.00160059	0.00696493	0.00746063	-0.00683564	-0.000243932
Zfp365	0.0141272	0.0367814	0.00910574	-0.00578664	-0.0146611	-0.000356027
Pdhb	0.0141007	-0.000616153	0.0113861	0.0072895	0.00832019	0.00118702
Oasl1	0.0140895	0.00801922	-0.00235468	0.00295833	0.00333172	-8.74965e-05
Mt3	0.0140676	-0.00439162	0.0197542	0.00197664	0.00459662	-0.000238874
Ubash3a	0.0140518	0.0019965	-0.0178404	0.00756095	-0.00425643	0.000126608
Fam169a	0.0140322	-0.00400814	0.00662813	0.00816484	0.00266475	-0.00322584
Cbx7	0.0140236	-0.00993821	0.00153228	0.00232426	-0.00180994	-0.00134654
Pla1a	0.014009	0.00235233	-0.000566151	0.00252511	-0.00526531	0.000209135
Mllt6	0.0139968	0.000466896	0.000294437	-0.00876577	0.00305442	0.000682567
Nit2	0.0139834	-0.00835338	0.0091466	0.0025974	-0.00273267	-0.00104341
Xlr5c	0.0139782	0.00245997	-0.013634	0.00598552	-0.00316167	0.000116739
Akap1	0.0139257	0.00084976	-0.00219238	-0.00382102	0.00193322	0.00131876
Htatip2	0.0139208	-1.39948e-05	0.00342229	0.00820486	-0.00339725	0.00113784
Tfpi	0.0138301	0.0246808	-0.00602215	0.00333522	-0.0167379	-0.00197748
Tnk1	0.0138241	-0.00495147	0.0079062	-0.00624088	-0.0115881	0.000548523
Efhc2	0.0138213	-0.00173262	-0.0364494	-9.25379e-05	-0.00359683	-1.94362e-05
Usp28	0.0137817	-0.00630279	-0.013977	0.00629805	-0.00885097	-5.40704e-05
Abcb1a	0.0137631	0.00589232	-0.0179437	0.00254744	-0.00139969	-0.0005879
Gm6792	0.013761	-0.000912945	0.0242329	-0.00268637	0.00345334	-2.14132e-05
Ppp1r14a	0.0136986	-0.00559526	-0.00382609	0.00145569	0.00622671	0.000427389
Bcat2	0.0136634	0.00353853	-0.00593767	-0.0131071	-0.00641103	0.000628174
Oas1a	0.0136524	0.0136746	0.0157913	-0.00751653	0.0146573	0.00154197
Plk2	0.0136418	0.000101537	0.00901651	0.00199124	0.000428169	-0.00121389
Pipox	0.0136342	-0.0179229	-0.00612057	0.00225772	-0.020309	-0.000237296
3110002H16Rik	0.0136182	0.00670618	0.0396673	0.0145461	-0.0104207	0.000780603
Smagp	0.013616	-0.00981153	-0.0047522	0.00276299	0.0131684	0.00158295
4933427D06Rik	0.0135862	-0.000146735	-0.0314959	-0.00704402	0.00359196	-5.38141e-05
Zfp428	0.0135528	0.00332369	-0.000471276	0.000545647	0.0184209	-0.00222342
Pcdhga1	0.0135446	0.00118368	-0.00856645	-0.00402894	-0.00138812	0.000178142
Sema4b	0.0135434	0.000478508	0.00567187	0.00222628	-0.0100098	-0.00104581
Rhox1	0.0135419	0.00258489	-0.0160421	6.54045e-05	-0.00209407	-0.000191726
Dcaf4	0.0135319	-0.0118504	0.00265873	0.00932446	-0.00165326	0.0013739
Plxdc1	0.0135268	0.00385016	-0.00345163	0.00632777	-0.00346609	-4.50158e-05
Klf8	0.0135238	-0.00159365	-0.00859591	-0.0023091	0.00159896	0.000505853
Syce2	0.0134964	-0.0145278	-0.000893267	0.00462553	0.000828846	0.00121347
Zfp493	0.0134695	-0.00451591	0.00384578	0.00497536	0.00178004	9.06575e-06
Cltb	0.0134519	0.0067894	-0.0114797	-0.00415685	-0.0046829	0.00123821
Helb	0.0134468	-0.00956558	-0.00221739	0.0107618	0.00573143	-0.000930429
Kank3	0.0134309	-0.00468219	-0.0154502	0.0130716	-0.000964791	-0.000652286
Slc47a2	0.0133875	0.00223073	-0.00740863	0.00754406	-0.00462012	-0.000133703
Ddx58	0.013368	0.00502244	0.0135697	-0.00150582	0.000950617	-0.00170485
Grhl1	0.0133348	0.00446829	0.00659614	-0.000304978	-0.00416409	-0.00026243
Rlim	0.0133168	-0.00139596	0.0040743	0.0083224	-0.0157286	0.00339029
Ybx2	0.0132765	0.00103982	0.0171507	0.00190217	-0.0100925	2.36385e-05
Arap2	0.0132726	0.0019033	0.00398408	-0.00083566	-0.000573376	0.000875685
Gm13119	0.0132711	-0.000506993	-5.36399e-05	-0.0212318	-0.000418879	-0.000203385
1500009L16Rik	0.0132643	0.00620503	-0.00796617	-0.00341259	0.000821759	0.000628262
Ina	0.0132588	-0.00907404	0.00575704	0.00158595	0.0134341	0.00117302
Pik3cd	0.013254	-0.00830164	0.0248681	0.0124207	-0.00914741	-0.000708023
Ulk1	0.0132371	0.00482556	-0.003542	-0.00401585	-0.0117745	0.000189983
Xlr3b	0.0132243	0.000525331	-0.0160725	-0.00691807	0.00218157	-0.000531248
Patl2	0.0132116	-0.00230359	-0.000929859	-0.00334135	-0.012381	0.00015171
Pisd-ps2	0.0132059	-0.00976364	-0.00757598	-0.00199764	0.00312594	0.000285758
Nlrc4	0.0131946	1.66213e-06	0.00348796	-0.0141674	-0.000316705	0.000453764
Acot10	0.0131747	-0.000104768	-0.0037919	-0.00450449	0.00848948	0.00123912
Pde8a	0.0131722	0.00253198	-0.0173431	0.00666887	-0.00177032	-1.75924e-05
Sytl3	0.0131722	0.00485746	0.0344902	0.0206388	-0.0128334	-0.000779504
Dcaf12l1	0.0131615	-0.00464497	0.000835246	-0.01344	-0.00296933	0.000243792
S1pr2	0.0131274	0.0211792	-0.00839209	0.0017133	-0.00787498	0.00129308
Tgds	0.0131145	0.0124196	0.0126777	-0.0022334	-0.0053584	-0.000831766
Gm2016	0.0130891	-0.00102769	-0.0291271	-0.0169369	0.0013564	0.000671199
Hat1	0.0130716	-0.00194947	-0.00274496	0.000657174	0.00515797	0.00108997
Zfp958	0.0130457	-0.00690241	-0.0029381	0.00357854	-0.00231392	6.53097e-05
Uchl1	0.0130355	-0.0106438	0.00190131	-0.000227709	-0.0113854	0.00282425
Ranbp17	0.0130169	0.00224149	-0.00409878	-0.00947282	-0.00675167	-0.000846147
Uap1l1	0.0130075	-0.00476117	0.0143348	-0.00622055	-0.00348911	0.00178652
Pltp	0.0130058	-0.00460759	-0.00763662	-0.00339922	-0.015505	0.000222505
Ei24	0.0129973	-0.000589969	-0.00107707	0.00166699	-0.00254683	0.000137458
Mep1b	0.012991	0.000232465	0.00134922	-0.0255387	0.000416046	0.000282262
Abcb1b	0.0129764	0.00578039	-0.0255461	-0.00609425	0.00915314	-0.000554135
Lars2	0.0129577	0.013671	0.0147131	0.0731154	-0.0264322	-0.00237055
Phlda3	0.0129496	0.000356016	0.00760615	-0.00269586	0.00541706	0.000239833
Uchl3	0.0129491	0.0140537	-0.00659759	-0.00827547	0.00208373	0.0014697
Osm	0.0129371	0.00227625	0.0189532	9.11135e-05	-0.00663867	-7.28849e-05
Oas1c	0.0129309	0.00442856	0.00474894	-0.00219908	0.00168324	-0.00079837
Cbs	0.0129251	0.00549153	0.0143579	-0.00526198	-0.00229729	-0.000332158
9430069I07Rik	0.0129167	0.000868497	-0.0190345	0.00601113	-0.000528277	-9.78499e-05
Lrmp	0.0129083	-0.00933541	0.00760884	0.00297228	-0.00707212	0.000357587
Cd68	0.0128999	0.00180484	-0.00282214	0.0142886	-0.0205322	0.000424813
Etl4	0.0128929	0.00554096	0.0133431	0.00427853	-0.0281051	0.00160659
Hpdl	0.0128904	0.00194734	-0.00263457	0.0112713	0.0144815	0.000153471
Zfy1	0.0128898	0.00284418	0.00386756	0.00629108	-0.00518698	0.000298186
Mgmt	0.0128847	-0.010704	0.00197684	0.00915977	-0.00122772	-0.000223095
Gm14322	0.0128622	0.000332309	0.00152036	0.000987702	-0.00114022	-0.000347455
Tlr2	0.0128595	0.0108884	0.0196287	0.00284061	-0.00704768	-0.000422047
Rpph1	0.0128498	0.00474971	-0.00620999	0.0653032	-0.0140564	-0.000452847
Zscan4b	0.0128489	-0.00134001	-0.0276166	-0.0251892	0.00376751	7.80059e-05
4930486L24Rik	0.0128459	0.00326453	-0.00501382	0.0111879	-0.00358576	0.000495704
Ldoc1	0.0128251	0.00164164	0.0220463	-0.00892089	-0.00611999	9.35356e-05
LOC547349	0.012808	-0.00101323	0.0362229	-0.0291307	-0.00359731	0.00047257
Glt1d1	0.0127914	0.00709303	0.00570494	-0.00107932	0.0107616	-0.000524555
Gm13109	0.0127853	0.000693057	0.0116203	-0.0111145	-0.00332101	-0.000260326
Gm14393	0.0127711	9.26789e-06	-0.00384034	-0.00554767	-0.010339	-0.000267668
Mcl1	0.0127691	0.00428141	-0.00282701	0.00606235	-0.00712282	0.00342153
Ptp4a3	0.012764	-0.010365	-0.00486986	0.00300795	-0.0198328	0.000373825
Tfrc	0.0127589	0.00235933	-0.00677754	0.0111231	-0.00321444	-0.00132539
Rhox6	0.0127374	0.00181725	0.00268507	0.00154376	-0.0033495	-0.000426991
Ints6	0.0127056	0.0193379	0.00726665	-0.00804839	-0.00699368	0.00104248
Dock9	0.0127014	0.00362549	0.00617089	-0.00296218	-0.00746703	0.000675091
Slc25a19	0.0126852	-0.00363731	0.00330024	0.00128921	-0.00509287	-0.00158861
Fam131c	0.0126816	0.00259011	0.0172017	0.0201359	-0.00151827	0.000316955
1700029I01Rik	0.0126785	-0.00483352	-0.0291927	-0.00259716	0.00967548	0.00102045
Hmox1	0.0126364	0.00576222	0.00536466	0.0178761	0.00456741	-0.00106984
Dub1	0.0126349	-0.00358707	-0.0215942	-0.0297046	0.00278404	4.99735e-05
Gm2022	0.0126075	-0.00157265	-0.029287	-0.0189868	0.00193072	-0.000482805
Acot9	0.0125932	-0.00307026	-0.00493601	-0.00875471	0.0070772	0.000614142
Mal2	0.0125872	0.00589522	0.0277615	-0.00757616	-0.00499518	9.77725e-05
Napepld	0.0125652	-0.0036163	0.0258893	0.0170869	0.00198905	0.000346371
Pcolce2	0.0125612	0.00710835	-0.00823666	-0.00646896	0.00822272	-0.000225478
Tmem30b	0.0125435	0.00549191	0.0114001	0.00479756	-0.00630716	0.000603916
Cenpt	0.012523	0.00204003	-0.00237698	-0.00622706	0.00187404	0.00161906
Sema4d	0.0125117	-0.00512569	0.00341321	0.00387853	-0.00490701	-0.00164142
Plcg2	0.0124967	-0.0242256	0.0138375	0.00861198	-0.017937	0.00144178
Pramel1	0.0124498	0.00113421	-0.0112922	-0.00700139	0.000179499	-0.000247647
Cpne9	0.0124474	0.00080232	-0.00107043	0.00311271	-0.00433774	0.000296379
Obfc2a	0.0124076	-0.011099	-0.011635	0.01277	-0.00122479	-0.00148472
Gm514	0.0124037	0.00281011	0.00505005	0.0105544	-0.00817973	0.000124644
C77080	0.0123905	0.000289449	-0.00309919	0.003116	-0.003419	-0.000870431
St6galnac2	0.012381	0.00763228	0.00605975	-0.00167822	-0.00380943	0.000326165
Zscan5b	0.0123768	0.00270375	0.00597756	0.00806034	-0.00548942	0.000215043
Aifm2	0.0123757	0.000540999	-0.00493245	0.00434251	0.0124107	0.000257909
Apoa2	0.0123579	-0.00199008	-0.0565345	-0.0272711	0.0078504	0.000375176
Gtf2h1	0.0123545	0.00439369	0.00521721	0.00318437	-0.00254334	0.00116159
Raet1e	0.0123409	0.00458005	-0.00871618	-0.00646608	-0.0145506	0.000850807
Wdr31	0.0123197	-0.00893974	-0.00123324	0.00429496	9.96129e-05	-0.000827554
Urb2	0.0123154	0.0014881	0.00959979	-0.00850389	-0.00106581	0.00172098
Rhox9	0.0123139	0.00173016	0.00667666	0.00087488	-0.00361862	-0.000511633
Ccdc64	0.012276	-0.00407738	0.00761508	0.00729277	-0.00254875	-0.00121996
Gclm	0.0122716	-0.00556287	0.0130214	0.00817924	-0.00891032	0.00268983
Gm6907	0.0122647	0.00595725	-0.0172276	-0.00685122	0.000285327	0.000354116
Nfatc2ip	0.0122572	0.000852262	0.00798785	-0.00320225	-0.00662781	-0.000548745
Setx	0.0122433	0.00163877	0.00308811	0.00353278	0.000928832	-0.00122646
Pop1	0.0122398	0.009057	-0.0167261	-0.0188298	0.013158	2.46269e-05
Tsix	0.0122276	0.00017358	-0.00658005	-0.00436991	-0.00113854	-5.25422e-05
Prr19	0.0121918	-0.000764768	0.00651801	0.0121601	-0.00123673	-4.41182e-05
Mtus2	0.0121857	0.00276528	0.0180392	0.0100766	-0.00827588	0.000323095
Kif5a	0.0121669	-0.00741523	0.0121779	-0.00246529	-0.00993213	-0.000615633
Rsph1	0.0121537	-0.00623299	0.0174649	0.0174574	-0.0228704	0.00119428
Slc25a36	0.012151	-0.00472861	-0.00670958	0.00481923	-0.00888415	-0.000486912
Rrn3	0.0121494	0.00589832	0.00553621	0.000710083	0.00336095	-0.00112664
Klf12	0.0121444	0.00850252	0.0173652	-0.00180589	-0.0162443	-0.000561544
Fdft1	0.0121065	0.014645	0.00603038	-0.00343921	-0.0047825	-0.00204334
Timm8a2	0.0120881	0.0018057	-0.0134017	0.00584211	-0.00353992	-0.000248339
Pcyt1b	0.0120771	0.00793819	-0.00438806	-0.00485945	-0.00529399	-0.000456905
Dyrk3	0.0120704	-0.00380043	-0.00171597	-0.00278097	0.00292486	-2.88597e-05
Rev1	0.012064	-0.00654518	0.00254387	-0.00564022	-0.00861451	-0.000429452
Pvt1	0.0120571	0.0101972	-0.00331062	-0.00342199	-0.000708867	0.00035344
Cdc42bpg	0.0120531	0.00810514	-0.000165997	-0.00219511	0.000267409	-0.00105643
Ech1	0.0120477	-0.0022285	-0.00189914	0.0105755	-0.00932696	0.000559791
D930048N14Rik	0.0120461	-0.00743099	-0.00717094	-0.00569696	0.00158231	0.000498262
Gtse1	0.0120426	-0.0032977	-0.00109034	0.000312099	0.00338616	-8.61229e-05
Pls1	0.0120278	0.00604739	0.00517481	0.00331082	-0.00666007	0.000594047
Gpx6	0.0120228	-0.000249542	0.00817566	-0.00489633	-0.00208659	-1.22766e-05
Pkp3	0.0120125	0.00199767	0.00138553	0.00387951	-0.00474217	-9.25725e-05
Slc16a6	0.0120124	0.000939983	0.00434187	0.00482011	-0.00566159	0.00110756
Xlr3a	0.0119873	-0.00106232	-0.0228819	-0.00404212	-0.00534376	-0.000365546
Syce3	0.0119834	0.00096657	-0.00206838	-0.00616648	-0.00215317	-5.39346e-05
D5Ertd605e	0.0119718	0.00306787	-0.00459183	0.00340719	-0.00232461	0.000170902
Snora62	0.0119591	-0.000469938	0.0161042	-0.0210018	-0.00210807	-0.000578243
Gm4984	0.0119538	0.000235601	0.0059758	-0.000718514	-0.00870123	2.93251e-05
Tpk1	0.0119487	-0.00785987	0.00433522	0.00370524	0.000133956	-0.00104293
4632434I11Rik	0.0119228	-0.0023862	0.00454986	0.00301742	0.00113253	-0.000556378
Cyp2s1	0.011916	0.00658714	-0.018305	0.00902649	0.00836929	-0.000379662
Prph	0.0118873	-0.00374888	0.0242719	0.0185151	-0.0141167	-0.000408767
Xpo4	0.0118812	0.019522	0.00805656	-0.0069512	-0.00741706	-0.00269
Eed	0.0118582	-0.000236287	-0.0020622	-6.9807e-05	0.00121096	0.00212079
Mta3	0.0118376	0.003507	0.00727919	0.00349339	-0.00236847	0.00349628
Rest	0.0118297	-0.0081142	0.00255738	0.018202	0.00498761	0.00126941
Rab27a	0.0118071	0.00149134	-0.000599964	0.000542464	0.00581028	-0.000991176
Pura	0.0117795	0.00494178	-0.0117424	-0.00071136	-0.00851334	-0.00151849
Zfp808	0.0117766	0.00156891	-0.00798561	0.00436545	0.0024644	0.0016399
3830431G21Rik	0.0117571	0.00274234	0.000550235	0.00337685	-0.00235094	-0.000212039
Lck	0.0117416	-0.00300103	0.00671542	-0.00514518	0.00662171	0.00174113
Terf1	0.0117399	-0.00401448	0.0131386	0.000149503	0.0017192	-0.00114534
Zswim1	0.0117166	0.00164464	-0.00140679	-0.00044601	0.00583206	0.000187063
AI467606	0.011704	-0.000486746	-0.00200531	0.00118949	-0.00203898	0.000163508
1600029D21Rik	0.0116976	0.0129425	-0.0254145	-0.00109916	-0.0179905	-0.000326053
Aoah	0.0116971	-0.000824654	-0.00182942	0.000708601	-0.00320182	-1.2847e-05
4933437F05Rik	0.0116968	0.00356471	-0.00402948	0.00762646	-0.00488077	0.000204705
Sgk1	0.0116878	0.0301677	-0.00337249	-0.00945492	0.0113589	-0.00323133
Snai3	0.0116761	0.00549657	0.00344999	0.00463816	-0.00267159	-0.000267974
Zc3h8	0.0116287	-0.00141324	-0.00325995	0.0082457	0.0071878	-0.00131383
Slc25a40	0.0116251	0.00460914	0.00436464	0.0117984	0.00477028	-0.000552357
Trap1	0.0115748	0.0013801	0.000364662	0.000690549	-0.00368013	-0.00313814
Cdkn1a	0.0115712	0.00721537	0.0271502	0.00480911	0.00681991	-4.29783e-05
Gm9	0.0115291	0.000547899	-0.0215584	-0.00723969	0.000581927	-8.10723e-05
Uchl4	0.0115208	0.0121786	-0.000137541	-0.00437949	-0.00218132	0.00219456
Pcdhga12	0.0115126	0.0033011	-0.0100935	0.000962958	-0.00126074	0.000112278
Wdtc1	0.0115057	0.000762413	-0.0173301	-0.00745374	-0.00521668	-9.27548e-05
Gldc	0.0114845	-0.00365016	-0.0114053	0.00696881	-0.00408985	-0.00106196
Zfp185	0.0114836	0.00160323	0.00956283	-0.00534617	-0.0156294	-0.000589238
Phf16	0.0114456	-0.00119066	0.00762748	0.00637009	-0.00766885	0.000630268
Upp1	0.0114437	-0.00468206	-0.0156205	0.0186748	0.015903	0.00246784
1190005I06Rik	0.0114372	0.00163082	0.00686222	-0.0063961	-0.0093751	3.54486e-05
Dsg2	0.0114141	0.0200928	0.0154958	-0.00918787	-0.00669479	0.000391328
Tjp3	0.0113776	-0.009518	0.00179828	0.0122433	-0.00581085	0.000641836
Arntl	0.0113764	0.00564967	0.0163807	0.00300034	0.00505511	-0.000670908
Wdr35	0.0113762	0.000909952	-0.0014013	0.00306866	-0.00391525	-0.00068477
Cdcp1	0.0113619	0.0022205	0.0117103	0.0029691	-0.00496167	-5.3007e-05
Ccng1	0.0113611	-0.00196567	0.0066972	-0.000496791	0.00942412	-0.0034811
Polr3b	0.0113486	-9.48011e-05	0.00316989	0.00125743	-0.00217021	-0.00279696
Rasa4	0.0113318	0.00189475	-0.00724142	0.0152684	0.00819667	-0.000429341
Prrg4	0.0113302	0.00277881	0.00075671	0.00686666	0.00137401	0.00118212
1110001A16Rik	0.0113208	-0.00625896	0.0006175	0.00429992	-0.00825279	0.00170555
Kcnk6	0.0113156	0.00220674	0.00793978	0.00265935	-0.00770699	-0.000381964
Sugt1	0.0113154	0.0137418	0.00149282	-0.0105963	6.9451e-05	-0.00232879
Fabp3	0.0113063	-0.00319619	-0.0078755	0.00795476	-0.0076783	0.000116624
Gna15	0.0112998	0.00894659	-0.00433794	0.00790125	-0.00446722	-0.00016062
Pdcl2	0.0112986	0.00137291	-0.00162745	-0.00170564	-0.00271111	0.00025729
Plk5	0.0112982	0.000994509	0.015593	0.000153049	-0.00410766	0.000147916
Zfp941	0.0112978	-0.00388687	0.0114178	0.00859086	-0.00859223	-0.000224368
Zfp110	0.0112809	-0.00338872	0.00328943	0.00536875	0.0034537	0.00178801
Apobec1	0.0112661	0.000333069	0.00438359	0.00913981	-0.00456881	0.00117986
Gm8615	0.0112643	-0.0014481	-0.00312324	0.00202612	-0.00431195	-0.00116639
Fgf17	0.0112543	0.00309552	0.00608193	-0.0154797	0.0192708	-0.000831809
Lace1	0.0112474	0.00492436	-0.00134442	0.00184031	0.00420642	-0.000535214
Jmjd7	0.0112357	-0.00425892	0.00168633	-0.00818889	-0.00671707	0.000184374
Mthfd1	0.0112333	0.00427735	0.00139952	-0.00199967	0.00285106	-0.00338265
F2rl1	0.011214	-0.0221346	0.00256341	0.00399678	0.0133712	0.00233724
Aldh2	0.0111977	-0.00118258	0.00509317	0.00753282	0.00392427	-0.00108878
Rbp7	0.0111942	0.00191641	-0.00112295	0.00085409	-0.00204189	-7.60289e-05
Ell3	0.0111914	-0.000723131	0.00362153	-0.0072459	-0.00796357	0.000146704
Tgm1	0.0111672	0.00270835	-0.00669973	-0.00290081	-0.00164953	-0.0002683
Cenpm	0.0111435	-0.00448347	0.00126996	0.00260214	-0.000363047	-0.00162658
Epcam	0.0111386	-0.00219404	0.00783111	0.00180623	0.00301874	0.0022573
Gm13251	0.0111361	-0.000111769	-0.0232574	-0.00443903	0.00746559	-0.0010411
BC021614	0.0110973	0.00242033	-0.0265519	-0.000682162	-9.77749e-05	-0.000298423
N4bp3	0.0110592	-0.00850071	-0.00113763	-0.00504066	-0.0159823	0.00128981
Rpl30	0.0110506	0.00334857	0.0205488	-0.0107516	0.0060717	0.000975029
Eno2	0.0110461	0.00387093	0.0120013	0.0176373	-0.0182357	0.000384075
Sorl1	0.0110455	-0.00143504	0.00150831	-0.00316995	-0.0135121	0.00039583
Zfp655	0.0110341	-0.00362227	0.00138501	0.000974777	-0.0150776	0.00120549
Jag2	0.0110272	-0.0212688	0.017279	0.0145211	0.00472956	-0.00100696
Spry4	0.0110255	0.0165512	-0.030312	-0.00229674	0.0121923	7.67726e-05
Etv5	0.0110233	-0.00302808	0.00620189	0.00150226	0.0165194	-0.00221386
Mtf2	0.0110212	-0.00435147	-0.00488258	0.00157017	-0.00365208	0.00102608
Irak3	0.0110169	0.00120465	-0.0278814	0.00161526	-0.00183142	-0.000297152
Mrps24	0.0110068	-0.00260618	-0.0110742	-0.00301619	0.00711633	-0.00348753
Cenpv	0.0110019	-0.0077412	-0.00336769	-0.000382427	-0.00990211	0.00112103
Mcf2	0.0109849	-0.00721774	-0.00392704	0.0040892	-0.0259265	-0.000613186
Nfu1	0.0109827	-0.00652157	-0.00503279	0.0050569	0.00705865	-0.00182091
Kif13b	0.0109767	0.0116292	-0.00228187	-0.00505963	-0.0083926	-0.00128073
Amt	0.0109685	-0.0064587	-0.00250498	-0.00183603	-0.000186971	8.29105e-05
Ass1	0.0109683	0.00440389	-0.000820712	0.00123536	0.00374931	0.000150299
Tktl1	0.0109612	0.00240054	-0.00217783	0.00553109	-0.00384203	0.000123966
Zfp518a	0.0109585	-0.00280319	0.00118669	0.00277019	0.00247887	9.20089e-05
Crmp1	0.0109456	-0.0326751	0.00110764	0.00636154	-0.00641095	-0.00111479
Slc35f2	0.0109342	-0.0133902	0.0230488	0.00866693	0.00249626	0.00233193
Slc19a2	0.0109258	0.00223939	-0.0003582	-0.00254536	0.00440495	0.00224509
Ccne1	0.0109195	-0.00128152	0.00678431	0.0046531	-2.59446e-05	-0.00228774
Bbc3	0.0109191	-0.0112727	0.0011993	-0.0023351	-0.00633525	0.00164789
Atp6v0a4	0.0109104	0.00534152	-0.0228768	0.00554274	-0.000489639	-0.000195811
2410022L05Rik	0.0108991	-0.0111912	0.00747345	-0.00717415	0.0014	-0.00288314
Camk1d	0.0108976	0.0163352	-0.00993808	-0.00165853	0.000858795	-0.000266254
Slc25a15	0.0108917	0.000668778	0.00380273	0.00124221	-0.000376191	-0.000522095
Fmn2	0.0108907	-0.00551694	0.00570125	0.0234632	-0.0126608	-4.26533e-05
Ddhd2	0.010882	-0.00971946	0.00426225	-0.000865676	-0.0152728	0.00178757
Kifc5b	0.0108811	-0.00433279	0.00672202	-0.000665589	-0.00553375	-0.00177559
4933403G14Rik	0.0108661	-0.00932099	-0.00605965	0.00047782	0.00644035	0.000662744
Ccno	0.010866	-0.000859045	0.0189617	-0.0118196	0.00202766	0.00040445
4933406J08Rik	0.0108599	0.00107214	-0.0202556	-0.00387876	1.02995e-05	0.000261287
Sntb2	0.0108463	0.00242328	-0.012346	-0.00347411	-0.00630452	-0.000973154
4930461G14Rik	0.0108421	-0.00286649	-0.00230724	-0.00766738	0.000219443	-0.000388884
Grb7	0.0108349	-0.0102932	0.000318584	-0.00325617	-0.00964065	-0.000520024
Ak1	0.0108256	0.00767898	-0.00297564	-0.00138173	-0.00383333	0.0012099
BC080695	0.0108193	0.000490601	0.0235145	-0.0100551	-0.00487499	3.79674e-05
Morc3	0.0108188	-0.00448011	-5.21614e-05	0.00410573	-0.00345331	-0.00280099
Pgc	0.0108064	0.000672134	-0.00408748	-0.00310898	-0.0020507	-3.48384e-05
Crb3	0.010798	0.0321855	0.0125933	-0.00930413	-0.0163456	0.00125708
Sult4a1	0.0107947	-0.0162603	0.00448927	0.00660808	0.00894425	-0.00155027
Ahdc1	0.0107915	-0.00157336	0.000334552	0.00477416	-0.00104063	-3.81436e-05
Tdrd5	0.0107648	0.00298166	0.0169597	-5.27898e-06	0.00641588	-0.000132419
Nufip1	0.0107582	0.0141397	0.00139938	-0.00780574	-0.00335623	-0.00126465
Scpep1	0.0107518	0.000929395	0.00164342	0.00477894	-0.0132031	0.00218407
Pdpn	0.0107497	0.00473328	0.0388891	0.0197012	-0.0127844	4.56718e-05
Dnajc21	0.0107414	0.00266784	0.00117313	-2.37327e-05	0.00233547	-0.00111826
Fanci	0.0107366	-0.00441061	-0.00306511	0.00422107	-0.00473727	-0.00119209
Xrcc5	0.010735	0.00493828	0.00469626	-0.000826521	0.00471736	0.00338708
Nkx1-2	0.0106969	-0.000112483	0.0625773	-0.0367173	0.0252635	-0.000659717
Zfp949	0.0106876	-0.00456679	0.00475124	0.00138706	-0.00144504	-0.000227935
Fbxo22	0.0106806	0.00348789	0.00661469	-0.00055288	0.0020457	5.22352e-06
Rn45s	0.0106764	0.0111266	0.00927171	0.0794384	-0.0250057	-0.00467716
Hnf1a	0.0106692	0.00126199	-0.000733453	0.0102229	-0.00407863	0.000302299
Mpzl2	0.010666	0.0353415	0.00654199	0.0155993	-0.00136589	0.000369876
2210016F16Rik	0.0106601	-0.0120242	0.00434507	-0.000839686	0.0104358	0.00054587
Tmem79	0.0106554	0.0067153	0.00886348	0.00446296	-0.00788844	0.000780904
Senp3	0.010654	0.00404519	-0.000741819	0.00704309	-0.00328521	-1.37713e-05
Dis3	0.0106531	0.0184569	0.00766688	-0.00886509	9.80779e-05	0.00322779
Myo1g	0.0106472	0.00146067	-0.0206921	0.00510296	-5.12035e-05	-3.09283e-05
Rbm47	0.0106412	0.0254007	0.00844716	0.00371613	-0.00117419	0.000956343
Plekhm1	0.0106231	-0.00370561	0.00795259	0.00661028	-0.00526333	-4.66366e-05
Ostf1	0.0106199	0.00226544	0.00372542	0.00826644	0.00333163	0.001076
Fam81a	0.0106188	0.00218865	-0.00594252	-0.00820254	-0.00540853	-0.000226432
Ccdc160	0.0105995	-0.00794357	-5.28062e-06	0.000558788	-0.00685286	0.000514346
N6amt2	0.0105935	0.017731	0.00831737	-0.0148971	0.00693727	0.000977878
Acsl1	0.0105908	-0.000933641	0.00781738	-0.0115693	-0.00860837	0.00116703
Bax	0.0105817	-0.00374327	0.00730818	-0.0044484	0.0016535	-0.00335357
Prdm5	0.0105767	-0.00234269	-0.00838683	-0.00250302	-0.000980801	-3.55016e-05
Chek2	0.0105729	-0.00130003	0.0042482	-0.00145502	0.00282361	0.00121002
Cdkn2a	0.0105583	0.024475	0.00844571	0.00565517	0.00298643	-0.000536926
Ddx43	0.0105577	-0.00112398	-0.00993509	-0.000207951	0.00686674	0.000418993
Zfp213	0.0105571	0.00288459	0.0122186	-0.00262416	0.00139083	0.000535889
Cd37	0.0105565	-0.00228469	0.00331969	-0.00307424	0.00112739	-0.000405348
Zbtb38	0.0105477	0.0023799	0.00611484	0.000927725	-0.00186066	0.00142489
Necab2	0.0105416	-0.00105813	0.0140923	-0.00131704	-0.00748718	-0.000711193
Depdc7	0.0104926	-0.00539882	-0.00718195	0.00304278	0.00388876	0.00160551
Ecsit	0.0104907	-0.00243082	0.00348512	0.00250574	0.0072337	0.000620682
Dhx16	0.0104888	0.000416721	-0.00268298	0.000897103	-0.000803182	0.001149
Cep55	0.0104772	-0.00543409	-0.00633074	0.00327834	-0.0087748	0.000542809
Nell2	0.0104748	-0.00258249	0.0166432	0.00972091	-0.0103082	0.00049434
Fetub	0.0104719	0.00127423	0.00547438	0.0170026	0.00412849	0.000224987
1190007I07Rik	0.0104673	-0.000668971	0.00755736	0.00156332	0.00583772	-0.000622355
Pdha2	0.0104527	0.000159539	-0.0225778	-0.00769597	0.00191195	-1.86849e-05
Arrdc3	0.010442	-0.00197779	-0.00447163	0.01414	-0.00228232	0.00171572
Wdr34	0.0104358	-0.00778945	-0.00391745	0.00831111	-0.0101777	0.00170173
Susd2	0.0104292	0.00126755	-0.0166414	-0.000881876	-0.00242016	0.000181668
Gcat	0.0104232	0.0103885	0.0102223	-0.0134908	-0.00146018	-0.000540132
Cisd1	0.0104214	-0.00492616	0.00327935	-0.00156247	-0.00388903	0.00219215
Naprt1	0.0103853	-0.00453798	-0.00400614	0.0139326	0.0036182	-0.000897957
Tagap1	0.0103639	-0.00235794	0.0107067	0.00530169	-0.0052311	-0.000420511
Syk	0.0103509	-0.0240528	0.000273077	0.00829415	-0.0100912	-2.81561e-05
Avpi1	0.0103321	-0.00213638	0.00834313	-0.000608166	0.0050851	-0.000428659
Smarcad1	0.0103289	0.00446357	0.00447009	0.0029198	-0.00772545	-0.00222289
Sfi1	0.0103213	-0.000350295	0.0474563	0.00889503	-0.0153324	0.000148663
Tnfsf13	0.0103193	0.00104253	-0.00535983	0.0190677	-0.00106409	0.000100148
Fbxw9	0.0102994	0.00347759	-0.00217715	-0.000640249	-0.000441198	0.000121594
Tssk6	0.0102926	-0.00172146	0.00616614	-0.0188567	-0.00299487	-0.000177941
1300001I01Rik	0.0102775	0.00489237	-0.00208767	-0.00580057	0.00233276	0.0006218
Mak16	0.0102634	0.00602961	0.00661498	-0.0112672	0.00072921	-3.20745e-05
Elac2	0.0102549	-0.0126146	0.00197464	0.00543727	0.0106364	-0.002231
Fancl	0.0102491	-0.00615849	0.00370066	-0.00404553	0.00603608	0.00166514
Slc44a4	0.0102434	0.00315154	0.00237846	0.00959548	-0.00538109	0.000363649
Sash1	0.0102198	-0.00309828	0.00888393	0.000441455	-0.0131019	3.19665e-05
Sap25	0.0102161	0.000236616	0.00614331	0.00612883	-0.000859625	-0.000161434
Snhg1	0.010211	0.000325585	0.0394021	0.00161837	0.000393397	0.00269172
Cyp2c44	0.0102049	0.00269509	0.0149392	0.00526807	-0.00780883	0.000249222
Arhgap44	0.0102013	-0.00840788	0.0023302	0.00723902	-0.0114064	0.000806644
Hsh2d	0.0101992	0.00306697	0.034435	-0.00207812	-0.00477902	-0.000263288
Mnd1	0.0101909	-0.0012779	0.00889968	0.000306761	0.00242245	0.000166004
Slc30a2	0.0101818	-0.00134527	-0.0052869	-0.00945448	0.00299774	-4.68287e-05
Syt9	0.0101784	-0.00379495	0.00867381	-0.00265855	0.00380591	0.000313725
Acer2	0.010167	-0.00425654	0.00269283	0.00262073	-0.00951922	0.000238777
Prune	0.0101646	-0.00392695	-0.00280328	0.00379807	-0.0022084	-0.00117047
Tfb1m	0.0101624	-0.0021487	0.012943	0.000110255	0.0112543	3.79369e-05
Zcchc10	0.0101542	-0.000918381	0.00198008	-0.000266103	0.00546519	-0.00111246
Msrb2	0.0101425	0.000598106	-0.000254039	-0.00731357	-0.00189539	0.00180712
Obox6	0.010133	0.000237815	-0.0205037	-0.00695635	0.0015529	0.000139626
Mlana	0.0101287	0.00085507	-0.0129189	-0.0127252	0.000426893	6.12587e-05
Gm14873	0.0101265	0.0013467	-0.00732303	0.00657393	-0.00273535	-0.000318893
Zfp345	0.0101221	-0.0244172	-0.00117478	0.00885483	0.00979721	-0.0015714
1110002N22Rik	0.0101219	-0.000370983	0.000190419	-0.00267896	0.0174585	-0.00110722
Abhd11	0.0101103	-0.00870164	-0.000570551	0.00332399	-0.0012962	-0.00103342
Psrc1	0.0101088	-0.0146789	0.00399299	-0.0022268	0.00292352	0.00333442
Tdgf1	0.0100774	0.00236811	0.00511834	0.00911917	0.050173	0.00100095
Csrp2	0.0100673	-0.010756	-0.0100133	-0.00792563	-0.00742614	0.00115414
Dtx1	0.0100624	-0.00124804	0.008238	0.0106517	-0.00347659	0.000488821
Odc1	0.0100558	0.00586579	0.00166925	0.00155195	0.0084028	-0.0033914
Hells	0.0100496	-0.000528105	-0.000847009	0.00333671	0.000398862	-0.00119596
Rmnd5b	0.010045	-0.00227554	0.00512181	0.00101495	-0.00533702	-0.00171123
Dapp1	0.0100416	-0.00147541	0.00409598	0.00537074	-0.00264016	0.000595603
Cln5	0.0100313	0.0111279	0.00728182	-0.00510479	-0.00598516	0.000187412
Crtap	0.0100254	0.0176484	0.00273086	0.00370523	0.00739006	0.00110052
Sord	0.010024	-0.0171053	0.00013046	0.00357802	-0.00252944	0.00171543
Myh13	0.0100152	0.00066981	-0.0074964	-0.0051731	-0.000451234	0.000234996
A2ld1	0.010015	0.0158529	0.00508031	-0.00481508	0.000575485	-0.000486768
Rasal1	0.0100132	0.00326143	0.00465962	0.00847158	-0.00548916	-0.000132043
Wsb2	0.0100129	0.00719476	0.00325795	0.00503354	-0.000719971	-0.00095896
Ceacam20	0.0100107	0.00161326	-0.0158432	0.00488199	-0.00193551	6.61324e-05
Gm14403	0.0100058	0.00241823	0.00366188	0.00107347	0.0101088	-0.000349015
Tmem92	0.00999823	-0.000917177	-0.00988433	-0.017991	0.000762095	5.91106e-05
Gm5134	0.00998219	0.00146108	-0.00576279	0.00181378	-0.00241814	0.000136467
Prune2	0.00998129	-0.0071379	0.00643822	0.00512068	-0.00246164	-0.000471279
Gm128	0.00997913	2.10497e-05	0.00793451	0.00435106	-0.00311056	-0.000179112
Als2cl	0.00994948	-0.00506903	0.0095881	0.00753212	-0.00505204	0.000188654
Tmc8	0.00994618	-4.99208e-05	-0.0107379	0.00312134	0.00221748	0.000215039
Zfp473	0.00993881	-0.00259125	0.00218584	0.00653551	0.00640626	-0.000233078
Mtus1	0.00993879	0.00329308	-0.0024595	-0.00405823	0.00425112	-0.00107084
Ccdc28a	0.00993667	-0.00727347	0.00864587	-0.00121333	0.00264377	0.000513362
Snx11	0.00993566	0.00357754	0.00515287	0.00213223	-0.00539939	2.25034e-05
Stac2	0.00993433	-0.00221042	-0.0120103	0.00566602	0.00264699	-0.000159126
Gm13078	0.00993386	0.000404716	0.0192942	-0.0109499	-0.00350459	1.63998e-05
Hpca	0.00991049	-0.00135396	-0.00221678	0.00864752	0.00173978	0.000406969
Slc17a9	0.00990513	0.0212416	-0.0130512	-0.0106708	-0.0104601	-5.64402e-05
Rnf169	0.00989177	0.000895231	0.00227176	0.000189474	-0.00592557	-0.0011263
Ddit4l	0.00988594	-0.0110747	0.00175828	-0.00405383	0.000196657	-0.00135461
Ifi30	0.00988215	0.0051694	0.0162562	0.00275766	-0.00917812	0.00224433
Trim24	0.00987782	-0.00213895	-0.00225345	-0.00183344	-0.0104324	0.00114039
Cryl1	0.00987207	0.00407212	0.00735216	-0.0122149	0.00529547	-0.000114231
Rasgrp1	0.00986734	-0.000958283	0.00822177	-0.00785448	-0.00453368	0.000340826
1700102P08Rik	0.00986702	0.00128277	0.0047214	-0.00599962	-0.00242417	0.000439708
Trf	0.00983145	-0.000841928	0.00497265	0.00588506	0.000985845	-0.000531702
Trim23	0.00983078	0.000426651	0.00370883	0.00974218	-3.70627e-05	-0.000563153
Nid2	0.00981862	0.00340108	0.0131412	0.0107894	-0.00540492	0.000129029
Fpgs	0.0098124	-0.0022742	2.01699e-05	0.000861201	-0.00148351	-0.0022695
E130309D14Rik	0.00980198	-0.00211471	-0.00201152	0.0122934	-0.00299436	0.000430614
Acap1	0.00979661	-0.00362656	-0.0168289	-0.000172554	-0.000166174	0.000193451
Ckap2	0.00978174	-0.0088584	0.00401206	-0.00372061	-0.00173003	-0.00204423
Scml2	0.00977832	-0.00392858	-0.0213705	-0.0033469	-0.000742882	-0.000193938
Dtwd2	0.00977332	6.73257e-05	-0.000341685	5.27776e-05	0.00264257	0.000538411
Oas2	0.00976441	0.0168674	-0.0146259	-0.00158524	-0.00509253	0.000274271
Ipo5	0.00974952	0.0207157	0.00922812	-0.0093888	-0.0044645	-0.00127554
Tmtc1	0.00974314	0.000857731	0.00109092	0.0159759	-0.000159443	-0.000271485
Plcb4	0.00972802	-0.00160116	0.00202984	0.000877037	-0.00434244	0.000360469
Gpx1	0.00972799	0.00319258	-0.00380933	-0.00371716	0.00426679	0.000165309
Adad2	0.00972148	0.000909652	0.00736705	-0.000127889	-0.000203223	6.60851e-05
Gm5635	0.00971952	0.000572691	-0.0253576	-0.00432985	0.00111325	-5.69338e-05
P2rx7	0.00971254	-0.000354642	-0.0118384	0.0102532	-0.000552403	9.1477e-05
Ccdc141	0.00968376	-0.000645337	-0.00231396	0.00415596	-0.00568031	0.000300204
Gm19784	0.00968167	0.0014698	-9.00368e-05	0.0010304	-0.00287499	0.000245635
Fn1	0.00967582	0.0116623	-0.00863152	0.00829697	-0.0131003	6.76839e-05
Gm3833	0.00967222	-0.0059021	0.00597969	-0.0071942	0.00318912	0.00113636
L3mbtl2	0.00967139	0.00160276	0.00444653	-0.00117959	-0.000485658	0.00110957
Tnfrsf10b	0.00966423	0.0142274	0.00202218	-0.00501608	0.00273575	0.000391671
Zfp429	0.0096605	0.00389956	0.0330505	0.0137803	-0.00599375	-1.9639e-05
Lima1	0.00965496	0.0097604	0.0106887	-0.00970326	-0.0101806	-0.00158164
Anxa7	0.00965152	0.00358283	0.00215463	-0.0034758	0.00328493	0.00235253
Dusp14	0.00965024	-0.000561657	0.0138543	0.000528638	0.00683673	-0.000342349
Bcat1	0.00964946	-0.00465985	0.0222005	-0.00637715	0.00810522	-0.00217369
Hsd17b11	0.00964057	0.00842276	0.00490763	0.00661522	-0.0036622	-0.00276203
Tpd52	0.00963937	-0.00770223	0.00684002	0.00874492	-0.00572249	-0.0022569
Fam122b	0.00963442	-0.000227025	-0.0171463	0.00510689	-0.00308308	-0.00126718
Dmxl2	0.0096334	-0.00458373	0.00426459	0.00912101	-0.00575551	-0.000740276
Hsp90aa1	0.00961276	-0.0035277	2.87578e-05	0.00782894	0.0105424	0.00237548
Reg2	0.00961193	0.00197143	0.0133543	0.00416299	-0.00502682	-0.000303296
Celf5	0.009606	0.00139893	-0.00206711	-0.000130435	-0.00525958	0.000761872
Ccrn4l	0.00959592	0.00531715	-0.00116466	0.00630418	-4.10016e-05	0.00063816
Nxt2	0.00957793	-0.00592014	-0.013464	0.00638112	-0.000983031	-0.0010264
Pdzd4	0.00957156	-0.0119222	0.00154732	-0.000838012	-0.00613514	-0.00268058
Zmym1	0.00957019	-0.00180141	-0.000268325	-0.0037624	0.00278916	0.0022757
Fig4	0.00956709	-0.00328828	0.000705915	0.00496405	0.000120409	0.00056484
Ubxn2a	0.00956397	0.0108755	0.00525984	-0.00562417	-0.00204478	0.00161888
Dnajc5g	0.00954144	0.00228801	0.00934383	0.00752839	-0.00502967	-0.000190096
Plk3	0.00953931	0.00504897	-0.00150611	0.00714764	-0.0014895	0.00113359
Arhgef16	0.00953817	0.00872505	0.0155027	-0.000825028	-0.0143353	-0.000103528
Tmem38b	0.00952322	-0.0129876	-0.004093	0.00139336	-0.0141605	0.00178844
Hook2	0.00952108	-0.000506097	-0.00261851	-0.00142493	-0.000602721	-2.72267e-05
Gm4971	0.00952005	-0.00185295	-0.0279585	-0.0197197	0.0044104	-0.000419073
Zfp64	0.00951925	-0.00256899	0.00541288	-0.00166328	-0.00384169	0.000422364
Cops7a	0.00949263	-0.000779948	0.00717177	-0.000637289	0.00358681	-0.00115533
Prx	0.00949118	6.23301e-06	-0.00471035	0.00119436	-0.0101485	0.000472704
Arhgef19	0.00948688	0.0094444	0.016164	0.00243233	-0.00772179	0.00011545
Glod5	0.00948548	-0.00264386	-0.0166131	0.00781497	0.00317234	-0.000241043
Camsap3	0.00948275	0.00560755	0.0037898	-0.0068651	-0.0111685	0.000619565
Mapt	0.00948045	-0.000242319	-0.00109219	0.006941	-0.000688744	1.94686e-05
1810019J16Rik	0.00947434	0.00923771	0.0090293	-0.00909162	-0.00875808	-0.000286361
Vegfc	0.00947091	0.00252406	-0.0261961	0.00551355	0.00182085	0.000448725
Pou2f2	0.00946817	0.000700711	0.00846949	0.0150049	0.00192897	4.20389e-05
Ccdc73	0.00945374	0.00143774	0.00115783	0.00171612	-0.00407327	-0.000304293
Sp6	0.00944086	-0.00164619	0.00200851	0.00355594	-0.00138151	-0.000301645
Mcm3ap	0.00943746	0.00033584	-0.000202677	0.00372992	-0.00114424	0.00276079
Cd9	0.00943734	0.00692337	-0.00976037	0.000927349	-0.00312612	0.00233701
Cbx1	0.00943452	-0.00136903	0.00631583	0.00101189	0.00213511	-0.000109913
Kdm4c	0.00942658	-0.00586686	5.13342e-05	0.0185597	0.00102989	-0.000109411
Crxos1	0.00942241	-0.00122776	-0.0298036	-0.0135197	0.00314858	7.7612e-06
Ccdc115	0.00941951	-0.000348862	-0.00239457	0.000517519	0.00098139	0.00119875
Mybbp1a	0.00941877	0.019437	0.00481308	-0.0111444	-0.000930973	0.00229673
Rcan3	0.00941306	-0.00200847	0.00381507	-0.00392886	-0.00342385	0.000369926
Rogdi	0.00940634	-0.000845255	0.00277502	-0.00233665	-0.00253118	-0.000516988
5033404E19Rik	0.00940057	0.00218176	-0.000806775	0.00555951	-0.002257	2.40678e-05
Angptl4	0.0093996	0.0238587	-0.000487108	0.00555131	0.0137315	-0.00180524
Parp1	0.00939659	-0.00449032	0.0027628	0.00142196	-0.00366864	0.000106682
Nt5c2	0.00939404	0.00284557	0.00324884	-0.00582713	-0.000575639	-0.000731595
Pola1	0.00939404	-0.00207343	0.000703615	0.00373464	0.00114765	-0.00283489
Taf7	0.00937732	0.000809978	0.00224829	-0.00460993	0.0198045	5.23861e-05
Rif1	0.00936306	-0.001855	0.0014431	0.00218768	-0.00540842	0.00344093
D6Mm5e	0.0093622	-0.0231861	0.00318097	-0.0104788	0.00552682	-0.000731015
Gimap9	0.00935943	-0.00299124	0.00346747	0.00107034	0.0114867	0.000763304
Mocos	0.00935759	0.00314643	-0.00122192	0.00853335	-0.00265471	-0.000325032
Stmn1	0.00934924	-0.00121561	0.0310252	0.00845242	-0.0159058	-0.00112726
Atmin	0.00934503	0.00486739	-0.00157181	-0.00836276	0.00266175	-0.00111805
Uba2	0.00934498	0.00123856	-0.00220873	0.00357793	0.00110642	-0.0023576
Rbpj	0.00934026	0.0069384	-0.0358932	-0.0108068	-0.00667215	0.00158253
Zswim7	0.00933343	-0.00867797	0.00513711	-0.00248671	0.00131493	0.00119796
Gm8909	0.00933125	0.00774343	0.0238727	0.00259257	-0.00091607	-0.000650752
Taf9b	0.00932759	0.00855337	-0.0334343	-0.0173446	0.000265224	-0.000543789
Prr23a	0.00931263	0.00142359	-0.00819139	0.00195819	-0.0019016	0.000136767
Zbtb11	0.00930464	0.00406229	-0.00444547	0.000469087	-0.00358368	-0.00113729
Epb4.1l2	0.00928358	0.00134465	0.00637629	0.00191272	-0.00634242	0.00105962
Pcdhga11	0.00926272	0.00723415	0.00433396	-0.000619323	-0.00424939	0.000188502
Ticam2	0.00926258	0.00391931	0.00592068	-0.00188211	-0.00340018	-0.000476727
Mcm8	0.00925557	-0.0020155	0.00444166	0.00481687	-0.002886	0.00172126
Tbc1d2	0.00925113	0.00517754	0.00972365	0.00526269	-0.00308893	0.000234369
Cth	0.00924848	0.012211	0.0105862	0.00670812	0.0104057	-0.00133765
Mphosph8	0.00923618	0.0107101	0.00226042	-0.00742539	-0.00330482	1.27564e-05
Rbfa	0.00923273	-0.003497	-0.000446483	0.000108751	-0.00849519	0.00184571
Trim52	0.00922534	0.000992499	-0.0226358	-0.000235222	0.000273195	0.000292549
Zscan10	0.00922488	0.00367119	0.00483848	0.001452	0.0109993	-0.00341352
Mov10	0.00922354	0.00298469	-0.001307	-0.00703025	-0.000576534	-0.00226171
Cblc	0.00921366	-0.00155597	0.00131859	0.00557976	0.00256201	0.000455919
Dhps	0.00921106	0.00568765	0.0202368	-0.00639303	1.93068e-05	0.000370173
Kndc1	0.00920567	0.00431647	-0.000568229	0.0117368	-0.00453192	0.000500796
Ptcd3	0.00918821	0.0069057	0.000981321	-0.00089553	0.00402538	-0.00110983
Sdc4	0.00918662	-0.00116396	-0.0143984	0.00845209	0.00777985	-0.000958764
Sgk2	0.00917924	0.0017627	-0.00212112	0.00441704	-0.00340631	0.000220182
Cnnm2	0.00916556	0.00147528	-0.00464432	0.00357725	-0.00204962	-0.000901168
Pnma2	0.00914082	0.00559069	-0.00415811	0.00668539	0.00404934	0.000950607
Arhgap8	0.0091394	0.0157304	0.0121501	0.00591167	-0.0152512	-0.000868329
Ly6g6e	0.00913827	0.00129748	-0.0218801	0.000574546	-0.000819695	-0.000275429
Sigirr	0.00913404	-0.00748181	-0.00952626	0.00877524	0.00581731	-0.000639064
Bid	0.00911829	0.00308166	0.00890392	-0.000204932	0.00600195	-0.00167832
Gfer	0.00911763	-0.0036975	0.00332675	-0.00185612	0.00244497	-0.000542442
Ogdhl	0.00910924	-0.0114805	0.00165934	-0.000237694	-0.00541993	-0.00164492
Mpp1	0.00907745	0.00433915	0.00455298	0.00172249	-0.000528053	0.00164186
Fkbp5	0.00907202	-0.00224622	-0.00254954	0.00644521	0.00228991	-0.00216596
Ntpcr	0.00905305	-0.00228726	0.00159374	-0.00636797	0.00199141	-0.00122755
Aldh4a1	0.00904218	-0.00190756	-0.0177939	-0.00461582	0.00776628	0.00152741
Tjp2	0.00904002	0.00322534	0.00993183	-0.00176631	-0.0076108	9.77187e-05
Bcl6b	0.00903855	-0.00683156	0.00556313	0.00525423	0.00787338	7.23708e-05
Scamp5	0.00902152	0.00294753	0.0027685	-0.0100594	-0.00739585	-0.000140939
LOC545261	0.00902075	-0.0086035	-0.00439495	-0.00402712	-0.0072065	0.000462222
Zap70	0.0090175	0.00162539	-0.0035379	0.00600972	-0.00141538	5.7255e-05
Gpx4	0.0090089	-0.0103518	0.00775202	0.00188243	-0.00456932	-0.00119274
Plekha7	0.00900783	-0.00393324	-0.00140021	-0.00115207	-0.00856214	-0.000462153
Lrch1	0.00900559	0.00302307	-0.00747085	-0.00109627	-0.0104996	8.29677e-05
Atp11b	0.00900394	0.00182679	-0.00767474	0.00860892	-0.000765819	-0.00174219
Ctnnal1	0.00900147	0.00465027	0.00492198	0.00273781	-0.00776378	-0.00108182
3110001I22Rik	0.00899801	0.000802934	0.011178	-0.00728047	-0.00150082	-0.00140047
Kifc3	0.00899686	0.00575323	0.0187186	0.00369959	-0.00288004	-7.32057e-05
Imp4	0.00899684	0.00614223	0.00424065	-0.00486475	0.00343858	0.00122735
Cars2	0.00899653	0.00156131	0.00585641	-0.0111072	0.00999694	0.00118321
Hus1b	0.0089964	0.00206117	-0.00426864	0.00722546	-0.0025129	0.000127887
Mif4gd	0.00898918	0.00166067	-0.000384381	-0.00697627	0.00435114	-0.00150606
Pir	0.00898835	-0.0109663	0.00460464	-7.48298e-05	-0.00199532	0.000768099
Crebl2	0.00894859	-0.0042807	-0.00355345	0.00436937	-0.00268631	0.000496296
Ddx20	0.00894693	0.00284303	0.00525373	-0.00301252	0.00396834	-0.00227253
Rps6kl1	0.00894441	-0.00966586	0.021295	0.00291975	0.0188207	0.000497881
Cdo1	0.00894056	0.00649569	0.0158041	0.00223671	-0.00156546	-0.000409919
Tm4sf5	0.00893075	0.000650913	-0.0117924	-0.00378427	0.00040361	6.70652e-07
Stk10	0.00893024	-0.000420562	-0.00120819	0.00483507	-0.00784412	-0.000567957
Usp17l5	0.00892996	-0.00122144	-0.0234272	-0.0151476	0.00115436	-0.000220034
Mybl1	0.00892584	-0.011734	-0.00723979	0.0033536	-0.00305528	0.000165287
Morc2a	0.0089186	0.0119349	-0.000519921	-0.00433839	0.00798332	-0.00152333
Smtnl1	0.0089062	0.00280287	0.012396	0.0183141	-0.00733532	8.92092e-05
Lgals3	0.00889881	0.0233478	-0.00112946	0.0149972	0.00872485	-0.0013155
Trp73	0.00889855	0.00269448	0.0114702	0.00421514	0.000148558	-5.33668e-05
Ino80	0.00889021	0.000149689	-0.00173401	0.00317317	-0.00353424	-0.000480183
Orc1	0.00888468	0.00322197	0.00315766	0.000447281	-0.00176724	0.00114662
Rgs9bp	0.00886506	-0.00122232	0.00860402	0.00565338	-0.00294767	0.000209543
Gm14326	0.00886354	0.000875083	0.00145919	0.00494442	0.000921026	0.000356849
2900041M22Rik	0.00886153	-0.00319374	-0.000823899	0.00883045	0.000951195	8.10462e-05
Nr2c2ap	0.0088606	0.00169341	0.00275961	-0.0127579	-0.00157361	6.50946e-05
Pou2f3	0.00885269	-0.00108265	-0.00463225	-4.77819e-05	0.0025503	-9.95254e-05
Mlh3	0.00885206	-0.00103558	-0.000311168	0.00362033	0.00526791	-0.00110178
Acan	0.00884261	0.00164281	-0.000723018	-0.00040003	-0.00203977	-0.000195907
Rnf181	0.00882582	0.00256484	-0.000435709	5.01783e-05	0.00397796	-7.02758e-05
Gm14325	0.00882168	-6.28012e-06	-0.000370827	0.00191387	2.96235e-05	0.000765907
Slc47a1	0.00880234	-0.00203744	-0.00862743	0.00201327	0.0038324	0.00016508
F630043A04Rik	0.00879778	0.0134721	0.0039962	-0.0112226	-0.00361951	-0.000205897
Mdm2	0.00879166	0.0046057	-0.00653324	0.00837397	-0.00118875	0.00106335
Nmnat2	0.00878597	-0.00338927	0.00400822	0.00255005	-0.00628116	-0.000114853
Sfmbt2	0.00878152	0.0020705	0.0112714	0.0089573	0.0160825	0.00191588
Slc15a1	0.00877666	0.00125447	-0.00230641	-0.000133902	-0.00189539	-0.000171801
Gdf15	0.00875598	0.00534508	0.00488158	0.021593	0.00722531	0.000327955
Poglut1	0.00875055	0.00641438	0.0014782	0.0015037	0.00172628	0.000549114
Mtrf1	0.00874772	0.0116339	-0.00300759	-0.00723892	-0.000416895	0.000584292
Mrps31	0.00874242	-0.00200176	-0.00182744	-0.00204973	0.00485715	0.00284061
Gadd45a	0.0087407	-0.0143774	-0.00246711	0.0060932	-0.0288113	-0.00153873
Zfp59	0.00873958	-0.0014121	-0.0039892	-0.00658029	-0.00127607	0.000315092
Dock6	0.00873379	0.0100321	-0.00936837	0.00384891	-0.0029324	-0.00173516
Psmd5	0.00872831	-0.00508949	0.0030648	0.00221262	-2.70673e-05	0.00216271
Taf4b	0.00872368	-0.00192963	0.00661789	0.00211074	-0.000752515	2.85522e-06
Cpne5	0.00870054	-0.00567227	1.27087e-05	-0.000524109	-0.00818566	-0.00019799
Wfdc15a	0.00869299	-0.00139312	-0.0188822	-0.0093501	0.00147885	0.000144801
Trps1	0.00869219	0.00829245	-0.0165113	-0.00273644	0.00262402	0.000827467
Mrps18b	0.00869094	0.000959925	0.00467199	0.000146725	0.00802277	0.0011361
2610027L16Rik	0.00868617	0.0174449	0.00634157	-0.00996373	-0.00147392	-0.000241612
Ttpa	0.00867779	0.000381349	0.00171347	-0.000654137	0.00729392	0.000345201
Tsc22d1	0.00867459	0.0173974	0.00375691	-0.00671905	-0.0131429	0.000166169
Piwil4	0.00866289	0.000671934	-0.00285354	0.0103521	-0.00411647	6.86179e-06
Pigl	0.00866141	-0.00566814	0.00485377	0.00721814	-0.00262411	-3.97417e-05
2310022A10Rik	0.00865876	-0.000608251	0.00101948	0.000196538	0.00323039	0.000473241
Gsr	0.00865751	-0.000938214	0.00534188	-0.0081173	-0.00217959	-0.00119309
4930524B15Rik	0.00865692	0.000924565	0.0057372	0.00402685	-0.00571809	0.000289973
Fry	0.00865315	5.61098e-05	-0.00519717	0.00603889	-0.00722642	0.000335445
Gal3st3	0.0086499	0.000214808	0.000789783	-0.00351097	0.00581138	-0.000504757
Dus2l	0.00863664	0.00212638	0.00154461	-0.000282185	0.00580874	0.0012598
Pafah2	0.00863654	0.00778931	0.00403209	0.00501836	0.00444408	-3.95287e-06
Nup88	0.00863515	0.00261685	0.0060715	-0.00175412	-0.00235473	0.00332521
Smyd4	0.00862512	-0.0032413	0.000926135	-0.00123882	0.0103277	0.0014507
1700123I01Rik	0.00861309	0.00251586	0.00688693	0.0131036	-0.00589067	4.812e-05
Rasgrp4	0.00857456	-0.00714671	0.00726641	0.00777516	0.0031448	0.000101098
Atpbd4	0.00857352	0.00332023	0.0131335	-0.00353883	-0.0036579	0.00282388
Slc7a5	0.00855938	0.00424972	0.014473	-0.00297648	0.0202091	0.0011078
Tex10	0.00855837	0.0037392	0.00317402	-0.000857265	0.00606211	0.00112401
S100a13	0.00855738	0.00457626	0.000370444	-0.00315932	0.00520936	-0.000973027
6530401N04Rik	0.00855239	0.0159826	0.000113956	-0.00838036	-0.000607722	0.00105012
Taf5l	0.00854701	-0.00282591	0.00803509	-0.00689905	-0.00367129	0.00223783
Chchd4	0.00853412	0.000495985	0.00184248	6.82728e-05	0.00275254	-0.00109676
Slc22a7	0.00852407	-0.000547755	0.00201802	0.000926045	0.000795151	-0.000207215
Aars	0.00852075	0.00739163	0.00504805	-0.00487846	0.00821045	-0.00109007
Cirh1a	0.00851621	0.00229424	0.00440168	-0.0102707	0.00160464	0.00332972
Zbtb25	0.00850932	-0.00248696	0.00410787	-0.00261709	-0.0032679	-0.000740443
Gstt2	0.00850003	-0.0113324	0.0148248	0.00124517	-0.00504699	0.000515863
Blvrb	0.0084939	-0.0116111	0.0153978	0.00185755	-0.00445737	0.000522607
Eif2d	0.00848561	0.00197635	-0.000521805	1.12042e-05	0.00506129	0.00111745
Clpp	0.00846347	-0.000662309	0.00163094	0.00202467	0.00452696	0.00123011
Mtap7d2	0.00845716	-0.0122334	0.00345507	0.00347903	0.00669116	-0.000248011
Lef1	0.00845619	-0.0197372	0.000803475	0.0156049	0.0104803	0.00153383
Irf9	0.00845319	0.0186277	0.010334	-0.0103989	-0.00553272	-0.00055086
Pld6	0.00844838	-0.00799113	-0.00382318	0.00416522	-0.00672964	0.000875391
BC032203	0.00844712	0.00374838	-0.00781053	0.00293173	0.000292936	0.00119543
Fam173b	0.00843446	0.0110918	0.0162515	-0.00224998	0.000354397	-0.000142962
Foxn2	0.00842861	0.00193995	-0.00554054	0.00513291	-0.00419671	-0.000693002
Slc25a43	0.00841595	-0.00074612	0.0103833	0.0002749	-0.00178169	0.000304267
6030458C11Rik	0.00841509	0.00516324	0.00190729	0.00233754	0.000317834	-0.00267731
9230114K14Rik	0.00841328	-0.000247882	-0.00512029	0.00184506	0.00746684	0.000163186
Sirt4	0.00841311	0.000478389	0.00171125	-0.00488489	-0.00614568	-0.000529754
Mxd3	0.00840711	-0.00547143	0.00270944	-0.00415084	-0.000689689	0.000153229
Tns3	0.00840699	-0.00125924	-0.00293607	0.000892045	-0.00212567	-0.00217672
Ddit4	0.00840617	-0.0428377	-0.00540223	0.0272977	-0.01939	-0.00199259
Rfc5	0.0084033	-0.00479457	0.00732821	0.00229214	0.00159207	0.00229323
Tmem191c	0.00840102	-0.00180419	-0.0149991	0.00733532	-0.0103175	0.000496565
9630033F20Rik	0.00838889	0.00205001	0.00228949	-0.00344982	0.00254069	0.00106294
Fam113b	0.00838412	-0.0112099	0.0030509	0.00196256	-0.00856693	-0.000100037
Zwilch	0.00837576	0.00176909	-0.00554403	0.000915383	-0.00194837	-0.00110989
Hmgxb4	0.00837501	-0.0053251	0.00899495	0.00028476	-0.00519665	-0.00107203
Rabggta	0.00837436	0.0187019	0.00648059	-0.00168355	0.000789996	0.000498518
Rpa1	0.00837421	-0.0040451	0.00271208	-0.000574137	0.00558922	-2.4284e-05
Nlrp4a	0.00836812	0.000967745	0.000656591	0.000708227	-0.0028137	0.000228187
Tarm1	0.00836292	-0.00114588	0.00622759	-0.00541599	-0.00225678	-0.000181935
Fam161a	0.00836211	0.00339775	0.00142017	0.00539958	-8.65944e-05	2.33822e-05
Cenpp	0.00835961	-0.00281804	0.00528149	0.00246461	0.00737785	0.00106668
Heatr1	0.00833891	0.00103486	0.00268035	-0.000901727	0.00537714	0.00335005
AI413582	0.00830724	-0.00456496	0.00395866	0.00427673	-0.0124085	-0.00130608
Clca6	0.00830614	-0.000648795	0.0136668	-0.0122676	0.000975866	1.81013e-05
Coq9	0.00830598	0.00230894	0.000440927	-0.00558775	0.00454111	0.00108831
Trappc5	0.00829964	-0.00582223	0.00867247	-0.00793752	0.00265195	0.000601027
1110019D14Rik	0.00829643	-0.00236379	-0.00546854	-0.00595704	0.00711825	7.55504e-05
D230025D16Rik	0.0082854	0.000758096	0.00092912	-0.0103457	-0.0025127	-0.001055
Mdn1	0.00827467	0.0027473	-0.00231335	-0.00278081	0.00435549	-0.00231098
Fam129a	0.00826972	0.0168734	-0.0140445	0.00475286	-0.0100718	0.000312398
Acot7	0.00826657	0.00708291	0.00492519	-0.00393342	0.0103388	-0.00113825
Tbc1d10b	0.00825295	-0.00440743	0.00684023	0.00179105	-0.0101372	-0.00158579
Cdc42ep3	0.00825226	0.00390364	0.00639988	0.00767972	-0.00264961	-0.000608318
Enpp4	0.0082477	0.00408232	0.00479424	0.00405744	0.0120262	-0.000370443
Atox1	0.008247	0.00144767	-0.00255791	-0.00898153	0.00256568	-0.00342586
Poli	0.00824262	0.0022245	-0.00414229	0.00498241	0.00320476	-0.00111259
1700028I16Rik	0.00823988	0.00139174	-0.000225841	9.26431e-05	-0.00149526	8.01474e-06
Atg14	0.00823746	-0.00697993	-0.0128654	-0.00373599	-0.00544083	-5.15154e-05
Ptgr1	0.00823435	-0.00553604	0.00966593	0.00405965	0.00462966	0.00111551
Pcgf6	0.0082287	0.000102192	0.00441584	0.00116704	-0.000255112	-0.00109027
Gm4371	0.00821585	0.00212669	0.012732	0.00737951	-0.00505741	0.000225372
2410137M14Rik	0.00820985	0.000254583	-0.00959444	-0.00753605	-0.00255566	-0.000127709
Nubp2	0.00820963	-0.00215074	0.00298202	0.00349506	-0.00247687	0.00220822
Pisd-ps1	0.00820428	0.00584284	-0.0171983	-0.0861651	0.0736691	-0.000783889
Zfp961	0.00820288	0.00349806	-0.000143339	-0.00475306	0.00268785	-0.00170537
Rhbdf2	0.0081867	-0.000458585	-0.00322738	0.00342525	0.000715095	0.000617412
Amph	0.00818419	-0.00878662	0.0203795	-0.00245784	-0.00654858	-0.000545234
Hpn	0.00818347	-0.0180183	0.00252283	0.00313872	-0.00401331	-0.000248843
Nufip2	0.00817534	-0.00471697	-0.00343754	0.00340809	-0.00169152	0.0021889
Rpl34-ps1	0.00817148	0.000925467	0.00401709	-0.00240247	-0.00242872	-8.19748e-05
1300010F03Rik	0.00816682	0.0184437	0.0122554	-0.0026318	-0.000196547	-0.000730987
Trim34a	0.00816025	-0.000809453	-0.0139901	-0.00867863	0.00106345	-0.000441824
Smpdl3b	0.00815583	0.00723447	0.0280517	0.00825199	-0.0097209	-0.00116964
1810037I17Rik	0.00815307	-0.000477847	0.0050374	2.58599e-05	-0.00571056	0.00233937
2310003C23Rik	0.00814065	0.00230434	-0.000840255	-0.00180598	0.000731935	-0.0017581
Ccdc152	0.00813876	0.00116391	-0.0141793	0.00175257	-0.000789472	4.07876e-05
2310043J07Rik	0.00813128	0.00681328	0.00755244	0.00749132	-0.00169198	-0.000208397
Pias2	0.00812735	0.000808325	-0.00410979	0.0017432	-0.000438738	0.00106887
Gal3st1	0.00812167	0.000607504	0.00306829	-0.00117741	-0.00252928	0.000266468
Il17d	0.0081182	0.0102742	0.0100336	-0.000256121	0.00503752	-0.000610433
2610002D18Rik	0.0081159	-0.00506301	0.0120387	-0.000120189	0.00478799	-0.000499884
Zbtb32	0.00810609	-0.00627343	-0.00293081	-0.00504762	0.011472	-0.000653716
2410017I17Rik	0.00810512	0.00183066	0.0107741	0.00357052	-0.00435898	0.000272942
Znfx1	0.00810484	0.00579129	0.00738593	0.00303653	0.00543546	6.41142e-05
Asb1	0.00810254	0.00392902	0.0220265	0.00307252	-0.00586709	0.00012859
Atp6v1h	0.00810099	0.00616399	-0.00192905	0.0035291	-0.00245274	-3.69364e-05
Alox15	0.0080892	-0.00142996	0.0352934	-0.025027	0.000501942	-0.000150496
L1td1	0.00808804	0.00422784	-0.000434572	0.00549071	0.0263388	3.02762e-05
Top3b	0.00807459	0.00268259	-0.00555142	-0.00504303	0.00507103	-0.00225661
Col18a1	0.008073	-0.00258574	0.0138949	0.00891118	-0.0283183	-0.00105381
Hist1h2bc	0.00806858	0.0153452	-0.00984403	0.00874255	0.00549962	-0.000281966
Rpp40	0.00806238	-0.00380147	-0.00421657	0.00323193	0.00987539	0.000105632
Herc4	0.00806208	-0.00187655	-0.00347799	0.00601246	-0.00265237	-0.00119096
Lmbr1	0.00806136	0.00186323	-0.00534567	0.00632859	-0.00409664	-0.00049642
Mettl16	0.00805891	0.0052179	-0.0011616	0.00317577	0.00439912	0.000493096
Usp53	0.00805668	-0.00184172	0.00615482	0.00468153	-0.00618091	0.00112144
Gm5480	0.00805135	-0.000705035	-0.00795475	0.00123873	-0.00519893	0.000239074
2400009B08Rik	0.0080505	0.0038187	-0.00044103	-0.0159791	-0.00888858	-0.001587
Caprin2	0.00804698	-0.010992	-0.00261964	0.00173385	-0.00142849	0.000652621
Crlf3	0.00804323	0.00020285	-0.00508232	-0.000599451	-0.00173234	0.00276641
Lrrc33	0.00804169	0.00225154	0.00686086	0.00840542	-0.00912201	-0.00018352
Kcnip2	0.00803044	-0.00173214	-0.0109446	-0.00713322	0.00455818	0.000405395
Mib2	0.008026	-0.000133493	-0.00670008	0.0080239	-0.00762788	-0.00119118
Aurkc	0.0080182	0.000387916	-0.00457639	-0.00864162	-0.000427428	-6.50538e-06
Amhr2	0.00801767	-0.0008335	-0.00608384	0.00381898	-0.00374149	-6.71655e-05
Trpm1	0.00801718	-0.000750375	-5.85835e-05	-0.00380112	0.00151166	-0.000178982
Rasip1	0.00801065	-0.0116622	0.000901711	0.0100412	-0.0165473	0.000294701
Impact	0.00800968	-0.00112624	0.00474196	-0.00247465	0.000546159	0.00214774
Mcph1	0.00800764	0.00139945	0.00521226	-0.00206935	-0.00232152	1.17582e-05
Snora52	0.0079996	-0.00241519	0.00563694	0.00646992	-0.00651195	0.000439271
Rtel1	0.00799949	0.00355324	0.0029478	-0.00849672	0.00808913	-0.000161001
E030011O05Rik	0.00799647	0.000414342	0.00654854	-0.00497585	-0.00205708	-1.52734e-05
Trip12	0.00799593	0.00484156	-0.00274175	0.00189046	-0.00351842	0.00113182
Pxmp2	0.00799535	0.000928121	-0.0141079	0.000151316	0.0101121	0.000129864
Ada	0.00798511	-0.00117063	-0.00254701	0.00086654	0.0379664	0.000242502
Mitf	0.00797653	0.00346598	-0.0107824	0.00718062	0.00122889	-0.000418134
Abcc5	0.00797273	-0.00138904	-0.00235336	-0.000325341	-0.0104128	-0.00109598
Oas3	0.00797152	0.00491086	-0.00152114	0.00789352	-0.00429274	-0.000170417
Riok2	0.00796604	0.00545229	0.00430656	-0.00846016	0.00232959	-0.00129338
Cars	0.007963	0.00623157	0.00247246	0.00180138	0.0131064	-3.69789e-05
Slc25a35	0.00795052	0.00538626	0.00171558	-0.00463603	0.00210893	6.13672e-05
Rragb	0.00794519	-0.0121822	0.00391665	-0.00475841	-0.00317233	0.000497538
Dpf1	0.00794367	0.00539708	-0.000943484	0.00353783	-0.00208369	0.00143891
Endog	0.00794197	0.00210755	0.00873115	0.00382676	0.0118858	-0.000249621
BC096441	0.00793587	0.00232266	-0.00147535	0.00633245	-0.010082	6.69012e-05
Obsl1	0.00793322	0.00699044	0.0406025	-0.00631521	-0.0146468	0.00222817
Xlr4c	0.00793067	0.00152939	-0.0120917	0.0104558	-0.00379011	0.000351855
Sycp1-ps1	0.00792239	0.00132262	-0.00608229	0.000689999	-0.00263504	-0.000345829
Sema4a	0.00792085	0.000710078	-0.00218816	0.00203551	-0.00229107	8.27608e-05
Gk5	0.00791268	-0.00676685	0.00214492	0.00738797	-0.0104724	-0.0011745
Def6	0.00790926	-0.0118582	0.00295282	0.00173089	0.00567895	0.00143963
Ccs	0.00790451	-0.00204587	-0.00210555	-0.00990718	0.000453007	-0.00115323
8430406I07Rik	0.00789655	0.00117177	0.000965936	0.00355	-0.0017379	0.00112757
Rtp3	0.00789345	0.00325547	0.00683204	0.0146624	-0.00571111	-0.000153741
Cox7a1	0.00789141	-0.0146728	-0.0125039	-0.0077124	0.00313787	0.00134915
Hspb8	0.0078896	-0.00198148	0.00355373	0.00377842	-0.0047829	0.000500266
Pstpip1	0.00788884	0.00480852	-0.00254908	0.00485069	0.000333809	0.00027491
Ddx60	0.00788611	0.0024294	0.00561388	-0.00478998	0.00894784	-0.000285549
Slc44a1	0.0078779	0.00641187	0.00767092	-0.0031243	-0.00989454	0.0016214
Abcc2	0.00786838	0.000617551	-0.010499	-0.00439131	-0.00088407	-0.000129661
Dynlt1b	0.00786592	-0.00306162	0.000916491	0.0050836	-0.003145	-0.00114659
Glb1	0.00786464	-0.00132246	-0.0106597	0.00712045	-0.00548084	8.34648e-05
Trnt1	0.00786357	0.000639316	0.00587394	-0.00211785	0.00184144	-0.00109973
1700011F14Rik	0.00786022	0.000236637	-0.0231723	-0.00524571	0.00150592	-1.79764e-06
6720463M24Rik	0.00785662	0.0115636	0.00680117	-0.00802383	-0.00266764	-0.000509328
Haus1	0.00784622	-0.00569641	0.00390946	-0.00205736	-0.000205056	-6.7117e-05
Aldh1a2	0.00784092	0.00387131	0.0036539	0.00105582	-0.00216679	-0.000210678
Zfp418	0.00784038	-0.00346863	0.00600982	-0.00175735	-0.00113195	-0.000710247
Helz	0.00781603	-0.000407073	0.00729277	0.000843026	-0.00533688	4.16938e-05
Polr3g	0.00781512	-0.00710342	0.000327599	0.00241787	0.00407226	0.00276368
Gstp2	0.00781338	0.00216646	-0.00612594	-0.00851762	-0.0134	-0.000284252
Syngr3	0.0078095	0.00187447	0.00348068	0.00151711	-0.00282039	-0.000123657
2700097O09Rik	0.0078087	0.000266743	-0.00838553	0.00420025	0.0155919	-0.00149405
4930599N23Rik	0.00779439	0.000378244	-0.0021867	0.00535575	-0.00483817	0.000152205
Spata5	0.00778678	0.000376082	0.0061589	0.000581178	0.00553428	0.00172073
2210404O09Rik	0.00778222	0.00383843	0.00194194	-0.00017978	-0.00135055	0.000612327
Nsun2	0.00778036	0.000538459	0.00219066	0.00123906	0.00224818	-0.00220619
Neurl1a	0.00777737	-0.0110124	0.000445598	0.00601412	-0.00865693	-0.000533332
Fbxl3	0.00777016	0.0119291	-0.000968215	-0.00553579	-0.0113522	-0.00185067
Prdx3	0.00777008	0.00248138	0.00245674	-0.00304465	0.00485242	-1.14908e-05
Alkbh2	0.00776768	-0.00232668	0.0115349	-0.00305673	0.00250177	0.00073883
Zfp52	0.00775534	0.00644156	0.00241544	-0.000836943	0.000868157	-0.000184084
Tle4	0.00775309	-0.00450203	-0.00288814	0.0125304	-0.0012066	0.00168246
A530054K11Rik	0.00774272	-0.00363349	0.00871775	0.00916322	-0.00263263	-0.000290222
Hspa9	0.00773716	0.00378783	0.000791568	-0.00334689	0.0032697	-0.00346156
Snord17	0.00773411	0.0062382	0.00990354	0.0162621	-0.0254812	0.000468405
Chka	0.00772415	-0.00225162	0.00339393	-0.00241998	-0.00946536	3.06758e-05
Acacb	0.00771934	-0.00633618	0.000418303	0.00691275	-0.00167926	0.000380698
Nkx3-1	0.00771086	-0.000810498	0.0174959	0.0039404	-0.00290086	0.000357513
Papolb	0.00770122	0.00466125	-0.00223562	0.0109453	0.00132596	-0.000219163
Fignl1	0.00769734	0.00265754	-0.00769097	0.000439502	0.00823973	0.00235937
Polk	0.00768884	-0.00578234	-0.00343024	0.00443632	-0.00452779	0.0016431
Tmem5	0.00768673	0.00207664	-0.000805704	-0.00104815	-0.00549302	-3.35017e-05
Fez1	0.00767361	-0.0160672	-0.00242934	0.02182	-0.0182393	0.000213044
Park7	0.00766233	-0.000832765	0.00385972	-0.00107316	0.00281819	-0.00329342
Cox5a	0.0076617	-0.00209661	0.000750239	-0.00377604	0.000150277	-0.00334069
Gpr75	0.00765166	-0.000471442	-0.000870238	-0.00549684	-0.000192094	7.95241e-05
C030019I05Rik	0.00764778	0.00329523	0.00223465	-0.00267237	0.00230354	-7.47934e-05
Pip5k1b	0.00764521	0.000769238	0.00806802	-0.00690904	-0.015531	-0.000288049
Fam38a	0.00764236	-0.00249804	-0.00026265	0.00168411	-0.00474875	0.00285403
Slc19a3	0.00763688	-0.00221274	0.0243716	0.00465924	-0.000656952	-0.000369414
Snora44	0.0076338	-0.00443129	-0.0115622	-9.91319e-05	0.0247138	0.000547782
Nav2	0.0076329	-0.0134002	0.00673988	0.012557	-0.0154936	0.000312192
Nrsn1	0.00763029	0.00357492	0.0145246	0.00303838	-0.00127018	-3.0531e-05
Kcnk1	0.00762737	0.00880246	0.0329326	-0.00356901	-0.00794889	0.000592561
Osbpl10	0.00762085	-0.00758124	-0.0190707	0.00819508	-0.00434936	0.000283064
Lasp1	0.00762003	0.00894237	-0.00532087	-0.00497051	-0.00533439	0.00335224
Ak7	0.00761705	-0.00339886	-0.0148307	0.00840104	-0.009221	0.00015683
Serpini1	0.00761647	0.00234437	0.0163887	0.00345306	-0.00302561	2.30506e-05
Elp3	0.00761501	0.0165525	0.0049915	-0.010578	-0.00748697	-0.00234971
Slc7a1	0.00759954	0.0211868	0.00197345	-0.00355563	0.00365298	-0.00185555
Chmp4c	0.00759642	0.00647617	-0.00356404	-0.0122675	0.00912653	0.00141718
Tcof1	0.00758624	0.00162458	0.00278169	0.00120686	0.00150869	0.00228658
Prmt3	0.00758573	0.00316148	0.00248435	-0.000121985	0.00340429	0.00232547
Lactb2	0.00758528	-0.00177965	-0.00300054	0.0023747	-0.00502119	-0.00165788
Gpx2-ps1	0.00758322	-0.002407	-0.0190993	0.00644763	-0.00704536	-7.02769e-05
Phkg1	0.00758223	0.00122361	-0.00368329	0.00222261	-0.00127801	0.000330099
Phf19	0.00757952	-0.00881368	0.00962549	0.00987709	-0.00708788	0.000888824
Cox7c	0.00756905	0.00173236	-0.00431018	-0.00569138	0.017639	-0.00043057
Dpp7	0.00756498	0.00495154	-0.0122281	0.00289999	0.00263827	0.00178465
Alpk3	0.00755929	-0.000206496	-0.00992493	0.0167169	-0.0127772	0.000358555
Olfr985	0.00755051	-0.00306485	-0.00960538	-0.00205707	0.00544476	-0.000334725
Gne	0.00754202	-0.00444581	0.00741386	0.00742265	2.23125e-05	-0.000500879
Itgal	0.00752792	0.000284235	-0.00606175	0.000148698	-0.000116828	0.000194976
Snord22	0.0075243	0.00268223	0.008266	-0.0217056	0.0302725	0.000572006
Suz12	0.00752213	-0.00164287	0.00329473	0.0106746	0.00110431	0.00232675
Prmt7	0.00751702	-0.00493463	0.0022871	-0.00703037	-0.00352786	-0.0010768
Cdt1	0.00751034	-0.00918766	0.00248763	-0.00216482	-0.00371246	0.00222462
Icosl	0.00751015	-0.00908236	0.00340778	0.00558552	-0.0047083	0.000147139
Rfng	0.00750617	0.00296172	-0.00254	-0.00325018	0.00508497	-1.9464e-05
Cep70	0.00750321	-0.00461036	0.0031957	0.00459766	-0.0125419	0.00067476
Pak1ip1	0.00750312	0.000280481	0.00311181	-0.00630924	0.00443702	0.00329944
Asns	0.00750142	0.000795902	0.00716495	-0.00527931	0.0075339	0.00108536
Zmat4	0.00749445	-0.000200813	-0.00854444	-0.00395478	-0.00737102	1.20541e-06
Mdm4	0.00748505	2.94826e-05	-0.0133353	0.00240841	-0.00559683	-0.00348504
Mrpl15	0.00748354	-0.00116121	0.000570597	-0.0044343	0.00583593	-1.95557e-05
Gfm2	0.00748	0.000348957	0.000495816	0.00513481	0.00630703	0.0011506
Dnajc7	0.00747745	0.00588739	9.34733e-05	-0.00631735	0.00392282	-0.00336507
Mab21l3	0.0074735	-4.11834e-05	-0.0098641	-0.00228817	0.0117105	-0.000654392
Nfatc2	0.00746735	0.00325476	0.000536139	0.0111899	-0.00608692	0.000414809
D6Wsu163e	0.00746537	0.0006973	0.00708488	0.00744401	0.00435767	-0.000858874
Slc6a8	0.00746189	0.00490575	-0.0203732	-0.00308353	-0.00677995	-0.00114574
Setdb2	0.0074601	0.0147406	-0.00112212	-0.0120279	-0.00188784	-0.000657075
Gyk	0.0074434	0.000245476	-0.000329268	-0.00701637	-0.00496628	-0.000628211
Nfx1	0.00744001	-0.00032228	0.000875485	0.00331696	0.00423852	-0.0022911
Lamc2	0.00743604	0.00540414	-0.00251861	0.0089629	-6.47125e-05	-6.35034e-05
BC024479	0.00743596	0.00166835	-0.00593116	-0.00030271	-0.00623959	-0.00111698
Slco4a1	0.0074333	0.00514513	-0.00649341	0.00202805	-0.00563929	0.000879936
Brpf3	0.00743309	0.00941959	-0.00223577	-0.0126076	0.00106497	0.00103751
Ctbp2	0.00743229	0.00295872	0.00150313	0.00220057	0.00635258	-0.00229299
Dbf4	0.00742185	-0.00503066	0.00561961	0.00144214	-0.00185118	-0.00212888
Hrk	0.00741726	0.00456208	-0.00252786	0.00863567	-0.00438924	-0.000365101
Ier3	0.00741616	0.00465438	-0.0188972	0.034441	-0.000673094	-0.000421844
Dctd	0.00740763	-6.89332e-05	0.00295096	-0.00631848	0.00531164	-0.00124493
Echdc2	0.00740516	0.00262063	0.00659315	-0.0112788	0.0141807	-0.000598761
Lipt1	0.0074043	-0.000741824	0.00263895	-0.00203206	0.00369734	0.000541792
Il2rg	0.00739798	0.000451815	0.00194573	-0.00177028	-0.00315137	-0.000273097
Ube2o	0.00739729	-0.00259439	-0.00151422	0.00143866	-0.000744618	0.00064194
Dnajb6	0.00739582	0.00252807	0.0024278	0.00148131	-0.00413611	0.000596057
C330006K01Rik	0.00738999	0.00861433	0.00104975	0.00435656	-0.00238837	0.000893823
Slc12a8	0.0073775	-0.00519319	-0.00183471	0.00255287	-0.00772513	-9.8203e-05
Rps6ka1	0.00737566	0.00443849	0.000233889	0.00596883	-0.00693662	0.00273312
Sbno1	0.00736799	-0.00114339	-0.00649631	-0.00276233	0.00016019	-0.0035156
Zrsr1	0.00736264	-0.00581878	0.0029396	-0.000463115	-0.00425524	-0.000745791
Gm7334	0.00736015	0.00702517	0.00386855	0.0139285	-0.00481736	8.94215e-05
Slc24a6	0.0073584	-0.0108224	0.000600309	0.000283621	0.0072807	-0.000807035
Ercc2	0.00735719	-6.74561e-05	0.0107124	-0.0038515	-0.0055228	7.34208e-05
Mthfd2	0.00735084	0.0119223	0.00856476	-0.00181176	0.012478	-0.00314261
Fam78a	0.00734165	0.000188406	-0.00657357	0.0117395	-0.00206138	0.000144516
Mcoln1	0.00734067	-0.000729712	0.00181613	-0.00661269	-0.000349675	0.000566502
Tcf20	0.00733606	-0.00355111	-0.010388	-0.00193105	-0.00581872	0.00016838
Zfyve28	0.00733304	0.00644558	-0.00538664	0.00133765	-0.0116435	-0.000151853
Zfp532	0.00733304	-0.00200274	-0.00329165	0.00343618	-0.00552617	-0.000509611
Snora21	0.00733236	-0.00582813	0.0174807	-0.0177557	0.0226747	-0.000193626
1810013L24Rik	0.0073304	-0.000809029	-0.00093501	0.00711472	-0.00670228	0.000573439
Cep192	0.00732813	-0.0052581	0.00140481	0.00303089	-0.00543321	0.00292802
Cdkl2	0.00732322	0.0164933	3.81837e-05	0.0137656	-0.00517253	-0.000772252
Dbt	0.00731185	0.0106607	0.00541125	-0.00139168	0.000735545	0.000591936
Atp6v1c1	0.00730708	0.00662786	-0.00156461	0.0016526	0.00235402	-0.00226445
Hprt	0.00730409	-0.00613618	-0.00488939	0.00202085	0.0101041	-0.0010757
Dmd	0.0072966	-0.00224957	-5.28626e-05	-0.000919129	-0.00567575	-7.26305e-05
C80913	0.0072891	0.00340325	-0.00404237	-0.00220678	0.00104051	-2.786e-05
Gfod1	0.00728393	0.00906586	-0.0182904	-0.000994344	-0.0047072	-0.000225147
Llgl2	0.00727779	0.0126703	0.00449389	-0.0050827	-0.0039933	-0.00115351
Mei4	0.00727159	-0.007119	0.00627069	0.00165318	0.0128659	-0.000922837
Sdcbp2	0.00726972	-0.0060791	0.00354333	-0.00769936	-0.000616045	-8.49201e-05
Tprn	0.00726904	0.00441644	0.00630649	-0.00604755	0.000328364	-0.000266306
Ampd3	0.00726484	0.00116125	-0.016424	0.00922552	0.000931292	-7.14018e-05
Nol9	0.00726312	0.00392956	0.00338571	-0.000383546	0.00120688	0.00227722
Krt42	0.00725848	0.00594525	-0.00790358	-0.00153117	0.00188145	0.000168866
Pdss1	0.0072583	0.00633612	0.00585512	-0.00764852	0.0139483	-0.00169609
Fgd1	0.00725648	-0.00403025	0.00287923	0.00346619	-0.0103976	-0.000576905
Apol6	0.00724549	0.00333823	0.00967724	0.000765878	-0.00356348	-9.94883e-05
Zfp709	0.00724484	-0.0031283	-0.00254051	0.00358327	0.00708849	-0.000107145
Gltp	0.00724361	0.00756052	0.00265791	-0.00217048	0.00487662	-0.00163342
Parp12	0.00724306	0.012384	0.0137696	-0.00124269	0.0270547	-0.00178997
Slx1b	0.00723517	-0.00667766	0.00581973	-0.0051431	-0.00504325	0.000533855
Cend1	0.00722701	0.000887639	0.0249701	0.00110026	-0.00813827	-0.00024156
Gm15645	0.00722671	0.00252289	-0.00279763	0.00124894	0.0137975	0.000289381
Clcnkb	0.0072243	0.00146672	-0.000915026	0.00418202	-0.00257132	0.00021692
Rbm43	0.00721035	0.00554648	0.0126146	-0.000252478	0.0139582	-0.00141828
Zfp7	0.00720459	0.00123762	-0.000268113	-0.00314983	-0.00495499	-0.00114705
Cox17	0.00720344	-0.00077814	-0.00197173	0.000104323	-0.00400901	0.00230241
Col9a2	0.00719675	0.000237284	-0.00184188	-0.000469976	-0.00911342	-0.000254946
Prosc	0.00719411	-0.00133825	0.00569939	-0.00681487	0.000568937	0.00173218
Rlbp1	0.00718699	0.00104747	0.00300937	0.00418177	-0.00220751	0.000163752
Taf1	0.00718101	-0.000329143	0.00307553	-0.00222318	-0.00197257	-0.00164265
9130401M01Rik	0.00717353	-0.00340612	0.000859212	0.00161655	0.00608005	-0.0010468
Srfbp1	0.00717079	-0.000830586	-0.00077602	-0.00391512	-0.0017305	-0.000647201
Cenpi	0.00716109	-0.00320913	-0.00170587	0.00424607	0.000795741	-0.000639644
Sap30	0.0071595	-0.0102822	-0.00271656	0.00289123	-0.00148083	-0.00108435
Bhlhe40	0.00715512	-0.0277991	-0.0102778	0.0312451	-0.027672	0.000351753
Mgst3	0.00715462	-0.0063183	0.00135484	0.00679018	-0.000556472	-0.00114318
Orc5	0.00715041	-0.0022106	0.00289441	0.0010995	-0.00315671	0.00217139
Snord15b	0.00714882	0.00997964	0.013032	-0.000427707	0.00711341	-3.62345e-05
Klhl22	0.00714601	-0.00018148	-0.000315657	0.0044357	0.00394932	5.51209e-05
Tex21	0.0071322	0.000229946	-0.0123557	-0.00618293	0.000863627	0.000134251
Prss45	0.00712673	0.0011279	-0.00325407	0.0015169	-0.00183549	0.000185186
1700095A21Rik	0.00712183	0.000141117	-0.0199099	-0.00497025	0.00090498	0.000260414
Gabbr1	0.00712156	-0.00307081	-0.0121971	-0.00531897	-0.0192093	3.92283e-05
Gbx2	0.00711424	-0.026131	-0.00878632	-0.0153957	0.00822888	-0.000595178
1700021C14Rik	0.0071132	-0.00702623	-0.002809	0.00103281	0.00268969	0.000234652
Defb42	0.00711127	-0.000189611	-0.0181858	-0.00867111	0.00162663	0.000181757
Brca2	0.00711099	-0.00026014	-0.00518197	-0.00262195	0.00218011	0.00108108
Slc10a7	0.00710831	0.000215605	1.2159e-05	-0.00247289	-0.00282471	3.88046e-05
Acadm	0.0071051	0.00318017	-0.00108772	7.02458e-05	0.00718972	-0.00111335
Tada2a	0.00710175	0.000415349	-0.000620971	-0.00355129	0.00577059	-0.00341467
Exoc4	0.00709939	-0.00445341	0.00217304	0.00285918	-0.00421384	-0.000582941
Traf3ip2	0.00709253	0.00688815	-0.00543663	0.00192519	-0.00320142	-0.000283239
Reep6	0.00708985	0.0141658	0.00997386	0.0111143	0.00379283	0.00191077
Txlng	0.00708451	-0.0039909	0.00368763	-0.00167146	0.000558167	0.00110053
Tek	0.00707389	-0.00796296	-0.0131304	0.00679645	-0.0146698	0.000188573
Padi4	0.00707357	0.000633145	0.0105092	0.00342107	-0.00260133	0.000225324
Ccdc25	0.00707086	0.0146252	0.00497989	-0.00735708	-0.00634242	-0.00220663
Dedd2	0.00706831	0.000500292	-0.00256625	0.000914328	0.000328484	0.000246344
Jup	0.00706664	0.00677602	0.00320812	-0.00948186	-0.00538019	-0.0010377
Slc45a1	0.00706089	0.00136183	0.0277764	0.00226426	-0.00637916	0.000532024
Asna1	0.00705505	0.00100267	0.00125701	-0.00524495	0.0023644	0.00218594
Cdc37l1	0.00705005	0.000730623	-0.00592297	-0.00110851	-0.00496947	0.00115407
Cdk5rap1	0.00704663	0.000569852	0.00151191	-0.00468698	0.00702197	-0.00110844
Slfn3	0.00703834	0.00133319	-0.0115677	0.00341409	6.90361e-05	0.000274033
Rap1gap	0.00703826	-0.00120651	-0.00479228	0.0024042	0.000830155	-0.000632807
Naa25	0.0070382	0.00347891	0.00691385	0.00358146	-0.00241335	-0.00121665
Xpo7	0.00703511	0.0177881	0.00384282	-0.00880388	-0.00326025	-0.000586487
Cradd	0.0070341	0.000425221	0.000853507	-0.00555984	-0.000471494	0.00123425
Cnot10	0.00703379	-0.0011183	-0.000651122	0.00383011	-0.00349553	-1.0076e-05
Cpt1c	0.00703203	-0.00168758	0.00142958	-0.00253858	-0.013595	-6.66069e-05
Map4k1	0.00702989	-0.00641043	0.000728718	0.00854045	0.00563293	-0.000275308
Mzt1	0.00702612	0.0142074	7.42777e-05	-0.0022789	-0.0163063	0.00224641
Naa16	0.00702609	0.0146849	0.00534103	-0.00395188	-0.0063482	0.000562163
Thumpd3	0.00702451	9.03068e-05	0.00250429	0.00224898	0.00222754	-0.00110076
Xrcc6	0.00702163	-0.00185514	0.000722227	0.00114863	0.00486711	0.00113693
Xkrx	0.00701691	0.00111525	0.000807318	0.000893115	-0.00235205	-0.000141121
Ocln	0.00701682	0.0248392	0.00843416	-0.0166744	-0.0147573	-0.00041386
Rpa2	0.00701556	-0.00473884	0.00504015	0.000726517	-0.000640454	0.00231938
Zfp948	0.00701546	-0.00371948	0.00768799	0.00529697	-0.00582006	0.000567507
Adm	0.00701182	-0.0163841	-0.0045105	0.0413295	-0.0200942	0.000558098
Cdca2	0.00701145	0.0103602	0.00108528	-0.00551781	-0.00394523	0.00167103
Treml2	0.00700413	-0.00306909	-0.0109199	0.011253	-0.00265111	-0.000393362
Slc22a18	0.00700089	-0.00653327	-0.012254	0.00879756	-0.00503009	0.000308799
Schip1	0.00698882	0.00386056	0.000961394	-0.00928297	0.00374827	0.00104686
Il28ra	0.00697778	0.00112863	-0.00443215	0.00133012	-0.00837799	-0.000161059
Mrp63	0.00697598	0.010199	-0.00136114	-0.0126917	-0.00298872	-0.000621514
Fbxo42	0.00697262	0.00179151	0.00610785	0.00647404	0.00183666	-0.00162634
Ino80e	0.00697197	-0.00364315	0.00318736	-0.00343815	-0.000826331	0.00337057
Hopx	0.00696598	0.00676613	0.0141229	0.0043433	-0.00477921	-4.81565e-05
Nub1	0.00696352	-0.00452463	0.012882	0.00477398	0.00912159	-0.00220701
Sarm1	0.00695723	0.0017588	-0.00144687	0.00701661	-0.00436587	0.000222346
Lpin3	0.00695707	-0.00071283	0.00537071	-0.00459661	-0.00278148	0.000634227
Zdhhc18	0.00694355	0.00654106	-0.00452215	-0.00379375	-0.00700519	0.00100425
Grik3	0.00693496	-0.00661074	0.0446205	-0.0114856	-0.0141274	-0.00153569
Vmn1r53	0.00693337	0.000684968	-0.0127378	-0.00118748	-0.00017216	-7.92538e-05
Ppif	0.00692913	0.00184976	0.00178993	-0.00435384	0.00175089	0.00166901
Ppp2r2d	0.006929	0.00434276	-0.00063503	0.000642528	-0.00632056	0.00105423
Gm129	0.00692263	-0.00267943	0.000432589	0.00885141	0.00901082	0.000632537
Dut	0.00692021	-0.00696045	0.0191639	-0.000743288	0.00650773	-0.00330388
Fblim1	0.0069178	-0.00491041	-0.00819296	0.00945206	0.00207282	0.00120261
Stk38	0.00691589	0.00198894	0.000390186	-0.0038168	0.000707223	0.00338638
Dtymk	0.0069157	-0.00337851	0.000867881	0.00107037	0.00425626	0.000101704
Mrps12	0.00691197	-0.000525291	-0.00139809	-0.00110826	0.0044996	0.00227288
Gm4975	0.00690914	2.99132e-06	-0.00354555	-0.00904488	-0.000901579	-2.98488e-05
Tstd1	0.00689293	-0.00134548	-0.000532419	-0.00191204	0.0035908	1.06191e-05
BB287469	0.00689223	-0.000484654	-0.0178501	-0.0110806	0.00202197	-3.63949e-05
Fhl4	0.00689171	-0.00209847	-0.00963124	0.00157046	0.00600353	0.000187279
Pwp2	0.00688174	-0.000533399	0.00387835	0.000331894	0.00388167	-4.61798e-05
Nat10	0.00688095	0.00144683	0.00314929	-0.0035085	0.0067958	-0.00108729
Nudt1	0.00687663	-0.00391997	0.00546912	-0.00318681	0.00209453	0.000535162
Ldhb	0.00686263	-0.010785	-0.0174614	-0.0211794	-0.000987265	-0.000736252
A330102I10Rik	0.00686044	0.00218735	0.00119461	0.00769009	-0.00190657	0.000122042
Phf20	0.00685924	0.00135653	0.00212071	0.00333449	-0.000360019	0.00107852
Utp20	0.00685139	0.00289742	0.00344667	-0.000521792	0.00509206	-0.00232544
Plekhf2	0.0068495	0.00564872	0.00824854	-0.00715418	0.000281451	-3.79071e-05
Rps6ka4	0.00684834	0.00559111	0.0198563	0.0196794	-0.00795965	0.000483402
Dse	0.00684379	0.00258386	0.00017026	0.000255429	-0.00893995	-0.000485027
1810032O08Rik	0.00684109	0.000889948	-0.000569458	-0.0150396	0.0115464	-0.000609475
Nxf2	0.0068384	-0.00218966	-0.00903033	0.0122555	-0.00854167	-4.47235e-05
Ssr2	0.00683234	0.00703998	0.00360729	-0.000408079	-0.00331059	0.00324746
Gm4349	0.00682879	-0.00451166	0.00389314	-0.0115956	0.00436068	-0.000376232
BC061212	0.00682656	-0.0010099	-0.000615737	-0.0175821	0.000896714	9.92573e-06
Zfp82	0.00682431	-0.00409342	-0.00256238	0.000191113	-0.00101305	0.000841506
Caps2	0.00682328	-0.000148384	-0.00804391	0.00603845	-0.00444552	0.000511678
Rspo1	0.00682099	-0.000348673	0.0179604	-0.00263835	-0.00493432	0.000316617
Adh5	0.00681765	-0.00622556	-0.00116897	0.000472914	0.00478297	0.00110855
Zfp710	0.00681639	-0.00358263	-0.0108733	-0.0021186	-0.00904628	-1.5456e-05
Dgke	0.00681602	0.004568	-0.00831745	-0.0032786	-0.00521874	-0.000670967
Zbtb43	0.00680793	-0.00414288	-0.0043455	0.000799885	-0.00654172	-0.00166575
Mrpl33	0.0068041	0.00249928	0.000207613	-0.00604411	0.0120639	0.00114207
Kcnq2	0.00680242	0.0011347	-0.00281188	-0.00185472	0.000679853	-0.000102495
Prss41	0.00679934	-0.00553233	-0.00475541	-0.00213989	0.0019096	-0.000118558
Rhov	0.00679538	0.00248691	0.000122718	0.00195088	-0.00610206	0.000300963
Gm17066	0.00679033	0.0199237	0.000681451	-0.0105029	-0.0126678	-0.000959095
Nars	0.00678574	0.00578909	0.00726937	0.000287185	0.0117014	-0.00110821
Nfyb	0.00677719	0.00344055	-0.000490641	0.00182843	0.0073108	-0.00223569
Chac1	0.00677297	0.0243186	0.0185588	0.00698596	0.0498841	0.000293812
Myh3	0.00677155	-0.000252037	-0.000219173	-0.000502542	-0.000646095	3.67462e-05
Oxct1	0.00677042	0.00746807	0.0240705	-0.00848586	0.0119318	-2.17172e-05
Urb1	0.00676753	0.00125672	0.00233954	-0.00143343	0.00536393	0.000603855
Dnaja3	0.00676243	-0.000442117	0.00279859	0.00331059	0.000746445	-3.17221e-05
Pcx	0.00675938	0.00614506	0.00949016	0.00231146	0.00720406	-0.000325581
Nanos1	0.00675674	-0.000688395	-0.00174023	0.00574005	0.00444696	-0.000301386
2410018M08Rik	0.0067529	0.00219954	-0.000522711	0.000118896	0.0075097	-0.00170028
Pkhd1	0.0067507	0.00195187	-0.00511941	0.0095885	-0.00275466	3.64066e-06
Zmym3	0.00674649	-0.00124438	-0.00487171	-0.00395362	-0.00228033	0.0016714
Tex2	0.00672787	0.00549644	0.00142768	-0.00166567	0.00258708	0.000818318
Zfp652	0.00672728	-0.001155	-0.00408139	0.00319256	-0.0108725	2.92994e-05
2410075B13Rik	0.00672578	-0.00558651	-0.00284214	0.0057343	-0.00279058	-0.000812944
Cox6c	0.00672482	-0.00355632	-0.00226915	-0.00769058	0.00152009	0.00101181
Itpk1	0.0067217	-0.00375138	-0.00500682	-0.00109418	0.00919183	-0.00165744
Mrpl49	0.0067147	0.000823056	0.0104214	-0.000195907	0.00100216	-0.00111789
Deptor	0.0067028	-0.00179731	0.0121113	0.00457259	-0.000792332	-0.000539409
Atg2a	0.00669877	0.00420829	-0.000634932	0.000846962	0.0029505	-0.000568681
Hydin	0.00669168	-0.000129838	-0.00365593	0.00866128	-0.00387604	-7.4729e-05
Tst	0.00668857	0.00166565	0.000651566	-0.00590852	0.0117834	0.000555982
Dhx35	0.00668761	-0.00280174	-0.0030815	-0.00320309	-0.00495742	-4.72745e-06
Wdr47	0.00668497	0.00202853	0.00213898	0.00453418	0.00206999	0.000795475
4930579G24Rik	0.00668463	-0.00402367	-0.00367849	0.0017912	-0.0107986	-0.00168273
Scfd2	0.00667904	0.00638317	-0.000420809	0.00106638	0.000557381	-4.70297e-05
Prdx1	0.00667598	-0.00638048	-0.00158747	0.00184264	0.00242815	0.00325626
Rbm26	0.00667563	0.0136206	0.00223968	-0.00404211	-0.0103851	0.000462565
Dscc1	0.00667445	-0.000983783	0.0054204	-0.00306999	0.0111758	0.000462302
Polr1b	0.00667385	0.00569818	0.00665716	0.000897729	0.00497511	0.00112286
Rad54b	0.00667263	0.00178213	-0.00655612	0.000670603	0.00320791	-0.000559864
Nr3c1	0.00667222	0.00967362	-0.00227943	0.00566217	0.00554038	-0.00113573
Nrg4	0.00667154	0.00680615	-0.00712284	-0.00280159	0.00689624	0.000985978
Pes1	0.00666792	-0.0032277	0.000599638	-0.00416314	0.00516452	5.53745e-05
Fbxo27	0.00666673	0.000634069	-0.00462545	0.00270708	-0.000232382	1.85301e-05
Sowahb	0.00666592	0.000471941	-0.00624583	0.000838348	-0.00189904	0.000139078
Tulp2	0.00666538	-0.00211262	-0.00407217	0.00633676	-0.00288739	0.000200979
Ftsj3	0.00666206	0.000760838	0.00250504	-0.00573187	0.00792032	0.00110128
2310030G06Rik	0.00664996	0.00551407	0.0195501	0.00184009	0.0082333	0.000902546
0610040F04Rik	0.00664677	-0.00255632	-0.00946159	0.00538218	0.00019027	4.19185e-05
Slc45a4	0.00664504	0.0061238	0.000763643	-0.000466634	-0.00206297	-0.000551079
Rad51c	0.00663582	-0.00997152	-0.000950824	0.00579894	0.00585833	0.000886666
Brca1	0.00663568	-0.000246086	-0.00271279	-0.00195847	-0.00651046	-0.000509898
Mtap6	0.00663556	0.00606259	0.0244938	0.00793858	-0.00351099	1.59044e-05
Dmrtc2	0.00663123	0.00105081	-0.00812995	0.00340505	-0.00217615	-3.79359e-05
N4bp1	0.00662876	0.0050632	-0.00477743	-0.00826003	-0.00125701	0.00342214
Mtrr	0.00662694	0.00167747	-0.00301878	0.0110091	0.00406272	-0.00104046
Kif20b	0.00662681	-0.00104756	0.00120238	-0.00062491	0.00166688	-1.65327e-06
Gm3417	0.00662405	-0.00135594	-0.00444028	0.00438105	0.00684034	-0.000389466
Nudt19	0.00662073	0.000844469	0.00864365	0.00539821	0.00377455	8.04953e-05
Tbc1d15	0.00661698	-0.00143831	0.00333948	0.00499984	-0.000143117	-1.82767e-05
Gcdh	0.00661195	0.00666565	-0.0250222	-0.0112243	0.0105027	-0.000838849
Rab30	0.00661062	0.00726723	-0.00513245	0.000386302	-0.00507524	-0.000697152
Ehd3	0.00661051	8.56364e-05	0.0460559	0.00922395	-0.00657201	-0.00055482
Gas5	0.00660634	0.00529595	-0.000797268	-0.0111151	0.0105199	-0.00239946
Spon1	0.00660533	-0.00877403	0.0559344	-0.00193995	-0.0311191	0.000307428
Nip7	0.00660434	0.00116134	0.00124454	-0.0150021	0.0068227	-0.00114564
Faf1	0.0066009	0.00244626	0.00520089	0.000791534	-0.00166438	0.00108344
Diap1	0.00659816	0.00525597	2.68298e-05	-0.000845639	-0.00271948	0.00114048
Lmtk2	0.0065979	0.00395142	-0.00309484	0.00539246	-0.00258914	2.15829e-05
Rpl27	0.00659371	0.00201271	-0.0111695	-0.00803335	0.0150917	-0.00116978
Psmg4	0.00659186	-0.00848274	0.0258153	0.00863406	0.000158284	-0.00222758
C130083M11Rik	0.00658915	-0.00114673	-0.00312046	0.00257343	0.00346091	-0.000238164
Rnf138	0.00658741	-0.00273665	-0.0030593	0.00265386	-0.0043197	-2.07887e-05
A230050P20Rik	0.00657939	-0.00283971	0.00870222	-0.00012284	0.00169437	-0.000595164
Tmem59l	0.00657886	-0.00912914	0.0395779	-0.0143478	0.0161529	-0.000824352
Nol6	0.00657301	0.00025617	-0.0019583	-0.000694385	0.00141639	-0.00333079
Zfp931	0.00657172	0.00515415	0.00184488	0.00377377	-0.00586285	7.14592e-05
Mga	0.00657129	0.00162057	-0.00417356	0.00384608	-0.00241423	0.00335961
BC055111	0.00656578	0.00136023	-0.00553888	0.00216583	-0.00120159	0.000142597
Aldh3b1	0.00655383	0.00113086	0.00555901	0.00812045	-0.00709542	-0.000346337
Mtmr7	0.00655372	-0.00678591	0.00235801	-0.00554353	0.00485957	-6.39182e-05
1700018B24Rik	0.00654971	0.000231526	-0.0165491	-0.00570691	0.00106972	3.65555e-05
Snora65	0.0065495	-0.0166248	-0.0160766	-0.0120751	0.0544495	0.000609825
Zfp93	0.00654384	0.00334433	0.00939011	0.0056383	0.00332952	0.000599217
Cdc34	0.00654315	-0.00200459	0.00286012	-0.00227622	0.000502162	-0.00331725
Trim2	0.0065423	-0.000123918	0.00998887	-0.00105424	-0.0179533	0.00107905
Acot8	0.00654089	0.00236924	-0.00475173	0.00192655	0.00775714	-0.000574023
Gm16973	0.00653556	0.0130594	0.00354832	-0.0146072	-0.00741568	-0.000816375
Rb1	0.00653065	0.0138352	-0.0012894	0.000675312	-0.018244	-1.74623e-06
Tsx	0.00653051	0.0034522	-0.0111253	0.00239325	-0.00101177	0.00012086
AI118078	0.00652492	-0.00228579	-0.00114992	0.000197751	-0.000644662	0.000112512
C1qbp	0.00651511	0.00204103	0.00304888	-0.00197724	0.00376362	-0.00107059
Xab2	0.00650121	-0.00717896	0.00172651	-0.00445315	-0.00248459	0.00229195
Cxcl16	0.00650038	0.00394037	0.00935373	0.00301125	0.000183183	-5.80989e-05
2610002I17Rik	0.00649489	0.000862713	0.004273	-0.00188771	-0.00161801	0.000500115
Wdr5	0.00649486	-0.0035187	0.00217066	-0.00466292	-0.00305563	0.00103831
Ksr1	0.00649396	-0.00431206	0.00218545	0.00509456	-0.00621657	0.000565784
Synm	0.00649037	-0.000582476	-0.000358024	0.0121454	-0.00536149	0.000591053
Gabarapl2	0.00649009	0.00755668	-4.66053e-05	-0.00205144	0.00267192	0.000470458
Ccnf	0.0064895	-0.00828638	0.000503536	0.000559898	-0.00219655	0.00233204
2310046K01Rik	0.00648937	0.00572863	0.00143886	-0.00527697	0.00243808	0.000166235
Trappc2l	0.00648836	0.00705112	0.00370935	-0.00676675	0.00309178	8.576e-05
Rasgef1a	0.00648682	0.00013734	0.00655983	0.00224225	-0.00015377	6.11551e-05
2010107G23Rik	0.00648411	-0.00896472	0.00485561	-0.00344989	-0.00490174	-0.001584
Rbl2	0.00648283	0.00278749	-0.00531012	0.00136929	-0.00462384	0.000112073
Metap1d	0.00648204	0.00382191	0.00972573	-0.00191887	-0.00901994	-6.83508e-05
Gpr20	0.00647558	-0.000627611	0.00599591	-0.00100382	-0.000231227	0.00032937
Pisd	0.00646996	-0.00686109	-0.000970404	0.000531613	-0.00153894	0.0022492
Ubxn1	0.00646853	-0.00461798	0.0017936	-0.00184997	-0.000599422	0.0011616
Noc3l	0.00646595	0.00420759	0.00288639	-8.23346e-05	0.00661187	0.000470565
6330409N04Rik	0.00646012	0.0130667	0.000921049	-0.00649927	-0.00188155	0.00107365
Nhp2	0.00645952	-0.00212718	0.00681396	-0.00697045	0.00485057	-0.0034187
Tiparp	0.00645616	-0.00597232	-0.0056157	0.00856671	-0.0099343	-0.0016368
Mpdu1	0.00645515	0.00647458	-0.00189841	-0.00799994	-0.00101995	-0.00342536
Aprt	0.00645349	0.000992954	-0.000999538	-0.0116138	-0.00529962	0.00226248
Gm5091	0.00644551	-0.00326911	-0.0218156	-0.00454229	0.00532255	-0.000192148
Gtf2e1	0.00644364	0.00201196	-0.000514521	0.000143405	0.000402028	0.00220323
4930539E08Rik	0.00643959	-0.00317323	0.00332819	0.00426095	0.001789	0.000100146
Cep57l1	0.00643523	-0.00563784	-0.0102597	0.00802743	0.00472043	0.0018405
Kcnj4	0.00643264	-0.00419986	0.00285918	-0.00170641	-0.00214727	0.000131996
Mettl5	0.00643118	-0.000719925	-0.00180572	0.000493622	-0.00071702	-0.0016542
Pcp2	0.00642399	0.00113488	0.000492284	0.00205683	-0.00219082	-0.000142647
Ttll6	0.00641536	6.62694e-05	-0.00394117	-0.00283579	-0.00143894	-8.34172e-05
Zfp740	0.00641259	0.000517114	-0.00788545	0.00239788	-0.00515422	-0.00335712
Gtf2f1	0.00640917	0.000701769	0.00518045	-0.00467532	0.00811994	0.00112935
Vmn1r47	0.00640625	0.000635637	-0.00919341	-0.00135195	-0.000441826	-0.000135057
Lmo7	0.00640555	0.00687647	0.00992826	-0.00728184	-0.00133635	0.000151083
Sbds	0.00639867	-0.000990186	0.00614431	-0.0025079	0.00148028	0.00118077
Ccdc120	0.00639386	0.00470474	0.00336264	-0.00107471	-0.00309945	-0.000774349
Pqlc3	0.00638878	0.00722759	0.00135649	0.00236563	-0.00185547	8.31107e-06
Kcnn2	0.00638849	-0.00973745	0.00126363	0.00460007	-0.0161611	0.000437319
Slc34a3	0.00638091	0.000518901	-0.00293742	-0.00341041	-0.000501889	-8.67831e-05
Pole	0.00637701	-0.00322059	0.00882516	-0.000537038	0.000115454	-0.00117208
Cnga3	0.00636331	-0.00163475	-0.00881141	0.00334968	0.00320558	-0.000157831
Cib1	0.00635281	0.00166748	0.00674657	-0.0025133	0.000437861	0.00338924
Nhlrc1	0.00635271	-0.0051489	-0.00111648	-0.000470607	0.00535531	8.26726e-05
Thada	0.0063523	0.00489704	0.00322649	0.00132123	-0.00313862	-0.00157915
Rad51	0.00635144	-0.000125473	0.00200006	0.0012649	0.00228897	-0.0033139
Lad1	0.00635047	0.0140118	0.00434942	-0.00842567	-0.0117958	-0.000608035
Tex12	0.00634821	0.0014445	-0.00741144	0.00866449	-0.000689306	-4.18684e-05
2810422J05Rik	0.00634421	-0.00135417	-0.00246041	-0.00390851	-0.00473126	-0.000567211
Wdr20b	0.00634196	-0.00249451	-0.0143387	-0.00468964	0.000833852	-8.74397e-06
Cds1	0.00633904	0.011222	-0.00100174	-0.0102945	-0.00719428	-0.000666788
Sf3b3	0.00633244	0.00477256	0.00783239	-0.00841299	0.00509459	-0.00230744
Pou4f1	0.00633121	0.00184591	-0.00361262	-0.00317566	-0.0024055	-8.75821e-05
Hapln4	0.006331	-0.000682978	0.0250402	0.018223	-0.00667831	-0.000611096
5830418P13Rik	0.00632969	0.00085102	-0.00610951	0.00362602	-0.000334304	-0.000238245
Cnpy1	0.00632747	-0.00307944	-0.0196143	-0.00930007	0.0411757	0.000392467
Asz1	0.00632047	0.00109918	-0.00711227	0.00269127	-0.00130863	-0.000117845
Mtmr9	0.00631968	0.0167523	0.00714177	-0.0108784	-0.0047204	0.00179054
Rpl24	0.00631709	0.00341752	0.00740795	0.00125313	0.00594196	-3.90488e-05
Ubl3	0.00631602	0.000172671	-0.00232679	0.00323661	-0.00032211	-4.72565e-05
Slc20a1	0.00631282	0.00680513	0.0112708	0.0111538	-0.00325124	9.61327e-05
Spint2	0.00630837	0.0109127	-0.00342486	-0.00611336	-0.0101452	0.00108836
Pinx1	0.00630553	0.0158126	0.00811308	-0.0135783	0.000412361	0.00159235
Lyrm7	0.00630293	-0.000418327	-0.00412472	0.0155287	-0.00332133	0.000232076
D6Wsu116e	0.00629988	0.00221804	-5.49509e-05	-0.000232153	-0.00458728	1.0189e-05
Mapk1ip1	0.00629255	-0.00338741	-0.0083727	0.00541615	-0.00833781	-0.000495499
Dmrtb1	0.00629082	-0.00790292	0.0216359	0.0122172	-0.00947536	-0.000170415
Osbpl1a	0.00627787	-0.0038634	-0.0130429	-0.00357004	-0.00289353	-0.00161008
A730085A09Rik	0.00627635	0.000235933	-0.0185253	-0.00349962	0.00406125	0.000324347
Alox5	0.0062756	-3.85834e-05	0.0141943	0.00547476	-0.00288016	2.95545e-05
Lars	0.00627481	0.00246522	0.00523855	0.00204481	0.00724312	0.00113098
Armc6	0.00627109	0.00303358	0.0139938	-0.0010618	0.0060784	-8.15673e-06
Gstm2	0.00626932	0.00251548	0.00937818	-0.00210439	-0.00858375	-0.000125255
Dhodh	0.00626499	-0.000705441	-0.000295632	-0.00234262	0.0031025	0.00175234
Gm5595	0.00626483	-0.00367833	-0.00709934	0.00174241	-0.0119459	0.00111948
Tcfl5	0.00626339	-0.0265644	0.00644058	0.0242931	0.0109191	-0.000264396
Col6a5	0.00625955	-0.000334258	0.00567601	-0.0108606	0.00120099	-0.000475512
Sod2	0.00625866	-0.00179691	-0.00735327	0.00191324	0.000554406	0.0022365
Lifr	0.00625707	-0.000575662	-0.0172143	0.000303807	-0.0127439	-0.00120618
Lap3	0.00625455	0.0062546	-0.00946823	-0.00724578	0.00806467	-0.00113725
Erlin1	0.00624865	-0.00130927	0.00345105	-0.00616283	-0.000717629	-0.000613579
Daxx	0.00624828	0.002878	0.00470455	0.000195803	0.000550187	-0.0016019
Trmt6	0.00624796	0.00330724	0.00453242	-0.00514835	-0.00451098	-0.00221425
Nme4	0.00624725	-0.01263	0.00220148	-0.00405279	0.00208757	-0.00325404
Chd5	0.00624642	-0.0025951	0.00160245	0.0100177	-0.0014045	-0.000372838
Mkx	0.00624554	0.00731702	0.0157217	0.00130061	0.0152031	0.000556811
Gm10768	0.00624381	-0.000137745	-0.00888834	-0.00338721	0.000571052	0.000205441
D930014E17Rik	0.00623897	0.00046956	0.000546572	-0.00136097	0.00635323	-0.000594528
Ftl1	0.00623859	-0.00936999	-0.00506698	-0.00557162	-0.00558816	-0.00664506
Epha2	0.00623694	0.0111411	0.010359	0.00394668	0.0326779	-0.00209865
Lgals7	0.00623412	0.00124079	-0.000125347	-0.00347161	0.00403566	9.82616e-06
Cox4i1	0.0062339	-0.00684249	-0.000540283	-0.00717307	0.00321427	3.77639e-05
Srm	0.00623094	0.011323	0.00120525	0.00136235	0.00753924	-6.73047e-05
Grpel2	0.00623075	-0.00502916	-0.00127705	0.00270613	-0.00929786	8.33675e-05
Psmd7	0.00622976	0.00448016	0.00369738	-0.00972152	-0.0013595	0.0011428
Mccc1	0.00622923	0.00465773	0.00536754	-0.00786416	0.00201025	-0.0012381
Stat2	0.00622878	0.000335869	0.00226834	0.00491541	-0.0118367	0.00178637
Plekhg5	0.00622757	0.009793	-0.00634713	-0.00959438	-0.0086902	0.000833693
Brix1	0.00622645	0.0032852	0.00401472	-0.00204492	0.00277377	-0.00224633
Polr2e	0.00622423	-0.00427051	0.00352769	0.000912404	-0.000614937	6.52013e-05
Lrdd	0.00621982	-0.00175521	-0.00135403	-0.0034355	-0.00181413	-0.00108769
Gadd45b	0.0062188	-0.0075706	-0.00736723	0.000730452	-0.0264712	0.000613442
9030624G23Rik	0.00620963	-0.000348218	-0.00790058	-0.005785	0.000482444	-5.07309e-05
Diap3	0.00620734	0.0172644	0.00630748	-0.00479234	-0.00555176	-0.00112593
Kdm5b	0.00620524	-0.00159057	-0.0104187	0.00544164	0.00283124	-5.109e-05
Pdcd11	0.0062026	0.00301013	0.000551926	-0.00389392	0.00440351	-3.43902e-06
Pmpcb	0.00619749	-0.00225875	0.000976325	0.00233591	0.00441987	6.64988e-05
Nup85	0.00619608	0.000477575	0.0015497	-0.00409515	0.00269009	0.00226664
Slc25a32	0.00618853	0.00428147	-0.00178244	-0.0036056	0.000637389	0.00105731
Sephs2	0.00618747	-0.000509206	4.9574e-05	0.00513908	0.00616733	-0.00217173
Snora3	0.00617573	-0.0114697	-0.0204513	0.0414184	-0.00474646	0.000239444
Tsr1	0.00617509	0.00368569	0.00360603	-0.00505514	0.000683521	0.00331687
Sulf2	0.00617364	-0.0010174	0.00243541	-0.00287733	-0.0175613	0.0011708
Pck2	0.00616862	0.0181449	0.0237417	0.0053321	0.0101384	-0.00110834
Ly6k	0.00616698	0.00259194	0.00316191	0.01517	-0.0044973	-5.04273e-05
Foxr2	0.00616601	-0.00397137	0.00513376	0.000735803	0.00409719	-0.000260998
Xlr5b	0.00616207	-0.000189298	-0.0156802	-0.00506342	0.000300037	1.12693e-05
Lat	0.0061604	-0.00340258	0.00443348	-0.00640067	-0.0102085	-8.5788e-05
Znrd1as	0.00615452	-0.00630257	-0.00284408	0.00700876	0.0132874	-0.00104747
Aatf	0.00615017	0.00621254	0.00106842	-0.00458124	0.00187666	-0.00287938
Gm1943	0.00614643	0.000456592	0.00920509	-0.000562412	-0.00946784	-8.8866e-05
Snora43	0.00614334	-0.000345747	0.00308492	-0.0414745	0.000996963	4.02607e-05
Sh3bgrl2	0.00613988	0.00467641	0.0108982	0.00129744	0.00107273	-1.28792e-05
Ccdc21	0.00613841	-0.00548837	0.0145467	0.0086347	-0.00805476	0.00222485
Kbtbd7	0.00613368	0.0162835	-0.00443509	0.000154294	0.00132282	8.00827e-07
Fam26e	0.00613013	0.00172889	-0.00364929	0.00225918	0.00143997	-0.000114993
Fastkd2	0.00612642	0.00101531	0.00442319	-0.00117364	0.00519821	-3.40385e-05
Frs3	0.00612377	-0.00260873	-0.0076697	0.00912148	-0.00368187	-0.000483779
Ccdc58	0.0061166	-0.00549517	-0.00368912	0.00524865	0.00578827	-1.4567e-05
Slc23a2	0.00611161	0.0118461	0.00454134	-0.00535039	0.0108012	0.00065281
Arl4d	0.00610532	0.00905813	-0.00268879	-0.00691617	-0.0125575	-0.000528718
Spire2	0.00610419	-0.00881233	-0.00621409	-0.00984233	-0.00196559	0.00123069
Spg11	0.00610319	-0.00291799	0.00497145	-0.000545708	-0.0119963	-0.000514261
Mtss1	0.00610291	-4.34781e-05	-0.00396809	0.0018043	-0.00334552	0.00176042
BC016495	0.00610197	-0.00317034	-0.00102086	0.00421083	0.00600458	-0.000519966
Sucla2	0.00610049	0.0155213	0.00223455	-0.0121265	-0.00151632	0.00121371
Cog4	0.00609899	0.000802028	-0.00290914	-0.00260759	0.00143248	-0.00229271
Cd3e	0.00609669	0.00141737	-0.00599046	0.0057073	-0.00185633	-7.45263e-05
Ltb4r2	0.00609639	0.00265422	0.0042574	-0.00438079	0.000653503	-3.00042e-05
Slc39a4	0.00609596	-0.00069004	0.000370214	0.00395903	-0.00416933	1.44304e-06
Gm5465	0.00609522	0.00622202	-0.0034077	-0.00186457	-0.00327129	0.000380626
Ifrd1	0.00609459	0.0110298	-0.00480469	-0.00354617	0.00978971	-0.00227713
Med13l	0.00608584	-0.00018259	0.00148464	0.00163653	-0.00631119	0.000504374
Ankrd37	0.00607964	-0.0181016	0.00140418	0.0250623	0.0044421	-0.00104912
Cd79b	0.00607463	-0.00123499	-0.00833086	0.00131943	-0.00153437	0.000261937
Smyd3	0.00607405	-0.00194913	-0.00740065	0.000582105	-0.00364115	-0.00114036
Ddx10	0.00607385	-0.00105585	0.00296532	-0.00144459	0.0126075	-0.00227325
Stat4	0.00607097	0.0122859	-0.00445521	-0.00760178	-0.00411902	-0.00055005
Radil	0.00607002	0.00413361	0.0199346	0.00321586	-0.00563394	0.000652127
Aldh3a2	0.00606984	-0.00113205	0.00961058	0.00533212	-0.00245258	-0.000524835
Mrpl40	0.00606303	-0.0014667	-0.000573284	0.00247255	-0.00144792	-0.00218783
Tmppe	0.00605834	0.00286415	-0.00569892	-0.00498155	-0.00172809	-0.0017505
Tex19.2	0.00605716	-0.000880974	-0.00528045	-0.0044266	-0.000644856	0.00019662
Nfe2l2	0.00605243	-0.00288905	0.000149022	0.00990147	-0.00879519	8.66221e-05
Cryz	0.0060476	-0.000351556	-7.98527e-05	-0.00441499	-0.0131476	0.000536174
Taf1c	0.00604312	-4.35168e-05	0.00611508	-0.00397599	0.00251952	-0.000591068
Oas1d	0.00603867	0.000741731	0.0110207	-0.00744002	4.67764e-05	-0.000132626
Snx5	0.00603854	0.00389155	0.00032968	-0.00406802	0.00378824	3.52671e-05
Eif2b5	0.00603147	-0.000218576	0.00387081	0.00275448	0.000695957	1.92004e-05
Mios	0.00603115	0.00472309	0.0222934	0.00299853	-0.00398464	-0.00152837
Stk11ip	0.00602777	-0.00168882	0.0102865	0.00272549	-0.00758866	0.000580261
Tmem125	0.0060272	0.013624	0.00853019	-0.00127305	-0.0106852	0.000273021
2410004N09Rik	0.00602267	-0.00355783	0.00578371	-0.00512851	-0.00885818	-0.00286379
Slc29a4	0.00601664	-0.00219464	-0.00465407	0.00846833	-0.00183446	-0.000441791
Mrps5	0.00601447	-0.00472218	-0.00215084	-0.00482392	0.00231621	0.00330318
Mmrn2	0.00600822	-0.00725121	0.0240448	0.0259787	-0.00717537	0.000472153
Gpt2	0.00600426	0.00466316	0.0118131	-0.0043052	-0.00284054	-0.00276117
Ankrd35	0.00600269	9.92848e-05	-0.00130993	0.00686785	-0.00144308	0.000237964
Cdc5l	0.00599834	0.00215821	-0.00690818	-0.00271534	0.00193184	1.38278e-05
Dtd1	0.00599656	-0.00191024	0.020581	0.00312623	-0.0096055	-0.000695479
Zfp870	0.00599605	-0.00319135	-0.0102816	0.00144969	0.000587312	-0.000539096
BC055324	0.00599304	-0.000610872	0.000493901	0.00177401	0.00828766	0.00226094
Snhg4	0.00599022	-0.0113036	0.0124152	-0.0160767	0.000453974	-0.0028046
Rasd2	0.00598887	-0.00423698	0.0140321	0.0106647	0.00861264	-0.000701495
Mrpl45	0.00598473	-0.00212925	-0.00120645	0.0015847	0.00152083	0.00105534
Tbc1d10a	0.00597792	0.0139245	0.00033579	-0.00760035	0.00444786	-6.43966e-09
Gm14420	0.00597693	-0.000967653	0.000568615	-0.00225831	-0.00805933	0.000820986
Slc25a26	0.00597467	0.00161054	0.000323061	-0.00398448	-0.000382789	-0.00118389
Cul4b	0.00597319	0.0053402	0.00282999	0.00252429	-0.000269833	0.00115115
Ss18	0.00596939	2.3106e-05	0.00501504	0.00604279	-0.00571461	-0.0032554
Asap3	0.00596645	0.0074709	-0.00712607	-0.00537791	-0.00316665	0.000184584
Svip	0.00596542	9.51623e-05	0.00174892	-0.00319331	-0.00104634	0.000594825
Helq	0.00596532	0.00103316	0.00459731	-0.00173406	0.0018672	0.000606469
Ppef2	0.00596352	0.003412	-0.00360488	0.00159643	-0.00205846	7.67182e-05
Snora70	0.00596279	0.0087205	0.0292027	-0.0162608	-0.0243607	-0.000635794
Adck3	0.00596079	-0.00167214	0.000607592	0.00261981	-0.00699081	-3.8139e-05
Ddx27	0.00595757	0.00189207	0.00432712	-0.00620133	0.0036631	0.00228534
Mgat5b	0.00595709	-0.0114859	-0.00751379	0.00523406	-0.00127256	0.00025619
Psat1	0.00595188	0.000965447	0.00738393	0.00312337	0.0183175	0.0012282
Rnaseh2b	0.00594603	0.0127717	-0.000595139	-0.0156235	-0.000395954	-0.00231356
2410006H16Rik	0.00594084	-0.00992514	-0.00883384	-0.0153848	-0.0120726	-0.000224625
Ttc27	0.00593602	0.000446891	0.00444501	-0.00278645	0.00401605	0.00218322
Usp7	0.00593549	-0.000196674	0.0030693	0.00189568	-0.00286433	8.30348e-05
Fam98c	0.0059351	-0.00248288	-0.000731476	-0.000348849	-0.000340485	0.00162242
Baz2a	0.00593192	-6.48193e-06	-0.00655194	-0.00338032	-0.00954151	-0.00222069
Ctu2	0.0059312	-0.00288843	0.00264358	-0.0117968	0.00281687	-0.00115762
Vwf	0.00592797	0.00799562	-0.00202808	0.00485629	-0.0100428	0.000118116
Lrpprc	0.00592492	0.00479682	0.00351826	0.00299012	0.000800334	-0.00329187
Gnmt	0.00592476	-0.000296157	0.00523792	-0.00439751	0.00243481	0.00011669
Atp5a1	0.00592305	-0.00147964	0.00201011	0.00176946	0.000520874	1.99578e-05
Commd4	0.005922	-0.000739187	-0.0018369	-0.00454994	-0.00156531	0.00338038
Nup93	0.00592071	0.00147638	0.00433615	-0.00521247	0.00769408	2.51251e-06
Wdr12	0.00591498	-8.65894e-06	0.00097827	-0.00484416	0.00371729	0.00111318
Adsl	0.00591493	0.00277488	0.00373251	-0.00563433	0.00263993	0.00220747
Ccdc106	0.0059124	0.003882	0.0162294	0.00455166	0.00112127	-0.000302086
BC028528	0.00590859	-0.00836549	-0.0130147	0.00392502	-0.00815753	0.00011587
Pcdhga8	0.00590828	0.00303374	0.00549207	0.00278871	-0.00302277	-4.53331e-05
Slc5a1	0.00590715	-5.4176e-05	-0.00974201	-0.00335632	0.000572192	-0.000180565
Med18	0.00590487	-0.0093634	-0.000125674	0.00932016	0.00715285	9.86667e-05
Mmp11	0.00590447	0.000468299	-0.0142118	-0.00299598	-0.0180827	0.000112385
AU015836	0.00590324	-0.00292552	0.00763896	-0.000414317	-0.00628113	-4.93667e-05
1700020N01Rik	0.00589317	0.00180019	0.00116492	0.0064996	-0.00192876	0.000147765
Gstp1	0.00589089	-0.00204003	-0.00435059	-0.00441776	-0.0113022	0.000678595
Taf5	0.00588356	0.001425	-0.00276399	0.00355027	0.00100613	5.56574e-05
Phyhipl	0.00588228	-0.00672729	0.00769563	0.0110087	-0.00925646	0.000293748
Trim12a	0.00588023	0.000364276	-0.0313199	-0.0157529	0.00456797	-0.00024441
Sdad1	0.00587965	-0.00225636	0.00313691	-3.68937e-05	0.00112502	0.00222255
Evpl	0.00587468	-0.00290008	0.00558725	0.00621037	0.00120432	0.000235665
Trim28	0.00587196	0.00289751	-0.0018677	0.000714778	0.00297778	0.0045471
Usp43	0.00586917	0.00795958	0.000513866	-0.00216401	-0.00432258	0.000207638
Myo10	0.00586893	-0.00761567	0.014139	0.00789125	-0.005049	0.00134696
2810422O20Rik	0.00586512	-0.000568004	-0.00052435	0.0056868	0.00397224	-0.00105417
Chd9	0.00586303	-0.0020285	-0.00230865	0.00349371	-0.00395855	2.12278e-05
D330028D13Rik	0.00586291	-0.00854793	-0.00147816	0.00079279	-0.00585563	-0.000779479
Qpct	0.00586066	0.0101959	0.00401502	0.00190184	-0.00621794	-0.000349874
Fancd2	0.00585825	-0.00778296	-0.00462954	0.00376276	-0.00527549	0.00171025
Dcxr	0.00585642	0.00372415	0.013473	-0.00341543	0.00986261	-0.00064742
Rad50	0.00585493	-0.000498418	0.0021133	0.00231209	0.00787237	-0.00171736
Gm962	0.00585401	0.0024039	0.0245712	0.0116238	-0.000459558	0.000403509
Gsta3	0.00585335	0.000483873	0.00349353	-0.000357318	0.000838202	9.924e-06
1700019E08Rik	0.00585044	0.00159006	0.00260276	0.0131289	-0.00575677	6.24971e-05
Snx3	0.00585025	0.00381869	-0.00583453	0.00287669	0.000671068	0.0023032
2810474O19Rik	0.00584347	-0.00711618	-0.00434879	-0.00906819	0.0016009	-0.00323558
Arid4a	0.00583942	-0.000402541	0.000984943	0.00146557	-0.00507794	-0.00105534
Wdr62	0.00583936	-0.00854613	0.00453897	-0.00110458	-0.00381779	0.00115962
Txlnb	0.0058315	-0.00102476	-0.000847735	0.00733823	-0.00741212	-3.05985e-05
Trmt1	0.00582639	0.00121515	0.00110286	-0.00729852	0.000500361	5.37092e-05
Farsb	0.00582552	0.00168925	0.00399905	0.00386066	0.00429139	-0.00112393
Rpl37	0.00582491	-0.000778629	0.00420033	-0.011468	0.00134367	0.00135597
Ubac1	0.00582314	0.00120558	0.00222855	0.000213151	0.00291669	0.000609118
Zc3h13	0.00582265	0.0151761	0.00550939	-0.0105038	-0.00669151	-0.000546538
Cisd3	0.00581842	-0.00480044	-0.00768929	-0.00495926	0.00493477	-0.000636261
Zkscan5	0.00581738	-0.00222162	-0.00342741	0.00460842	-0.0025457	0.000545219
Gm14511	0.00581696	-0.000535328	-0.0258999	-0.00931047	0.00305638	-0.000186354
Kpna3	0.00581692	0.0184268	0.00600329	-0.00702997	-0.00424172	0.00301274
Psd4	0.00581667	0.00121185	-0.00403443	-0.00115547	0.000708913	-0.000102812
Rsl24d1	0.00581601	-0.00279192	0.00543331	-0.000896403	0.000248986	0.00226239
Erbb3	0.00581586	0.0194379	0.00561755	-0.011589	-0.0111623	0.000741261
Pcolce	0.00581104	0.0286564	-0.0249081	0.0263403	0.0152125	-0.0010378
Nme2	0.00580769	-0.00322673	0.00596589	0.0034563	0.00344254	2.27694e-05
4930444M15Rik	0.00580744	0.0024974	-0.000534451	0.00626387	-0.00141243	-1.33532e-05
Gart	0.00580448	0.00147417	-0.000783186	0.000530195	0.00603501	0.00112836
Gemin4	0.00580253	0.00451466	0.00313938	0.000468519	0.0105042	0.00339378
Iqcg	0.00579734	-0.00235869	-0.011686	0.00932801	-0.000458273	0.000787346
Dnase2a	0.00579314	-0.00324683	0.00734166	0.00769922	-0.004136	0.00085249
Hebp1	0.00579229	-0.0181056	-0.0116135	0.00676892	-0.00482099	-0.000585303
Aspscr1	0.0057913	-0.00308309	-0.00122669	-0.00372849	0.0036558	-0.00277676
Prpsap1	0.00578839	0.00149271	0.00669334	-0.000166438	-0.0027692	-0.00219403
Cnp	0.0057851	-0.00601255	-0.00467152	0.00249435	0.00468544	-2.31825e-05
Phc1	0.00578472	-0.0113525	-0.000995873	0.00321957	0.00354233	-0.00108252
Ngrn	0.00578394	0.00021175	0.00272651	0.00766197	0.00508828	0.00107816
G2e3	0.00578366	-0.0100109	-0.00326798	0.0185969	-0.00324055	0.00112925
Chd1l	0.00578248	-0.00479245	0.000109833	-0.00421387	0.000546035	0.000569494
Cd209d	0.00578172	0.00215172	-0.000938387	0.0121474	-0.00340427	-0.000144303
BC067068	0.00578018	0.00176859	0.00294122	-0.00029177	0.00391786	-0.00146526
Capn5	0.00577902	-0.000105858	0.000366984	0.00541155	0.00652134	0.000318355
Xrcc4	0.00577878	-0.00149949	0.0125085	0.00661974	0.00188336	0.00176963
Tmem102	0.00577346	0.00418332	0.00495194	0.000442058	0.00413122	-0.000500679
Zfp951	0.00576688	-0.00876436	-0.0380541	-0.00776477	0.00666051	-0.000446884
Alox5ap	0.00576384	-0.0113279	0.0217241	0.0113382	-0.0150483	0.000119896
Sncb	0.00576219	-0.00738415	0.0156523	0.00769132	-0.00367061	0.000551864
Arl8a	0.00576162	-0.00294052	-0.00438056	0.0151849	-0.00654826	3.05654e-05
Nob1	0.00575705	0.00199975	0.00324469	-0.00888417	0.0011334	0.00226044
Olfr307	0.00575464	0.0017097	0.0115604	0.0137024	-0.00158373	-0.000129919
Gm4934	0.00574658	-0.000425863	-0.0114034	0.00716286	-0.000827114	5.00723e-05
Bard1	0.00574627	-0.0073593	-0.00787813	0.00362764	-0.000923348	0.000181306
Immp2l	0.00573532	-0.00811554	-0.00507734	-0.000117232	-0.0107279	0.000183018
Zfp566	0.00573505	-0.000422211	-0.000467894	-0.00644248	0.00192095	0.000475321
2210010C17Rik	0.00573497	0.000729967	-0.00971703	0.00324107	0.000433893	-3.73287e-05
Fam46b	0.00573152	-0.000438447	0.0088378	0.000350175	-0.00194883	0.000210737
Rab19	0.00573011	0.00030838	0.0129265	-0.00122498	0.00620915	-0.000345649
Pick1	0.00572676	0.00479426	-0.00404683	-0.00426498	0.00244752	-0.00108971
Rrp1b	0.00572586	0.00542315	-0.00117926	-0.00049869	0.00202056	0.0022768
Fam35a	0.00572489	-0.00217401	0.000652523	0.00849193	-0.00258184	-0.00106768
Smarca5-ps	0.00572259	0.00325981	0.000483599	-0.0036882	0.000531387	0.00116768
Pcmtd1	0.00571974	-0.00023043	-0.000286702	-0.00185452	0.00474693	1.31455e-05
Gm13939	0.00571225	-0.00383618	-0.011675	-0.00993202	0.0064763	0.000270204
Lpin1	0.00570799	-0.0143197	-0.00632557	0.0108314	-0.0117007	-0.0011314
Gramd1b	0.00570434	0.00538796	-0.00476435	0.000152646	-0.0047238	0.000251792
Akap17b	0.0057036	-0.0037329	0.00315769	0.0016326	-0.00337244	0.000108336
Trim34b	0.00570124	-7.90505e-06	0.00810519	-0.00262495	0.00679415	-0.000244063
Gm1631	0.00569412	0.00238803	0.00580339	0.00895086	-0.00389251	5.19004e-05
Arl5c	0.00569382	-0.000847417	0.00519633	-0.00458245	-0.00752148	-0.00022266
Pdcd2l	0.00569233	-0.0039953	6.49726e-05	-0.004065	-0.00219844	0.00111862
Hdac1	0.00568803	0.00236419	0.00660081	-0.00416678	0.00277951	0.000510487
Fastkd5	0.0056849	0.00590944	-0.00140946	-0.000521846	-0.000585805	-0.00115585
B4galt6	0.00568353	0.0104157	-0.0123708	-0.00469571	-0.0195146	-0.00136468
Sirt1	0.00568244	0.00139927	-0.000856124	0.00127157	-0.00937302	-0.00281426
Slco4c1	0.00567969	-0.000793027	-0.00791607	-0.00786438	0.00212593	-0.000118526
Crem	0.00567925	0.00249463	0.0105154	0.000116117	0.0136755	0.00113582
Lzic	0.00567845	-0.00246776	0.00112666	-0.00167368	0.00192081	0.00053979
Snrpc	0.00567512	-0.00253165	0.00501791	-0.00114411	-0.00346703	-0.000525463
Adamts14	0.00567424	0.00816215	-0.00807839	-0.000265551	0.00152885	0.000230577
Vps26a	0.00567078	0.00576408	0.00301001	-0.00260849	0.00442253	0.00100349
Nsd1	0.00567041	0.00146845	0.00182502	0.00172572	-0.00291087	0.00107761
Triap1	0.00566759	-0.00267739	-0.00300777	-0.00522877	-0.000311628	-0.0015993
Ftsj2	0.00566756	0.00123298	0.00183985	0.000233538	0.0068327	0.00100987
Rsc1a1	0.00566738	0.00272839	-0.000321382	-0.00693535	-0.00198886	0.000475015
Atg9b	0.00566137	0.00234553	0.00181671	0.00462519	0.00626339	0.000373538
Tdrd1	0.00565431	0.000637525	0.00879833	4.2757e-05	-0.00219084	0.000177328
Hsd3b7	0.00565372	-0.00245035	-0.00849099	-0.000888005	-0.00990474	-0.000463674
Skap2	0.0056527	-0.0153882	-0.00365436	0.00651267	0.00860226	0.000501458
Esrp2	0.00564748	0.0282959	0.00240951	-0.00945442	-0.0103546	-0.000530112
Exosc5	0.00564284	-0.00327462	-0.00129829	0.00370908	-0.000206192	0.00223568
Pcca	0.00564271	0.0111484	0.0145501	-0.00437338	-0.00662542	0.000992769
Tead4	0.00564074	0.0173366	-0.00964268	-0.00564097	-0.0118113	0.000576457
Sytl1	0.00564041	0.00209877	0.00489359	0.0022142	-0.00354274	-0.000365253
4930526L06Rik	0.00564033	0.0115855	-0.0121134	-0.00344272	0.00259723	9.97568e-05
Pramef6	0.00563973	-0.000530879	-0.000385916	-0.0118148	0.0003028	-0.000172567
H2afj	0.00563912	-0.0113257	-0.00155197	0.00406156	-1.0635e-05	-0.000371742
Fau	0.00563449	0.0044975	0.0147857	-0.00300577	0.0122397	-0.000983607
Galnt3	0.00563137	-0.00103667	0.0257217	-0.00458776	0.00452235	-0.000700179
Cox8c	0.00562883	0.00090726	-0.00155762	0.00123569	-0.00158232	0.000136339
Pdcd5	0.00562752	-0.00380588	-0.00137115	-0.0258924	0.00151165	0.000207408
Sgol2	0.00561985	-0.00521696	-0.00227432	0.007392	-0.00059798	0.00226315
Atic	0.00561863	0.00196261	0.00363025	-0.0037929	0.00817864	-0.00221545
Hadhb	0.00561751	0.00641134	0.00487262	-0.000275755	0.00692832	0.000844267
Fam110b	0.00561454	-0.00330336	-0.00163927	-0.00242274	-0.00239179	-0.000295314
Glo1	0.0056144	-0.00134881	0.00805687	0.00104413	-0.00190486	0.00119865
Stx3	0.00561295	0.0142114	0.0145122	-0.0106883	-0.0097523	0.000515689
2310035C23Rik	0.0056108	0.00677431	0.00264632	-0.000936934	-0.00542218	3.30136e-05
Hscb	0.00560933	-0.00816137	0.00213385	-0.00497998	-0.00804672	0.0010872
[truncated: 17,849 more rows]
